# Supplementary material for: Rapid evolution of mutation rate and spectrum in response to environmental and population-genetic challenges
Source: Nat Commun. 2022 Aug 13;13:4752. doi: 10.1038/s41467-022-32353-6 (PMC9376063; doi:10.1038/s41467-022-32353-6)
Supplement: Supplementary file 5 — Supplementary Data 2 [file 41467_2022_32353_MOESM5_ESM.xlsx]

## Sheet: L1
Clone	Line	Position	Region	Base mutation	Codon mutation	Amino acid mutation	Gene
B2	X13_2	2773	protein_coding	A:T->G:C	ACC->GCC	T->A	thrA
B2	X12_2	479	protein_coding	A:T->G:C	GTG->GCG	V->A	thrA
B2	X8_2	847	protein_coding	A:T->G:C	ACC->GCC	T->A	thrA
B2	X23_2	2769	protein_coding	A:T->G:C	CTA->CTG	-	thrA
B2	X4_2	884	protein_coding	A:T->G:C	CAC->CGC	H->R	thrA
B2	X4_2	2144	protein_coding	A:T->G:C	TTC->TCC	F->S	thrA
B1	X1_1	784	protein_coding	G:C->A:T	CCG->TCG	P->S	thrA
B1	X22_1	1127	protein_coding	A:T->G:C	GTT->GCT	V->A	thrA
A2	G14_2	680	protein_coding	G:C->A:T	CCG->CTG	P->L	thrA
A2	G14_2	1801	protein_coding	A:T->G:C	AGC->GGC	S->G	thrA
A2	G11_2	2032	protein_coding	G:C->A:T	GAC->AAC	D->N	thrA
A1	U22_1	954	protein_coding	A:T->G:C	GGT->GGC	-	thrA
A1	U2_1	2069	protein_coding	A:T->G:C	AAC->AGC	N->S	thrA
B1	X12_1	2977	protein_coding	A:T->G:C	GAA->GAG	-	thrB
A2	G5_2	3024	protein_coding	A:T->G:C	GAA->GGA	E->G	thrB
A1	U15_1	3088	protein_coding	A:T->G:C	TTA->TTG	-	thrB
B2	X25_2	4707	protein_coding	A:T->G:C	GAG->GGG	E->G	thrC
A2	G12_2	3980	protein_coding	G:C->A:T	CCG->TCG	P->S	thrC
A2	G18_2	4554	protein_coding	A:T->G:C	AAC->AGC	N->S	thrC
A2	G9_2	4470	protein_coding	G:C->A:T	CCA->CTA	P->L	thrC
A1	U18_1	3811	protein_coding	A:T->T:A	AAT->AAA	N->K	thrC
A1	U5_1	4358	protein_coding	A:T->G:C	AAC->GAC	N->D	thrC
A1	U8_1	4028	protein_coding	A:T->G:C	TTC->CTC	F->L	thrC
A1	U12_1	4241	protein_coding	A:T->G:C	TTC->CTC	F->L	thrC
B2	X19_2	5367	protein_coding	A:T->G:C	TAC->TGC	Y->C	yaaX
B2	X15_2	5280	protein_coding	A:T->G:C	GTC->GCC	V->A	yaaX
B2	X14_2	5509	protein_coding	A:T->G:C	GGT->GGC	-	yaaX
A1	U12_1	5836	protein_coding	A:T->G:C	GCT->GCC	-	yaaA
B1	X14_1	7308	protein_coding	A:T->G:C	ACC->GCC	T->A	yaaJ
B1	X14_1	7777	protein_coding	A:T->G:C	TTT->TTC	-	yaaJ
A2	G5_2	6903	protein_coding	A:T->G:C	ACC->GCC	T->A	yaaJ
A2	G24_2	7647	protein_coding	A:T->G:C	ACC->GCC	T->A	yaaJ
A1	U22_1	6589	protein_coding	A:T->G:C	CGT->CGC	-	yaaJ
B2	X8_2	8332	protein_coding	G:C->A:T	GCC->GTC	A->V	talB
B1	X9_1	8541	protein_coding	A:T->G:C	TCC->CCC	S->P	talB
A2	G5_2	8465	protein_coding	A:T->G:C	AAA->AAG	-	talB
A2	G16_2	8843	protein_coding	G:C->A:T	GGC->GGT	-	talB
A2	G21_2	9151	protein_coding	A:T->G:C	GAC->GGC	D->G	talB
A1	U15_1	8895	protein_coding	A:T->G:C	ACC->GCC	T->A	talB
D1	M21_1	8273	protein_coding	G:C->A:T	ACC->ACT	-	talB
A2	G24_2	9692	protein_coding	G:C->A:T	ATC->ATT	-	mog
A1	U20_1	9644	protein_coding	A:T->G:C	ACT->ACC	-	mog
B1	X8_1	10109	protein_coding	A:T->C:G	TTT->TGT	F->C	satP
A1	U6_1	10030	protein_coding	G:C->A:T	TGG->TGA	W->stop	satP
B2	X24_2	10647	protein_coding	A:T->G:C	GTC->GCC	V->A	yaaW
A1	U9_1	10923	protein_coding	A:T->G:C	GTG->GCG	V->A	yaaW
A1	U9_1	10923	protein_coding	A:T->G:C	ACC->GCC	T->A	mbiA
B2	X14_2	13408	protein_coding	A:T->G:C	ACC->GCC	T->A	dnaK
B1	X4_1	12914	protein_coding	A:T->G:C	GAC->GGC	D->G	dnaK
B1	X19_1	13192	protein_coding	A:T->G:C	ACT->GCT	T->A	dnaK
B1	X3_1	12914	protein_coding	A:T->G:C	GAC->GGC	D->G	dnaK
B1	X21_1	12839	protein_coding	A:T->G:C	CAC->CGC	H->R	dnaK
B1	X21_1	12997	protein_coding	A:T->G:C	ACC->GCC	T->A	dnaK
B1	X10_1	15181	protein_coding	A:T->G:C	AAA->AAG	-	dnaJ
B1	X17_1	14829	protein_coding	A:T->G:C	GAC->GGC	D->G	dnaJ
A2	G18_2	15168	protein_coding	A:T->G:C	AAC->AGC	N->S	dnaJ
A2	G23_2	14632	protein_coding	A:T->G:C	GGT->GGC	-	dnaJ
A1	U3_1	14480	protein_coding	G:C->A:T	GGA->AGA	G->R	dnaJ
B1	X5_1	15650	protein_coding	A:T->C:G	GTT->GGT	V->G	insL-1
A2	G19_2	15520	protein_coding	G:C->A:T	CGT->TGT	R->C	insL-1
A2	G15_2	15793	protein_coding	A:T->G:C	ACA->GCA	T->A	insL-1
A2	G20_2	15524	protein_coding	A:T->G:C	AAT->AGT	N->S	insL-1
A2	G14_2	18033	protein_coding	G:C->A:T	GCC->GTC	A->V	nhaA
A1	U14_1	18564	protein_coding	A:T->G:C	AAC->AGC	N->S	nhaA
A1	U15_1	18033	protein_coding	G:C->A:T	GCC->GTC	A->V	nhaA
A1	U10_1	18530	protein_coding	G:C->A:T	CTG->TTG	-	nhaA
B1	X14_1	19553	protein_coding	A:T->G:C	CAG->CGG	Q->R	nhaR
A2	G19_2	19287	protein_coding	A:T->G:C	GAA->GAG	-	nhaR
B1	X4_1	20168	protein_coding	A:T->G:C	TAT->TAC	-	insB-1
B1	X4_1	20171	protein_coding	G:C->T:A	GGC->GGA	-	insB-1
B1	X3_1	20168	protein_coding	A:T->G:C	TAT->TAC	-	insB-1
B1	X3_1	20171	protein_coding	G:C->T:A	GGC->GGA	-	insB-1
A2	G7_2	19879	protein_coding	A:T->G:C	TTC->CTC	F->L	insB-1
A2	G18_2	19860	protein_coding	A:T->T:A	CTG->CAG	L->Q	insB-1
A2	G18_2	20120	protein_coding	A:T->C:G	AGT->AGG	S->R	insB-1
A2	G18_2	20168	protein_coding	A:T->G:C	TAT->TAC	-	insB-1
A2	G18_2	20171	protein_coding	G:C->T:A	GGC->GGA	-	insB-1
A2	G18_2	20302	protein_coding	A:T->C:G	AGC->CGC	S->R	insB-1
B1	X4_1	20437	protein_coding	G:C->A:T	ACC->ACT	-	insA-1
B1	X15_1	20422	protein_coding	G:C->A:T	CGC->CGT	-	insA-1
B1	X3_1	20437	protein_coding	G:C->A:T	ACC->ACT	-	insA-1
A2	G18_2	20302	protein_coding	A:T->C:G	ACA->ACC	-	insA-1
A2	G18_2	20437	protein_coding	G:C->A:T	ACC->ACT	-	insA-1
A2	G18_2	20478	protein_coding	A:T->G:C	TGT->CGT	C->R	insA-1
A1	U17_1	20498	protein_coding	A:T->G:C	GTT->GCT	V->A	insA-1
B2	X24_2	21016	protein_coding	G:C->A:T	AAC->AAT	-	rpsT
B2	X2_2	23271	protein_coding	G:C->A:T	GGC->GAC	G->D	ileS
B2	X4_2	23574	protein_coding	A:T->G:C	CAC->CGC	H->R	ileS
B2	X4_2	24291	protein_coding	A:T->G:C	TAC->TGC	Y->C	ileS
B1	X9_1	23385	protein_coding	A:T->G:C	GTT->GCT	V->A	ileS
B1	X24_1	22841	protein_coding	A:T->G:C	TCG->CCG	S->P	ileS
B1	X2_1	23919	protein_coding	A:T->T:A	GAT->GTT	D->V	ileS
B1	X10_1	24698	protein_coding	A:T->G:C	ACC->GCC	T->A	ileS
A2	G3_2	23038	protein_coding	A:T->G:C	GCA->GCG	-	ileS
A2	G21_2	23087	protein_coding	G:C->A:T	GGC->AGC	G->S	ileS
A2	G20_2	23390	protein_coding	A:T->G:C	ACC->GCC	T->A	ileS
A1	U1_1	23114	protein_coding	A:T->G:C	ACC->GCC	T->A	ileS
A1	U1_1	25064	protein_coding	G:C->A:T	GCG->ACG	A->T	ileS
A1	U3_1	23370	protein_coding	G:C->A:T	GCC->GTC	A->V	ileS
B2	X16_2	25325	protein_coding	A:T->G:C	GTC->GCC	V->A	lspA
B2	X4_2	25224	protein_coding	A:T->G:C	TGT->TGC	-	lspA
B1	X1_1	25304	protein_coding	A:T->G:C	AAC->AGC	N->S	lspA
A2	G9_2	25332	protein_coding	G:C->A:T	CTG->CTA	-	lspA
A1	U10_1	25678	protein_coding	G:C->A:T	CCT->TCT	P->S	lspA
B2	X25_2	25939	protein_coding	G:C->A:T	CGC->CGT	-	fkpB
A2	G13_2	25856	protein_coding	G:C->A:T	GTC->ATC	V->I	fkpB
A2	G6_2	26024	protein_coding	G:C->A:T	CCA->TCA	P->S	fkpB
B1	X2_1	26664	protein_coding	A:T->G:C	ACA->GCA	T->A	ispH
B1	X14_1	26369	protein_coding	A:T->G:C	GCA->GCG	-	ispH
A2	G17_2	26650	protein_coding	G:C->A:T	CCG->CTG	P->L	ispH
A1	U16_1	26314	protein_coding	G:C->A:T	GCC->GTC	A->V	ispH
B2	X20_2	27853	protein_coding	A:T->G:C	GGT->GGC	-	rihC
B2	X22_2	27406	protein_coding	A:T->G:C	GGT->GGC	-	rihC
B1	X9_1	27812	protein_coding	G:C->A:T	GCC->ACC	A->T	rihC
A2	G24_2	28124	protein_coding	G:C->A:T	CCA->TCA	P->S	rihC
A1	U9_1	27647	protein_coding	A:T->G:C	ACC->GCC	T->A	rihC
A1	U8_1	28031	protein_coding	A:T->G:C	TTC->CTC	F->L	rihC
B2	X2_2	28611	protein_coding	A:T->G:C	ACC->GCC	T->A	dapB
B2	X22_2	28986	protein_coding	A:T->G:C	ACC->GCC	T->A	dapB
B1	X10_1	29070	protein_coding	A:T->G:C	ATC->GTC	I->V	dapB
B1	X19_1	28668	protein_coding	A:T->G:C	ATG->GTG	M->V	dapB
B1	X6_1	29088	protein_coding	A:T->G:C	AGC->GGC	S->G	dapB
A2	G12_2	29177	protein_coding	A:T->G:C	CTT->CTC	-	dapB
A1	U22_1	28427	protein_coding	G:C->A:T	GGC->GGT	-	dapB
A1	U10_1	28816	protein_coding	G:C->C:G	GGT->GCT	G->A	dapB
B2	X10_2	29687	protein_coding	A:T->G:C	ACC->GCC	T->A	carA
B2	X12_2	30162	protein_coding	G:C->A:T	ACA->ATA	T->I	carA
B2	X23_2	30641	protein_coding	A:T->G:C	TCC->CCC	S->P	carA
B2	X4_2	30600	protein_coding	A:T->G:C	GAC->GGC	D->G	carA
B2	X9_2	29687	protein_coding	A:T->G:C	ACC->GCC	T->A	carA
B2	X22_2	31659	protein_coding	A:T->G:C	GGT->GGC	-	carB
B2	X8_2	33329	protein_coding	A:T->G:C	TAC->TGC	Y->C	carB
B1	X12_1	32866	protein_coding	G:C->A:T	CGT->TGT	R->C	carB
B1	X24_1	33896	protein_coding	G:C->A:T	CGC->CAC	R->H	carB
B1	X13_1	32752	protein_coding	A:T->G:C	ACC->GCC	T->A	carB
B1	X20_1	32666	protein_coding	A:T->G:C	TAC->TGC	Y->C	carB
A2	G12_2	31482	protein_coding	A:T->G:C	CGT->CGC	-	carB
A2	G13_2	33332	protein_coding	A:T->G:C	CTG->CCG	L->P	carB
A2	G11_2	31909	protein_coding	G:C->A:T	GAA->AAA	E->K	carB
A1	U4_1	31759	protein_coding	A:T->G:C	ACC->GCC	T->A	carB
A1	U25_1	31236	protein_coding	A:T->G:C	GGT->GGC	-	carB
A1	U9_1	31725	protein_coding	G:C->A:T	CGC->CGT	-	carB
A1	U7_1	33639	protein_coding	A:T->G:C	AAA->AAG	-	carB
A1	U11_1	32228	protein_coding	G:C->A:T	CGT->CAT	R->H	carB
A2	G13_2	34613	protein_coding	G:C->A:T	CCG->CTG	P->L	caiF
A2	G20_2	35318	protein_coding	A:T->G:C	TTT->TTC	-	caiE
A1	U25_1	35316	protein_coding	A:T->G:C	GTC->GCC	V->A	caiE
A2	G6_2	35988	protein_coding	A:T->G:C	TTC->CTC	F->L	caiD
A2	G20_2	35852	protein_coding	A:T->G:C	TAT->TGT	Y->C	caiD
A1	U5_1	35987	protein_coding	A:T->G:C	TTC->TCC	F->S	caiD
A2	G12_2	36808	protein_coding	G:C->A:T	TGG->TGA	W->stop	caiC
B2	X16_2	38131	protein_coding	G:C->A:T	GAA->AAA	E->K	caiB
B1	X2_1	38295	protein_coding	A:T->G:C	ATC->ACC	I->T	caiB
A1	U25_1	38741	protein_coding	A:T->G:C	GGT->GGC	-	caiB
A1	U5_1	38445	protein_coding	G:C->A:T	CGC->CAC	R->H	caiB
B1	X22_1	39263	protein_coding	A:T->G:C	GTG->GCG	V->A	caiA
A1	U14_1	39296	protein_coding	A:T->G:C	GAC->GGC	D->G	caiA
A1	U2_1	39656	protein_coding	A:T->G:C	GTA->GCA	V->A	caiA
A1	U21_1	39296	protein_coding	A:T->G:C	GAC->GGC	D->G	caiA
B2	X3_2	40507	protein_coding	G:C->A:T	GCC->GCT	-	caiT
A2	G20_2	41514	protein_coding	A:T->G:C	TTC->CTC	F->L	caiT
A1	U25_1	41460	protein_coding	G:C->A:T	GCT->ACT	A->T	caiT
A1	U25_1	41861	protein_coding	A:T->G:C	ATA->ACA	I->T	caiT
B2	X3_2	42522	protein_coding	G:C->A:T	AAC->AAT	-	fixA
B2	X1_2	43060	protein_coding	A:T->G:C	TCA->CCA	S->P	fixA
B1	X9_1	42574	protein_coding	A:T->G:C	ACA->GCA	T->A	fixA
B2	X17_2	43450	protein_coding	A:T->G:C	AAC->AGC	N->S	fixB
B1	X21_1	43963	protein_coding	A:T->G:C	GTG->GCG	V->A	fixB
B2	X2_2	44558	protein_coding	A:T->G:C	ACC->GCC	T->A	fixC
B2	X25_2	44974	protein_coding	A:T->G:C	GCA->GCG	-	fixC
B2	X16_2	44931	protein_coding	A:T->G:C	GTG->GCG	V->A	fixC
B2	X23_2	44642	protein_coding	A:T->G:C	ACG->GCG	T->A	fixC
B1	X9_1	44667	protein_coding	A:T->G:C	AAC->AGC	N->S	fixC
B1	X1_1	44247	protein_coding	A:T->G:C	GTG->GCG	V->A	fixC
B1	X1_1	44635	protein_coding	A:T->G:C	GAA->GAG	-	fixC
B1	X23_1	44824	protein_coding	A:T->G:C	TCA->TCG	-	fixC
A1	U12_1	44427	protein_coding	A:T->G:C	AAG->AGG	K->R	fixC
A2	G21_2	45611	protein_coding	A:T->G:C	AAG->AGG	K->R	fixX
B1	X13_1	46105	protein_coding	G:C->A:T	ACG->ATG	T->M	yaaU
B1	X21_1	45870	protein_coding	A:T->G:C	TGG->CGG	W->R	yaaU
A2	G12_2	46564	protein_coding	G:C->A:T	ACC->ATC	T->I	yaaU
A1	U16_1	45823	protein_coding	A:T->G:C	AAC->AGC	N->S	yaaU
A1	U5_1	47003	protein_coding	G:C->A:T	ATC->ATT	-	yaaU
B2	X20_2	47558	protein_coding	A:T->G:C	ACG->GCG	T->A	kefF
B1	X9_1	49145	protein_coding	G:C->A:T	GCC->GCT	-	kefC
A2	G4_2	48287	protein_coding	A:T->G:C	AGT->AGC	-	kefC
A2	G17_2	48109	protein_coding	A:T->C:G	GTC->GGC	V->G	kefC
A2	G21_2	48515	protein_coding	G:C->A:T	GGC->GGT	-	kefC
A1	U3_1	48538	protein_coding	A:T->G:C	TAC->TGC	Y->C	kefC
A1	U17_1	49532	protein_coding	A:T->G:C	GAA->GAG	-	kefC
A1	U6_1	48147	protein_coding	A:T->G:C	ACG->GCG	T->A	kefC
A1	U6_1	48538	protein_coding	A:T->G:C	TAC->TGC	Y->C	kefC
A1	U11_1	48943	protein_coding	G:C->A:T	GCC->GTC	A->V	kefC
B1	X21_1	50217	protein_coding	A:T->G:C	GAC->GGC	D->G	folA
A2	G17_2	50024	protein_coding	A:T->G:C	ACG->GCG	T->A	folA
A1	U4_1	50262	protein_coding	A:T->G:C	AAC->AGC	N->S	folA
A2	G4_2	51381	protein_coding	G:C->A:T	CCT->TCT	P->S	apaG
A1	U6_1	51368	protein_coding	A:T->G:C	TAC->TGC	Y->C	apaG
A1	U11_1	51405	protein_coding	G:C->A:T	GTT->ATT	V->I	apaG
B2	X20_2	51882	protein_coding	A:T->G:C	CCA->CCG	-	rsmA
A1	U2_1	51768	protein_coding	A:T->G:C	CGT->CGC	-	rsmA
A1	U12_1	52061	protein_coding	A:T->G:C	TTC->CTC	F->L	rsmA
B2	X1_2	53008	protein_coding	A:T->G:C	ACC->GCC	T->A	pdxA
B1	X24_1	52624	protein_coding	A:T->G:C	TAC->CAC	Y->H	pdxA
A2	G10_2	52769	protein_coding	A:T->G:C	GGT->GGC	-	pdxA
C1	W25_1	53030	protein_coding	A:T->T:A	GCT->GCA	-	pdxA
B2	X10_2	53813	protein_coding	A:T->G:C	ATC->ACC	I->T	surA
B2	X25_2	54654	protein_coding	A:T->G:C	ACC->GCC	T->A	surA
B1	X4_1	54496	protein_coding	A:T->C:G	CAA->CAC	Q->H	surA
B1	X1_1	54006	protein_coding	A:T->G:C	TGG->CGG	W->R	surA
B1	X3_1	54496	protein_coding	A:T->C:G	CAA->CAC	Q->H	surA
A2	G4_2	54578	protein_coding	A:T->G:C	GTT->GCT	V->A	surA
A1	U20_1	54264	protein_coding	G:C->A:T	CGT->TGT	R->C	surA
A1	U13_1	53795	protein_coding	G:C->A:T	GCC->GTC	A->V	surA
A1	U25_1	53967	protein_coding	G:C->A:T	GCA->ACA	A->T	surA
A1	U7_1	54383	protein_coding	A:T->G:C	AAC->AGC	N->S	surA
B2	X8_2	56760	protein_coding	A:T->G:C	GTG->GCG	V->A	lptD
B2	X14_2	56139	protein_coding	A:T->G:C	GTG->GCG	V->A	lptD
B1	X4_1	55252	protein_coding	A:T->C:G	TGG->GGG	W->G	lptD
B1	X8_1	55051	protein_coding	G:C->A:T	GCT->ACT	A->T	lptD
B1	X2_1	56922	protein_coding	A:T->G:C	TAC->TGC	Y->C	lptD
B1	X3_1	55252	protein_coding	A:T->C:G	TGG->GGG	W->G	lptD
A2	G14_2	56683	protein_coding	G:C->A:T	GTG->ATG	V->M	lptD
A1	U23_1	54792	protein_coding	A:T->G:C	CTG->CCG	L->P	lptD
A1	U23_1	56786	protein_coding	A:T->G:C	GGT->GGC	-	lptD
A1	U11_1	56760	protein_coding	A:T->G:C	GTG->GCG	V->A	lptD
B2	X23_2	57915	protein_coding	A:T->G:C	GGT->GGC	-	djlA
A1	U1_1	57645	protein_coding	A:T->G:C	CGT->CGC	-	djlA
B2	X12_2	59084	protein_coding	A:T->G:C	GTG->GCG	V->A	yabP
A2	G23_2	59028	protein_coding	A:T->G:C	AGA->AGG	-	yabP
A1	U16_1	58602	protein_coding	A:T->G:C	TTA->TTG	-	yabP
A2	G18_2	60020	protein_coding	A:T->G:C	GGT->GGC	-	rluA
B2	X1_2	60505	protein_coding	A:T->G:C	CGT->CGC	-	rapA
B2	X16_2	61617	protein_coding	A:T->G:C	TTT->CTT	F->L	rapA
B2	X7_2	61181	protein_coding	G:C->A:T	GGT->GAT	G->D	rapA
B2	X7_2	62842	protein_coding	A:T->G:C	CGT->CGC	-	rapA
B2	X14_2	62945	protein_coding	A:T->G:C	GTG->GCG	V->A	rapA
B1	X24_1	63191	protein_coding	A:T->G:C	GTG->GCG	V->A	rapA
B1	X23_1	62835	protein_coding	A:T->G:C	TAC->CAC	Y->H	rapA
B1	X2_1	62184	protein_coding	G:C->A:T	GCA->ACA	A->T	rapA
B1	X5_1	62441	protein_coding	A:T->G:C	GAC->GGC	D->G	rapA
B1	X14_1	63176	protein_coding	A:T->G:C	GTC->GCC	V->A	rapA
A2	G7_2	63204	protein_coding	A:T->G:C	ACC->GCC	T->A	rapA
A2	G15_2	61149	protein_coding	A:T->T:A	ATT->TTT	I->F	rapA
A2	G15_2	62781	protein_coding	G:C->A:T	GCT->ACT	A->T	rapA
A2	G9_2	62696	protein_coding	A:T->G:C	ATC->ACC	I->T	rapA
A2	G11_2	61657	protein_coding	A:T->G:C	GAA->GAG	-	rapA
A1	U22_1	63119	protein_coding	G:C->A:T	CCC->CTC	P->L	rapA
A1	U2_1	62464	protein_coding	A:T->G:C	GAA->GAG	-	rapA
A1	U18_1	62687	protein_coding	A:T->G:C	CAG->CGG	Q->R	rapA
B2	X19_2	65397	protein_coding	A:T->G:C	GGT->GGC	-	polB
B2	X24_2	63489	protein_coding	A:T->G:C	ATA->ATG	I->M	polB
B1	X9_1	63535	protein_coding	A:T->G:C	TAC->TGC	Y->C	polB
B1	X17_1	65451	protein_coding	G:C->A:T	CCG->CCA	-	polB
B1	X19_1	63723	protein_coding	A:T->G:C	AAA->AAG	-	polB
A2	G10_2	63668	protein_coding	G:C->A:T	GCC->ACC	A->T	polB
A2	G11_2	64212	protein_coding	A:T->G:C	GGT->GGC	-	polB
A1	U13_1	64506	protein_coding	G:C->A:T	CCG->CCA	-	polB
A1	U8_1	65751	protein_coding	A:T->G:C	CGA->CGG	-	polB
B2	X25_2	66168	protein_coding	G:C->A:T	TGC->TAC	C->Y	araD
A2	G20_2	65985	protein_coding	A:T->G:C	GTG->GCG	V->A	araD
A1	U4_1	66203	protein_coding	G:C->A:T	ACC->ACT	-	araD
A1	U18_1	65868	protein_coding	A:T->G:C	TAT->TGT	Y->C	araD
B1	X5_1	71072	protein_coding	A:T->G:C	GAC->GGC	D->G	araC
A2	G9_2	70901	protein_coding	A:T->G:C	CAT->CGT	H->R	araC
A1	U18_1	70627	protein_coding	G:C->A:T	CAC->TAC	H->Y	araC
B1	X13_1	71760	protein_coding	A:T->C:G	GTG->GGG	V->G	yabI
A1	U22_1	71523	protein_coding	A:T->G:C	CAC->CGC	H->R	yabI
B2	X20_2	72369	protein_coding	A:T->G:C	TCG->CCG	S->P	thiQ
A1	U20_1	72380	protein_coding	A:T->G:C	CTA->CCA	L->P	thiQ
A1	U6_1	72502	protein_coding	A:T->G:C	CGT->CGC	-	thiQ
B2	X4_2	72996	protein_coding	A:T->G:C	GTC->GCC	V->A	thiP
A2	G6_2	73414	protein_coding	G:C->A:T	GTG->ATG	V->M	thiP
A1	U25_1	73864	protein_coding	G:C->A:T	GGT->AGT	G->S	thiP
B2	X8_2	74903	protein_coding	A:T->G:C	GTC->GCC	V->A	thiB
B1	X19_1	74628	protein_coding	G:C->A:T	GCA->ACA	A->T	thiB
A2	G11_2	75102	protein_coding	A:T->G:C	TTC->CTC	F->L	thiB
A2	G23_2	74787	protein_coding	G:C->A:T	GCC->ACC	A->T	thiB
B2	X21_2	77175	protein_coding	G:C->A:T	ACC->ATC	T->I	sgrR
B1	X2_1	77089	protein_coding	A:T->G:C	TAT->CAT	Y->H	sgrR
A2	G3_2	77159	protein_coding	G:C->A:T	ATG->ATA	M->I	sgrR
A2	G16_2	77064	protein_coding	A:T->G:C	CAG->CGG	Q->R	sgrR
A1	U14_1	75711	protein_coding	G:C->A:T	GGC->GAC	G->D	sgrR
B2	X9_2	79163	protein_coding	A:T->T:A	GGT->GGA	-	leuD
A2	G4_2	79057	protein_coding	A:T->G:C	TTT->CTT	F->L	leuD
B2	X16_2	79503	protein_coding	A:T->G:C	GCT->GCC	-	leuC
B2	X7_2	80174	protein_coding	G:C->A:T	GGT->AGT	G->S	leuC
B1	X24_1	79924	protein_coding	A:T->G:C	GTT->GCT	V->A	leuC
B1	X6_1	79920	protein_coding	A:T->G:C	GAA->GAG	-	leuC
A2	G22_2	80606	protein_coding	A:T->T:A	ATC->TTC	I->F	leuC
A2	G6_2	80597	protein_coding	A:T->G:C	TGC->CGC	C->R	leuC
A1	U5_1	80002	protein_coding	A:T->G:C	GTC->GCC	V->A	leuC
B2	X21_2	81774	protein_coding	A:T->G:C	GTT->GCT	V->A	leuB
B2	X8_2	81732	protein_coding	A:T->G:C	GTA->GCA	V->A	leuB
B2	X14_2	81841	protein_coding	A:T->G:C	ACC->GCC	T->A	leuB
B1	X1_1	81108	protein_coding	G:C->A:T	GGC->GAC	G->D	leuB
B1	X8_1	82733	protein_coding	A:T->C:G	ATA->AGA	I->R	leuA
B1	X8_1	83502	protein_coding	A:T->C:G	ACC->CCC	T->P	leuA
B1	X15_1	83384	protein_coding	A:T->G:C	GTC->GCC	V->A	leuA
B1	X6_1	83456	protein_coding	A:T->G:C	GTG->GCG	V->A	leuA
A2	G7_2	82337	protein_coding	A:T->G:C	GTG->GCG	V->A	leuA
A1	U4_1	82533	protein_coding	G:C->A:T	GGG->AGG	G->R	leuA
A1	U24_1	82453	protein_coding	A:T->G:C	GCT->GCC	-	leuA
A2	G3_2	83682	protein_coding	A:T->G:C	GGT->GGC	-	leuL
B2	X10_2	84964	protein_coding	G:C->A:T	GGC->GGT	-	leuO
B2	X19_2	84919	protein_coding	A:T->G:C	GAT->GAC	-	leuO
B2	X9_2	84964	protein_coding	G:C->A:T	GGC->GGT	-	leuO
A2	G15_2	84908	protein_coding	A:T->G:C	TTA->CTA	-	leuO
A2	G11_2	84852	protein_coding	G:C->A:T	ACG->ATG	T->M	leuO
A1	U4_1	84904	protein_coding	A:T->G:C	GTA->GTG	-	leuO
A1	U10_1	84401	protein_coding	G:C->A:T	GCG->ACG	A->T	leuO
A1	U10_1	84471	protein_coding	A:T->G:C	CAG->CGG	Q->R	leuO
B2	X2_2	86827	protein_coding	A:T->G:C	ATG->GTG	M->V	ilvI
B2	X11_2	85922	protein_coding	A:T->G:C	GTC->GCC	V->A	ilvI
B2	X17_2	86698	protein_coding	A:T->G:C	TGG->CGG	W->R	ilvI
B2	X17_2	86893	protein_coding	A:T->G:C	ACG->GCG	T->A	ilvI
B1	X23_1	86635	protein_coding	A:T->G:C	TCG->CCG	S->P	ilvI
B1	X20_1	86910	protein_coding	A:T->G:C	TTA->TTG	-	ilvI
A2	G12_2	87349	protein_coding	A:T->G:C	ACC->GCC	T->A	ilvI
A1	U1_1	87151	protein_coding	G:C->A:T	GCG->ACG	A->T	ilvI
A1	U21_1	87251	protein_coding	A:T->G:C	GTG->GCG	V->A	ilvI
B1	X4_1	87520	protein_coding	A:T->C:G	AAA->ACA	K->T	ilvH
A2	G16_2	87766	protein_coding	G:C->A:T	TCG->TTG	S->L	ilvH
A1	U17_1	87634	protein_coding	G:C->A:T	GCC->GTC	A->V	ilvH
A1	U18_1	87376	protein_coding	A:T->G:C	GTC->GCC	V->A	ilvH
A1	U15_1	87728	protein_coding	A:T->G:C	TTA->TTG	-	ilvH
B2	X16_2	88127	protein_coding	A:T->G:C	ACC->GCC	T->A	cra
A2	G16_2	88110	protein_coding	A:T->G:C	TAC->TGC	Y->C	cra
A1	U18_1	88669	protein_coding	G:C->A:T	TTC->TTT	-	cra
B2	X23_2	89710	protein_coding	A:T->G:C	CTG->CCG	L->P	mraZ
B1	X20_1	89705	protein_coding	A:T->G:C	GAA->GAG	-	mraZ
A1	U20_1	89783	protein_coding	G:C->A:T	CTG->CTA	-	mraZ
A1	U5_1	89942	protein_coding	G:C->A:T	GGG->GGA	-	mraZ
B2	X10_2	90186	protein_coding	A:T->C:G	ACT->ACG	-	rsmH
B2	X21_2	90776	protein_coding	A:T->G:C	AAC->AGC	N->S	rsmH
B2	X9_2	90186	protein_coding	A:T->C:G	ACT->ACG	-	rsmH
A2	G6_2	90207	protein_coding	A:T->G:C	TCA->TCG	-	rsmH
A1	U4_1	90517	protein_coding	A:T->G:C	ACC->GCC	T->A	rsmH
A1	U2_1	90905	protein_coding	A:T->G:C	GAG->GGG	E->G	rsmH
B1	X25_1	92684	protein_coding	A:T->G:C	ACA->ACG	-	ftsI
A2	G15_2	92304	protein_coding	A:T->G:C	ACC->GCC	T->A	ftsI
A1	U22_1	91649	protein_coding	A:T->G:C	GGT->GGC	-	ftsI
A1	U9_1	93077	protein_coding	G:C->A:T	GGC->GGT	-	ftsI
B1	X24_1	94188	protein_coding	A:T->G:C	GGA->GGG	-	murE
B1	X21_1	94399	protein_coding	A:T->G:C	ACG->GCG	T->A	murE
A2	G17_2	94204	protein_coding	A:T->G:C	ACT->GCT	T->A	murE
A1	U4_1	94266	protein_coding	A:T->G:C	AAA->AAG	-	murE
A1	U22_1	94097	protein_coding	A:T->G:C	AAC->AGC	N->S	murE
B2	X16_2	94839	protein_coding	G:C->T:A	GCA->TCA	A->S	murF
B1	X22_1	96000	protein_coding	A:T->G:C	ACA->GCA	T->A	murF
A2	G13_2	95809	protein_coding	A:T->G:C	GTG->GCG	V->A	murF
B2	X1_2	96375	protein_coding	G:C->A:T	ACC->ATC	T->I	mraY
A2	G9_2	96695	protein_coding	A:T->G:C	TAT->CAT	Y->H	mraY
A1	U6_1	96168	protein_coding	A:T->G:C	GTG->GCG	V->A	mraY
B1	X8_1	97470	protein_coding	A:T->C:G	AAA->AAC	K->N	murD
A2	G3_2	97323	protein_coding	A:T->G:C	CAT->CAC	-	murD
A1	U14_1	98329	protein_coding	G:C->A:T	GCC->ACC	A->T	murD
A1	U17_1	97395	protein_coding	A:T->G:C	GCA->GCG	-	murD
B2	X11_2	98550	protein_coding	A:T->G:C	TGG->CGG	W->R	ftsW
B2	X22_2	99122	protein_coding	A:T->G:C	GAA->GAG	-	ftsW
B1	X17_1	98984	protein_coding	A:T->G:C	GCA->GCG	-	ftsW
A2	G20_2	99434	protein_coding	G:C->A:T	CTC->CTT	-	ftsW
A1	U25_1	99227	protein_coding	A:T->G:C	GAA->GAG	-	ftsW
B2	X11_2	100515	protein_coding	A:T->G:C	AAT->AGT	N->S	murG
B1	X12_1	100236	protein_coding	A:T->G:C	AAC->AGC	N->S	murG
A1	U17_1	100324	protein_coding	A:T->G:C	GAA->GAG	-	murG
A1	U18_1	100481	protein_coding	G:C->A:T	CCG->TCG	P->S	murG
A1	U5_1	100135	protein_coding	G:C->A:T	ACC->ACT	-	murG
A1	U23_1	99850	protein_coding	A:T->G:C	GGT->GGC	-	murG
B2	X3_2	101397	protein_coding	A:T->G:C	AAA->AAG	-	murC
B2	X3_2	101725	protein_coding	A:T->G:C	TTC->CTC	F->L	murC
B2	X8_2	102090	protein_coding	A:T->T:A	GAT->GAA	D->E	murC
B1	X9_1	101199	protein_coding	G:C->A:T	GGG->GGA	-	murC
B1	X22_1	102122	protein_coding	A:T->G:C	GTA->GCA	V->A	murC
B2	X2_2	102407	protein_coding	A:T->G:C	TTT->CTT	F->L	ddlB
B2	X21_2	102994	protein_coding	A:T->G:C	GGA->GGG	-	ddlB
B1	X12_1	102266	protein_coding	A:T->G:C	ACC->GCC	T->A	ddlB
B1	X18_1	102266	protein_coding	A:T->G:C	ACC->GCC	T->A	ddlB
B1	X13_1	102878	protein_coding	A:T->G:C	TAT->CAT	Y->H	ddlB
B1	X6_1	102692	protein_coding	A:T->G:C	ATG->GTG	M->V	ddlB
A2	G9_2	102897	protein_coding	A:T->G:C	CAG->CGG	Q->R	ddlB
A1	U14_1	102414	protein_coding	G:C->A:T	GCG->GTG	A->V	ddlB
B2	X2_2	103369	protein_coding	A:T->G:C	GAC->GGC	D->G	ftsQ
B2	X8_2	104443	protein_coding	G:C->A:T	ATG->ATA	M->I	ftsA
A2	G13_2	104104	protein_coding	G:C->A:T	TGC->TGT	-	ftsA
A1	U17_1	104518	protein_coding	G:C->A:T	GGG->GGA	-	ftsA
B1	X6_1	106171	protein_coding	G:C->A:T	AAC->AAT	-	ftsZ
A2	G23_2	106098	protein_coding	G:C->A:T	ACG->ATG	T->M	ftsZ
B1	X6_1	107098	protein_coding	G:C->A:T	GCG->GTG	A->V	lpxC
A1	U25_1	106894	protein_coding	A:T->G:C	TAC->TGC	Y->C	lpxC
A1	U15_1	106948	protein_coding	G:C->A:T	CGC->CAC	R->H	lpxC
A2	G6_2	108054	protein_coding	G:C->A:T	GCA->GTA	A->V	secM
A1	U11_1	107752	protein_coding	G:C->A:T	TTC->TTT	-	secM
A1	U19_1	107826	protein_coding	A:T->G:C	AAC->AGC	N->S	secM
B2	X20_2	109588	protein_coding	G:C->A:T	GCG->GTG	A->V	secA
B2	X1_2	108932	protein_coding	A:T->G:C	GAA->GAG	-	secA
B1	X9_1	109404	protein_coding	A:T->G:C	ACC->GCC	T->A	secA
B1	X17_1	109717	protein_coding	A:T->G:C	AAC->AGC	N->S	secA
B1	X13_1	110822	protein_coding	G:C->A:T	GCC->GCT	-	secA
A2	G15_2	108984	protein_coding	A:T->G:C	TAT->CAT	Y->H	secA
A2	G15_2	110467	protein_coding	A:T->G:C	CTG->CCG	L->P	secA
A1	U4_1	110610	protein_coding	G:C->A:T	CAC->TAC	H->Y	secA
A1	U19_1	110195	protein_coding	G:C->A:T	TTC->TTT	-	secA
B1	X22_1	111188	protein_coding	G:C->A:T	GCG->ACG	A->T	mutT
B1	X16_1	111321	protein_coding	A:T->G:C	GAG->GGG	E->G	mutT
A2	G22_2	111104	protein_coding	A:T->G:C	ACG->GCG	T->A	mutT
B2	X8_2	112442	protein_coding	A:T->G:C	GTT->GCT	V->A	zapD
A2	G14_2	112275	protein_coding	G:C->A:T	GGG->AGG	G->R	zapD
A2	G11_2	112065	protein_coding	G:C->A:T	GCC->ACC	A->T	zapD
B2	X24_2	113156	protein_coding	A:T->G:C	TTT->CTT	F->L	coaE
A1	U18_1	112997	protein_coding	A:T->G:C	TTC->CTC	F->L	coaE
B2	X10_2	113685	protein_coding	A:T->G:C	GTC->GCC	V->A	guaC
B2	X13_2	113916	protein_coding	A:T->G:C	AAC->AGC	N->S	guaC
B2	X9_2	113685	protein_coding	A:T->G:C	GTC->GCC	V->A	guaC
A2	G2_2	113676	protein_coding	A:T->G:C	CAC->CGC	H->R	guaC
A1	U14_1	114150	protein_coding	G:C->A:T	GCC->GTC	A->V	guaC
A1	U7_1	113481	protein_coding	A:T->G:C	GAC->GGC	D->G	guaC
A2	G23_2	115362	protein_coding	A:T->G:C	TTT->TTC	-	hofC
A1	U13_1	115497	protein_coding	G:C->A:T	ACG->ACA	-	hofC
B2	X1_2	116558	protein_coding	A:T->G:C	GTA->GCA	V->A	hofB
B2	X14_2	116160	protein_coding	A:T->G:C	TCT->CCT	S->P	hofB
B2	X23_2	116053	protein_coding	A:T->G:C	CGT->CGC	-	hofB
B2	X4_2	116917	protein_coding	A:T->G:C	GGT->GGC	-	hofB
B1	X6_1	116118	protein_coding	A:T->G:C	TTA->CTA	-	hofB
A2	G6_2	116444	protein_coding	A:T->G:C	CTG->CCG	L->P	hofB
B2	X6_2	117253	protein_coding	A:T->G:C	AGT->AGC	-	ppdD
B2	X1_2	117532	protein_coding	A:T->G:C	GGT->GGC	-	ppdD
B2	X16_2	117400	protein_coding	A:T->G:C	CGT->CGC	-	ppdD
B2	X5_2	117253	protein_coding	A:T->G:C	AGT->AGC	-	ppdD
A2	G2_2	117331	protein_coding	A:T->G:C	ATT->ATC	-	ppdD
B1	X13_1	118320	protein_coding	G:C->A:T	GGC->GAC	G->D	nadC
A1	U10_1	117835	protein_coding	G:C->A:T	GCC->ACC	A->T	nadC
A1	U10_1	118447	protein_coding	G:C->A:T	GTC->ATC	V->I	nadC
B2	X25_2	118854	protein_coding	G:C->A:T	GGC->GAC	G->D	ampD
A2	G5_2	119230	protein_coding	A:T->G:C	GGT->GGC	-	ampD
A2	G23_2	119106	protein_coding	A:T->G:C	TAT->TGT	Y->C	ampD
A1	U18_1	119011	protein_coding	A:T->G:C	CGT->CGC	-	ampD
B2	X19_2	119746	protein_coding	A:T->G:C	ACC->GCC	T->A	ampE
B2	X7_2	119882	protein_coding	A:T->C:G	GTT->GGT	V->G	ampE
A1	U22_1	119483	protein_coding	A:T->G:C	GTT->GCT	V->A	ampE
A1	U9_1	119489	protein_coding	G:C->A:T	ACG->ATG	T->M	ampE
A1	U5_1	119589	protein_coding	G:C->A:T	AGC->AGT	-	ampE
B2	X11_2	121173	protein_coding	A:T->G:C	ACC->GCC	T->A	aroP
B2	X7_2	120562	protein_coding	A:T->G:C	CGT->CGC	-	aroP
B1	X2_1	121461	protein_coding	A:T->G:C	ACC->GCC	T->A	aroP
B1	X5_1	120598	protein_coding	A:T->G:C	GGT->GGC	-	aroP
A1	U14_1	120560	protein_coding	G:C->A:T	GGT->GAT	G->D	aroP
A1	U3_1	121352	protein_coding	G:C->A:T	GGT->GAT	G->D	aroP
A1	U20_1	120970	protein_coding	A:T->G:C	GGT->GGC	-	aroP
A1	U16_1	121340	protein_coding	A:T->G:C	GTC->GCC	V->A	aroP
B2	X21_2	122366	protein_coding	A:T->G:C	GAC->GGC	D->G	pdhR
B1	X8_1	122762	protein_coding	A:T->C:G	CAT->CCT	H->P	pdhR
A1	U7_1	122504	protein_coding	A:T->G:C	CAG->CGG	Q->R	pdhR
B2	X25_2	124062	protein_coding	A:T->G:C	GTT->GCT	V->A	aceE
B2	X16_2	124879	protein_coding	A:T->T:A	CGT->CGA	-	aceE
B2	X7_2	123142	protein_coding	A:T->G:C	GCT->GCC	-	aceE
B2	X4_2	124741	protein_coding	A:T->G:C	GCA->GCG	-	aceE
B1	X8_1	124378	protein_coding	A:T->G:C	GCT->GCC	-	aceE
A2	G12_2	124759	protein_coding	A:T->G:C	GCA->GCG	-	aceE
A2	G17_2	124802	protein_coding	A:T->G:C	TTC->CTC	F->L	aceE
A2	G11_2	123302	protein_coding	G:C->A:T	CGT->TGT	R->C	aceE
A2	G2_2	124332	protein_coding	A:T->G:C	TAC->TGC	Y->C	aceE
A1	U17_1	123550	protein_coding	A:T->G:C	TAT->TAC	-	aceE
A1	U8_1	123199	protein_coding	G:C->A:T	ATC->ATT	-	aceE
A1	U19_1	123793	protein_coding	G:C->A:T	AAC->AAT	-	aceE
B2	X25_2	126096	protein_coding	A:T->G:C	GAA->GAG	-	aceF
B1	X8_1	125987	protein_coding	G:C->A:T	GCA->GTA	A->V	aceF
B1	X23_1	125715	protein_coding	A:T->G:C	GTA->GTG	-	aceF
A2	G14_2	126426	protein_coding	G:C->A:T	GAC->GAT	-	aceF
A2	G2_2	126474	protein_coding	A:T->G:C	GAA->GAG	-	aceF
A1	U2_1	127145	protein_coding	A:T->G:C	GAC->GGC	D->G	aceF
A1	U18_1	125720	protein_coding	A:T->G:C	GAC->GGC	D->G	aceF
B1	X22_1	128220	protein_coding	A:T->G:C	GGT->GGC	-	lpd
B1	X17_1	128106	protein_coding	A:T->G:C	GAA->GAG	-	lpd
A2	G23_2	127967	protein_coding	A:T->G:C	TAC->TGC	Y->C	lpd
A1	U3_1	128175	protein_coding	G:C->A:T	ACC->ACT	-	lpd
A1	U4_1	129240	protein_coding	G:C->A:T	CAC->CAT	-	lpd
B1	X4_1	129847	protein_coding	G:C->A:T	CCT->TCT	P->S	yacH
B1	X8_1	129897	protein_coding	A:T->C:G	CTG->CGG	L->R	yacH
B1	X22_1	130461	protein_coding	A:T->G:C	GTT->GCT	V->A	yacH
B1	X3_1	129847	protein_coding	G:C->A:T	CCT->TCT	P->S	yacH
B1	X25_1	129572	protein_coding	A:T->G:C	GTT->GTC	-	yacH
A1	U13_1	130220	protein_coding	A:T->G:C	CGT->CGC	-	yacH
B2	X25_2	132735	protein_coding	A:T->G:C	GAT->GGT	D->G	acnB
B2	X16_2	133085	protein_coding	A:T->G:C	ACC->GCC	T->A	acnB
B2	X7_2	132477	protein_coding	A:T->G:C	GAC->GGC	D->G	acnB
B1	X24_1	133297	protein_coding	A:T->G:C	GGT->GGC	-	acnB
B1	X21_1	131888	protein_coding	A:T->G:C	ACC->GCC	T->A	acnB
A1	U8_1	132541	protein_coding	A:T->G:C	GTT->GTC	-	acnB
A1	U8_1	133264	protein_coding	A:T->G:C	GTA->GTG	-	acnB
B2	X22_2	135227	protein_coding	A:T->G:C	TAC->TGC	Y->C	speD
B2	X21_2	134906	protein_coding	A:T->G:C	CAC->CGC	H->R	speD
B1	X12_1	136609	protein_coding	G:C->A:T	CTG->CTA	-	yacC
A1	U13_1	136895	protein_coding	A:T->G:C	GTG->GCG	V->A	yacC
B1	X7_1	137403	protein_coding	A:T->G:C	GTA->GTG	-	cueO
B1	X25_1	138149	protein_coding	A:T->G:C	GAC->GGC	D->G	cueO
A2	G19_2	137995	protein_coding	A:T->G:C	ATG->GTG	M->V	cueO
A2	G15_2	137464	protein_coding	A:T->G:C	ACG->GCG	T->A	cueO
A1	U19_1	138462	protein_coding	A:T->G:C	AAA->AAG	-	cueO
B2	X10_2	139003	protein_coding	A:T->G:C	GGT->GGC	-	gcd
B2	X8_2	139237	protein_coding	A:T->G:C	CCA->CCG	-	gcd
B2	X16_2	139363	protein_coding	A:T->G:C	GGT->GGC	-	gcd
B2	X16_2	139471	protein_coding	A:T->G:C	GGT->GGC	-	gcd
B2	X9_2	139003	protein_coding	A:T->G:C	GGT->GGC	-	gcd
B1	X8_1	139363	protein_coding	A:T->G:C	GGT->GGC	-	gcd
B1	X23_1	139989	protein_coding	G:C->A:T	CTG->TTG	-	gcd
B1	X5_1	140590	protein_coding	A:T->G:C	GGT->GGC	-	gcd
A2	G13_2	140062	protein_coding	A:T->G:C	GCA->GCG	-	gcd
A2	G21_2	140536	protein_coding	A:T->G:C	TGT->TGC	-	gcd
A2	G23_2	140988	protein_coding	G:C->A:T	GTC->ATC	V->I	gcd
A1	U20_1	139178	protein_coding	A:T->G:C	GTG->GCG	V->A	gcd
A1	U20_1	139447	protein_coding	G:C->A:T	GGC->GGT	-	gcd
A1	U13_1	139649	protein_coding	A:T->G:C	GTA->GCA	V->A	gcd
A1	U22_1	140882	protein_coding	A:T->G:C	ATT->ACT	I->T	gcd
A1	U21_1	140457	protein_coding	A:T->G:C	AAC->GAC	N->D	gcd
B2	X8_2	141752	protein_coding	G:C->A:T	CTG->TTG	-	hpt
B1	X16_1	141749	protein_coding	A:T->G:C	ACA->GCA	T->A	hpt
A2	G9_2	141872	protein_coding	A:T->T:A	ATC->TTC	I->F	hpt
A1	U6_1	141620	protein_coding	A:T->G:C	TTT->CTT	F->L	hpt
B1	X2_1	142289	protein_coding	A:T->G:C	TTC->CTC	F->L	can
B1	X5_1	142026	protein_coding	A:T->C:G	AAA->AAC	K->N	can
B1	X19_1	142342	protein_coding	A:T->G:C	AAC->AGC	N->S	can
A2	G3_2	142342	protein_coding	A:T->G:C	AAC->AGC	N->S	can
A2	G4_2	142663	protein_coding	A:T->G:C	GAC->GGC	D->G	can
A1	U3_1	142603	protein_coding	G:C->A:T	CCC->CTC	P->L	can
B2	X10_2	143021	protein_coding	A:T->G:C	GGA->GGG	-	yadG
B2	X9_2	143021	protein_coding	A:T->G:C	GGA->GGG	-	yadG
B1	X8_1	142789	protein_coding	G:C->A:T	GCA->GTA	A->V	yadG
A1	U4_1	143383	protein_coding	A:T->G:C	CTG->CCG	L->P	yadG
A1	U19_1	143469	protein_coding	A:T->G:C	ACC->GCC	T->A	yadG
B1	X5_1	144052	protein_coding	A:T->G:C	GGT->GGC	-	yadH
B1	X17_1	144315	protein_coding	A:T->G:C	AAC->AGC	N->S	yadH
A2	G18_2	144287	protein_coding	G:C->A:T	CCG->TCG	P->S	yadH
B2	X16_2	144746	protein_coding	G:C->A:T	TCT->TTT	S->F	yadI
B1	X16_1	144962	protein_coding	A:T->G:C	CAC->CGC	H->R	yadI
B2	X6_2	145709	protein_coding	G:C->A:T	GGA->GAA	G->E	yadE
B2	X5_2	145709	protein_coding	G:C->A:T	GGA->GAA	G->E	yadE
B1	X23_1	145789	protein_coding	A:T->G:C	ACC->GCC	T->A	yadE
B1	X25_1	145605	protein_coding	A:T->T:A	TAT->TAA	Y->stop	yadE
A1	U6_1	145115	protein_coding	A:T->G:C	CTG->CCG	L->P	yadE
A1	U6_1	146366	protein_coding	G:C->A:T	GGC->GAC	G->D	panD
B2	X17_2	147346	protein_coding	A:T->G:C	ACA->GCA	T->A	rpnC
B1	X1_1	147188	protein_coding	G:C->A:T	GGT->GAT	G->D	rpnC
A2	G9_2	147758	protein_coding	A:T->G:C	GTA->GCA	V->A	rpnC
A1	U20_1	147628	protein_coding	A:T->G:C	ACT->GCT	T->A	rpnC
B2	X11_2	148239	protein_coding	A:T->G:C	CTA->CCA	L->P	panC
B2	X19_2	149334	protein_coding	A:T->G:C	TAT->CAT	Y->H	panB
B2	X14_2	149066	protein_coding	A:T->G:C	GTG->GCG	V->A	panB
B2	X4_2	149287	protein_coding	A:T->G:C	CGT->CGC	-	panB
A2	G18_2	148942	protein_coding	A:T->G:C	GGT->GGC	-	panB
B2	X13_2	150731	protein_coding	A:T->G:C	TCA->CCA	S->P	yadC
B2	X14_2	150269	protein_coding	A:T->G:C	ACA->GCA	T->A	yadC
B1	X1_1	150201	protein_coding	A:T->G:C	TTA->TTG	-	yadC
B1	X7_1	150947	protein_coding	A:T->G:C	ACT->GCT	T->A	yadC
B1	X6_1	149884	protein_coding	A:T->G:C	TAT->TGT	Y->C	yadC
B1	X25_1	150553	protein_coding	A:T->G:C	GTC->GCC	V->A	yadC
A2	G3_2	150838	protein_coding	G:C->C:G	GGC->GCC	G->A	yadC
A1	U2_1	150549	protein_coding	G:C->A:T	TGG->TGA	W->stop	yadC
B2	X3_2	151279	protein_coding	A:T->G:C	GGT->GGC	-	yadK
A1	U18_1	151256	protein_coding	A:T->G:C	CAA->CGA	Q->R	yadK
A1	U14_1	152346	protein_coding	A:T->G:C	GAT->GGT	D->G	yadM
A1	U18_1	152592	protein_coding	A:T->G:C	GAA->GGA	E->G	yadM
A1	U7_1	152500	protein_coding	A:T->G:C	TCA->CCA	S->P	yadM
B2	X2_2	154233	protein_coding	A:T->G:C	GGT->GGC	-	htrE
B2	X13_2	154344	protein_coding	A:T->G:C	CGT->CGC	-	htrE
B2	X1_2	153576	protein_coding	A:T->G:C	AGT->AGC	-	htrE
B2	X14_2	153264	protein_coding	A:T->T:A	GAT->GAA	D->E	htrE
B2	X4_2	153741	protein_coding	A:T->G:C	CGT->CGC	-	htrE
B1	X1_1	153135	protein_coding	A:T->G:C	GGT->GGC	-	htrE
B1	X1_1	155259	protein_coding	A:T->G:C	GGT->GGC	-	htrE
B1	X7_1	154720	protein_coding	A:T->G:C	GTT->GCT	V->A	htrE
A2	G7_2	153663	protein_coding	A:T->G:C	ACT->ACC	-	htrE
A1	U18_1	153095	protein_coding	A:T->G:C	TCA->CCA	S->P	htrE
A1	U8_1	155141	protein_coding	A:T->G:C	ACA->GCA	T->A	htrE
A1	U19_1	153273	protein_coding	A:T->G:C	AGT->AGC	-	htrE
A1	U21_1	154450	protein_coding	A:T->G:C	TAC->TGC	Y->C	htrE
B1	X6_1	156462	protein_coding	A:T->G:C	GTT->GCT	V->A	yadN
A1	U25_1	156856	protein_coding	A:T->G:C	TCT->CCT	S->P	yadN
A1	U6_1	156853	protein_coding	G:C->A:T	GGT->AGT	G->S	yadN
A1	U15_1	156578	protein_coding	A:T->G:C	GGT->GGC	-	yadN
B2	X2_2	158217	protein_coding	A:T->G:C	ACG->GCG	T->A	pcnB
B2	X10_2	158137	protein_coding	A:T->G:C	GCA->GCG	-	pcnB
B2	X7_2	157860	protein_coding	A:T->G:C	TGG->CGG	W->R	pcnB
B2	X14_2	158157	protein_coding	A:T->G:C	TAC->CAC	Y->H	pcnB
B2	X9_2	158137	protein_coding	A:T->G:C	GCA->GCG	-	pcnB
B1	X2_1	158072	protein_coding	A:T->G:C	GTG->GCG	V->A	pcnB
B1	X17_1	158975	protein_coding	A:T->G:C	GTA->GCA	V->A	pcnB
A2	G22_2	158970	protein_coding	A:T->G:C	TAC->CAC	Y->H	pcnB
A1	U2_1	157851	protein_coding	A:T->G:C	TTC->CTC	F->L	pcnB
B1	X4_1	159918	protein_coding	A:T->G:C	GGT->GGC	-	gluQ
B1	X3_1	159918	protein_coding	A:T->G:C	GGT->GGC	-	gluQ
A2	G4_2	159421	protein_coding	G:C->A:T	GCG->GTG	A->V	gluQ
B1	X1_1	160591	protein_coding	A:T->G:C	CAA->CGA	Q->R	dksA
B1	X22_1	160239	protein_coding	A:T->G:C	GGT->GGC	-	dksA
B1	X17_1	160288	protein_coding	A:T->G:C	GTG->GCG	V->A	dksA
A2	G18_2	160185	protein_coding	G:C->A:T	ACG->ACA	-	dksA
A2	G18_2	160239	protein_coding	A:T->G:C	GGT->GGC	-	dksA
A1	U5_1	160326	protein_coding	A:T->G:C	CGT->CGC	-	dksA
C2	P11_2	160201	protein_coding	G:C->A:T	TGC->TAC	C->Y	dksA
B2	X10_2	160880	protein_coding	A:T->G:C	TCA->CCA	S->P	sfsA
A1	U4_1	161358	protein_coding	A:T->G:C	GGT->GGC	-	sfsA
A2	G15_2	161718	protein_coding	A:T->G:C	ATG->ACG	M->T	thpR
A2	G21_2	161997	protein_coding	A:T->G:C	GAC->GGC	D->G	thpR
B2	X6_2	162127	protein_coding	G:C->A:T	GCC->GTC	A->V	hrpB
B2	X19_2	162183	protein_coding	G:C->A:T	GCG->ACG	A->T	hrpB
B2	X12_2	162384	protein_coding	A:T->G:C	ACC->GCC	T->A	hrpB
B2	X5_2	162127	protein_coding	G:C->A:T	GCC->GTC	A->V	hrpB
B2	X24_2	162583	protein_coding	A:T->G:C	GAC->GGC	D->G	hrpB
B2	X23_2	162656	protein_coding	A:T->G:C	GAA->GAG	-	hrpB
B1	X23_1	162377	protein_coding	G:C->A:T	GGG->GGA	-	hrpB
B1	X21_1	162586	protein_coding	A:T->G:C	AAC->AGC	N->S	hrpB
A2	G15_2	164399	protein_coding	A:T->G:C	ACA->ACG	-	hrpB
A1	U18_1	162529	protein_coding	A:T->G:C	GTG->GCG	V->A	hrpB
A1	U24_1	163310	protein_coding	A:T->G:C	GAA->GAG	-	hrpB
B2	X2_2	164989	protein_coding	A:T->G:C	CTC->CCC	L->P	mrcB
B2	X2_2	166746	protein_coding	A:T->G:C	ACC->GCC	T->A	mrcB
B2	X13_2	165705	protein_coding	G:C->A:T	GGC->AGC	G->S	mrcB
B2	X25_2	165292	protein_coding	A:T->G:C	AAC->AGC	N->S	mrcB
B2	X22_2	165249	protein_coding	A:T->C:G	ACC->CCC	T->P	mrcB
B2	X7_2	166162	protein_coding	A:T->G:C	GAC->GGC	D->G	mrcB
B2	X24_2	166072	protein_coding	A:T->G:C	GAC->GGC	D->G	mrcB
B1	X12_1	165631	protein_coding	A:T->G:C	TAC->TGC	Y->C	mrcB
B1	X13_1	164861	protein_coding	A:T->G:C	GAA->GAG	-	mrcB
A2	G12_2	164830	protein_coding	A:T->G:C	TAC->TGC	Y->C	mrcB
A2	G21_2	166650	protein_coding	G:C->A:T	CGT->TGT	R->C	mrcB
A2	G11_2	166771	protein_coding	G:C->C:G	GGT->GCT	G->A	mrcB
A1	U9_1	164743	protein_coding	A:T->G:C	GAC->GGC	D->G	mrcB
A1	U9_1	166302	protein_coding	A:T->G:C	AAA->GAA	K->E	mrcB
A1	U6_1	165591	protein_coding	G:C->A:T	GCG->ACG	A->T	mrcB
A1	U23_1	165364	protein_coding	A:T->G:C	CAG->CGG	Q->R	mrcB
B2	X10_2	168212	protein_coding	G:C->A:T	GAG->GAA	-	fhuA
B2	X9_2	168212	protein_coding	G:C->A:T	GAG->GAA	-	fhuA
B1	X1_1	168790	protein_coding	A:T->G:C	TAC->TGC	Y->C	fhuA
A2	G21_2	169395	protein_coding	A:T->G:C	ACG->GCG	T->A	fhuA
A1	U3_1	168054	protein_coding	A:T->G:C	ACC->GCC	T->A	fhuA
A1	U25_1	169124	protein_coding	A:T->G:C	GCA->GCG	-	fhuA
A1	U16_1	169203	protein_coding	A:T->G:C	TAT->CAT	Y->H	fhuA
A1	U2_1	169482	protein_coding	A:T->G:C	ACC->GCC	T->A	fhuA
A1	U6_1	168170	protein_coding	A:T->G:C	GGT->GGC	-	fhuA
A1	U8_1	169645	protein_coding	A:T->G:C	TAC->TGC	Y->C	fhuA
A1	U12_1	168205	protein_coding	G:C->A:T	TCA->TTA	S->L	fhuA
B2	X5_2	170449	protein_coding	A:T->G:C	GGT->GGC	-	fhuC
B2	X15_2	170191	protein_coding	A:T->G:C	AAA->AAG	-	fhuC
B1	X23_1	169977	protein_coding	A:T->G:C	GAG->GGG	E->G	fhuC
A2	G13_2	169860	protein_coding	A:T->G:C	CAT->CGT	H->R	fhuC
A1	U14_1	170037	protein_coding	A:T->G:C	GTG->GCG	V->A	fhuC
B2	X22_2	170862	protein_coding	A:T->G:C	AAA->AAG	-	fhuD
B2	X23_2	171443	protein_coding	A:T->G:C	AAC->AGC	N->S	fhuD
A1	U1_1	170951	protein_coding	A:T->G:C	GAC->GGC	D->G	fhuD
B2	X11_2	172277	protein_coding	A:T->G:C	CGT->CGC	-	fhuB
B2	X25_2	173305	protein_coding	A:T->G:C	CTG->CCG	L->P	fhuB
B1	X17_1	171877	protein_coding	A:T->G:C	AAA->AGA	K->R	fhuB
A2	G22_2	172381	protein_coding	G:C->A:T	ACC->ATC	T->I	fhuB
A2	G7_2	171719	protein_coding	G:C->A:T	CCG->CCA	-	fhuB
A2	G17_2	171786	protein_coding	A:T->G:C	TGG->CGG	W->R	fhuB
A1	U22_1	173011	protein_coding	A:T->G:C	TAC->TGC	Y->C	fhuB
A1	U16_1	171955	protein_coding	A:T->G:C	GTT->GCT	V->A	fhuB
A1	U15_1	173318	protein_coding	A:T->G:C	TTA->TTG	-	fhuB
A1	U21_1	171917	protein_coding	A:T->G:C	GTA->GTG	-	fhuB
A1	U24_1	172061	protein_coding	G:C->A:T	GGC->GGT	-	fhuB
C2	P17_2	173337	protein_coding	A:T->C:G	TGG->GGG	W->G	fhuB
B1	X15_1	174575	protein_coding	A:T->G:C	GTC->GCC	V->A	hemL
B1	X7_1	173898	protein_coding	A:T->G:C	ACA->GCA	T->A	hemL
A1	U1_1	173784	protein_coding	A:T->G:C	TGC->CGC	C->R	hemL
B2	X6_2	175369	protein_coding	A:T->G:C	GTG->GCG	V->A	clcA
B2	X5_2	175369	protein_coding	A:T->G:C	GTG->GCG	V->A	clcA
B2	X5_2	175787	protein_coding	A:T->C:G	ATT->ATG	I->M	clcA
B2	X23_2	176421	protein_coding	A:T->G:C	ACC->GCC	T->A	clcA
B1	X19_1	176477	protein_coding	A:T->G:C	GAA->GAG	-	clcA
A1	U13_1	175587	protein_coding	A:T->G:C	ATG->GTG	M->V	clcA
A1	U21_1	175134	protein_coding	A:T->G:C	ACA->GCA	T->A	clcA
A1	U18_1	176587	protein_coding	G:C->A:T	TTG->TTA	-	yadW
B2	X4_2	176692	protein_coding	A:T->G:C	AAC->AGC	N->S	erpA
B2	X12_2	177004	protein_coding	A:T->G:C	CGT->CGC	-	yadS
B2	X16_2	177357	protein_coding	A:T->G:C	TTG->CTG	-	yadS
B1	X4_1	177515	protein_coding	A:T->G:C	GTG->GCG	V->A	yadS
B1	X3_1	177515	protein_coding	A:T->G:C	GTG->GCG	V->A	yadS
A2	G3_2	177236	protein_coding	G:C->A:T	GGC->GAC	G->D	yadS
A2	G14_2	177022	protein_coding	G:C->A:T	GCG->GCA	-	yadS
B1	X1_1	178147	protein_coding	A:T->G:C	TGG->CGG	W->R	btuF
A2	G10_2	177926	protein_coding	A:T->G:C	GTA->GTG	-	btuF
A2	G10_2	178387	protein_coding	G:C->A:T	GTC->ATC	V->I	btuF
A2	G5_2	177927	protein_coding	A:T->G:C	GTA->GCA	V->A	btuF
A2	G5_2	178300	protein_coding	G:C->A:T	CCA->TCA	P->S	btuF
B1	X10_1	178813	protein_coding	G:C->A:T	GGC->GAC	G->D	mtn
A1	U16_1	178962	protein_coding	A:T->G:C	GAA->GAG	-	mtn
A1	U17_1	178503	protein_coding	G:C->A:T	CAG->CAA	-	mtn
D2	J1_2	178619	protein_coding	G:C->A:T	GCC->ACC	A->T	mtn
B2	X1_2	179301	protein_coding	A:T->G:C	GTT->GCT	V->A	dgt
B2	X1_2	179350	protein_coding	A:T->G:C	CGT->CGC	-	dgt
B2	X16_2	179840	protein_coding	A:T->G:C	ACC->GCC	T->A	dgt
A2	G19_2	179545	protein_coding	G:C->A:T	ACC->ACT	-	dgt
A1	U7_1	179459	protein_coding	G:C->A:T	CAG->TAG	Q->stop	dgt
B2	X3_2	181769	protein_coding	A:T->G:C	ACT->GCT	T->A	degP
B2	X17_2	182020	protein_coding	A:T->G:C	GAA->GAG	-	degP
B2	X1_2	181712	protein_coding	A:T->G:C	ACC->GCC	T->A	degP
A1	U8_1	181614	protein_coding	A:T->G:C	AAC->AGC	N->S	degP
B2	X17_2	182558	protein_coding	A:T->G:C	CGT->CGC	-	cdaR
B1	X8_1	183039	protein_coding	A:T->C:G	ACT->CCT	T->P	cdaR
B1	X11_1	183230	protein_coding	A:T->G:C	GGT->GGC	-	cdaR
A2	G13_2	182534	protein_coding	G:C->A:T	ACC->ACT	-	cdaR
A2	G20_2	182630	protein_coding	A:T->G:C	TCA->TCG	-	cdaR
B1	X24_1	183781	protein_coding	A:T->G:C	CGT->CGC	-	yaeH
B1	X13_1	183864	protein_coding	A:T->G:C	TAT->CAT	Y->H	yaeH
B2	X2_2	184590	protein_coding	A:T->G:C	GAA->GAG	-	yaeI
B2	X23_2	184932	protein_coding	A:T->G:C	GCA->GCG	-	yaeI
A2	G15_2	184279	protein_coding	A:T->G:C	GTA->GCA	V->A	yaeI
A2	G15_2	184868	protein_coding	A:T->T:A	ATT->TTT	I->F	yaeI
A2	G24_2	184463	protein_coding	G:C->A:T	GAT->AAT	D->N	yaeI
A1	U24_1	184464	protein_coding	G:C->A:T	TGG->TGA	W->stop	yaeI
B1	X3_1	185664	protein_coding	A:T->C:G	GAA->GCA	E->A	dapD
A2	G17_2	185670	protein_coding	A:T->G:C	TAC->TGC	Y->C	dapD
A1	U22_1	185726	protein_coding	G:C->A:T	GTG->GTA	-	dapD
A1	U11_1	185407	protein_coding	A:T->G:C	AAT->GAT	N->D	dapD
C1	W10_1	185818	protein_coding	G:C->T:A	CGT->AGT	R->S	dapD
B2	X17_2	187029	protein_coding	A:T->G:C	CTG->CCG	L->P	glnD
B2	X21_2	187383	protein_coding	G:C->A:T	AGC->AAC	S->N	glnD
B2	X16_2	187067	protein_coding	A:T->G:C	GGT->GGC	-	glnD
B1	X3_1	187297	protein_coding	A:T->C:G	TCG->GCG	S->A	glnD
B1	X21_1	187843	protein_coding	A:T->G:C	TGG->CGG	W->R	glnD
B1	X25_1	186713	protein_coding	A:T->G:C	GCA->GCG	-	glnD
A2	G3_2	187171	protein_coding	A:T->G:C	TGT->CGT	C->R	glnD
A2	G17_2	186879	protein_coding	A:T->G:C	GTA->GCA	V->A	glnD
A2	G11_2	188579	protein_coding	G:C->A:T	TGC->TGT	-	glnD
A2	G23_2	187576	protein_coding	A:T->G:C	ACG->GCG	T->A	glnD
A2	G20_2	186119	protein_coding	A:T->G:C	GGT->GGC	-	glnD
A1	U13_1	186159	protein_coding	A:T->G:C	GTC->GCC	V->A	glnD
A1	U19_1	186826	protein_coding	A:T->G:C	TGG->CGG	W->R	glnD
A1	U21_1	186497	protein_coding	A:T->G:C	CCT->CCC	-	glnD
B2	X2_2	189277	protein_coding	A:T->G:C	GTG->GCG	V->A	map
B2	X24_2	188906	protein_coding	A:T->G:C	TTC->CTC	F->L	map
B1	X19_1	188839	protein_coding	A:T->G:C	GTA->GCA	V->A	map
A1	U9_1	189025	protein_coding	G:C->A:T	GGC->GAC	G->D	map
A1	U17_1	189163	protein_coding	A:T->G:C	GTC->GCC	V->A	map
A1	U24_1	188926	protein_coding	A:T->G:C	GTA->GCA	V->A	map
B1	X18_1	190439	protein_coding	G:C->A:T	ACC->ATC	T->I	rpsB
B1	X13_1	192070	protein_coding	G:C->A:T	AAC->AAT	-	pyrH
B1	X13_1	192563	protein_coding	A:T->G:C	ACT->GCT	T->A	pyrH
B1	X1_1	193060	protein_coding	A:T->G:C	CGT->CGC	-	frr
A2	G24_2	192929	protein_coding	A:T->G:C	TTC->CTC	F->L	frr
B2	X17_2	194392	protein_coding	A:T->G:C	AAC->AGC	N->S	dxr
B1	X2_1	193961	protein_coding	A:T->G:C	TTA->TTG	-	dxr
A2	G3_2	193673	protein_coding	G:C->A:T	CCC->CCT	-	dxr
A1	U13_1	194100	protein_coding	G:C->A:T	CCA->TCA	P->S	dxr
C2	P5_2	193582	protein_coding	A:T->G:C	GTG->GCG	V->A	dxr
B2	X6_2	195373	protein_coding	A:T->G:C	CAA->CAG	-	ispU
B2	X1_2	195457	protein_coding	A:T->G:C	GAA->GAG	-	ispU
B2	X8_2	195023	protein_coding	A:T->G:C	TTT->CTT	F->L	ispU
B2	X5_2	195373	protein_coding	A:T->G:C	CAA->CAG	-	ispU
B1	X24_1	195364	protein_coding	A:T->G:C	GGA->GGG	-	ispU
B1	X14_1	195078	protein_coding	A:T->G:C	AAC->AGC	N->S	ispU
A2	G15_2	195642	protein_coding	A:T->G:C	GAG->GGG	E->G	ispU
A1	U17_1	195163	protein_coding	A:T->G:C	GAA->GAG	-	ispU
A1	U5_1	195130	protein_coding	G:C->A:T	AAC->AAT	-	ispU
D1	M16_1	195935	protein_coding	A:T->G:C	ATC->GTC	I->V	cdsA
B2	X13_2	197174	protein_coding	A:T->G:C	GTA->GCA	V->A	rseP
A2	G14_2	197593	protein_coding	A:T->G:C	ACC->GCC	T->A	rseP
A2	G23_2	197793	protein_coding	G:C->A:T	GGC->GGT	-	rseP
A2	G20_2	196596	protein_coding	A:T->G:C	GTA->GTG	-	rseP
A1	U4_1	196787	protein_coding	A:T->G:C	GTT->GCT	V->A	rseP
A1	U2_1	196712	protein_coding	G:C->A:T	GGC->GAC	G->D	rseP
A1	U6_1	196947	protein_coding	A:T->G:C	ATA->ATG	I->M	rseP
A1	U10_1	196967	protein_coding	G:C->A:T	GCG->GTG	A->V	rseP
A1	U24_1	197191	protein_coding	G:C->A:T	CGT->TGT	R->C	rseP
B1	X12_1	199656	protein_coding	A:T->G:C	ACC->GCC	T->A	bamA
B1	X4_1	199364	protein_coding	G:C->A:T	ACC->ACT	-	bamA
B1	X22_1	199308	protein_coding	A:T->G:C	ACC->GCC	T->A	bamA
B1	X11_1	199462	protein_coding	A:T->G:C	GAC->GGC	D->G	bamA
B1	X17_1	200348	protein_coding	A:T->G:C	GGT->GGC	-	bamA
B1	X3_1	199364	protein_coding	G:C->A:T	ACC->ACT	-	bamA
A2	G12_2	199899	protein_coding	A:T->G:C	AGC->GGC	S->G	bamA
A2	G13_2	199783	protein_coding	A:T->G:C	GTG->GCG	V->A	bamA
A2	G13_2	200287	protein_coding	A:T->G:C	TAC->TGC	Y->C	bamA
A2	G21_2	199261	protein_coding	A:T->G:C	CAG->CGG	Q->R	bamA
B1	X2_1	200732	protein_coding	A:T->G:C	GAA->GGA	E->G	skp
B1	X8_1	201154	protein_coding	A:T->G:C	ACC->GCC	T->A	lpxD
A2	G23_2	201161	protein_coding	A:T->G:C	GAC->GGC	D->G	lpxD
B1	X1_1	202244	protein_coding	G:C->A:T	GAG->GAA	-	fabZ
B1	X15_1	202358	protein_coding	A:T->G:C	GAA->GAG	-	fabZ
A1	U4_1	202525	protein_coding	G:C->A:T	ACG->ATG	T->M	fabZ
B2	X13_2	202863	protein_coding	A:T->G:C	ACA->GCA	T->A	lpxA
B2	X1_2	202688	protein_coding	A:T->G:C	GTA->GTG	-	lpxA
A1	U18_1	203283	protein_coding	A:T->G:C	ACA->GCA	T->A	lpxA
B2	X8_2	204409	protein_coding	G:C->A:T	ATG->ATA	M->I	lpxB
B1	X14_1	204318	protein_coding	A:T->G:C	GTC->GCC	V->A	lpxB
A1	U8_1	203479	protein_coding	A:T->G:C	CCA->CCG	-	lpxB
B2	X23_2	204986	protein_coding	A:T->G:C	TAC->TGC	Y->C	rnhB
A1	U16_1	204596	protein_coding	A:T->G:C	GAC->GGC	D->G	rnhB
A1	U19_1	204986	protein_coding	A:T->G:C	TAC->TGC	Y->C	rnhB
B2	X6_2	207226	protein_coding	A:T->G:C	ACC->GCC	T->A	dnaE
B2	X16_2	208064	protein_coding	A:T->G:C	GTA->GCA	V->A	dnaE
B2	X5_2	207226	protein_coding	A:T->G:C	ACC->GCC	T->A	dnaE
B2	X4_2	206450	protein_coding	A:T->T:A	ATC->AAC	I->N	dnaE
B1	X4_1	205451	protein_coding	A:T->G:C	TAC->TGC	Y->C	dnaE
B1	X9_1	205987	protein_coding	A:T->G:C	ACC->GCC	T->A	dnaE
B1	X10_1	205567	protein_coding	A:T->G:C	AGC->GGC	S->G	dnaE
B1	X13_1	205189	protein_coding	G:C->A:T	GCC->ACC	A->T	dnaE
B1	X19_1	206064	protein_coding	A:T->G:C	GAA->GAG	-	dnaE
B1	X19_1	207335	protein_coding	A:T->G:C	AAC->AGC	N->S	dnaE
B1	X3_1	205451	protein_coding	A:T->G:C	TAC->TGC	Y->C	dnaE
A2	G16_2	207336	protein_coding	G:C->A:T	AAC->AAT	-	dnaE
A1	U14_1	208459	protein_coding	A:T->G:C	ACA->GCA	T->A	dnaE
A1	U3_1	206064	protein_coding	A:T->G:C	GAA->GAG	-	dnaE
A1	U3_1	207482	protein_coding	A:T->G:C	GTA->GCA	V->A	dnaE
A1	U23_1	207795	protein_coding	A:T->G:C	CGT->CGC	-	dnaE
A1	U7_1	206533	protein_coding	A:T->G:C	ACG->GCG	T->A	dnaE
A1	U11_1	205864	protein_coding	A:T->G:C	TGT->CGT	C->R	dnaE
B2	X6_2	210326	protein_coding	A:T->G:C	GTT->GTC	-	ldcC
B2	X5_2	210326	protein_coding	A:T->G:C	GTT->GTC	-	ldcC
B1	X22_1	210336	protein_coding	A:T->G:C	ACA->GCA	T->A	ldcC
A2	G15_2	210331	protein_coding	A:T->G:C	AAC->AGC	N->S	ldcC
A1	U20_1	210132	protein_coding	G:C->A:T	CAT->TAT	H->Y	ldcC
A1	U25_1	210489	protein_coding	A:T->G:C	ATT->GTT	I->V	ldcC
A1	U22_1	211538	protein_coding	A:T->G:C	CCA->CCG	-	ldcC
B1	X14_1	212251	protein_coding	A:T->G:C	GAA->GAG	-	yaeR
B2	X8_2	213378	protein_coding	G:C->A:T	CCG->TCG	P->S	tilS
B1	X5_1	213347	protein_coding	A:T->G:C	GTA->GTG	-	tilS
B1	X10_1	213022	protein_coding	A:T->G:C	TTA->TCA	L->S	tilS
B1	X13_1	212875	protein_coding	A:T->G:C	GAC->GGC	D->G	tilS
A1	U14_1	212480	protein_coding	A:T->T:A	CAT->CAA	H->Q	tilS
A1	U25_1	213026	protein_coding	A:T->G:C	GCA->GCG	-	tilS
B1	X18_1	213702	protein_coding	A:T->G:C	GGT->GGC	-	rof
B2	X19_2	214111	protein_coding	A:T->G:C	TGT->TGC	-	yaeP
B2	X22_2	214085	protein_coding	A:T->G:C	GAA->GGA	E->G	yaeP
B2	X6_2	214579	protein_coding	A:T->G:C	ACC->GCC	T->A	yaeQ
B2	X5_2	214579	protein_coding	A:T->G:C	ACC->GCC	T->A	yaeQ
B1	X21_1	214983	protein_coding	A:T->G:C	TAT->CAT	Y->H	arfB
B2	X3_2	215499	protein_coding	A:T->G:C	GGT->GGC	-	nlpE
B1	X24_1	215626	protein_coding	G:C->A:T	CTC->TTC	L->F	nlpE
B1	X23_1	215951	protein_coding	A:T->G:C	AAC->AGC	N->S	nlpE
B2	X2_2	216545	protein_coding	A:T->G:C	GGT->GGC	-	yaeF
B2	X6_2	216191	protein_coding	A:T->G:C	GGT->GGC	-	yaeF
B2	X5_2	216191	protein_coding	A:T->G:C	GGT->GGC	-	yaeF
B1	X13_1	216388	protein_coding	A:T->G:C	TTT->CTT	F->L	yaeF
A2	G19_2	216895	protein_coding	G:C->A:T	GCC->ACC	A->T	yaeF
B2	X6_2	217648	protein_coding	A:T->T:A	GAT->GAA	D->E	proS
B2	X16_2	218367	protein_coding	A:T->G:C	ACC->GCC	T->A	proS
B2	X5_2	217648	protein_coding	A:T->T:A	GAT->GAA	D->E	proS
B2	X4_2	217920	protein_coding	G:C->A:T	GTT->ATT	V->I	proS
B1	X12_1	218670	protein_coding	G:C->A:T	GCC->ACC	A->T	proS
B1	X23_1	218462	protein_coding	A:T->G:C	GTA->GCA	V->A	proS
B1	X20_1	217264	protein_coding	A:T->G:C	GGT->GGC	-	proS
A2	G23_2	217542	protein_coding	G:C->A:T	GGT->AGT	G->S	proS
A1	U20_1	218510	protein_coding	A:T->G:C	TAC->TGC	Y->C	proS
A1	U13_1	217356	protein_coding	A:T->G:C	TTC->CTC	F->L	proS
A1	U7_1	217881	protein_coding	G:C->A:T	CGC->TGC	R->C	proS
B2	X14_2	219371	protein_coding	A:T->G:C	GTG->GCG	V->A	trmO
B2	X23_2	219335	protein_coding	G:C->A:T	GGG->GAG	G->E	trmO
B2	X4_2	219183	protein_coding	A:T->G:C	TAT->CAT	Y->H	trmO
A2	G4_2	218989	protein_coding	A:T->G:C	GGT->GGC	-	trmO
A2	G21_2	219520	protein_coding	G:C->A:T	CAG->CAA	-	trmO
A1	U21_1	218896	protein_coding	A:T->G:C	GAA->GAG	-	trmO
A1	U4_1	219903	protein_coding	A:T->G:C	GCA->GCG	-	rcsF
C2	P20_2	219723	protein_coding	G:C->A:T	CGG->CGA	-	rcsF
A1	U14_1	220250	protein_coding	A:T->G:C	TAC->CAC	Y->H	metQ
A1	U15_1	220497	protein_coding	A:T->G:C	CGT->CGC	-	metQ
B2	X3_2	221165	protein_coding	A:T->G:C	ACC->GCC	T->A	metI
B2	X20_2	221304	protein_coding	A:T->G:C	CGT->CGC	-	metI
B2	X19_2	221304	protein_coding	A:T->G:C	CGT->CGC	-	metI
B1	X2_1	221032	protein_coding	A:T->G:C	GTC->GCC	V->A	metI
B1	X5_1	221130	protein_coding	A:T->G:C	GGT->GGC	-	metI
A2	G14_2	221344	protein_coding	A:T->G:C	ATT->ACT	I->T	metI
A1	U25_1	221516	protein_coding	G:C->A:T	GTT->ATT	V->I	metI
B2	X25_2	222003	protein_coding	A:T->G:C	AGC->GGC	S->G	metN
B2	X15_2	222146	protein_coding	G:C->A:T	GCC->GTC	A->V	metN
B1	X9_1	222355	protein_coding	A:T->G:C	CGT->CGC	-	metN
A2	G7_2	221767	protein_coding	G:C->A:T	AAC->AAT	-	metN
A2	G9_2	222449	protein_coding	G:C->A:T	GGC->GAC	G->D	metN
A1	U11_1	221629	protein_coding	A:T->G:C	GTA->GTG	-	metN
A2	G2_2	223084	protein_coding	G:C->A:T	GTC->GTT	-	gmhB
A1	U22_1	223218	protein_coding	G:C->A:T	GCC->GTC	A->V	gmhB
B2	X13_2	223975	rRNA	A:T->G:C	-	-	rrsH
B2	X19_2	224443	rRNA	A:T->G:C	-	-	rrsH
B1	X13_1	225211	rRNA	A:T->G:C	-	-	rrsH
A2	G14_2	223975	rRNA	A:T->G:C	-	-	rrsH
A2	G19_2	224772	rRNA	A:T->G:C	-	-	rrsH
A2	G10_2	223832	rRNA	A:T->G:C	-	-	rrsH
A2	G21_2	224496	rRNA	G:C->A:T	-	-	rrsH
A2	G21_2	224983	rRNA	A:T->G:C	-	-	rrsH
C1	W20_1	224700	rRNA	G:C->C:G	-	-	rrsH
D1	M10_1	223975	rRNA	A:T->C:G	-	-	rrsH
B2	X10_2	227290	rRNA	A:T->G:C	-	-	rrlH
B2	X20_2	227062	rRNA	A:T->G:C	-	-	rrlH
B2	X22_2	227108	rRNA	G:C->A:T	-	-	rrlH
B2	X7_2	225940	rRNA	A:T->G:C	-	-	rrlH
B2	X14_2	228295	rRNA	A:T->G:C	-	-	rrlH
B2	X9_2	227297	rRNA	A:T->G:C	-	-	rrlH
B1	X8_1	226189	rRNA	A:T->C:G	-	-	rrlH
B1	X24_1	226140	rRNA	A:T->G:C	-	-	rrlH
B1	X22_1	228393	rRNA	A:T->G:C	-	-	rrlH
B1	X16_1	227102	rRNA	A:T->G:C	-	-	rrlH
B1	X10_1	226266	rRNA	A:T->G:C	-	-	rrlH
B1	X17_1	226619	rRNA	A:T->G:C	-	-	rrlH
B1	X20_1	226621	rRNA	A:T->G:C	-	-	rrlH
A2	G21_2	226075	rRNA	G:C->A:T	-	-	rrlH
A1	U20_1	228584	rRNA	A:T->G:C	-	-	rrlH
A1	U22_1	226170	rRNA	A:T->G:C	-	-	rrlH
A1	U11_1	225902	rRNA	A:T->G:C	-	-	rrlH
D2	J11_2	228405	rRNA	A:T->C:G	-	-	rrlH
D2	J25_2	226307	rRNA	G:C->A:T	-	-	rrlH
A2	G4_2	228842	rRNA	A:T->G:C	-	-	rrfH
A2	G9_2	228864	rRNA	A:T->G:C	-	-	rrfH
A1	U5_1	228767	rRNA	G:C->T:A	-	-	rrfH
B1	X23_1	229576	protein_coding	A:T->G:C	GAA->GGA	E->G	dkgB
B2	X19_2	230157	protein_coding	A:T->G:C	TAC->TGC	Y->C	yafC
B1	X13_1	230378	protein_coding	G:C->A:T	GCC->GCT	-	yafC
A2	G3_2	230740	protein_coding	A:T->G:C	AGC->GGC	S->G	yafC
A2	G6_2	230742	protein_coding	A:T->G:C	GTT->GCT	V->A	yafC
B2	X11_2	231560	protein_coding	A:T->G:C	ACC->GCC	T->A	yafD
B2	X1_2	231229	protein_coding	A:T->G:C	GAA->GAG	-	yafD
B1	X22_1	231586	protein_coding	A:T->G:C	ATA->ATG	I->M	yafD
B1	X18_1	231770	protein_coding	A:T->G:C	ACC->GCC	T->A	yafD
A2	G13_2	232201	protein_coding	A:T->G:C	GGT->GGC	-	yafE
A1	U18_1	232338	protein_coding	G:C->A:T	GCC->GTC	A->V	yafE
B2	X20_2	232961	protein_coding	A:T->C:G	GTT->GGT	V->G	mltD
B2	X4_2	233449	protein_coding	A:T->G:C	TCA->TCG	-	mltD
A2	G19_2	233206	protein_coding	A:T->G:C	CGT->CGC	-	mltD
A2	G21_2	233824	protein_coding	A:T->G:C	GCA->GCG	-	mltD
A1	U16_1	233242	protein_coding	A:T->G:C	AGT->AGC	-	mltD
B2	X10_2	234425	protein_coding	A:T->G:C	AAA->GAA	K->E	gloB
A2	G5_2	234319	protein_coding	A:T->G:C	TTA->TCA	L->S	gloB
A1	U1_1	234555	protein_coding	A:T->G:C	GGT->GGC	-	gloB
A1	U1_1	235018	protein_coding	A:T->G:C	GTT->GCT	V->A	yafS
A2	G18_2	235688	protein_coding	A:T->G:C	CAA->CAG	-	rnhA
B1	X14_1	236185	protein_coding	A:T->G:C	AAC->AGC	N->S	dnaQ
A1	U6_1	236793	protein_coding	G:C->A:T	GCA->ACA	A->T	dnaQ
B1	X13_1	236968	tRNA	A:T->G:C	-	-	aspV
B2	X22_2	239894	protein_coding	G:C->T:A	GGC->GTC	G->V	yafV
B1	X23_1	239931	protein_coding	A:T->G:C	TCT->CCT	S->P	yafV
B1	X7_1	239604	protein_coding	A:T->G:C	AGC->GGC	S->G	yafV
B1	X23_1	240577	protein_coding	A:T->G:C	TAT->CAT	Y->H	ivy
A2	G3_2	240450	protein_coding	G:C->A:T	AGC->AGT	-	ivy
A2	G4_2	240594	protein_coding	G:C->A:T	GCG->GCA	-	ivy
B2	X8_2	241013	protein_coding	A:T->G:C	GTG->GCG	V->A	fadE
B1	X23_1	242445	protein_coding	A:T->G:C	ACC->GCC	T->A	fadE
A2	G19_2	241448	protein_coding	A:T->G:C	TAC->TGC	Y->C	fadE
A2	G19_2	242184	protein_coding	G:C->A:T	CGC->TGC	R->C	fadE
A2	G10_2	241860	protein_coding	A:T->G:C	TTC->CTC	F->L	fadE
A2	G18_2	242481	protein_coding	A:T->G:C	TGG->CGG	W->R	fadE
A2	G4_2	242190	protein_coding	G:C->A:T	GTA->ATA	V->I	fadE
A1	U13_1	242761	protein_coding	A:T->G:C	TAT->TAC	-	fadE
B2	X3_2	243969	protein_coding	A:T->G:C	ACC->GCC	T->A	lpcA
B2	X19_2	243760	protein_coding	A:T->G:C	AAC->AGC	N->S	lpcA
B2	X16_2	244526	protein_coding	A:T->G:C	TAC->TGC	Y->C	yafJ
B1	X22_1	244768	protein_coding	A:T->G:C	ACA->GCA	T->A	yafJ
A1	U4_1	244933	protein_coding	A:T->G:C	ACG->GCG	T->A	yafJ
A1	U25_1	244965	protein_coding	G:C->A:T	TTC->TTT	-	yafJ
A1	U5_1	244523	protein_coding	A:T->G:C	GAC->GGC	D->G	yafJ
B2	X13_2	245169	protein_coding	A:T->G:C	ACC->GCC	T->A	yafK
B2	X4_2	245316	protein_coding	A:T->G:C	TTT->CTT	F->L	yafK
B1	X19_1	245675	protein_coding	A:T->G:C	GTC->GCC	V->A	yafK
A2	G17_2	245772	protein_coding	A:T->G:C	TTG->CTG	-	yafK
A2	G11_2	245600	protein_coding	A:T->G:C	GAC->GGC	D->G	yafK
B2	X1_2	245973	protein_coding	G:C->A:T	GCG->GCA	-	yafQ
B2	X7_2	245963	protein_coding	A:T->G:C	TAA->CAA	stop->Q	yafQ
B2	X7_2	247450	protein_coding	A:T->G:C	ACG->GCG	T->A	yafL
B2	X4_2	247412	protein_coding	A:T->G:C	GAC->GGC	D->G	yafL
B1	X10_1	247153	protein_coding	A:T->G:C	AGC->GGC	S->G	yafL
A2	G16_2	251057	protein_coding	G:C->A:T	CGT->TGT	R->C	dinB
B1	X1_1	252205	protein_coding	A:T->G:C	CGT->CGC	-	yafN
A2	G5_2	252229	protein_coding	A:T->G:C	GAA->GAG	-	yafN
A1	U14_1	252235	protein_coding	A:T->G:C	ACA->ACG	-	yafN
A2	G11_2	252301	protein_coding	A:T->G:C	ATG->GTG	M->V	yafO
A1	U19_1	253116	protein_coding	A:T->G:C	GGA->GGG	-	yafP
B1	X15_1	254400	protein_coding	A:T->G:C	AAA->AAG	-	pepD
B1	X23_1	254893	protein_coding	A:T->G:C	GTC->GCC	V->A	pepD
B1	X13_1	254893	protein_coding	A:T->G:C	GTC->GCC	V->A	pepD
A1	U5_1	254383	protein_coding	A:T->G:C	GAC->GGC	D->G	pepD
B2	X9_2	256099	protein_coding	A:T->G:C	GTA->GTG	-	gpt
B1	X20_1	256099	protein_coding	A:T->G:C	GTA->GTG	-	gpt
A1	U20_1	256228	protein_coding	G:C->A:T	TTC->TTT	-	gpt
A1	U25_1	256388	protein_coding	G:C->A:T	CCG->TCG	P->S	gpt
B2	X2_2	257303	protein_coding	A:T->G:C	GTA->GTG	-	frsA
B2	X10_2	257070	protein_coding	A:T->G:C	ACC->GCC	T->A	frsA
B2	X23_2	256833	protein_coding	A:T->C:G	ACC->CCC	T->P	frsA
B2	X4_2	257248	protein_coding	A:T->G:C	CTC->CCC	L->P	frsA
B2	X9_2	257070	protein_coding	A:T->G:C	ACC->GCC	T->A	frsA
B1	X1_1	257069	protein_coding	G:C->A:T	ATC->ATT	-	frsA
A2	G16_2	257611	protein_coding	A:T->G:C	TAC->TGC	Y->C	frsA
A1	U11_1	256739	protein_coding	A:T->G:C	GCA->GCG	-	frsA
B2	X10_2	259181	protein_coding	A:T->C:G	GAC->GCC	D->A	phoE
B1	X14_1	259420	protein_coding	A:T->G:C	CGT->CGC	-	phoE
A1	U5_1	259852	protein_coding	A:T->G:C	GGT->GGC	-	phoE
B2	X21_2	261148	protein_coding	A:T->C:G	CTG->CGG	L->R	proB
B1	X23_1	260395	protein_coding	A:T->G:C	GAC->GGC	D->G	proB
A2	G10_2	260890	protein_coding	A:T->G:C	CTG->CCG	L->P	proB
A2	G4_2	261011	protein_coding	G:C->A:T	GGC->GGT	-	proB
A1	U14_1	261163	protein_coding	G:C->A:T	GCG->GTG	A->V	proB
A1	U16_1	260532	protein_coding	A:T->G:C	ACG->GCG	T->A	proB
A1	U8_1	260462	protein_coding	A:T->G:C	CGT->CGC	-	proB
A1	U8_1	260941	protein_coding	G:C->A:T	GCA->GTA	A->V	proB
B2	X1_2	261796	protein_coding	A:T->G:C	GTA->GTG	-	proA
B1	X5_1	262619	protein_coding	A:T->G:C	ACC->GCC	T->A	proA
A1	U20_1	262152	protein_coding	A:T->G:C	GTG->GCG	V->A	proA
A2	G21_2	263377	protein_coding	G:C->A:T	CGG->CAG	R->Q	ykfI
A1	U2_1	263565	protein_coding	A:T->G:C	GGT->GGC	-	ykfI
B1	X5_1	263810	protein_coding	A:T->G:C	GGT->GGC	-	yafW
B2	X2_2	264546	protein_coding	A:T->G:C	TAT->CAT	Y->H	ykfG
B1	X23_1	264461	protein_coding	A:T->G:C	GTG->GCG	V->A	ykfG
A1	U17_1	264712	protein_coding	A:T->G:C	TTA->TTG	-	ykfG
B2	X23_2	265015	protein_coding	A:T->G:C	GGT->GGC	-	yafX
B1	X20_1	264972	protein_coding	A:T->G:C	TCC->CCC	S->P	yafX
B1	X25_1	265136	protein_coding	A:T->G:C	GTC->GCC	V->A	yafX
A2	G16_2	264981	protein_coding	G:C->A:T	GCA->ACA	A->T	yafX
A2	G4_2	264880	protein_coding	A:T->G:C	GCT->GCC	-	yafX
A1	U23_1	265076	protein_coding	A:T->G:C	CTA->CCA	L->P	yafX
A1	U25_1	265332	protein_coding	G:C->A:T	GGC->GAC	G->D	ykfF
A1	U21_1	265811	protein_coding	G:C->A:T	CAG->TAG	Q->stop	ykfB
B2	X8_2	266199	protein_coding	A:T->G:C	TAT->CAT	Y->H	yafY
B1	X14_1	266341	protein_coding	A:T->G:C	CGT->CGC	-	yafY
B2	X1_2	267874	protein_coding	A:T->G:C	CGT->CGC	-	yafZ
B2	X22_2	268246	protein_coding	G:C->T:A	GCT->TCT	A->S	ykfA
A1	U1_1	268484	protein_coding	A:T->G:C	GAA->GAG	-	ykfA
A1	U4_1	268530	protein_coding	A:T->G:C	TAC->TGC	Y->C	ykfA
B1	X18_1	270114	protein_coding	A:T->G:C	GCT->GCC	-	perR
A1	U10_1	269638	protein_coding	A:T->T:A	GAT->GTT	D->V	perR
B2	X20_2	271685	protein_coding	A:T->G:C	AGA->AGG	-	insI-1
B2	X19_2	271685	protein_coding	A:T->G:C	AGA->AGG	-	insI-1
B2	X12_2	270732	protein_coding	A:T->G:C	ACT->GCT	T->A	insI-1
B2	X8_2	271032	protein_coding	A:T->G:C	TCT->CCT	S->P	insI-1
B2	X8_2	271097	protein_coding	A:T->G:C	TCA->TCG	-	insI-1
B2	X4_2	270870	protein_coding	A:T->G:C	ACG->GCG	T->A	insI-1
B1	X7_1	270612	protein_coding	A:T->G:C	ACA->GCA	T->A	insI-1
A2	G3_2	271295	protein_coding	G:C->A:T	CTG->CTA	-	insI-1
A2	G5_2	271383	protein_coding	G:C->C:G	GTT->CTT	V->L	insI-1
A2	G5_2	271586	protein_coding	A:T->G:C	AAT->AAC	-	insI-1
A2	G16_2	270684	protein_coding	A:T->G:C	AAT->GAT	N->D	insI-1
A2	G13_2	271575	protein_coding	A:T->G:C	ACA->GCA	T->A	insI-1
A2	G9_2	271586	protein_coding	A:T->G:C	AAT->AAC	-	insI-1
A1	U16_1	271587	protein_coding	A:T->G:C	ACA->GCA	T->A	insI-1
B2	X10_2	273323	protein_coding	A:T->G:C	GGA->GGG	-	ykfC
B2	X8_2	273606	protein_coding	A:T->G:C	TAC->CAC	Y->H	ykfC
B1	X22_1	273154	protein_coding	A:T->G:C	ATC->ACC	I->T	ykfC
A2	G19_2	273354	protein_coding	A:T->G:C	TAC->CAC	Y->H	ykfC
A2	G13_2	273791	protein_coding	G:C->A:T	AGG->AGA	-	ykfC
A1	U20_1	274114	protein_coding	A:T->G:C	GAG->GGG	E->G	insH-1
B2	X17_2	276644	protein_coding	A:T->G:C	TTA->TTG	-	mmuP
B1	X8_1	275803	protein_coding	A:T->C:G	AAA->ACA	K->T	mmuP
A2	G14_2	275652	protein_coding	A:T->G:C	AGC->GGC	S->G	mmuP
A2	G7_2	276676	protein_coding	A:T->G:C	TTC->TCC	F->S	mmuP
A2	G17_2	275550	protein_coding	A:T->G:C	ACC->GCC	T->A	mmuP
B1	X15_1	277118	protein_coding	A:T->G:C	TAC->TGC	Y->C	mmuM
B2	X4_2	278540	protein_coding	G:C->A:T	GCC->GTC	A->V	afuC
A2	G18_2	278486	protein_coding	A:T->G:C	CTC->CCC	L->P	afuC
B1	X2_1	279575	protein_coding	A:T->G:C	GAC->GGC	D->G	insB-2
A2	G12_2	279434	protein_coding	A:T->G:C	CTG->CCG	L->P	insB-2
B1	X25_1	279735	protein_coding	A:T->G:C	GCT->GCC	-	insA-2
A2	G10_2	279872	protein_coding	G:C->A:T	GCT->ACT	A->T	insA-2
B2	X25_2	280502	protein_coding	A:T->G:C	TGT->TGC	-	yagB
B2	X4_2	280618	protein_coding	A:T->G:C	ACC->GCC	T->A	yagB
B1	X8_1	280409	protein_coding	A:T->C:G	TTT->TTG	F->L	yagB
B1	X24_1	280649	protein_coding	A:T->G:C	CGT->CGC	-	yagB
B1	X2_1	280666	protein_coding	G:C->A:T	GTG->ATG	V->M	yagB
B2	X3_2	281892	protein_coding	G:C->A:T	CGT->CAT	R->H	yagA
A2	G4_2	281146	protein_coding	G:C->A:T	GTC->ATC	V->I	yagA
A1	U16_1	281604	protein_coding	G:C->A:T	TCA->TTA	S->L	yagA
A1	U6_1	281132	protein_coding	A:T->G:C	GAA->GAG	-	yagA
A1	U8_1	281117	protein_coding	G:C->A:T	GCG->GCA	-	yagA
A1	U21_1	281280	protein_coding	A:T->G:C	CAC->CGC	H->R	yagA
A1	U24_1	280835	protein_coding	A:T->G:C	GGA->GGG	-	yagA
B1	X3_1	282825	protein_coding	A:T->C:G	GTC->GGC	V->G	yagE
A1	U10_1	283010	protein_coding	A:T->G:C	TTG->CTG	-	yagE
B2	X15_2	284876	protein_coding	G:C->A:T	GGC->GAC	G->D	yagF
B1	X23_1	284579	protein_coding	A:T->G:C	GTG->GCG	V->A	yagF
B1	X21_1	284597	protein_coding	A:T->G:C	GTA->GCA	V->A	yagF
A2	G13_2	284425	protein_coding	A:T->G:C	TGC->CGC	C->R	yagF
A2	G23_2	284470	protein_coding	G:C->A:T	CCG->TCG	P->S	yagF
A1	U15_1	283318	protein_coding	A:T->G:C	AGC->GGC	S->G	yagF
D1	M24_1	284691	protein_coding	G:C->T:A	ATG->ATT	M->I	yagF
B2	X22_2	286224	protein_coding	A:T->G:C	TTC->TCC	F->S	yagG
B2	X8_2	286298	protein_coding	A:T->G:C	TAC->CAC	Y->H	yagG
B2	X8_2	286310	protein_coding	A:T->G:C	AGC->GGC	S->G	yagG
B2	X9_2	286263	protein_coding	A:T->G:C	GAC->GGC	D->G	yagG
B1	X9_1	285918	protein_coding	A:T->G:C	GAC->GGC	D->G	yagG
B1	X24_1	286484	protein_coding	A:T->G:C	ACC->GCC	T->A	yagG
B1	X22_1	285421	protein_coding	A:T->G:C	AAA->AAG	-	yagG
A1	U16_1	285927	protein_coding	A:T->G:C	GTG->GCG	V->A	yagG
A1	U2_1	286590	protein_coding	A:T->G:C	GAG->GGG	E->G	yagG
A1	U17_1	285473	protein_coding	A:T->G:C	ATG->GTG	M->V	yagG
A1	U17_1	286277	protein_coding	A:T->G:C	TTC->CTC	F->L	yagG
A1	U5_1	285803	protein_coding	G:C->A:T	GCC->ACC	A->T	yagG
A1	U24_1	285951	protein_coding	A:T->G:C	GTG->GCG	V->A	yagG
B2	X11_2	287843	protein_coding	A:T->G:C	GAC->GGC	D->G	yagH
B2	X17_2	287631	protein_coding	A:T->G:C	GGA->GGG	-	yagH
B2	X22_2	287699	protein_coding	A:T->G:C	TAC->TGC	Y->C	yagH
B2	X8_2	287227	protein_coding	G:C->A:T	CCG->TCG	P->S	yagH
B2	X16_2	286985	protein_coding	A:T->G:C	AAC->AGC	N->S	yagH
B2	X15_2	288075	protein_coding	A:T->G:C	GGA->GGG	-	yagH
B1	X9_1	287529	protein_coding	G:C->A:T	GGC->GGT	-	yagH
B1	X22_1	287014	protein_coding	A:T->G:C	TGC->CGC	C->R	yagH
B1	X2_1	286945	protein_coding	A:T->G:C	ACC->GCC	T->A	yagH
B1	X2_1	287510	protein_coding	A:T->G:C	AAC->AGC	N->S	yagH
B1	X13_1	288341	protein_coding	A:T->G:C	GAC->GGC	D->G	yagH
B1	X19_1	287510	protein_coding	A:T->G:C	AAC->AGC	N->S	yagH
A2	G22_2	287378	protein_coding	A:T->G:C	TAC->TGC	Y->C	yagH
A2	G19_2	287378	protein_coding	A:T->G:C	TAC->TGC	Y->C	yagH
A2	G10_2	287705	protein_coding	A:T->G:C	GAA->GGA	E->G	yagH
A2	G2_2	287128	protein_coding	G:C->A:T	CCA->TCA	P->S	yagH
A1	U18_1	287468	protein_coding	A:T->G:C	CAC->CGC	H->R	yagH
A1	U5_1	287465	protein_coding	A:T->G:C	CTG->CCG	L->P	yagH
B2	X2_2	288759	protein_coding	A:T->G:C	CAC->CGC	H->R	xynR
B2	X6_2	288888	protein_coding	A:T->G:C	CTG->CCG	L->P	xynR
B2	X7_2	288969	protein_coding	G:C->A:T	GGC->GAC	G->D	xynR
B2	X5_2	288888	protein_coding	A:T->G:C	CTG->CCG	L->P	xynR
A1	U14_1	288836	protein_coding	A:T->G:C	GAA->GAG	-	xynR
A1	U13_1	288529	protein_coding	G:C->A:T	GTC->ATC	V->I	xynR
B2	X12_2	289863	protein_coding	A:T->G:C	CAC->CGC	H->R	argF
B2	X5_2	289915	protein_coding	A:T->C:G	AAC->CAC	N->H	argF
B1	X2_1	291046	protein_coding	A:T->G:C	GAC->GGC	D->G	insB-3
B1	X10_1	290717	protein_coding	A:T->G:C	TTC->CTC	F->L	insB-3
B1	X1_1	291816	protein_coding	A:T->G:C	AAC->AGC	N->S	yagJ
B1	X10_1	291668	protein_coding	A:T->G:C	AGT->GGT	S->G	yagJ
B1	X14_1	291890	protein_coding	A:T->G:C	TAC->CAC	Y->H	yagJ
A2	G3_2	291972	protein_coding	G:C->A:T	GCC->GTC	A->V	yagJ
A2	G21_2	291679	protein_coding	G:C->A:T	CCG->CCA	-	yagJ
A1	U23_1	292841	protein_coding	A:T->G:C	GTA->GTG	-	yagK
B1	X9_1	293224	protein_coding	G:C->A:T	GGT->GAT	G->D	yagL
A2	G19_2	293899	protein_coding	A:T->G:C	CTT->CCT	L->P	yagL
A1	U8_1	293565	protein_coding	A:T->G:C	TGT->TGC	-	yagL
B2	X23_2	294434	protein_coding	G:C->A:T	TGG->TGA	W->stop	yagM
A1	U25_1	294391	protein_coding	A:T->G:C	TAC->CAC	Y->H	yagM
B2	X20_2	295012	protein_coding	A:T->G:C	CTA->CCA	L->P	ykgV
B2	X21_2	295062	protein_coding	A:T->G:C	AAA->AAG	-	ykgV
B1	X22_1	294961	protein_coding	A:T->G:C	GTC->GCC	V->A	ykgV
B2	X20_2	296011	protein_coding	A:T->G:C	GGT->GGC	-	intF
B2	X19_2	296011	protein_coding	A:T->G:C	GGT->GGC	-	intF
B2	X19_2	296424	protein_coding	G:C->A:T	GCT->ACT	A->T	intF
B2	X25_2	295865	protein_coding	A:T->G:C	GTT->GCT	V->A	intF
B2	X4_2	296726	protein_coding	A:T->G:C	GAA->GGA	E->G	intF
A2	G20_2	296600	protein_coding	A:T->G:C	TAC->TGC	Y->C	intF
A1	U16_1	296201	protein_coding	A:T->G:C	GTA->GCA	V->A	intF
A1	U11_1	296404	protein_coding	A:T->G:C	CTA->CTG	-	intF
A1	U24_1	296455	protein_coding	A:T->G:C	AGT->AGC	-	intF
B2	X25_2	297588	protein_coding	G:C->A:T	AGG->AGA	-	yagP
B2	X21_2	297713	protein_coding	A:T->G:C	TGT->CGT	C->R	yagP
B2	X21_2	297744	protein_coding	G:C->A:T	TGC->TGT	-	yagP
B2	X4_2	297695	protein_coding	A:T->G:C	TCC->CCC	S->P	yagP
A1	U1_1	297728	protein_coding	G:C->A:T	GGA->AGA	G->R	yagP
B2	X10_2	298252	protein_coding	A:T->G:C	ACG->GCG	T->A	paoD
B2	X9_2	298252	protein_coding	A:T->G:C	ACG->GCG	T->A	paoD
A2	G15_2	298194	protein_coding	A:T->G:C	GTC->GCC	V->A	paoD
A1	U18_1	298542	protein_coding	A:T->G:C	GTG->GCG	V->A	paoD
A1	U23_1	298172	protein_coding	A:T->G:C	CGT->CGC	-	paoD
B2	X11_2	299664	protein_coding	A:T->G:C	GTG->GCG	V->A	paoC
B2	X5_2	298893	protein_coding	A:T->C:G	ATA->AGA	I->R	paoC
B2	X23_2	300268	protein_coding	A:T->G:C	ACG->GCG	T->A	paoC
B1	X1_1	300404	protein_coding	A:T->G:C	GAT->GAC	-	paoC
B1	X18_1	299976	protein_coding	A:T->G:C	GTA->GCA	V->A	paoC
B1	X19_1	299051	protein_coding	G:C->A:T	GGC->GGT	-	paoC
A2	G14_2	299647	protein_coding	G:C->A:T	CTA->TTA	-	paoC
A2	G12_2	300078	protein_coding	A:T->G:C	CTT->CCT	L->P	paoC
A2	G13_2	299175	protein_coding	G:C->A:T	GCC->GTC	A->V	paoC
A1	U14_1	300226	protein_coding	A:T->G:C	TAT->CAT	Y->H	paoC
A1	U16_1	299185	protein_coding	A:T->G:C	TCG->CCG	S->P	paoC
A1	U15_1	299347	protein_coding	A:T->T:A	ATT->TTT	I->F	paoC
A2	G18_2	300959	protein_coding	A:T->G:C	GTA->GCA	V->A	paoB
A2	G2_2	301274	protein_coding	G:C->A:T	ACC->ATC	T->I	paoB
A1	U13_1	301662	protein_coding	A:T->G:C	ACC->GCC	T->A	paoB
B2	X2_2	302069	protein_coding	A:T->G:C	TCA->CCA	S->P	paoA
B1	X24_1	302291	protein_coding	A:T->G:C	ACC->GCC	T->A	paoA
A1	U13_1	301932	protein_coding	A:T->G:C	GCT->GCC	-	paoA
B2	X9_2	303561	protein_coding	A:T->G:C	ACT->GCT	T->A	yagU
A2	G10_2	303592	protein_coding	G:C->A:T	GGC->GAC	G->D	yagU
A2	G17_2	304859	protein_coding	A:T->G:C	GTC->GCC	V->A	ecpE
A1	U23_1	304844	protein_coding	A:T->G:C	GTC->GCC	V->A	ecpE
B2	X12_2	306112	protein_coding	G:C->A:T	GTA->ATA	V->I	ecpD
B1	X24_1	306202	protein_coding	A:T->G:C	TAT->CAT	Y->H	ecpD
B1	X24_1	306713	protein_coding	A:T->G:C	GCA->GCG	-	ecpD
B1	X22_1	306646	protein_coding	G:C->T:A	GAT->TAT	D->Y	ecpD
B1	X17_1	306611	protein_coding	A:T->G:C	GGT->GGC	-	ecpD
A2	G5_2	306589	protein_coding	A:T->G:C	ACC->GCC	T->A	ecpD
A2	G13_2	305893	protein_coding	A:T->G:C	AGC->GGC	S->G	ecpD
A2	G17_2	305348	protein_coding	A:T->G:C	ACA->ACG	-	ecpD
A2	G23_2	305435	protein_coding	A:T->G:C	TTT->TTC	-	ecpD
A2	G23_2	305674	protein_coding	A:T->G:C	TTC->CTC	F->L	ecpD
A1	U13_1	305541	protein_coding	A:T->G:C	CTG->CCG	L->P	ecpD
B2	X10_2	307180	protein_coding	A:T->G:C	GAC->GGC	D->G	ecpC
B2	X10_2	308241	protein_coding	G:C->A:T	TGG->TGA	W->stop	ecpC
B2	X11_2	308128	protein_coding	G:C->A:T	ACG->ATG	T->M	ecpC
B2	X8_2	307755	protein_coding	A:T->G:C	GGT->GGC	-	ecpC
B2	X23_2	307607	protein_coding	A:T->G:C	ACC->GCC	T->A	ecpC
B2	X9_2	307180	protein_coding	A:T->G:C	GAC->GGC	D->G	ecpC
B2	X9_2	308241	protein_coding	G:C->A:T	TGG->TGA	W->stop	ecpC
B1	X10_1	308038	protein_coding	A:T->G:C	GTT->GCT	V->A	ecpC
A2	G19_2	309314	protein_coding	A:T->G:C	TCC->CCC	S->P	ecpC
A2	G24_2	308899	protein_coding	A:T->G:C	GTC->GCC	V->A	ecpC
A2	G2_2	307752	protein_coding	G:C->A:T	ACC->ACT	-	ecpC
A2	G23_2	308006	protein_coding	A:T->G:C	TCA->CCA	S->P	ecpC
A1	U25_1	307326	protein_coding	A:T->G:C	ATA->ATG	I->M	ecpC
A1	U7_1	308843	protein_coding	A:T->G:C	TCC->CCC	S->P	ecpC
B1	X1_1	310009	protein_coding	G:C->A:T	CTG->CTA	-	ecpB
B1	X25_1	309382	protein_coding	A:T->G:C	GGT->GGC	-	ecpB
A1	U17_1	309859	protein_coding	A:T->G:C	GAA->GAG	-	ecpB
A1	U5_1	309883	protein_coding	A:T->G:C	GGT->GGC	-	ecpB
A1	U8_1	309453	protein_coding	G:C->A:T	CCG->TCG	P->S	ecpB
A1	U21_1	309907	protein_coding	G:C->A:T	ACG->ACA	-	ecpB
B2	X5_2	310483	protein_coding	A:T->G:C	GGT->GGC	-	ecpA
B1	X9_1	310096	protein_coding	G:C->A:T	ACC->ACT	-	ecpA
A2	G23_2	310136	protein_coding	G:C->A:T	GGC->GAC	G->D	ecpA
A1	U20_1	310519	protein_coding	A:T->G:C	GGT->GGC	-	ecpA
B2	X14_2	310821	protein_coding	A:T->G:C	AGT->AGC	-	ecpR
B1	X19_1	310996	protein_coding	A:T->G:C	GTG->GCG	V->A	ecpR
D1	M12_1	310927	protein_coding	G:C->A:T	AGA->AAA	R->K	ecpR
A1	U19_1	312176	protein_coding	G:C->A:T	CCA->CTA	P->L	ykgL
A2	G5_2	312612	protein_coding	A:T->G:C	TTC->CTC	F->L	ykgM
A1	U10_1	315473	protein_coding	A:T->G:C	GAA->GAG	-	insE-1
B2	X13_2	316414	protein_coding	G:C->C:G	GGC->GGG	-	insF-1
B1	X3_1	316414	protein_coding	G:C->C:G	GGC->GGG	-	insF-1
A2	G21_2	316414	protein_coding	G:C->C:G	GGC->GGG	-	insF-1
C2	P7_2	316414	protein_coding	G:C->C:G	GGC->GGG	-	insF-1
C1	W20_1	316425	protein_coding	A:T->G:C	GAA->GGA	E->G	insF-1
B2	X12_2	318170	protein_coding	A:T->G:C	AGT->AGC	-	rclC
B1	X22_1	317813	protein_coding	A:T->G:C	GGT->GGC	-	rclC
A2	G22_2	317917	protein_coding	A:T->G:C	ACC->GCC	T->A	rclC
B1	X18_1	318386	protein_coding	A:T->G:C	GTC->GCC	V->A	rclB
B1	X12_1	319912	protein_coding	A:T->G:C	GCT->GCC	-	rclA
B1	X5_1	318976	protein_coding	A:T->G:C	GGT->GGC	-	rclA
A2	G10_2	318711	protein_coding	G:C->A:T	GAA->AAA	E->K	rclA
A2	G24_2	319306	protein_coding	G:C->A:T	GTG->GTA	-	rclA
A1	U9_1	319153	protein_coding	G:C->A:T	ACC->ACT	-	rclA
A1	U23_1	319712	protein_coding	G:C->A:T	GGC->GAC	G->D	rclA
B2	X19_2	320809	protein_coding	A:T->G:C	ACC->GCC	T->A	rclR
B1	X7_1	320986	protein_coding	A:T->G:C	TAT->CAT	Y->H	rclR
A2	G3_2	320732	protein_coding	A:T->G:C	AAC->AGC	N->S	rclR
A2	G15_2	320351	protein_coding	A:T->G:C	CAT->CGT	H->R	rclR
A1	U18_1	320700	protein_coding	A:T->G:C	CGT->CGC	-	rclR
A1	U10_1	320970	protein_coding	G:C->A:T	ATC->ATT	-	rclR
B2	X4_2	321921	protein_coding	G:C->A:T	GCC->GTC	A->V	ykgE
A1	U10_1	321921	protein_coding	G:C->A:T	GCC->GTC	A->V	ykgE
B2	X5_2	323006	protein_coding	A:T->G:C	GGT->GGC	-	ykgF
B1	X3_1	323247	protein_coding	A:T->C:G	TCT->GCT	S->A	ykgF
B1	X14_1	323763	protein_coding	A:T->G:C	TAA->CAA	stop->Q	ykgF
A1	U2_1	323588	protein_coding	A:T->G:C	AAA->AAG	-	ykgF
A1	U8_1	322476	protein_coding	G:C->A:T	CAC->TAC	H->Y	ykgF
A1	U24_1	322602	protein_coding	A:T->G:C	ACC->GCC	T->A	ykgF
B2	X8_2	323849	protein_coding	A:T->G:C	AAC->AGC	N->S	ykgG
B1	X11_1	324024	protein_coding	G:C->A:T	AGC->AGT	-	ykgG
B1	X14_1	323763	protein_coding	A:T->G:C	GAT->GAC	-	ykgG
B1	X6_1	324909	protein_coding	A:T->G:C	AGT->AGC	-	ykgH
A1	U5_1	325125	protein_coding	A:T->G:C	GAA->GAG	-	ykgH
B2	X1_2	326589	protein_coding	G:C->A:T	GCT->GTT	A->V	betA
B2	X22_2	327115	protein_coding	A:T->G:C	ACC->GCC	T->A	betA
B2	X14_2	326912	protein_coding	A:T->G:C	GGT->GGC	-	betA
A2	G13_2	326500	protein_coding	G:C->A:T	GCC->ACC	A->T	betA
A2	G17_2	326597	protein_coding	A:T->G:C	CGT->CGC	-	betA
B2	X10_2	328334	protein_coding	A:T->G:C	TCC->CCC	S->P	betB
B2	X11_2	328552	protein_coding	G:C->A:T	GCG->GTG	A->V	betB
B2	X1_2	327337	protein_coding	G:C->A:T	GGC->GAC	G->D	betB
B2	X8_2	327590	protein_coding	A:T->G:C	ACC->GCC	T->A	betB
B2	X7_2	328491	protein_coding	A:T->C:G	GAA->GAC	E->D	betB
B2	X15_2	327583	protein_coding	A:T->G:C	GTG->GCG	V->A	betB
B2	X24_2	328007	protein_coding	G:C->A:T	GCC->ACC	A->T	betB
B2	X9_2	328334	protein_coding	A:T->G:C	TCC->CCC	S->P	betB
B1	X1_1	328351	protein_coding	A:T->G:C	ATC->ACC	I->T	betB
B1	X19_1	327529	protein_coding	A:T->G:C	GAC->GGC	D->G	betB
A2	G16_2	328482	protein_coding	G:C->A:T	GAC->GAT	-	betB
B2	X15_2	329015	protein_coding	A:T->G:C	AAA->AGA	K->R	betI
A1	U3_1	328952	protein_coding	A:T->G:C	GTC->GCC	V->A	betI
A1	U20_1	329317	protein_coding	G:C->A:T	ATG->ATA	M->I	betI
A1	U10_1	328765	protein_coding	G:C->T:A	CAG->CAT	Q->H	betI
B2	X3_2	331024	protein_coding	A:T->G:C	CTT->CCT	L->P	betT
B1	X9_1	329468	protein_coding	A:T->G:C	ACA->ACG	-	betT
B1	X18_1	330265	protein_coding	G:C->A:T	GCG->GTG	A->V	betT
A1	U3_1	331048	protein_coding	A:T->G:C	AAA->AGA	K->R	betT
A1	U19_1	330328	protein_coding	A:T->G:C	GTG->GCG	V->A	betT
B2	X8_2	332688	protein_coding	A:T->G:C	CAT->CAC	-	pdeL
B2	X21_2	333849	protein_coding	A:T->G:C	CGT->CGC	-	yahB
B2	X4_2	334285	protein_coding	A:T->G:C	GTG->GCG	V->A	yahB
B1	X13_1	334308	protein_coding	A:T->G:C	CGT->CGC	-	yahB
B2	X3_2	334910	protein_coding	G:C->A:T	GGC->GAC	G->D	yahC
B1	X11_1	334530	protein_coding	A:T->G:C	TAT->CAT	Y->H	yahC
B2	X22_2	335397	protein_coding	A:T->G:C	AAA->GAA	K->E	yahD
B2	X1_2	336749	protein_coding	A:T->G:C	TGT->TGC	-	yahE
B1	X2_1	336667	protein_coding	A:T->G:C	AAC->AGC	N->S	yahE
B1	X13_1	336262	protein_coding	A:T->G:C	CAC->CGC	H->R	yahE
A2	G10_2	336118	protein_coding	A:T->G:C	CAT->CGT	H->R	yahE
A2	G21_2	336204	protein_coding	A:T->G:C	TCC->CCC	S->P	yahE
A1	U25_1	336211	protein_coding	G:C->A:T	ACC->ATC	T->I	yahE
A1	U21_1	335999	protein_coding	A:T->G:C	AGA->AGG	-	yahE
A1	U21_1	336388	protein_coding	A:T->G:C	AAC->AGC	N->S	yahE
B2	X23_2	337872	protein_coding	G:C->A:T	GGC->GGT	-	yahF
B1	X22_1	337007	protein_coding	A:T->G:C	AAC->AGC	N->S	yahF
B1	X25_1	338278	protein_coding	A:T->G:C	ACC->GCC	T->A	yahF
A2	G4_2	337346	protein_coding	G:C->A:T	GGC->GAC	G->D	yahF
A1	U13_1	337629	protein_coding	A:T->T:A	GAT->GAA	D->E	yahF
B2	X5_2	338837	protein_coding	A:T->C:G	AAA->AAC	K->N	yahG
B1	X5_1	339538	protein_coding	A:T->G:C	GTC->GCC	V->A	yahG
A2	G12_2	338499	protein_coding	G:C->A:T	GCG->ACG	A->T	yahG
A1	U18_1	338827	protein_coding	A:T->G:C	CAC->CGC	H->R	yahG
A1	U5_1	339315	protein_coding	A:T->G:C	ACC->GCC	T->A	yahG
B2	X12_2	339935	protein_coding	G:C->A:T	GCC->GTC	A->V	yahH
A2	G13_2	339886	protein_coding	A:T->G:C	ATG->GTG	M->V	yahH
B1	X21_1	340912	protein_coding	G:C->A:T	CAG->TAG	Q->stop	yahI
A1	U12_1	340224	protein_coding	G:C->A:T	AGC->AGT	-	yahI
B2	X10_2	342257	protein_coding	A:T->G:C	GAA->GGA	E->G	yahJ
B2	X11_2	341924	protein_coding	A:T->G:C	GAC->GGC	D->G	yahJ
B2	X22_2	342305	protein_coding	A:T->G:C	AAC->AGC	N->S	yahJ
B2	X9_2	342257	protein_coding	A:T->G:C	GAA->GGA	E->G	yahJ
B1	X15_1	341178	protein_coding	G:C->A:T	GTC->GTT	-	yahJ
B1	X10_1	342001	protein_coding	A:T->G:C	ACG->GCG	T->A	yahJ
B1	X11_1	341617	protein_coding	G:C->A:T	CGG->TGG	R->W	yahJ
B1	X7_1	342001	protein_coding	A:T->G:C	ACG->GCG	T->A	yahJ
A1	U5_1	342239	protein_coding	G:C->A:T	GGT->GAT	G->D	yahJ
B2	X8_2	343699	protein_coding	A:T->G:C	ACA->ACG	-	yahK
B1	X1_1	342922	protein_coding	A:T->G:C	CAA->CAG	-	yahK
A2	G16_2	343786	protein_coding	G:C->A:T	CAG->CAA	-	yahK
A1	U16_1	344772	protein_coding	G:C->A:T	GCG->GCA	-	yahL
A1	U8_1	344768	protein_coding	A:T->G:C	GAC->GGC	D->G	yahL
B2	X12_2	345585	protein_coding	A:T->G:C	GAC->GGC	D->G	yahM
B1	X24_1	345488	protein_coding	A:T->G:C	TAT->CAT	Y->H	yahM
A1	U24_1	345505	protein_coding	A:T->G:C	AGA->AGG	-	yahM
B2	X2_2	345965	protein_coding	A:T->G:C	TAT->CAT	Y->H	yahN
B2	X13_2	346053	protein_coding	A:T->G:C	GCT->GCC	-	yahN
B1	X2_1	346125	protein_coding	A:T->G:C	GGT->GGC	-	yahN
B1	X22_1	346620	protein_coding	G:C->A:T	AGC->AAC	S->N	yahO
B2	X25_2	348432	protein_coding	A:T->G:C	CCA->CCG	-	prpR
B1	X4_1	347994	protein_coding	A:T->G:C	GCT->GCC	-	prpR
B1	X22_1	347973	protein_coding	G:C->A:T	GTC->GTT	-	prpR
B1	X5_1	347435	protein_coding	A:T->C:G	ACC->CCC	T->P	prpR
B1	X3_1	347994	protein_coding	A:T->G:C	GCT->GCC	-	prpR
A2	G20_2	347003	protein_coding	G:C->A:T	GAA->AAA	E->K	prpR
A1	U13_1	349237	protein_coding	A:T->G:C	TTC->CTC	F->L	prpB
A1	U25_1	348717	protein_coding	A:T->G:C	GCT->GCC	-	prpB
A1	U2_1	349252	protein_coding	A:T->G:C	ACC->GCC	T->A	prpB
B2	X22_2	350136	protein_coding	A:T->G:C	CTG->CCG	L->P	prpC
B1	X4_1	350825	protein_coding	A:T->C:G	TTT->GTT	F->V	prpC
B1	X8_1	350841	protein_coding	A:T->G:C	TAC->TGC	Y->C	prpC
B1	X23_1	350654	protein_coding	A:T->G:C	ACC->GCC	T->A	prpC
B1	X3_1	350825	protein_coding	A:T->C:G	TTT->GTT	F->V	prpC
B2	X3_2	351455	protein_coding	A:T->G:C	TTC->CTC	F->L	prpD
B2	X11_2	352242	protein_coding	A:T->G:C	GAC->GGC	D->G	prpD
B2	X17_2	352476	protein_coding	A:T->G:C	GTG->GCG	V->A	prpD
B2	X12_2	351632	protein_coding	A:T->G:C	ACC->GCC	T->A	prpD
B1	X24_1	352404	protein_coding	A:T->G:C	GAC->GGC	D->G	prpD
B1	X2_1	351752	protein_coding	A:T->G:C	ACC->GCC	T->A	prpD
B1	X19_1	351288	protein_coding	A:T->G:C	AAC->AGC	N->S	prpD
A2	G19_2	352098	protein_coding	G:C->A:T	ACG->ATG	T->M	prpD
A2	G10_2	351888	protein_coding	G:C->T:A	GCG->GAG	A->E	prpD
A1	U4_1	351557	protein_coding	G:C->A:T	GAC->AAC	D->N	prpD
B2	X10_2	353870	protein_coding	A:T->G:C	ACC->GCC	T->A	prpE
B2	X11_2	354116	protein_coding	G:C->A:T	CGC->TGC	R->C	prpE
B2	X1_2	353163	protein_coding	A:T->G:C	GAC->GGC	D->G	prpE
B2	X15_2	353830	protein_coding	G:C->A:T	AGC->AGT	-	prpE
B2	X9_2	353870	protein_coding	A:T->G:C	ACC->GCC	T->A	prpE
B1	X18_1	353713	protein_coding	G:C->A:T	GCC->GCT	-	prpE
B1	X13_1	352992	protein_coding	A:T->G:C	GTG->GCG	V->A	prpE
B1	X14_1	353075	protein_coding	A:T->G:C	ACT->GCT	T->A	prpE
B1	X6_1	353467	protein_coding	G:C->A:T	GTC->GTT	-	prpE
A1	U9_1	353776	protein_coding	A:T->G:C	GAA->GAG	-	prpE
A1	U17_1	352947	protein_coding	A:T->G:C	GAG->GGG	E->G	prpE
B2	X11_2	355934	protein_coding	A:T->G:C	GTG->GCG	V->A	codB
B2	X25_2	355897	protein_coding	A:T->G:C	ACC->GCC	T->A	codB
B1	X1_1	355897	protein_coding	A:T->G:C	ACC->GCC	T->A	codB
A2	G15_2	356097	protein_coding	G:C->A:T	GCG->GCA	-	codB
B2	X1_2	356466	protein_coding	A:T->G:C	GAC->GGC	D->G	codA
B2	X22_2	356367	protein_coding	A:T->G:C	GAC->GGC	D->G	codA
B1	X19_1	356874	protein_coding	A:T->G:C	CAC->CGC	H->R	codA
A2	G13_2	356492	protein_coding	A:T->G:C	ACG->GCG	T->A	codA
A1	U4_1	357309	protein_coding	A:T->G:C	CTG->CCG	L->P	codA
B2	X22_2	358270	protein_coding	A:T->G:C	TTG->CTG	-	cynR
B1	X22_1	357901	protein_coding	A:T->G:C	ACG->GCG	T->A	cynR
B1	X2_1	358423	protein_coding	G:C->A:T	CGA->TGA	R->stop	cynR
B1	X17_1	358457	protein_coding	A:T->G:C	GGT->GGC	-	cynR
A2	G21_2	358656	protein_coding	A:T->G:C	GTG->GCG	V->A	cynR
A1	U16_1	358457	protein_coding	A:T->G:C	GGT->GGC	-	cynR
B2	X11_2	358932	protein_coding	A:T->G:C	GTC->GCC	V->A	cynT
B1	X10_1	359017	protein_coding	A:T->G:C	GAA->GAG	-	cynT
A2	G17_2	358851	protein_coding	A:T->G:C	AAG->AGG	K->R	cynT
A2	G9_2	359942	protein_coding	G:C->A:T	CCG->TCG	P->S	cynS
A1	U17_1	359945	protein_coding	A:T->G:C	ACC->GCC	T->A	cynS
B1	X17_1	360410	protein_coding	G:C->A:T	GCC->GTC	A->V	cynX
B1	X6_1	360716	protein_coding	A:T->G:C	CTT->CCT	L->P	cynX
A1	U2_1	360291	protein_coding	G:C->A:T	GTG->GTA	-	cynX
A1	U12_1	360278	protein_coding	A:T->G:C	CTG->CCG	L->P	cynX
B1	X18_1	361378	protein_coding	A:T->G:C	GGT->GGC	-	lacA
B1	X3_1	361816	protein_coding	A:T->C:G	TTT->TTG	F->L	lacA
B2	X8_2	362578	protein_coding	A:T->G:C	GTA->GCA	V->A	lacY
B1	X23_1	362363	protein_coding	G:C->A:T	GCC->ACC	A->T	lacY
B1	X7_1	362185	protein_coding	G:C->A:T	GGC->GAC	G->D	lacY
A1	U14_1	362663	protein_coding	G:C->A:T	GGC->AGC	G->S	lacY
A1	U4_1	362693	protein_coding	A:T->G:C	ACC->GCC	T->A	lacY
B2	X10_2	364959	protein_coding	A:T->G:C	CGT->CGC	-	lacZ
B2	X11_2	365833	protein_coding	G:C->A:T	CGC->CAC	R->H	lacZ
B2	X16_2	365009	protein_coding	A:T->G:C	TGG->CGG	W->R	lacZ
B2	X15_2	363649	protein_coding	A:T->G:C	AAC->AGC	N->S	lacZ
B2	X15_2	364599	protein_coding	G:C->A:T	TGG->TGA	W->stop	lacZ
B2	X4_2	363339	protein_coding	A:T->G:C	GGT->GGC	-	lacZ
B1	X21_1	364940	protein_coding	A:T->G:C	ATC->GTC	I->V	lacZ
A2	G3_2	364868	protein_coding	G:C->A:T	GAT->AAT	D->N	lacZ
A2	G3_2	365450	protein_coding	A:T->G:C	TAT->CAT	Y->H	lacZ
A2	G24_2	363342	protein_coding	G:C->A:T	GAC->GAT	-	lacZ
A2	G24_2	365127	protein_coding	A:T->G:C	TAT->TAC	-	lacZ
A2	G20_2	364103	protein_coding	A:T->G:C	TCC->CCC	S->P	lacZ
A2	G20_2	364488	protein_coding	A:T->G:C	GGT->GGC	-	lacZ
A1	U14_1	365812	protein_coding	A:T->G:C	GAC->GGC	D->G	lacZ
A1	U25_1	366128	protein_coding	G:C->A:T	CGC->TGC	R->C	lacZ
A1	U21_1	366261	protein_coding	A:T->G:C	CGT->CGC	-	lacZ
C1	W9_1	366070	protein_coding	A:T->G:C	CTT->CCT	L->P	lacZ
B2	X10_2	366654	protein_coding	A:T->G:C	TTA->TCA	L->S	lacI
B2	X11_2	367467	protein_coding	A:T->G:C	GTC->GCC	V->A	lacI
B2	X12_2	366895	protein_coding	A:T->G:C	ACT->GCT	T->A	lacI
B2	X16_2	367012	protein_coding	A:T->G:C	ACG->GCG	T->A	lacI
A1	U16_1	366554	protein_coding	G:C->A:T	TTG->TTA	-	lacI
A1	U8_1	367301	protein_coding	A:T->G:C	AGT->AGC	-	lacI
B2	X10_2	367878	protein_coding	A:T->G:C	GAA->GAG	-	mhpR
B2	X21_2	368043	protein_coding	A:T->G:C	CGT->CGC	-	mhpR
B1	X21_1	368076	protein_coding	A:T->G:C	GTT->GTC	-	mhpR
A2	G5_2	368067	protein_coding	G:C->A:T	ATG->ATA	M->I	mhpR
A2	G6_2	368268	protein_coding	G:C->A:T	CTG->CTA	-	mhpR
A1	U9_1	369893	protein_coding	A:T->G:C	AAC->AGC	N->S	mhpA
A1	U16_1	369127	protein_coding	A:T->G:C	TGT->CGT	C->R	mhpA
A1	U7_1	369122	protein_coding	A:T->G:C	GTA->GCA	V->A	mhpA
A1	U24_1	368846	protein_coding	A:T->G:C	CAC->CGC	H->R	mhpA
B2	X20_2	370487	protein_coding	G:C->A:T	GCG->ACG	A->T	mhpB
B2	X19_2	370487	protein_coding	G:C->A:T	GCG->ACG	A->T	mhpB
B2	X7_2	370936	protein_coding	A:T->G:C	GCT->GCC	-	mhpB
B2	X23_2	370668	protein_coding	A:T->G:C	GTG->GCG	V->A	mhpB
A2	G2_2	370416	protein_coding	A:T->G:C	GTG->GCG	V->A	mhpB
A1	U4_1	370822	protein_coding	G:C->A:T	CCG->CCA	-	mhpB
A1	U10_1	370428	protein_coding	G:C->A:T	CCA->CTA	P->L	mhpB
B1	X19_1	371608	protein_coding	A:T->G:C	ACC->GCC	T->A	mhpC
A2	G10_2	371361	protein_coding	G:C->A:T	CTG->CTA	-	mhpC
B2	X2_2	372513	protein_coding	A:T->G:C	GTA->GTG	-	mhpD
B2	X5_2	372204	protein_coding	A:T->C:G	ATT->ATG	I->M	mhpD
B1	X8_1	372762	protein_coding	G:C->A:T	GCC->GCT	-	mhpD
A1	U4_1	372782	protein_coding	G:C->A:T	CGC->CAC	R->H	mhpD
A1	U5_1	372802	protein_coding	A:T->G:C	ACC->GCC	T->A	mhpD
B2	X20_2	373064	protein_coding	A:T->G:C	AGA->AGG	-	mhpF
B2	X19_2	373064	protein_coding	A:T->G:C	AGA->AGG	-	mhpF
B1	X25_1	373222	protein_coding	A:T->G:C	GAC->GGC	D->G	mhpF
A1	U10_1	373546	protein_coding	G:C->A:T	ACG->ATG	T->M	mhpF
A1	U21_1	373500	protein_coding	A:T->G:C	ATT->GTT	I->V	mhpF
B2	X9_2	374198	protein_coding	A:T->G:C	ACG->GCG	T->A	mhpE
B1	X8_1	374830	protein_coding	G:C->A:T	GGC->GGT	-	mhpE
B1	X23_1	374134	protein_coding	A:T->G:C	GGA->GGG	-	mhpE
B1	X14_1	374655	protein_coding	A:T->G:C	GAC->GGC	D->G	mhpE
A1	U4_1	374429	protein_coding	G:C->A:T	CTG->TTG	-	mhpE
A1	U4_1	374492	protein_coding	A:T->G:C	TCT->CCT	S->P	mhpE
B2	X8_2	376485	protein_coding	A:T->G:C	ACA->GCA	T->A	mhpT
B2	X5_2	375504	protein_coding	A:T->C:G	ACC->CCC	T->P	mhpT
B1	X10_1	375716	protein_coding	A:T->G:C	TCA->TCG	-	mhpT
B1	X13_1	376186	protein_coding	A:T->G:C	GTG->GCG	V->A	mhpT
B1	X20_1	375748	protein_coding	G:C->A:T	ACG->ATG	T->M	mhpT
A2	G14_2	375527	protein_coding	G:C->A:T	GTC->GTT	-	mhpT
A2	G19_2	375548	protein_coding	A:T->T:A	GAT->GAA	D->E	mhpT
A2	G2_2	376353	protein_coding	A:T->G:C	ACG->GCG	T->A	mhpT
A2	G2_2	376534	protein_coding	G:C->A:T	GCC->GTC	A->V	mhpT
B1	X2_1	376992	protein_coding	A:T->G:C	AAG->AGG	K->R	yaiL
A2	G5_2	376933	protein_coding	A:T->G:C	AAA->AAG	-	yaiL
A2	G22_2	378290	protein_coding	G:C->A:T	GAA->AAA	E->K	frmB
A1	U20_1	377713	protein_coding	A:T->G:C	TTG->TCG	L->S	frmB
B1	X12_1	378832	protein_coding	A:T->G:C	GAT->GGT	D->G	frmA
B1	X6_1	379349	protein_coding	G:C->A:T	GTA->ATA	V->I	frmA
A2	G6_2	379123	protein_coding	A:T->G:C	GTG->GCG	V->A	frmA
A1	U5_1	378549	protein_coding	G:C->A:T	GTC->GTT	-	frmA
A2	G3_2	379654	protein_coding	G:C->A:T	AGC->AGT	-	frmR
A1	U3_1	379872	protein_coding	A:T->G:C	ACT->GCT	T->A	frmR
B2	X15_2	380700	protein_coding	A:T->G:C	GTG->GCG	V->A	yaiO
A2	G13_2	380691	protein_coding	A:T->G:C	GTT->GCT	V->A	yaiO
A2	G9_2	380525	protein_coding	G:C->A:T	CGC->CGT	-	yaiO
A1	U10_1	380273	protein_coding	G:C->A:T	TGG->TGA	W->stop	yaiO
B2	X3_2	382194	protein_coding	A:T->G:C	GAC->GGC	D->G	insD-1
B1	X19_1	382377	protein_coding	G:C->A:T	AGC->AAC	S->N	insD-1
A1	U9_1	382326	protein_coding	A:T->G:C	GAA->GGA	E->G	insD-1
A1	U16_1	382339	protein_coding	G:C->A:T	ACG->ACA	-	insD-1
B2	X21_2	383036	protein_coding	G:C->A:T	ACC->ACT	-	yaiP
B1	X11_1	383517	protein_coding	G:C->A:T	GCC->GTC	A->V	yaiP
A1	U3_1	383238	protein_coding	A:T->G:C	GTA->GCA	V->A	yaiP
B2	X17_2	385632	protein_coding	A:T->G:C	CAC->CGC	H->R	tauA
B2	X14_2	386407	protein_coding	A:T->G:C	GGA->GGG	-	tauB
B1	X4_1	386652	protein_coding	A:T->C:G	CTG->CGG	L->R	tauB
B1	X23_1	386941	protein_coding	G:C->A:T	AGC->AGT	-	tauB
B1	X18_1	386488	protein_coding	G:C->A:T	GGC->GGT	-	tauB
A1	U7_1	386244	protein_coding	G:C->A:T	GGC->GAC	G->D	tauB
A1	U11_1	386679	protein_coding	G:C->A:T	GCG->GTG	A->V	tauB
A2	G19_2	387674	protein_coding	A:T->G:C	GAA->GGA	E->G	tauC
A2	G9_2	387076	protein_coding	A:T->G:C	ACC->GCC	T->A	tauC
A2	G20_2	388012	protein_coding	A:T->G:C	TAC->TGC	Y->C	tauD
A1	U2_1	388170	protein_coding	A:T->G:C	ACG->GCG	T->A	tauD
A1	U6_1	388224	protein_coding	G:C->A:T	CAG->TAG	Q->stop	tauD
B1	X14_1	389213	protein_coding	A:T->G:C	GTA->GCA	V->A	hemB
A2	G4_2	388902	protein_coding	A:T->G:C	TAT->CAT	Y->H	hemB
A1	U18_1	388879	protein_coding	G:C->A:T	GCG->GCA	-	hemB
B2	X16_2	392054	protein_coding	A:T->G:C	CGT->CGC	-	insF-2
B1	X6_1	392031	protein_coding	A:T->G:C	GTT->GCT	V->A	insF-2
B1	X25_1	391778	protein_coding	G:C->C:G	GGC->GGG	-	insF-2
A1	U2_1	391898	protein_coding	G:C->A:T	TCG->TCA	-	insF-2
C1	W20_1	391778	protein_coding	G:C->C:G	GGC->GGG	-	insF-2
D2	J25_2	391778	protein_coding	G:C->C:G	GGC->GGG	-	insF-2
B2	X11_2	392809	protein_coding	A:T->G:C	GGT->GGC	-	insE-2
B2	X6_2	395975	protein_coding	A:T->G:C	ACC->GCC	T->A	ampH
B2	X19_2	395138	protein_coding	G:C->A:T	GCG->ACG	A->T	ampH
B2	X16_2	396149	protein_coding	G:C->A:T	GGT->AGT	G->S	ampH
B2	X5_2	395975	protein_coding	A:T->G:C	ACC->GCC	T->A	ampH
B2	X24_2	395236	protein_coding	A:T->G:C	GTG->GCG	V->A	ampH
B2	X4_2	395822	protein_coding	A:T->G:C	TTT->CTT	F->L	ampH
B1	X22_1	395289	protein_coding	A:T->G:C	GGT->GGC	-	ampH
B1	X16_1	395906	protein_coding	A:T->G:C	ACG->GCG	T->A	ampH
A2	G14_2	396103	protein_coding	A:T->G:C	GTC->GCC	V->A	ampH
A2	G11_2	395564	protein_coding	A:T->G:C	TGC->CGC	C->R	ampH
B2	X2_2	397531	protein_coding	A:T->G:C	GTA->GCA	V->A	sbmA
B2	X3_2	397165	protein_coding	G:C->A:T	GCG->GTG	A->V	sbmA
B1	X14_1	397808	protein_coding	A:T->G:C	GAA->GAG	-	sbmA
A1	U22_1	397198	protein_coding	G:C->A:T	GCC->GTC	A->V	sbmA
A1	U9_1	396661	protein_coding	A:T->G:C	AAG->AGG	K->R	sbmA
A1	U17_1	397501	protein_coding	A:T->G:C	GAC->GGC	D->G	sbmA
B1	X15_1	398407	protein_coding	A:T->G:C	GTC->GCC	V->A	yaiW
B1	X14_1	398821	protein_coding	A:T->G:C	CTT->CCT	L->P	yaiW
A2	G10_2	398358	protein_coding	A:T->G:C	ACG->GCG	T->A	yaiW
A2	G10_2	398388	protein_coding	A:T->G:C	ACC->GCC	T->A	yaiW
A2	G16_2	397994	protein_coding	G:C->A:T	GTC->GTT	-	yaiW
A1	U9_1	398793	protein_coding	A:T->G:C	ACG->GCG	T->A	yaiW
A1	U8_1	397970	protein_coding	A:T->G:C	GAA->GAG	-	yaiW
B2	X2_2	399682	protein_coding	A:T->G:C	TTA->TTG	-	yaiZ
B1	X25_1	399724	protein_coding	A:T->G:C	GGT->GGC	-	yaiZ
B2	X11_2	400537	protein_coding	A:T->G:C	GGT->GGC	-	ddlA
B2	X8_2	400486	protein_coding	A:T->G:C	CGT->CGC	-	ddlA
B2	X4_2	400123	protein_coding	A:T->G:C	AAA->AAG	-	ddlA
A1	U3_1	400599	protein_coding	A:T->G:C	ACG->GCG	T->A	ddlA
A1	U20_1	400050	protein_coding	A:T->G:C	ACG->GCG	T->A	ddlA
A1	U9_1	400194	protein_coding	A:T->G:C	TGT->CGT	C->R	ddlA
B2	X12_2	402063	protein_coding	A:T->G:C	TAC->TGC	Y->C	phoA
B2	X21_2	402771	protein_coding	A:T->G:C	CAA->CGA	Q->R	phoA
B2	X14_2	402440	protein_coding	A:T->G:C	ACC->GCC	T->A	phoA
B1	X8_1	402700	protein_coding	A:T->G:C	GTA->GTG	-	phoA
B1	X5_1	401976	protein_coding	A:T->G:C	GAC->GGC	D->G	phoA
A1	U5_1	402630	protein_coding	G:C->A:T	GCA->GTA	A->V	phoA
D1	M19_1	402055	protein_coding	G:C->C:G	ACC->ACG	-	phoA
A2	G16_2	404020	protein_coding	A:T->G:C	GCA->GCG	-	dgcC
A2	G24_2	404192	protein_coding	A:T->G:C	ACC->GCC	T->A	dgcC
A1	U25_1	403706	protein_coding	A:T->G:C	TTC->CTC	F->L	dgcC
A1	U15_1	404634	protein_coding	G:C->A:T	CGG->CAG	R->Q	dgcC
B1	X1_1	405544	protein_coding	A:T->G:C	GTA->GCA	V->A	proC
B2	X16_2	406127	protein_coding	A:T->G:C	ACC->GCC	T->A	yaiI
B1	X22_1	405767	protein_coding	A:T->G:C	ACA->GCA	T->A	yaiI
A2	G14_2	405979	protein_coding	G:C->A:T	ATC->ATT	-	yaiI
A2	G6_2	406108	protein_coding	A:T->G:C	TTA->TTG	-	yaiI
B1	X13_1	407455	protein_coding	A:T->G:C	ATC->GTC	I->V	aroM
A1	U25_1	407494	protein_coding	A:T->G:C	ACG->GCG	T->A	aroM
A1	U17_1	407470	protein_coding	A:T->G:C	ATG->GTG	M->V	aroM
A2	G14_2	408181	protein_coding	A:T->G:C	CTT->CCT	L->P	ppnP
A1	U10_1	408316	protein_coding	A:T->G:C	GTA->GCA	V->A	ppnP
B2	X4_2	408952	protein_coding	A:T->C:G	ACA->ACC	-	ykiD
A1	U15_1	409028	protein_coding	A:T->G:C	TAA->CAA	stop->Q	ykiD
B1	X13_1	409287	protein_coding	A:T->G:C	TGC->CGC	C->R	rdgC
A2	G16_2	409910	protein_coding	G:C->A:T	AGC->AAC	S->N	rdgC
A2	G23_2	409420	protein_coding	G:C->A:T	TTG->TTA	-	rdgC
A1	U15_1	409555	protein_coding	A:T->G:C	CGT->CGC	-	rdgC
B2	X7_2	410622	protein_coding	A:T->G:C	CTA->CCA	L->P	mak
B1	X15_1	410384	protein_coding	A:T->G:C	ACC->GCC	T->A	mak
A1	U15_1	410890	protein_coding	G:C->A:T	GTC->GTT	-	mak
A1	U19_1	410220	protein_coding	G:C->A:T	CGC->CAC	R->H	mak
A1	U11_1	411316	protein_coding	A:T->G:C	CTG->CCG	L->P	araJ
A1	U12_1	411709	protein_coding	A:T->G:C	ATT->ACT	I->T	araJ
B2	X20_2	412831	protein_coding	A:T->G:C	ACA->GCA	T->A	sbcC
B2	X19_2	414447	protein_coding	A:T->G:C	GTT->GCT	V->A	sbcC
B2	X19_2	415575	protein_coding	G:C->A:T	CGT->CAT	R->H	sbcC
B2	X8_2	413016	protein_coding	A:T->G:C	CAG->CGG	Q->R	sbcC
B2	X8_2	413515	protein_coding	G:C->A:T	CTG->TTG	-	sbcC
B2	X15_2	412624	protein_coding	A:T->G:C	ACG->GCG	T->A	sbcC
B2	X24_2	414098	protein_coding	A:T->G:C	CAA->CAG	-	sbcC
B2	X23_2	415149	protein_coding	A:T->G:C	AAG->AGG	K->R	sbcC
B1	X9_1	413174	protein_coding	A:T->G:C	CGT->CGC	-	sbcC
B1	X22_1	413219	protein_coding	A:T->G:C	AGT->AGC	-	sbcC
B1	X23_1	412828	protein_coding	G:C->A:T	CGT->TGT	R->C	sbcC
B1	X16_1	412704	protein_coding	A:T->G:C	GTA->GCA	V->A	sbcC
B1	X25_1	413563	protein_coding	A:T->G:C	AGC->GGC	S->G	sbcC
A2	G13_2	415634	protein_coding	A:T->G:C	GGT->GGC	-	sbcC
A2	G24_2	413316	protein_coding	A:T->G:C	CAC->CGC	H->R	sbcC
A2	G4_2	412733	protein_coding	A:T->G:C	AGT->AGC	-	sbcC
A1	U22_1	414875	protein_coding	A:T->G:C	CGT->CGC	-	sbcC
A1	U6_1	413304	protein_coding	A:T->G:C	GAC->GGC	D->G	sbcC
A1	U8_1	413299	protein_coding	A:T->G:C	TTG->CTG	-	sbcC
B1	X8_1	416658	protein_coding	A:T->G:C	TTC->CTC	F->L	sbcD
B1	X14_1	416394	protein_coding	A:T->C:G	ACC->CCC	T->P	sbcD
A2	G4_2	416590	protein_coding	G:C->A:T	ACG->ACA	-	sbcD
A2	G11_2	416604	protein_coding	G:C->A:T	CGT->TGT	R->C	sbcD
A1	U3_1	416640	protein_coding	G:C->A:T	GTC->ATC	V->I	sbcD
B2	X19_2	417226	protein_coding	G:C->A:T	CCG->TCG	P->S	phoB
B1	X19_1	417776	protein_coding	A:T->G:C	GAC->GGC	D->G	phoB
A2	G3_2	417584	protein_coding	G:C->A:T	GCG->GTG	A->V	phoB
A1	U18_1	417701	protein_coding	A:T->G:C	AAC->AGC	N->S	phoB
B2	X4_2	418228	protein_coding	A:T->G:C	ACC->GCC	T->A	phoR
B1	X24_1	417977	protein_coding	A:T->G:C	TAC->TGC	Y->C	phoR
B1	X17_1	418759	protein_coding	G:C->A:T	GCT->ACT	A->T	phoR
A2	G21_2	417980	protein_coding	A:T->G:C	CTG->CCG	L->P	phoR
A2	G6_2	418406	protein_coding	G:C->A:T	CGG->CAG	R->Q	phoR
A1	U22_1	418438	protein_coding	G:C->A:T	CAC->TAC	H->Y	phoR
B2	X14_2	420116	protein_coding	A:T->G:C	ACG->GCG	T->A	brnQ
B2	X14_2	420318	protein_coding	A:T->G:C	TAC->TGC	Y->C	brnQ
B2	X14_2	420591	protein_coding	G:C->T:A	AGC->ATC	S->I	brnQ
B2	X23_2	419695	protein_coding	A:T->G:C	TTA->TTG	-	brnQ
B1	X24_1	420618	protein_coding	A:T->G:C	GTG->GCG	V->A	brnQ
B1	X1_1	420886	protein_coding	A:T->G:C	CGT->CGC	-	brnQ
B1	X22_1	420898	protein_coding	G:C->A:T	TCC->TCT	-	brnQ
B1	X17_1	420263	protein_coding	A:T->G:C	ACC->GCC	T->A	brnQ
B1	X25_1	420485	protein_coding	A:T->G:C	ACC->GCC	T->A	brnQ
A1	U3_1	420122	protein_coding	A:T->G:C	ACT->GCT	T->A	brnQ
B2	X21_2	421906	protein_coding	A:T->G:C	CGT->CGC	-	proY
A2	G18_2	421064	protein_coding	A:T->G:C	ACC->GCC	T->A	proY
A2	G4_2	421797	protein_coding	A:T->G:C	GTG->GCG	V->A	proY
A2	G17_2	422291	protein_coding	A:T->G:C	ATT->GTT	I->V	proY
A1	U4_1	421432	protein_coding	A:T->G:C	GAA->GAG	-	proY
A1	U16_1	421176	protein_coding	A:T->G:C	GAA->GGA	E->G	proY
B1	X8_1	422954	protein_coding	A:T->G:C	GTC->GCC	V->A	malZ
A1	U13_1	422852	protein_coding	A:T->G:C	GTA->GCA	V->A	malZ
A1	U15_1	422543	protein_coding	A:T->G:C	GTG->GCG	V->A	malZ
A1	U7_1	423140	protein_coding	A:T->G:C	GTA->GCA	V->A	malZ
B1	X24_1	424428	protein_coding	A:T->G:C	TAC->TGC	Y->C	acpH
B2	X2_2	425968	protein_coding	A:T->G:C	ACC->GCC	T->A	queA
B1	X21_1	425696	protein_coding	A:T->G:C	TAC->TGC	Y->C	queA
A1	U6_1	425845	protein_coding	G:C->T:A	GAT->TAT	D->Y	queA
B2	X15_2	426408	protein_coding	G:C->A:T	GGC->GAC	G->D	tgt
B1	X3_1	427126	protein_coding	G:C->A:T	AAC->AAT	-	tgt
A2	G18_2	426633	protein_coding	G:C->A:T	GCG->GTG	A->V	tgt
A1	U1_1	426158	protein_coding	A:T->G:C	ACC->GCC	T->A	tgt
A1	U11_1	426657	protein_coding	A:T->G:C	GAC->GGC	D->G	tgt
B2	X13_2	429390	protein_coding	A:T->G:C	ACC->GCC	T->A	secD
B2	X12_2	428656	protein_coding	A:T->G:C	AAC->AGC	N->S	secD
A2	G24_2	429255	protein_coding	A:T->G:C	ACT->GCT	T->A	secD
A1	U18_1	428660	protein_coding	A:T->G:C	CAA->CAG	-	secD
A1	U5_1	427673	protein_coding	G:C->A:T	AAG->AAA	-	secD
A2	G6_2	430234	protein_coding	A:T->G:C	ACG->GCG	T->A	secF
A1	U13_1	430160	protein_coding	A:T->G:C	GAC->GGC	D->G	secF
B1	X17_1	430853	protein_coding	A:T->G:C	GGT->GGC	-	yajD
B1	X25_1	430874	protein_coding	A:T->G:C	GAA->GAG	-	yajD
B2	X1_2	431428	protein_coding	A:T->G:C	ACC->GCC	T->A	tsx
B2	X21_2	431536	protein_coding	A:T->G:C	AGC->GGC	S->G	tsx
B1	X12_1	431762	protein_coding	A:T->G:C	GGT->GGC	-	tsx
B1	X4_1	431960	protein_coding	A:T->C:G	TTT->TTG	F->L	tsx
B1	X19_1	431170	protein_coding	A:T->G:C	ACC->GCC	T->A	tsx
B1	X3_1	431960	protein_coding	A:T->C:G	TTT->TTG	F->L	tsx
A2	G23_2	431723	protein_coding	G:C->A:T	CCG->CCA	-	tsx
B2	X23_2	432332	protein_coding	A:T->G:C	ATT->GTT	I->V	yajI
B1	X7_1	432560	protein_coding	A:T->G:C	ACC->GCC	T->A	yajI
B1	X20_1	433249	protein_coding	A:T->G:C	GAC->GGC	D->G	nrdR
B2	X1_2	433579	protein_coding	A:T->G:C	TAC->TGC	Y->C	ribD
A2	G14_2	434361	protein_coding	A:T->G:C	ACG->GCG	T->A	ribD
B2	X24_2	434931	protein_coding	A:T->G:C	GGT->GGC	-	ribE
B2	X19_2	436178	protein_coding	A:T->G:C	GAT->GGT	D->G	thiL
B1	X9_1	436452	protein_coding	A:T->G:C	GAA->GAG	-	thiL
B1	X2_1	436096	protein_coding	A:T->T:A	ATC->TTC	I->F	thiL
B1	X13_1	436563	protein_coding	A:T->G:C	GAA->GAG	-	thiL
B1	X6_1	436532	protein_coding	A:T->G:C	ATC->ACC	I->T	thiL
B2	X9_2	436791	protein_coding	A:T->T:A	ATC->AAC	I->N	pgpA
A1	U13_1	437859	protein_coding	G:C->A:T	GTT->ATT	V->I	yajO
B2	X5_2	438785	protein_coding	A:T->G:C	TAT->CAT	Y->H	dxs
B2	X14_2	439311	protein_coding	A:T->G:C	GAA->GAG	-	dxs
B1	X1_1	439458	protein_coding	G:C->A:T	GGC->GGT	-	dxs
B1	X22_1	438348	protein_coding	A:T->G:C	GGT->GGC	-	dxs
B1	X20_1	439828	protein_coding	A:T->G:C	GTA->GCA	V->A	dxs
A2	G23_2	439732	protein_coding	A:T->G:C	GTC->GCC	V->A	dxs
A1	U14_1	439025	protein_coding	A:T->G:C	TAC->CAC	Y->H	dxs
B2	X21_2	440884	protein_coding	A:T->G:C	GTT->GCT	V->A	ispA
B1	X24_1	440523	protein_coding	A:T->G:C	GGT->GGC	-	ispA
B1	X14_1	440939	protein_coding	A:T->G:C	ACC->GCC	T->A	ispA
B1	X22_1	441258	protein_coding	A:T->G:C	GAC->GGC	D->G	xseB
B1	X2_1	441138	protein_coding	A:T->G:C	GAC->GGC	D->G	xseB
B2	X23_2	442833	protein_coding	A:T->G:C	ATT->GTT	I->V	thiI
B1	X1_1	441627	protein_coding	A:T->G:C	ACC->GCC	T->A	thiI
A2	G3_2	441975	protein_coding	G:C->A:T	CTG->TTG	-	thiI
A2	G12_2	442702	protein_coding	G:C->A:T	CGC->CAC	R->H	thiI
A1	U2_1	441993	protein_coding	A:T->G:C	ACT->GCT	T->A	thiI
A1	U12_1	442476	protein_coding	A:T->G:C	ACG->GCG	T->A	thiI
A2	G24_2	443053	protein_coding	A:T->G:C	TAG->CAG	stop->Q	yajL
A2	G2_2	443390	protein_coding	A:T->G:C	GAT->GAC	-	yajL
A1	U11_1	443359	protein_coding	A:T->G:C	TTC->CTC	F->L	yajL
B2	X3_2	444120	protein_coding	G:C->A:T	GTG->GTA	-	panE
B1	X1_1	443877	protein_coding	G:C->A:T	GCG->GCA	-	panE
A2	G12_2	444337	protein_coding	A:T->T:A	TTT->TAT	F->Y	panE
D2	J13_2	444276	protein_coding	G:C->T:A	GTC->GTA	-	panE
D2	J12_2	444276	protein_coding	G:C->T:A	GTC->GTA	-	panE
B2	X2_2	446113	protein_coding	A:T->G:C	GTT->GCT	V->A	yajR
A1	U10_1	446038	protein_coding	G:C->A:T	GCG->GTG	A->V	yajR
B2	X7_2	446981	protein_coding	A:T->G:C	GTC->GCC	V->A	cyoE
B2	X4_2	447534	protein_coding	A:T->G:C	AAC->GAC	N->D	cyoE
A1	U5_1	447433	protein_coding	G:C->A:T	ACG->ACA	-	cyoE
B2	X1_2	448477	protein_coding	G:C->A:T	GAC->AAC	D->N	cyoC
A2	G2_2	448185	protein_coding	A:T->G:C	GTG->GCG	V->A	cyoC
A1	U15_1	448543	protein_coding	A:T->G:C	TTC->CTC	F->L	cyoC
B2	X25_2	449139	protein_coding	A:T->G:C	GGT->GGC	-	cyoB
B2	X5_2	449675	protein_coding	A:T->G:C	ATC->GTC	I->V	cyoB
B2	X9_2	449081	protein_coding	G:C->A:T	CGC->TGC	R->C	cyoB
B1	X8_1	449750	protein_coding	A:T->G:C	TTC->CTC	F->L	cyoB
B1	X20_1	450279	protein_coding	A:T->G:C	GGT->GGC	-	cyoB
A2	G7_2	448990	protein_coding	A:T->G:C	AAC->AGC	N->S	cyoB
B2	X17_2	451289	protein_coding	A:T->G:C	TGG->CGG	W->R	cyoA
B2	X14_2	451375	protein_coding	G:C->A:T	AGC->AAC	S->N	cyoA
B1	X1_1	451115	protein_coding	A:T->G:C	ACC->GCC	T->A	cyoA
B1	X23_1	450907	protein_coding	A:T->G:C	GTC->GCC	V->A	cyoA
A2	G3_2	451108	protein_coding	A:T->G:C	AAC->AGC	N->S	cyoA
A1	U18_1	451500	protein_coding	A:T->G:C	GGT->GGC	-	cyoA
A1	U5_1	450866	protein_coding	G:C->A:T	GCT->ACT	A->T	cyoA
A1	U11_1	450890	protein_coding	A:T->G:C	TCG->CCG	S->P	cyoA
B2	X10_2	453006	protein_coding	G:C->A:T	ATG->ATA	M->I	ampG
B2	X7_2	452407	protein_coding	G:C->A:T	GGC->GAC	G->D	ampG
B1	X24_1	452222	protein_coding	A:T->G:C	TGG->CGG	W->R	ampG
B1	X23_1	452625	protein_coding	G:C->A:T	TGG->TGA	W->stop	ampG
B2	X6_2	453982	protein_coding	G:C->A:T	ACC->ACT	-	yajG
B2	X8_2	453630	protein_coding	G:C->A:T	GAC->AAC	D->N	yajG
B2	X5_2	453982	protein_coding	G:C->A:T	ACC->ACT	-	yajG
B1	X5_1	453825	protein_coding	A:T->G:C	TCC->CCC	S->P	yajG
A1	U6_1	453636	protein_coding	A:T->G:C	TCT->CCT	S->P	yajG
B1	X18_1	454783	protein_coding	G:C->A:T	ATC->ATT	-	bolA
A2	G22_2	454655	protein_coding	A:T->G:C	AGT->GGT	S->G	bolA
B2	X1_2	455650	protein_coding	A:T->G:C	GAC->GGC	D->G	tig
B2	X23_2	456025	protein_coding	A:T->G:C	AAC->AGC	N->S	tig
B1	X3_1	456330	protein_coding	A:T->C:G	AAT->CAT	N->H	tig
A2	G11_2	456041	protein_coding	G:C->A:T	CCG->CCA	-	tig
A2	G20_2	455441	protein_coding	G:C->A:T	TTC->TTT	-	tig
B2	X19_2	456929	protein_coding	A:T->G:C	ACT->GCT	T->A	clpP
A1	U4_1	457203	protein_coding	A:T->G:C	GAA->GGA	E->G	clpP
C2	P8_2	457041	protein_coding	A:T->C:G	AAA->ACA	K->T	clpP
B1	X19_1	459565	protein_coding	A:T->G:C	CGT->CGC	-	lon
B1	X25_1	458917	protein_coding	A:T->G:C	GAA->GAG	-	lon
A2	G17_2	460738	protein_coding	A:T->G:C	TGT->TGC	-	lon
A1	U15_1	458958	protein_coding	A:T->G:C	CAC->CGC	H->R	lon
A1	U19_1	459097	protein_coding	G:C->A:T	ACC->ACT	-	lon
B2	X21_2	461658	protein_coding	A:T->G:C	ACC->GCC	T->A	hupB
B2	X21_2	463320	protein_coding	G:C->A:T	AGC->AAC	S->N	ppiD
B2	X24_2	463243	protein_coding	A:T->G:C	GTA->GTG	-	ppiD
B2	X4_2	463116	protein_coding	G:C->A:T	TCT->TTT	S->F	ppiD
B1	X9_1	462225	protein_coding	A:T->G:C	TAC->TGC	Y->C	ppiD
B1	X21_1	463733	protein_coding	A:T->G:C	AAC->GAC	N->D	ppiD
A1	U17_1	463090	protein_coding	G:C->A:T	AGC->AGT	-	ppiD
A1	U24_1	462704	protein_coding	A:T->G:C	ACC->GCC	T->A	ppiD
B1	X18_1	464114	protein_coding	A:T->G:C	ACC->GCC	T->A	ybaV
B2	X24_2	464627	protein_coding	A:T->G:C	TTG->CTG	-	fadM
B1	X24_1	464860	protein_coding	A:T->G:C	TTG->CTG	-	queC
A1	U7_1	465034	protein_coding	G:C->A:T	GCA->ACA	A->T	queC
B2	X13_2	466890	protein_coding	G:C->A:T	GGC->GGT	-	ybaE
B2	X19_2	465939	protein_coding	G:C->A:T	ATG->ATA	M->I	ybaE
B2	X11_2	467007	protein_coding	A:T->G:C	GGT->GGC	-	ybaE
B2	X1_2	466953	protein_coding	A:T->G:C	ACA->ACG	-	ybaE
B2	X8_2	466866	protein_coding	G:C->A:T	GGG->GGA	-	ybaE
A2	G14_2	465861	protein_coding	A:T->G:C	CAT->CAC	-	ybaE
B1	X4_1	467995	protein_coding	A:T->G:C	GTG->GCG	V->A	cof
B1	X2_1	467520	protein_coding	A:T->G:C	ACC->GCC	T->A	cof
B2	X10_2	470381	protein_coding	A:T->G:C	GAC->GGC	D->G	mdlA
B2	X20_2	469327	protein_coding	A:T->G:C	TCT->CCT	S->P	mdlA
B2	X19_2	469327	protein_coding	A:T->G:C	TCT->CCT	S->P	mdlA
B2	X23_2	470583	protein_coding	A:T->G:C	CAA->CAG	-	mdlA
B2	X9_2	470381	protein_coding	A:T->G:C	GAC->GGC	D->G	mdlA
B1	X12_1	470469	protein_coding	A:T->G:C	GCA->GCG	-	mdlA
A2	G22_2	469305	protein_coding	G:C->A:T	GGC->GGT	-	mdlA
A2	G13_2	470103	protein_coding	G:C->A:T	CGC->CGT	-	mdlA
B1	X4_1	472374	protein_coding	A:T->C:G	GAG->GCG	E->A	mdlB
B1	X25_1	471746	protein_coding	G:C->A:T	GCG->ACG	A->T	mdlB
A2	G3_2	471784	protein_coding	G:C->A:T	CTC->CTT	-	mdlB
A2	G12_2	470706	protein_coding	G:C->A:T	CCG->CTG	P->L	mdlB
A2	G23_2	471992	protein_coding	G:C->A:T	GTG->ATG	V->M	mdlB
A1	U20_1	471302	protein_coding	G:C->A:T	CAG->TAG	Q->stop	mdlB
A1	U6_1	471103	protein_coding	G:C->A:T	ATG->ATA	M->I	mdlB
A1	U23_1	472272	protein_coding	A:T->G:C	GTG->GCG	V->A	mdlB
A1	U11_1	471245	protein_coding	A:T->G:C	AAC->GAC	N->D	mdlB
B2	X1_2	473547	protein_coding	A:T->G:C	GCA->GCG	-	amtB
B2	X21_2	474245	protein_coding	A:T->C:G	AAC->ACC	N->T	amtB
B2	X16_2	473366	protein_coding	A:T->G:C	GTC->GCC	V->A	amtB
B1	X12_1	473633	protein_coding	A:T->G:C	GTC->GCC	V->A	amtB
B1	X8_1	473984	protein_coding	A:T->G:C	CAC->CGC	H->R	amtB
A2	G21_2	473984	protein_coding	A:T->G:C	CAC->CGC	H->R	amtB
A2	G23_2	473678	protein_coding	A:T->G:C	AAC->AGC	N->S	amtB
A1	U15_1	473984	protein_coding	A:T->G:C	CAC->CGC	H->R	amtB
B2	X16_2	474992	protein_coding	A:T->G:C	GTA->GCA	V->A	tesB
B2	X7_2	474416	protein_coding	A:T->G:C	GTG->GCG	V->A	tesB
A1	U25_1	474332	protein_coding	A:T->G:C	GTT->GCT	V->A	tesB
B1	X2_1	475723	protein_coding	A:T->G:C	CGT->CGC	-	ybaY
A2	G9_2	476497	ncRNA	A:T->G:C	-	-	ffs
B2	X1_2	478299	protein_coding	A:T->G:C	TCT->CCT	S->P	pdeB
A1	U9_1	478083	protein_coding	A:T->G:C	AAT->GAT	N->D	pdeB
B2	X21_2	479180	protein_coding	A:T->G:C	AAA->AAG	-	ylaC
B1	X20_1	478993	protein_coding	A:T->G:C	TAT->CAT	Y->H	ylaC
B1	X14_1	478942	protein_coding	A:T->G:C	TAC->CAC	Y->H	ylaC
B1	X25_1	479212	protein_coding	A:T->G:C	TCT->CCT	S->P	ylaC
A2	G24_2	478932	protein_coding	G:C->A:T	CGC->CAC	R->H	ylaC
B2	X19_2	479422	protein_coding	A:T->G:C	GTC->GCC	V->A	maa
A2	G6_2	479500	protein_coding	G:C->A:T	GGA->GAA	G->E	maa
C2	P25_2	479708	protein_coding	G:C->A:T	GGC->AGC	G->S	maa
A2	G2_2	480267	protein_coding	A:T->G:C	CGT->CGC	-	hha
B2	X2_2	483259	protein_coding	A:T->G:C	GTC->GCC	V->A	acrB
B2	X2_2	483516	protein_coding	A:T->G:C	GGT->GGC	-	acrB
B2	X17_2	481753	protein_coding	A:T->G:C	GTG->GCG	V->A	acrB
B2	X21_2	481485	protein_coding	A:T->G:C	CGT->CGC	-	acrB
B2	X8_2	481389	protein_coding	G:C->A:T	ACC->ACT	-	acrB
B2	X16_2	482761	protein_coding	A:T->G:C	ATC->ACC	I->T	acrB
B1	X9_1	481630	protein_coding	A:T->G:C	GTT->GCT	V->A	acrB
B1	X15_1	482518	protein_coding	A:T->G:C	GTT->GCT	V->A	acrB
B1	X22_1	482225	protein_coding	A:T->G:C	TTT->CTT	F->L	acrB
B1	X23_1	483588	protein_coding	A:T->G:C	GGT->GGC	-	acrB
B1	X21_1	483796	protein_coding	A:T->G:C	GTC->GCC	V->A	acrB
A2	G6_2	481993	protein_coding	A:T->G:C	TTC->TCC	F->S	acrB
A2	G6_2	483430	protein_coding	A:T->G:C	TAC->TGC	Y->C	acrB
A1	U18_1	481527	protein_coding	A:T->G:C	GGT->GGC	-	acrB
A1	U15_1	482869	protein_coding	A:T->G:C	TTC->TCC	F->S	acrB
B1	X5_1	485544	protein_coding	G:C->A:T	GAC->AAC	D->N	acrA
B2	X16_2	486072	protein_coding	A:T->G:C	GAA->GAG	-	acrR
B1	X13_1	486186	protein_coding	A:T->G:C	GAA->GAG	-	acrR
A1	U6_1	486186	protein_coding	A:T->G:C	GAA->GAG	-	acrR
B2	X10_2	489621	protein_coding	A:T->G:C	CAC->CGC	H->R	mscK
B2	X3_2	488736	protein_coding	A:T->G:C	ATC->ACC	I->T	mscK
B2	X21_2	487660	protein_coding	A:T->G:C	GAA->GAG	-	mscK
B2	X24_2	487362	protein_coding	A:T->G:C	GAT->GGT	D->G	mscK
B1	X13_1	487618	protein_coding	A:T->G:C	GAA->GAG	-	mscK
B1	X21_1	486623	protein_coding	A:T->G:C	ACG->GCG	T->A	mscK
A2	G3_2	486678	protein_coding	A:T->G:C	CAG->CGG	Q->R	mscK
A2	G9_2	488966	protein_coding	A:T->G:C	TCC->CCC	S->P	mscK
A1	U1_1	486688	protein_coding	A:T->G:C	CTT->CTC	-	mscK
A1	U20_1	487209	protein_coding	A:T->G:C	AAC->AGC	N->S	mscK
B1	X9_1	490517	protein_coding	A:T->G:C	GAC->GGC	D->G	priC
A2	G18_2	490477	protein_coding	A:T->G:C	CGT->CGC	-	priC
B1	X18_1	490950	protein_coding	A:T->G:C	TTA->TTG	-	ybaN
B2	X24_2	491949	protein_coding	A:T->G:C	TTC->CTC	F->L	apt
B1	X22_1	491521	protein_coding	A:T->G:C	GAC->GGC	D->G	apt
B1	X17_1	491480	protein_coding	A:T->G:C	AAA->AAG	-	apt
A1	U24_1	491625	protein_coding	G:C->A:T	GCT->ACT	A->T	apt
B2	X2_2	492861	protein_coding	A:T->C:G	GTC->GGC	V->G	dnaX
B2	X2_2	493792	protein_coding	A:T->G:C	GGT->GGC	-	dnaX
B2	X3_2	492137	protein_coding	G:C->A:T	GCT->ACT	A->T	dnaX
B2	X1_2	493356	protein_coding	A:T->G:C	GTG->GCG	V->A	dnaX
B2	X24_2	493479	protein_coding	G:C->A:T	CCA->CTA	P->L	dnaX
B1	X19_1	492825	protein_coding	A:T->G:C	GAC->GGC	D->G	dnaX
A2	G14_2	493763	protein_coding	A:T->G:C	TCC->CCC	S->P	dnaX
A2	G5_2	493792	protein_coding	A:T->G:C	GGT->GGC	-	dnaX
A1	U13_1	493785	protein_coding	A:T->G:C	AAC->AGC	N->S	dnaX
A1	U15_1	493945	protein_coding	A:T->C:G	ATT->ATG	I->M	dnaX
D1	M18_1	492998	protein_coding	G:C->A:T	GGC->AGC	G->S	dnaX
B2	X2_2	494084	protein_coding	A:T->C:G	GGT->GGG	-	ybaB
B1	X22_1	494359	protein_coding	A:T->G:C	GTA->GCA	V->A	ybaB
B2	X3_2	496132	protein_coding	A:T->G:C	ATC->ACC	I->T	htpG
B2	X20_2	495560	protein_coding	A:T->G:C	AAA->AAG	-	htpG
B2	X19_2	495560	protein_coding	A:T->G:C	AAA->AAG	-	htpG
B2	X11_2	496255	protein_coding	G:C->A:T	GGC->GAC	G->D	htpG
B2	X12_2	496831	protein_coding	A:T->G:C	AAC->AGC	N->S	htpG
B2	X24_2	496621	protein_coding	G:C->A:T	GCG->GTG	A->V	htpG
A2	G12_2	495955	protein_coding	A:T->G:C	TAC->TGC	Y->C	htpG
B2	X6_2	497469	protein_coding	G:C->A:T	GCG->ACG	A->T	adk
B2	X5_2	497469	protein_coding	G:C->A:T	GCG->ACG	A->T	adk
B1	X13_1	497686	protein_coding	A:T->G:C	TAC->TGC	Y->C	adk
A2	G10_2	497350	protein_coding	A:T->G:C	GTC->GCC	V->A	adk
A2	G10_2	497554	protein_coding	G:C->A:T	GCG->GTG	A->V	adk
A2	G11_2	497701	protein_coding	G:C->A:T	GCA->GTA	A->V	adk
B2	X22_2	498729	protein_coding	A:T->G:C	GCA->GCG	-	hemH
B2	X16_2	498802	protein_coding	A:T->G:C	ACG->GCG	T->A	hemH
B1	X5_1	498114	protein_coding	A:T->G:C	ACA->ACG	-	hemH
A1	U20_1	498374	protein_coding	A:T->G:C	CTG->CCG	L->P	hemH
B2	X3_2	499881	protein_coding	G:C->A:T	TGG->TGA	W->stop	aes
B2	X16_2	499645	protein_coding	A:T->G:C	CTG->CCG	L->P	aes
B2	X15_2	499614	protein_coding	A:T->G:C	GGT->GGC	-	aes
B1	X10_1	499124	protein_coding	A:T->G:C	TTC->CTC	F->L	aes
A2	G2_2	499188	protein_coding	A:T->G:C	GAT->GAC	-	aes
B2	X22_2	500804	protein_coding	A:T->G:C	CTG->CCG	L->P	gsk
B2	X23_2	500435	protein_coding	A:T->G:C	GTG->GCG	V->A	gsk
B1	X11_1	500704	protein_coding	A:T->C:G	TCA->GCA	S->A	gsk
B1	X13_1	500733	protein_coding	A:T->G:C	GAA->GAG	-	gsk
A1	U13_1	501424	protein_coding	G:C->A:T	CGT->TGT	R->C	gsk
B2	X8_2	502866	protein_coding	A:T->G:C	TCC->CCC	S->P	ybaL
B2	X8_2	502966	protein_coding	A:T->G:C	GGT->GGC	-	ybaL
B2	X23_2	502888	protein_coding	A:T->G:C	GGT->GGC	-	ybaL
B1	X17_1	502607	protein_coding	A:T->G:C	GTG->GCG	V->A	ybaL
A1	U3_1	501998	protein_coding	A:T->G:C	GTG->GCG	V->A	ybaL
A1	U4_1	502925	protein_coding	G:C->A:T	GCG->GTG	A->V	ybaL
B1	X8_1	503745	protein_coding	A:T->G:C	ACG->GCG	T->A	fsr
A2	G19_2	504096	protein_coding	A:T->G:C	TAC->CAC	Y->H	fsr
B2	X10_2	505195	protein_coding	A:T->G:C	TTA->TTG	-	ushA
B2	X4_2	505784	protein_coding	A:T->G:C	TGG->CGG	W->R	ushA
B2	X9_2	505195	protein_coding	A:T->G:C	TTA->TTG	-	ushA
B1	X2_1	505233	protein_coding	A:T->G:C	GTG->GCG	V->A	ushA
B1	X13_1	505150	protein_coding	A:T->G:C	CTA->CTG	-	ushA
A2	G10_2	505028	protein_coding	A:T->G:C	ACC->GCC	T->A	ushA
A2	G10_2	505468	protein_coding	A:T->C:G	ACT->ACG	-	ushA
A1	U22_1	505668	protein_coding	A:T->G:C	CAC->CGC	H->R	ushA
A1	U11_1	505428	protein_coding	G:C->A:T	ACC->ATC	T->I	ushA
B2	X13_2	507782	protein_coding	A:T->G:C	CAC->CGC	H->R	ybaP
B2	X21_2	507472	protein_coding	A:T->G:C	GCA->GCG	-	ybaP
B2	X15_2	508496	protein_coding	A:T->G:C	GGA->GGG	-	ybaQ
A2	G10_2	508461	protein_coding	G:C->A:T	GTT->ATT	V->I	ybaQ
B2	X6_2	511039	protein_coding	A:T->G:C	GTC->GCC	V->A	copA
B2	X5_2	511039	protein_coding	A:T->G:C	GTC->GCC	V->A	copA
B1	X19_1	511296	protein_coding	A:T->G:C	CGT->CGC	-	copA
B1	X25_1	510453	protein_coding	A:T->G:C	CGT->CGC	-	copA
A2	G12_2	510338	protein_coding	G:C->A:T	CGC->TGC	R->C	copA
A1	U13_1	510948	protein_coding	A:T->G:C	AGT->AGC	-	copA
A1	U9_1	511327	protein_coding	A:T->G:C	GTT->GCT	V->A	copA
A1	U19_1	509959	protein_coding	A:T->G:C	GTA->GCA	V->A	copA
B2	X17_2	512480	protein_coding	A:T->G:C	TCA->TCG	-	glsA
B2	X22_2	512516	protein_coding	A:T->G:C	GGT->GGC	-	glsA
B1	X20_1	512338	protein_coding	A:T->G:C	TAC->TGC	Y->C	glsA
B1	X21_1	512104	protein_coding	A:T->G:C	GAC->GGC	D->G	glsA
A2	G10_2	511726	protein_coding	A:T->G:C	TAC->TGC	Y->C	glsA
A1	U2_1	512347	protein_coding	G:C->A:T	GCC->GTC	A->V	glsA
B2	X4_2	513309	protein_coding	G:C->A:T	GCA->GTA	A->V	ybaT
B1	X4_1	513345	protein_coding	A:T->C:G	TTA->TGA	L->stop	ybaT
B1	X3_1	513345	protein_coding	A:T->C:G	TTA->TGA	L->stop	ybaT
A2	G6_2	513785	protein_coding	A:T->G:C	AGC->GGC	S->G	ybaT
A1	U15_1	513583	protein_coding	A:T->G:C	ATT->ATC	-	ybaT
B2	X10_2	514486	protein_coding	G:C->T:A	GCC->GAC	A->D	ybbJ
B2	X9_2	514486	protein_coding	G:C->T:A	GCC->GAC	A->D	ybbJ
A1	U22_1	514726	protein_coding	A:T->G:C	GTG->GCG	V->A	ybbJ
A1	U5_1	514528	protein_coding	G:C->A:T	CGC->CAC	R->H	ybbJ
A2	G21_2	515132	protein_coding	A:T->G:C	GAA->GAG	-	qmcA
A1	U5_1	514964	protein_coding	A:T->G:C	AGT->AGC	-	qmcA
A1	U15_1	514964	protein_coding	A:T->G:C	AGT->AGC	-	qmcA
A1	U12_1	515056	protein_coding	A:T->G:C	TCT->CCT	S->P	qmcA
D2	J9_2	515445	protein_coding	A:T->C:G	AAC->ACC	N->T	qmcA
B1	X24_1	516355	protein_coding	A:T->G:C	ATC->ACC	I->T	fetA
B1	X24_1	516464	protein_coding	A:T->G:C	CGT->CGC	-	fetA
B1	X12_1	516884	protein_coding	A:T->C:G	GTC->GGC	V->G	fetB
A1	U17_1	516980	protein_coding	A:T->G:C	AAC->AGC	N->S	fetB
A1	U15_1	516617	protein_coding	G:C->A:T	GCA->GTA	A->V	fetB
B2	X21_2	517990	protein_coding	A:T->G:C	CAA->CGA	Q->R	cnoX
B1	X1_1	517733	protein_coding	A:T->G:C	TAC->CAC	Y->H	cnoX
A2	G5_2	517809	protein_coding	G:C->A:T	ACG->ACA	-	cnoX
A1	U3_1	517498	protein_coding	A:T->G:C	ATC->ACC	I->T	cnoX
A2	G4_2	518848	protein_coding	G:C->A:T	GGC->GAC	G->D	ybbO
D1	M12_1	518646	protein_coding	G:C->A:T	GCG->GCA	-	ybbO
B2	X20_2	519636	protein_coding	A:T->G:C	TCT->CCT	S->P	tesA
B2	X16_2	519618	protein_coding	G:C->A:T	CCT->TCT	P->S	tesA
A2	G19_2	519731	protein_coding	A:T->G:C	TTG->TCG	L->S	tesA
B2	X14_2	519811	protein_coding	A:T->G:C	ACC->GCC	T->A	ybbA
B1	X25_1	519783	protein_coding	A:T->G:C	GGT->GGC	-	ybbA
A1	U8_1	519780	protein_coding	G:C->A:T	GTC->GTT	-	ybbA
B2	X25_2	521510	protein_coding	A:T->G:C	TTA->TTG	-	ybbP
B1	X23_1	522261	protein_coding	G:C->A:T	CGG->TGG	R->W	ybbP
B1	X16_1	521936	protein_coding	G:C->A:T	GCG->GCA	-	ybbP
A1	U3_1	521470	protein_coding	G:C->A:T	GGG->GAG	G->E	ybbP
A1	U15_1	520706	protein_coding	G:C->A:T	GCG->GCA	-	ybbP
B2	X3_2	523987	protein_coding	G:C->A:T	CGG->TGG	R->W	rhsD
B2	X20_2	524136	protein_coding	A:T->G:C	GGT->GGC	-	rhsD
B2	X17_2	525182	protein_coding	A:T->G:C	TAC->TGC	Y->C	rhsD
B2	X1_2	526890	protein_coding	A:T->G:C	GAA->GAG	-	rhsD
B2	X1_2	526893	protein_coding	A:T->G:C	TCA->TCG	-	rhsD
B2	X1_2	526918	protein_coding	A:T->G:C	TAC->CAC	Y->H	rhsD
B2	X8_2	523837	protein_coding	G:C->A:T	CCG->TCG	P->S	rhsD
B2	X14_2	523607	protein_coding	A:T->G:C	AAC->AGC	N->S	rhsD
B1	X8_1	525419	protein_coding	A:T->G:C	GAG->GGG	E->G	rhsD
B1	X24_1	524434	protein_coding	A:T->G:C	ACC->GCC	T->A	rhsD
B1	X22_1	524714	protein_coding	A:T->G:C	GAC->GGC	D->G	rhsD
B1	X10_1	524034	protein_coding	G:C->T:A	GAG->GAT	E->D	rhsD
B1	X18_1	523833	protein_coding	G:C->A:T	CGG->CGA	-	rhsD
B1	X13_1	526669	protein_coding	G:C->A:T	GTG->ATG	V->M	rhsD
B1	X7_1	524034	protein_coding	G:C->T:A	GAG->GAT	E->D	rhsD
B1	X25_1	524220	protein_coding	A:T->G:C	TAT->TAC	-	rhsD
A2	G21_2	524070	protein_coding	G:C->A:T	TCC->TCT	-	rhsD
A2	G21_2	527329	protein_coding	A:T->G:C	ACT->GCT	T->A	rhsD
A2	G23_2	524651	protein_coding	A:T->G:C	GAC->GGC	D->G	rhsD
A1	U5_1	524371	protein_coding	G:C->A:T	GTG->ATG	V->M	rhsD
A1	U8_1	526617	protein_coding	A:T->G:C	GCA->GCG	-	rhsD
A1	U10_1	524042	protein_coding	G:C->A:T	ACC->ATC	T->I	rhsD
A1	U12_1	525785	protein_coding	A:T->G:C	TAC->TGC	Y->C	rhsD
A1	U12_1	526947	protein_coding	A:T->G:C	ATT->ATC	-	rhsD
A1	U12_1	526950	protein_coding	A:T->G:C	ACT->ACC	-	rhsD
A1	U12_1	526952	protein_coding	A:T->C:G	CAG->CCG	Q->P	rhsD
B2	X4_2	527683	protein_coding	A:T->G:C	TAT->CAT	Y->H	ybbC
B1	X2_1	527865	protein_coding	A:T->G:C	TTA->TTG	-	ybbC
A1	U6_1	527658	protein_coding	A:T->G:C	TCT->TCC	-	ybbC
A2	G3_2	529843	protein_coding	A:T->G:C	AGT->AGC	-	ylbG
A1	U13_1	529650	protein_coding	A:T->G:C	TAC->CAC	Y->H	ylbG
B1	X11_1	530165	protein_coding	G:C->A:T	TGG->TGA	W->stop	selU
B1	X8_1	531677	protein_coding	A:T->G:C	GTT->GCT	V->A	allS
B1	X22_1	531742	protein_coding	A:T->G:C	AGT->AGC	-	allS
B1	X10_1	532092	protein_coding	A:T->G:C	ACC->GCC	T->A	allS
B1	X19_1	531611	protein_coding	G:C->A:T	CGC->CAC	R->H	allS
B1	X7_1	532092	protein_coding	A:T->G:C	ACC->GCC	T->A	allS
A1	U22_1	532057	protein_coding	G:C->A:T	AGC->AGT	-	allS
A1	U5_1	532071	protein_coding	G:C->A:T	CGT->TGT	R->C	allS
B2	X13_2	533817	protein_coding	A:T->G:C	GCA->GCG	-	allR
B1	X4_1	533043	protein_coding	A:T->G:C	GGA->GGG	-	allR
B1	X3_1	533043	protein_coding	A:T->G:C	GGA->GGG	-	allR
A1	U4_1	533175	protein_coding	G:C->A:T	TCC->TCT	-	allR
A2	G21_2	534358	protein_coding	A:T->G:C	CAC->CGC	H->R	gcl
A1	U3_1	535129	protein_coding	A:T->G:C	CAT->CGT	H->R	gcl
A1	U7_1	534624	protein_coding	A:T->G:C	ACG->GCG	T->A	gcl
B1	X14_1	536445	protein_coding	A:T->G:C	ACC->GCC	T->A	hyi
A1	U13_1	535885	protein_coding	A:T->G:C	CAC->CGC	H->R	hyi
A2	G9_2	537378	protein_coding	A:T->G:C	ACC->GCC	T->A	glxR
A2	G13_2	538744	protein_coding	A:T->G:C	GAC->GGC	D->G	ybbW
B2	X13_2	539691	protein_coding	G:C->A:T	CCG->CTG	P->L	allB
B1	X14_1	540344	protein_coding	A:T->G:C	ACC->GCC	T->A	allB
A1	U5_1	539563	protein_coding	A:T->G:C	GAA->GAG	-	allB
A1	U10_1	540129	protein_coding	A:T->G:C	ATC->ACC	I->T	allB
B2	X2_2	540701	protein_coding	A:T->G:C	CTC->CCC	L->P	ybbY
B2	X25_2	541351	protein_coding	A:T->G:C	ACG->GCG	T->A	ybbY
B1	X22_1	540806	protein_coding	G:C->A:T	ACC->ATC	T->I	ybbY
A1	U20_1	540888	protein_coding	A:T->G:C	GCA->GCG	-	ybbY
B2	X21_2	542879	protein_coding	A:T->G:C	GAA->GGA	E->G	glxK
A2	G5_2	542556	protein_coding	A:T->G:C	GAA->GAG	-	glxK
A1	U18_1	541944	protein_coding	A:T->G:C	TGT->TGC	-	glxK
B1	X17_1	545204	protein_coding	A:T->G:C	TTA->TCA	L->S	allC
A1	U19_1	544418	protein_coding	G:C->A:T	GCT->GTT	A->V	allC
B2	X8_2	545384	protein_coding	A:T->G:C	ATT->ACT	I->T	allD
B2	X16_2	545930	protein_coding	A:T->G:C	GTG->GCG	V->A	allD
B1	X15_1	546272	protein_coding	A:T->G:C	GAA->GGA	E->G	allD
B1	X11_1	546150	protein_coding	A:T->G:C	ACC->GCC	T->A	allD
B1	X17_1	545899	protein_coding	A:T->G:C	GGT->GGC	-	allD
B2	X22_2	548334	protein_coding	A:T->G:C	GAA->GGA	E->G	fdrA
B2	X5_2	546836	protein_coding	G:C->A:T	CAT->TAT	H->Y	fdrA
B1	X1_1	548040	protein_coding	A:T->G:C	GTG->GCG	V->A	fdrA
B1	X2_1	547366	protein_coding	G:C->A:T	CGC->CGT	-	fdrA
B1	X2_1	547423	protein_coding	A:T->G:C	AGT->AGC	-	fdrA
[truncated: 14,736 more rows]

## Sheet: M1
Clone	Line	Position	Region	Base mutation	Codon mutation	Amino acid mutation	Gene
B2	M10_2	412	protein_coding	A:T->G:C	AGC->GGC	S->G	thrA
B2	M19_2	1437	protein_coding	A:T->G:C	TGT->TGC	-	thrA
B2	M14_2	381	protein_coding	A:T->G:C	GAA->GAG	-	thrA
B2	M18_2	1437	protein_coding	A:T->G:C	TGT->TGC	-	thrA
B1	F19_1	1986	protein_coding	G:C->A:T	GTC->GTT	-	thrA
A2	K3_2	1699	protein_coding	A:T->G:C	ACT->GCT	T->A	thrA
A2	K11_2	1593	protein_coding	A:T->G:C	GCA->GCG	-	thrA
B2	M24_2	3225	protein_coding	A:T->G:C	AAC->AGC	N->S	thrB
B2	M4_2	4787	protein_coding	G:C->A:T	CCG->TCG	P->S	thrC
A2	K4_2	3809	protein_coding	A:T->G:C	AAT->GAT	N->D	thrC
A1	R5_1	5256	protein_coding	A:T->G:C	GTA->GCA	V->A	yaaX
B2	M13_2	7402	protein_coding	A:T->G:C	GCT->GCC	-	yaaJ
B2	M17_2	6789	protein_coding	A:T->T:A	ATC->TTC	I->F	yaaJ
B1	F20_1	6654	protein_coding	A:T->G:C	ACC->GCC	T->A	yaaJ
B1	F7_1	7545	protein_coding	A:T->G:C	ATG->GTG	M->V	yaaJ
A1	R17_1	7677	protein_coding	A:T->G:C	ATG->GTG	M->V	yaaJ
B2	M22_2	8457	protein_coding	A:T->G:C	ACC->GCC	T->A	talB
A2	K14_2	8712	protein_coding	A:T->G:C	TTC->CTC	F->L	talB
A2	K15_2	8794	protein_coding	A:T->G:C	TAC->TGC	Y->C	talB
A1	R9_1	8657	protein_coding	G:C->A:T	ATC->ATT	-	talB
A1	R4_1	9010	protein_coding	G:C->A:T	GCT->GTT	A->V	talB
B2	M9_2	9709	protein_coding	A:T->G:C	CAG->CGG	Q->R	mog
B2	M17_2	9860	protein_coding	A:T->G:C	AGA->AGG	-	mog
B2	M8_2	9790	protein_coding	A:T->G:C	GTA->GCA	V->A	mog
A1	R18_1	9661	protein_coding	A:T->G:C	CAG->CGG	Q->R	mog
B2	M8_2	10053	protein_coding	G:C->A:T	GCA->ACA	A->T	satP
B2	M25_2	11079	protein_coding	A:T->G:C	TTG->TCG	L->S	yaaW
B1	F20_1	10778	protein_coding	G:C->A:T	GGC->GGT	-	yaaW
A1	R18_1	11118	protein_coding	A:T->C:G	AAC->ACC	N->T	yaaW
B2	M25_2	11079	protein_coding	A:T->G:C	AAA->GAA	K->E	mbiA
A1	R18_1	11118	protein_coding	A:T->C:G	TTG->GTG	L->V	mbiA
B2	M10_2	12196	protein_coding	A:T->G:C	ACC->GCC	T->A	dnaK
B2	M19_2	12483	protein_coding	G:C->A:T	GGC->GGT	-	dnaK
B2	M25_2	13507	protein_coding	G:C->A:T	GCT->ACT	A->T	dnaK
B2	M21_2	12820	protein_coding	G:C->A:T	GCA->ACA	A->T	dnaK
B2	M18_2	12483	protein_coding	G:C->A:T	GGC->GGT	-	dnaK
B1	F14_1	13100	protein_coding	A:T->G:C	GTA->GCA	V->A	dnaK
B1	F8_1	13784	protein_coding	A:T->G:C	CAT->CGT	H->R	dnaK
A2	K19_2	13118	protein_coding	G:C->A:T	CCG->CTG	P->L	dnaK
A1	R16_1	13740	protein_coding	G:C->A:T	GAC->GAT	-	dnaK
A1	R18_1	13446	protein_coding	G:C->A:T	ACC->ACT	-	dnaK
A1	R25_1	12841	protein_coding	G:C->A:T	CTG->TTG	-	dnaK
B2	M3_2	14407	protein_coding	G:C->A:T	GGC->GGT	-	dnaJ
B2	M4_2	14742	protein_coding	A:T->G:C	CTG->CCG	L->P	dnaJ
B1	F15_1	14711	protein_coding	A:T->G:C	ACC->GCC	T->A	dnaJ
A2	K3_2	15118	protein_coding	A:T->G:C	GCA->GCG	-	dnaJ
B1	F16_1	16412	protein_coding	A:T->G:C	CAC->CGC	H->R	insL-1
A2	K17_2	16293	protein_coding	G:C->A:T	GGC->GGT	-	insL-1
A1	R25_1	18348	protein_coding	A:T->G:C	ATT->ACT	I->T	nhaA
B2	M3_2	18915	protein_coding	A:T->G:C	GAA->GAG	-	nhaR
B1	F7_1	19425	protein_coding	G:C->A:T	CAC->CAT	-	nhaR
B2	M9_2	20069	protein_coding	G:C->A:T	ACG->ACA	-	insB-1
A2	K20_2	20318	protein_coding	A:T->G:C	GTT->GCT	V->A	insA-1
A2	K16_2	21020	protein_coding	A:T->G:C	CAC->CGC	H->R	rpsT
B1	F8_1	21221	protein_coding	A:T->G:C	TAC->TGC	Y->C	yaaY
A2	K5_2	21365	protein_coding	A:T->G:C	GTA->GCA	V->A	yaaY
B1	F13_1	21590	protein_coding	G:C->A:T	CTG->TTG	-	ribF
A1	R22_1	21922	protein_coding	G:C->A:T	GCC->GCT	-	ribF
B2	M3_2	23199	protein_coding	G:C->A:T	GCC->GTC	A->V	ileS
B2	M16_2	22959	protein_coding	A:T->G:C	GAC->GGC	D->G	ileS
A2	K8_2	22850	protein_coding	A:T->G:C	TAC->CAC	Y->H	ileS
A2	K22_2	23688	protein_coding	A:T->G:C	CAG->CGG	Q->R	ileS
A2	K24_2	22918	protein_coding	A:T->G:C	GGT->GGC	-	ileS
A2	K21_2	23854	protein_coding	A:T->G:C	CGT->CGC	-	ileS
A1	R1_1	23808	protein_coding	G:C->A:T	CCG->CTG	P->L	ileS
B1	F15_1	26222	protein_coding	A:T->G:C	ACC->GCC	T->A	fkpB
B1	F15_1	26825	protein_coding	A:T->G:C	AAA->AAG	-	ispH
B2	M9_2	27754	protein_coding	A:T->G:C	GGA->GGG	-	rihC
B1	F2_1	27663	protein_coding	G:C->A:T	GGC->GAC	G->D	rihC
A2	K13_2	28124	protein_coding	G:C->A:T	CCA->TCA	P->S	rihC
A1	R14_1	28010	protein_coding	A:T->G:C	TGG->CGG	W->R	rihC
B1	F5_1	29002	protein_coding	G:C->A:T	ACC->ATC	T->I	dapB
A2	K25_2	28964	protein_coding	G:C->A:T	CAC->CAT	-	dapB
A1	R7_1	28563	protein_coding	A:T->G:C	AGC->GGC	S->G	dapB
B1	F13_1	30006	protein_coding	G:C->A:T	ACG->ATG	T->M	carA
B2	M19_2	32835	protein_coding	A:T->G:C	GAA->GAG	-	carB
B2	M1_2	31665	protein_coding	G:C->A:T	AAC->AAT	-	carB
B2	M23_2	33023	protein_coding	G:C->A:T	CGC->CAC	R->H	carB
B2	M21_2	33296	protein_coding	A:T->G:C	AAC->AGC	N->S	carB
B2	M18_2	32835	protein_coding	A:T->G:C	GAA->GAG	-	carB
B1	F16_1	33027	protein_coding	G:C->A:T	TAC->TAT	-	carB
B1	F20_1	32507	protein_coding	A:T->G:C	GTG->GCG	V->A	carB
B1	F24_1	31822	protein_coding	A:T->G:C	ATG->GTG	M->V	carB
A2	K18_2	31175	protein_coding	G:C->A:T	GCC->GTC	A->V	carB
A1	R2_1	32492	protein_coding	G:C->A:T	CGT->CAT	R->H	carB
A1	R11_1	31483	protein_coding	G:C->A:T	GAT->AAT	D->N	carB
D2	V7_2	31799	protein_coding	A:T->C:G	GTG->GGG	V->G	carB
B2	M1_2	34579	protein_coding	A:T->G:C	AGT->GGT	S->G	caiF
B1	F14_1	35305	protein_coding	G:C->A:T	GCC->ACC	A->T	caiE
B1	F25_1	34785	protein_coding	G:C->A:T	CGG->CAG	R->Q	caiE
B1	F19_1	35306	protein_coding	A:T->G:C	AGT->AGC	-	caiE
B2	M12_2	35453	protein_coding	A:T->G:C	GTT->GCT	V->A	caiD
B2	M10_2	36791	protein_coding	A:T->G:C	GTG->GCG	V->A	caiC
B1	F13_1	37516	protein_coding	G:C->A:T	TGG->TGA	W->stop	caiC
B1	F13_1	37609	protein_coding	G:C->A:T	TGC->TGT	-	caiC
A2	K5_2	37106	protein_coding	G:C->A:T	GGG->GAG	G->E	caiC
B1	F21_1	38638	protein_coding	G:C->A:T	CCA->TCA	P->S	caiB
A2	K12_2	38528	protein_coding	G:C->A:T	ATC->ATT	-	caiB
A1	R9_1	38485	protein_coding	A:T->G:C	TTC->CTC	F->L	caiB
B2	M9_2	39309	protein_coding	A:T->G:C	TCC->CCC	S->P	caiA
B2	M21_2	39279	protein_coding	A:T->G:C	ACG->GCG	T->A	caiA
B1	F3_1	40204	protein_coding	A:T->G:C	GGT->GGC	-	caiA
B1	F21_1	40144	protein_coding	G:C->A:T	GGG->GGA	-	caiA
A2	K12_2	39871	protein_coding	G:C->A:T	GGG->GGA	-	caiA
A1	R20_1	39664	protein_coding	A:T->G:C	CGT->CGC	-	caiA
B2	M21_2	40589	protein_coding	A:T->G:C	GTG->GCG	V->A	caiT
B2	M6_2	41121	protein_coding	G:C->A:T	GGT->AGT	G->S	caiT
B1	F6_1	40601	protein_coding	G:C->A:T	CCA->CTA	P->L	caiT
B1	F15_1	41728	protein_coding	G:C->A:T	TGG->TGA	W->stop	caiT
A1	R12_1	40472	protein_coding	A:T->G:C	AAC->AGC	N->S	caiT
B1	F5_1	42983	protein_coding	G:C->A:T	GCC->GTC	A->V	fixA
A1	R12_1	43667	protein_coding	A:T->G:C	TCA->TCG	-	fixB
A1	R2_1	44107	protein_coding	A:T->G:C	CTG->CCG	L->P	fixB
A1	R16_1	43816	protein_coding	A:T->G:C	AAC->AGC	N->S	fixB
B2	M23_2	44927	protein_coding	A:T->T:A	TCG->ACG	S->T	fixC
A2	K8_2	44380	protein_coding	G:C->A:T	CCC->CCT	-	fixC
A1	R2_1	45277	protein_coding	A:T->G:C	CTA->CTG	-	fixC
B2	M20_2	46215	protein_coding	A:T->G:C	ACC->GCC	T->A	yaaU
B1	F6_1	46771	protein_coding	G:C->A:T	GCG->GTG	A->V	yaaU
B1	F16_1	45877	protein_coding	G:C->A:T	AGC->AAC	S->N	yaaU
A2	K3_2	46382	protein_coding	A:T->G:C	GAA->GAG	-	yaaU
A1	R20_1	46831	protein_coding	G:C->A:T	GCG->GTG	A->V	yaaU
A1	R16_1	46113	protein_coding	G:C->A:T	GTT->ATT	V->I	yaaU
B2	M10_2	47740	protein_coding	A:T->G:C	CAA->CAG	-	kefF
B1	F15_1	47734	protein_coding	A:T->G:C	TAT->TAC	-	kefF
A1	R10_1	47682	protein_coding	A:T->G:C	CAC->CGC	H->R	kefF
B1	F18_1	48850	protein_coding	G:C->A:T	ACC->ATC	T->I	kefC
A1	R25_1	49049	protein_coding	A:T->G:C	GTA->GTG	-	kefC
B2	M1_2	50714	protein_coding	A:T->G:C	CTG->CCG	L->P	apaH
B2	M8_2	51141	protein_coding	G:C->A:T	GGG->AGG	G->R	apaH
B2	M6_2	50490	protein_coding	A:T->G:C	ACC->GCC	T->A	apaH
A1	R12_1	50453	protein_coding	G:C->A:T	CGC->CAC	R->H	apaH
A1	R24_1	51043	protein_coding	A:T->G:C	CGT->CGC	-	apaH
B2	M15_2	51354	protein_coding	G:C->A:T	GGT->AGT	G->S	apaG
A2	K23_2	51414	protein_coding	G:C->A:T	GAA->AAA	E->K	apaG
B2	M24_2	51702	protein_coding	G:C->A:T	ATC->ATT	-	rsmA
B2	M9_2	52106	protein_coding	G:C->A:T	CGT->TGT	R->C	rsmA
B2	M21_2	52156	protein_coding	G:C->A:T	GCG->GTG	A->V	rsmA
B1	F10_1	52212	protein_coding	A:T->G:C	GCA->GCG	-	rsmA
B1	F19_1	53296	protein_coding	A:T->G:C	ACT->GCT	T->A	pdxA
A2	K16_2	52542	protein_coding	G:C->A:T	CGC->CAC	R->H	pdxA
A2	K19_2	53247	protein_coding	G:C->A:T	CGC->CAC	R->H	pdxA
A1	R8_1	53045	protein_coding	G:C->A:T	GGC->GGT	-	pdxA
B2	M22_2	53721	protein_coding	A:T->G:C	TTC->CTC	F->L	surA
A1	R22_1	54321	protein_coding	A:T->G:C	TAT->CAT	Y->H	surA
A1	R1_1	54028	protein_coding	G:C->A:T	GCG->GCA	-	surA
B2	M3_2	55995	protein_coding	A:T->G:C	GTT->GCT	V->A	lptD
B1	F25_1	55514	protein_coding	G:C->A:T	CTG->CTA	-	lptD
B1	F22_1	55536	protein_coding	A:T->G:C	ATC->ACC	I->T	lptD
B1	F4_1	56434	protein_coding	A:T->G:C	TCT->CCT	S->P	lptD
A2	K22_2	56098	protein_coding	A:T->G:C	AGC->GGC	S->G	lptD
A1	R5_1	56023	protein_coding	A:T->G:C	TAT->CAT	Y->H	lptD
A1	R3_1	55981	protein_coding	A:T->G:C	TTC->CTC	F->L	lptD
C1	P25_1	56740	protein_coding	G:C->A:T	GGC->AGC	G->S	lptD
D2	V23_2	56790	protein_coding	A:T->G:C	CTC->CCC	L->P	lptD
B1	F16_1	57553	protein_coding	G:C->A:T	CAT->TAT	H->Y	djlA
B1	F8_1	58003	protein_coding	G:C->A:T	CCG->TCG	P->S	djlA
A1	R4_1	57618	protein_coding	G:C->A:T	GAC->GAT	-	djlA
B1	F2_1	58553	protein_coding	A:T->G:C	GAC->GGC	D->G	yabP
A1	R20_1	58930	protein_coding	G:C->A:T	GTT->ATT	V->I	yabP
A1	R20_1	59231	protein_coding	A:T->G:C	GTA->GTG	-	yabQ
B2	M3_2	59711	protein_coding	G:C->A:T	ACG->ACA	-	rluA
B2	M17_2	59833	protein_coding	G:C->A:T	GGT->AGT	G->S	rluA
A2	K18_2	60041	protein_coding	G:C->A:T	GGG->GGA	-	rluA
A2	K20_2	59746	protein_coding	A:T->G:C	ACG->GCG	T->A	rluA
B2	M4_2	60739	protein_coding	A:T->G:C	CGT->CGC	-	rapA
B1	F3_1	62622	protein_coding	A:T->G:C	TGG->CGG	W->R	rapA
B1	F14_1	61022	protein_coding	A:T->G:C	GTG->GCG	V->A	rapA
B1	F14_1	61464	protein_coding	G:C->A:T	GGC->AGC	G->S	rapA
B1	F19_1	61436	protein_coding	A:T->G:C	GTG->GCG	V->A	rapA
B1	F1_1	60397	protein_coding	A:T->G:C	CGT->CGC	-	rapA
A2	K9_2	62113	protein_coding	G:C->A:T	CCG->CCA	-	rapA
A2	K17_2	62260	protein_coding	A:T->G:C	CGT->CGC	-	rapA
A1	R23_1	62110	protein_coding	G:C->A:T	CTG->CTA	-	rapA
B2	M15_2	64786	protein_coding	A:T->G:C	AAC->AGC	N->S	polB
B2	M6_2	65695	protein_coding	A:T->G:C	AAC->AGC	N->S	polB
B1	F21_1	63489	protein_coding	A:T->G:C	ATA->ATG	I->M	polB
B1	F15_1	64080	protein_coding	A:T->G:C	CGT->CGC	-	polB
A2	K23_2	65364	protein_coding	A:T->G:C	CGT->CGC	-	polB
A2	K22_2	64384	protein_coding	A:T->G:C	CTG->CCG	L->P	polB
A2	K25_2	65605	protein_coding	G:C->A:T	GGT->GAT	G->D	polB
A2	K4_2	65651	protein_coding	A:T->G:C	TTT->CTT	F->L	polB
A1	R14_1	64407	protein_coding	G:C->A:T	TGG->TGA	W->stop	polB
A1	R2_1	63665	protein_coding	G:C->A:T	GCT->ACT	A->T	polB
A1	R3_1	65280	protein_coding	G:C->A:T	TGC->TGT	-	polB
B2	M4_2	66381	protein_coding	A:T->G:C	GTC->GCC	V->A	araD
B1	F20_1	66324	protein_coding	A:T->G:C	GAC->GGC	D->G	araD
B1	F19_1	65985	protein_coding	A:T->G:C	GTG->GCG	V->A	araD
B1	F21_1	66479	protein_coding	G:C->A:T	CTC->CTT	-	araD
B1	F2_1	65994	protein_coding	A:T->G:C	AAC->AGC	N->S	araD
B2	M12_2	70424	protein_coding	A:T->G:C	TAC->TGC	Y->C	araC
B1	F6_1	70515	protein_coding	A:T->G:C	AAA->AAG	-	araC
B1	F19_1	70859	protein_coding	A:T->G:C	CAA->CGA	Q->R	araC
B1	F15_1	71202	protein_coding	G:C->A:T	AGC->AGT	-	araC
A2	K16_2	70828	protein_coding	A:T->G:C	TCG->CCG	S->P	araC
A2	K19_2	70553	protein_coding	A:T->C:G	GTG->GGG	V->G	araC
A2	K9_2	70612	protein_coding	G:C->A:T	CCA->TCA	P->S	araC
B2	M17_2	71432	protein_coding	A:T->G:C	TCG->CCG	S->P	yabI
A2	K8_2	71766	protein_coding	A:T->G:C	AAA->AGA	K->R	yabI
B2	M22_2	72806	protein_coding	A:T->G:C	CTG->CCG	L->P	thiQ
B2	M13_2	74233	protein_coding	G:C->A:T	GCA->ACA	A->T	thiP
B2	M17_2	73001	protein_coding	A:T->G:C	GGT->GGC	-	thiP
B2	M17_2	73004	protein_coding	G:C->A:T	GAC->GAT	-	thiP
B1	F3_1	72955	protein_coding	A:T->G:C	ACC->GCC	T->A	thiP
B1	F18_1	73368	protein_coding	A:T->G:C	GTG->GCG	V->A	thiP
A2	K7_2	73142	protein_coding	A:T->G:C	CGT->CGC	-	thiP
A1	R8_1	72998	protein_coding	G:C->A:T	GCG->GCA	-	thiP
B2	M19_2	74614	protein_coding	G:C->A:T	CTG->CTA	-	thiB
B2	M12_2	75342	protein_coding	G:C->A:T	GAC->AAC	D->N	thiB
B2	M18_2	74614	protein_coding	G:C->A:T	CTG->CTA	-	thiB
A1	R15_1	75370	protein_coding	A:T->G:C	GGT->GGC	-	thiB
A1	R2_1	75283	protein_coding	A:T->G:C	CGT->CGC	-	thiB
B1	F12_1	76370	protein_coding	G:C->A:T	GAG->GAA	-	sgrR
B1	F8_1	76181	protein_coding	G:C->A:T	TAC->TAT	-	sgrR
A1	R8_1	76929	protein_coding	A:T->G:C	GTG->GCG	V->A	sgrR
A1	R6_1	76256	protein_coding	G:C->A:T	GCG->GCA	-	sgrR
A1	R14_1	78332	protein_coding	A:T->G:C	ATG->GTG	M->V	setA
A1	R15_1	77709	protein_coding	G:C->A:T	GCG->GTG	A->V	setA
B2	M5_2	79209	protein_coding	G:C->A:T	TGT->TAT	C->Y	leuD
B2	M20_2	78859	protein_coding	A:T->G:C	TTT->CTT	F->L	leuD
A2	K20_2	79202	protein_coding	A:T->G:C	TCT->TCC	-	leuD
B2	M3_2	80038	protein_coding	A:T->G:C	GTT->GCT	V->A	leuC
B1	F3_1	80158	protein_coding	A:T->G:C	GAC->GGC	D->G	leuC
B1	F4_1	79831	protein_coding	G:C->A:T	GGT->GAT	G->D	leuC
A2	K9_2	80607	protein_coding	G:C->A:T	CTG->CTA	-	leuC
A1	R4_1	79587	protein_coding	G:C->C:G	TCC->TCG	-	leuC
A1	R6_1	79714	protein_coding	G:C->T:A	GCC->GAC	A->D	leuC
A1	R7_1	80722	protein_coding	G:C->A:T	GGT->GAT	G->D	leuC
B2	M15_2	81549	protein_coding	A:T->G:C	GTG->GCG	V->A	leuB
B1	F23_1	80942	protein_coding	A:T->G:C	TTA->TTG	-	leuB
A2	K11_2	81728	protein_coding	G:C->A:T	GGC->GGT	-	leuB
A1	R20_1	81416	protein_coding	A:T->G:C	GAA->GAG	-	leuB
A1	R12_1	81330	protein_coding	A:T->G:C	AAC->AGC	N->S	leuB
A1	R21_1	80911	protein_coding	G:C->A:T	GAA->AAA	E->K	leuB
B1	F14_1	82974	protein_coding	G:C->A:T	GGC->AGC	G->S	leuA
B1	F21_1	83393	protein_coding	G:C->A:T	GGT->GAT	G->D	leuA
A1	R18_1	83190	protein_coding	A:T->G:C	ACG->GCG	T->A	leuA
B2	M24_2	84728	protein_coding	G:C->A:T	CCG->TCG	P->S	leuO
B1	F4_1	84867	protein_coding	G:C->A:T	AGT->AAT	S->N	leuO
B1	F2_1	84727	protein_coding	G:C->A:T	AGC->AGT	-	leuO
B1	F7_1	84567	protein_coding	A:T->G:C	GAG->GGG	E->G	leuO
A2	K14_2	85239	protein_coding	G:C->A:T	TGG->TAG	W->stop	leuO
A1	R18_1	84441	protein_coding	A:T->G:C	AAC->AGC	N->S	leuO
B1	F20_1	85744	protein_coding	A:T->G:C	ACC->GCC	T->A	ilvI
B1	F14_1	86712	protein_coding	G:C->A:T	CAG->CAA	-	ilvI
A2	K23_2	87158	protein_coding	G:C->A:T	GCC->GTC	A->V	ilvI
A1	R2_1	86321	protein_coding	A:T->G:C	GAG->GGG	E->G	ilvI
A1	R17_1	87287	protein_coding	A:T->G:C	GTC->GCC	V->A	ilvI
B2	M6_2	88652	protein_coding	G:C->A:T	CCG->TCG	P->S	cra
B2	M12_2	89742	protein_coding	A:T->G:C	ACC->GCC	T->A	mraZ
B1	F1_1	90060	protein_coding	A:T->G:C	TTA->CTA	-	mraZ
A2	K21_2	90184	protein_coding	A:T->G:C	ACT->GCT	T->A	rsmH
A1	R12_1	90788	protein_coding	G:C->A:T	CCG->CTG	P->L	rsmH
A1	R7_1	93096	protein_coding	A:T->G:C	AAC->GAC	N->D	ftsI
C2	R10_2	93164	protein_coding	A:T->T:A	ACA->ACT	-	ftsI
B2	M24_2	93504	protein_coding	G:C->A:T	GGC->GGT	-	murE
B1	F7_1	93270	protein_coding	G:C->A:T	GGC->GGT	-	murE
A2	K13_2	94149	protein_coding	A:T->G:C	GAT->GAC	-	murE
B2	M9_2	95349	protein_coding	G:C->A:T	CGC->TGC	R->C	murF
B2	M25_2	94754	protein_coding	G:C->A:T	ACG->ACA	-	murF
B1	F7_1	95687	protein_coding	A:T->G:C	GTA->GTG	-	murF
B2	M1_2	97033	protein_coding	A:T->G:C	ATT->ATC	-	mraY
B1	F20_1	96910	protein_coding	A:T->G:C	TCT->TCC	-	mraY
A2	K20_2	97804	protein_coding	G:C->A:T	CTG->TTG	-	murD
A1	R17_1	97553	protein_coding	A:T->G:C	GTG->GCG	V->A	murD
B2	M6_2	98546	protein_coding	A:T->G:C	TTA->TTG	-	ftsW
B2	M4_2	98738	protein_coding	G:C->A:T	GCC->GCT	-	ftsW
B1	F22_1	98697	protein_coding	A:T->G:C	ACG->GCG	T->A	ftsW
B1	F7_1	98630	protein_coding	G:C->A:T	AAC->AAT	-	ftsW
A2	K18_2	99046	protein_coding	G:C->A:T	GCG->GTG	A->V	ftsW
A2	K21_2	98776	protein_coding	A:T->G:C	GTC->GCC	V->A	ftsW
B2	M12_2	99936	protein_coding	A:T->G:C	GTG->GCG	V->A	murG
B2	M4_2	101542	protein_coding	G:C->A:T	GTA->ATA	V->I	murC
A1	R16_1	100978	protein_coding	G:C->A:T	CGC->TGC	R->C	murC
B2	M10_2	103484	protein_coding	G:C->A:T	AGC->AGT	-	ftsQ
B2	M10_2	103584	protein_coding	A:T->G:C	ACC->GCC	T->A	ftsQ
B2	M21_2	103690	protein_coding	A:T->G:C	CAG->CGG	Q->R	ftsQ
B2	M16_2	103410	protein_coding	A:T->G:C	ACC->GCC	T->A	ftsQ
B1	F2_1	103300	protein_coding	A:T->G:C	ATG->ACG	M->T	ftsQ
A1	R18_1	103943	protein_coding	A:T->G:C	GAA->GAG	-	ftsQ
C1	P2_1	103237	protein_coding	A:T->C:G	ATC->AGC	I->S	ftsQ
B1	F5_1	105018	protein_coding	G:C->A:T	GCC->GTC	A->V	ftsA
B2	M14_2	106261	protein_coding	A:T->G:C	AAA->AAG	-	ftsZ
B1	F2_1	106201	protein_coding	G:C->A:T	GAC->GAT	-	ftsZ
A1	R2_1	106018	protein_coding	A:T->G:C	GAA->GAG	-	ftsZ
B2	M4_2	106894	protein_coding	A:T->G:C	TAC->TGC	Y->C	lpxC
B1	F25_1	107398	protein_coding	G:C->A:T	GCC->GTC	A->V	lpxC
B2	M12_2	108670	protein_coding	A:T->G:C	GTC->GCC	V->A	secA
B2	M15_2	108869	protein_coding	A:T->G:C	GAA->GAG	-	secA
B2	M5_2	109051	protein_coding	A:T->G:C	CAG->CGG	Q->R	secA
B2	M8_2	108884	protein_coding	A:T->G:C	AAA->AAG	-	secA
B2	M6_2	108869	protein_coding	A:T->G:C	GAA->GAG	-	secA
B1	F21_1	109169	protein_coding	A:T->G:C	TCT->TCC	-	secA
B1	F24_1	110394	protein_coding	G:C->A:T	CTG->TTG	-	secA
A2	K14_2	108353	protein_coding	G:C->A:T	GTC->GTT	-	secA
A2	K25_2	110228	protein_coding	G:C->A:T	GAC->GAT	-	secA
B1	F14_1	111816	protein_coding	A:T->G:C	ACC->GCC	T->A	yacG
B2	M22_2	112869	protein_coding	A:T->G:C	GAA->GAG	-	coaE
B2	M4_2	113075	protein_coding	G:C->A:T	GCC->ACC	A->T	coaE
A1	R6_1	114105	protein_coding	G:C->A:T	GGC->GAC	G->D	guaC
B2	M19_2	114651	protein_coding	G:C->A:T	CTG->CTA	-	hofC
B2	M19_2	114842	protein_coding	A:T->G:C	TAC->CAC	Y->H	hofC
B2	M24_2	114750	protein_coding	G:C->A:T	CCG->CCA	-	hofC
B2	M18_2	114651	protein_coding	G:C->A:T	CTG->CTA	-	hofC
B2	M18_2	114842	protein_coding	A:T->G:C	TAC->CAC	Y->H	hofC
B1	F23_1	115083	protein_coding	G:C->A:T	GGC->GGT	-	hofC
B1	F22_1	115518	protein_coding	G:C->A:T	ACG->ACA	-	hofC
A2	K18_2	117544	protein_coding	G:C->A:T	GAC->GAT	-	ppdD
A1	R9_1	117350	protein_coding	A:T->G:C	GAC->GGC	D->G	ppdD
B1	F23_1	118305	protein_coding	A:T->G:C	CTG->CCG	L->P	nadC
B1	F18_1	118038	protein_coding	G:C->A:T	GCG->GTG	A->V	nadC
B2	M22_2	118943	protein_coding	G:C->A:T	CGC->TGC	R->C	ampD
B2	M21_2	119205	protein_coding	G:C->A:T	GCG->GTG	A->V	ampD
B2	M14_2	119279	protein_coding	A:T->G:C	ACA->GCA	T->A	ampD
B1	F19_1	119518	protein_coding	G:C->A:T	CTG->TTG	-	ampE
B1	F8_1	119303	protein_coding	A:T->G:C	CTG->CCG	L->P	ampE
B1	F22_1	119745	protein_coding	A:T->G:C	GGA->GGG	-	ampE
B1	F10_1	120099	protein_coding	G:C->A:T	GTG->GTA	-	ampE
A2	K11_2	119618	protein_coding	A:T->G:C	CTC->CCC	L->P	ampE
A2	K12_2	119745	protein_coding	A:T->G:C	GGA->GGG	-	ampE
B2	M10_2	120577	protein_coding	G:C->A:T	GCG->GCA	-	aroP
B2	M22_2	120933	protein_coding	A:T->G:C	ATG->GTG	M->V	aroP
B2	M3_2	121051	protein_coding	G:C->A:T	ATG->ATA	M->I	aroP
B1	F7_1	121227	protein_coding	G:C->A:T	GCT->ACT	A->T	aroP
A2	K13_2	120964	protein_coding	G:C->A:T	CTG->CTA	-	aroP
A2	K20_2	121203	protein_coding	A:T->G:C	TAC->CAC	Y->H	aroP
A1	R23_1	121265	protein_coding	G:C->A:T	GGC->GAC	G->D	aroP
B2	M19_2	122615	protein_coding	G:C->A:T	CCG->CTG	P->L	pdhR
B2	M18_2	122615	protein_coding	G:C->A:T	CCG->CTG	P->L	pdhR
B1	F15_1	122141	protein_coding	A:T->G:C	CAG->CGG	Q->R	pdhR
B1	F4_1	122680	protein_coding	G:C->A:T	CTG->TTG	-	pdhR
A2	K9_2	122698	protein_coding	A:T->G:C	ACC->GCC	T->A	pdhR
A1	R2_1	122235	protein_coding	A:T->G:C	CGT->CGC	-	pdhR
B2	M19_2	123027	protein_coding	G:C->A:T	CGT->CAT	R->H	aceE
B2	M11_2	123655	protein_coding	A:T->G:C	GAA->GAG	-	aceE
B2	M24_2	124485	protein_coding	G:C->A:T	AGC->AAC	S->N	aceE
B2	M21_2	125352	protein_coding	A:T->G:C	CAC->CGC	H->R	aceE
B2	M18_2	123027	protein_coding	G:C->A:T	CGT->CAT	R->H	aceE
B1	F14_1	125626	protein_coding	G:C->A:T	GAC->GAT	-	aceE
B1	F19_1	123926	protein_coding	G:C->A:T	CGT->TGT	R->C	aceE
B1	F5_1	123751	protein_coding	G:C->A:T	ATC->ATT	-	aceE
A2	K18_2	125239	protein_coding	A:T->G:C	GAA->GAG	-	aceE
A1	R25_1	124924	protein_coding	G:C->A:T	GGC->GGT	-	aceE
B2	M15_2	126558	protein_coding	A:T->G:C	GCT->GCC	-	aceF
B2	M20_2	127249	protein_coding	A:T->G:C	ATC->GTC	I->V	aceF
B1	F22_1	126556	protein_coding	G:C->A:T	GCT->ACT	A->T	aceF
B1	F15_1	127243	protein_coding	A:T->G:C	AAA->GAA	K->E	aceF
A2	K13_2	126251	protein_coding	G:C->A:T	GCA->GTA	A->V	aceF
A2	K17_2	126262	protein_coding	G:C->A:T	GCT->ACT	A->T	aceF
B2	M24_2	128485	protein_coding	A:T->G:C	ACC->GCC	T->A	lpd
B1	F20_1	128904	protein_coding	G:C->A:T	GCC->GCT	-	lpd
B1	F20_1	129009	protein_coding	A:T->G:C	GAA->GAG	-	lpd
B1	F15_1	129093	protein_coding	G:C->A:T	GAC->GAT	-	lpd
A1	R7_1	127917	protein_coding	A:T->G:C	AGT->AGC	-	lpd
B2	M21_2	129487	protein_coding	A:T->G:C	ACT->GCT	T->A	yacH
B1	F22_1	129863	protein_coding	A:T->G:C	CGT->CGC	-	yacH
B1	F15_1	130165	protein_coding	A:T->G:C	TAC->CAC	Y->H	yacH
A2	K16_2	131080	protein_coding	G:C->A:T	GCA->ACA	A->T	yacH
A2	K9_2	130737	protein_coding	A:T->G:C	GTA->GCA	V->A	yacH
B2	M1_2	132394	protein_coding	A:T->G:C	GAT->GAC	-	acnB
B2	M12_2	131735	protein_coding	G:C->A:T	GAA->AAA	E->K	acnB
B2	M23_2	131779	protein_coding	A:T->G:C	CCA->CCG	-	acnB
B2	M21_2	131875	protein_coding	G:C->A:T	ATC->ATT	-	acnB
B1	F3_1	132583	protein_coding	A:T->G:C	GAA->GAG	-	acnB
B1	F4_1	134081	protein_coding	G:C->A:T	CCG->TCG	P->S	acnB
A2	K18_2	133611	protein_coding	A:T->G:C	TAC->TGC	Y->C	acnB
A1	R14_1	132225	protein_coding	A:T->G:C	AAC->AGC	N->S	acnB
A1	R8_1	132042	protein_coding	G:C->A:T	GCG->GTG	A->V	acnB
A1	R18_1	131909	protein_coding	A:T->G:C	ATT->GTT	I->V	acnB
D1	β10_1	132644	protein_coding	G:C->A:T	CGT->TGT	R->C	acnB
B1	F2_1	135486	protein_coding	G:C->T:A	GAC->TAC	D->Y	speD
A2	K10_2	135400	protein_coding	A:T->G:C	GCT->GCC	-	speD
B2	M5_2	135731	protein_coding	A:T->G:C	CTC->CCC	L->P	speE
A2	K9_2	136327	protein_coding	A:T->G:C	GTA->GTG	-	speE
A1	R7_1	135884	protein_coding	A:T->G:C	GTC->GCC	V->A	speE
B2	M11_2	136746	protein_coding	G:C->A:T	GCA->ACA	A->T	yacC
B2	M16_2	136867	protein_coding	G:C->A:T	TGC->TGT	-	yacC
A1	R2_1	136790	protein_coding	A:T->G:C	AAC->AGC	N->S	yacC
B1	F22_1	137516	protein_coding	A:T->G:C	CAC->CGC	H->R	cueO
B1	F2_1	137482	protein_coding	G:C->A:T	CCT->TCT	P->S	cueO
B1	F13_1	137952	protein_coding	G:C->A:T	AAC->AAT	-	cueO
A2	K15_2	138330	protein_coding	A:T->G:C	GAT->GAC	-	cueO
A1	R2_1	137901	protein_coding	G:C->A:T	CTG->CTA	-	cueO
B2	M25_2	140933	protein_coding	A:T->G:C	GTC->GCC	V->A	gcd
B2	M14_2	141193	protein_coding	A:T->G:C	TTA->TTG	-	gcd
B1	F19_1	139260	protein_coding	A:T->G:C	TTC->CTC	F->L	gcd
B1	F2_1	139701	protein_coding	G:C->A:T	GTT->ATT	V->I	gcd
B2	M9_2	141626	protein_coding	A:T->G:C	ACC->GCC	T->A	hpt
B1	F16_1	141711	protein_coding	A:T->G:C	GAC->GGC	D->G	hpt
B2	M9_2	142598	protein_coding	A:T->G:C	TTT->CTT	F->L	can
A2	K22_2	142472	protein_coding	G:C->A:T	GCT->ACT	A->T	can
B2	M23_2	143179	protein_coding	G:C->A:T	GCG->GTG	A->V	yadG
A2	K2_2	143014	protein_coding	A:T->T:A	CAG->CTG	Q->L	yadG
A2	K20_2	143026	protein_coding	A:T->G:C	GTG->GCG	V->A	yadG
B2	M19_2	144404	protein_coding	G:C->A:T	GTC->ATC	V->I	yadH
B2	M13_2	143780	protein_coding	A:T->G:C	ACG->GCG	T->A	yadH
B2	M18_2	144404	protein_coding	G:C->A:T	GTC->ATC	V->I	yadH
B1	F19_1	144397	protein_coding	A:T->G:C	GTA->GTG	-	yadH
A2	K1_2	143970	protein_coding	G:C->A:T	CGT->CAT	R->H	yadH
A2	K1_2	144068	protein_coding	G:C->A:T	CTG->TTG	-	yadH
A1	R9_1	143913	protein_coding	A:T->G:C	GTG->GCG	V->A	yadH
A2	K1_2	144654	protein_coding	A:T->G:C	GCA->GCG	-	yadI
B2	M9_2	145588	protein_coding	G:C->A:T	CTG->TTG	-	yadE
A1	R14_1	146549	protein_coding	A:T->G:C	GTC->GCC	V->A	panD
B2	M24_2	147416	protein_coding	A:T->G:C	AAC->AGC	N->S	rpnC
B2	M21_2	147410	protein_coding	A:T->G:C	GTC->GCC	V->A	rpnC
B2	M14_2	147086	protein_coding	A:T->G:C	GAC->GGC	D->G	rpnC
A1	R16_1	147096	protein_coding	G:C->A:T	ACG->ACA	-	rpnC
B2	M16_2	148094	protein_coding	A:T->G:C	AAT->AAC	-	panC
B2	M10_2	149080	protein_coding	G:C->A:T	GGG->GGA	-	panB
B2	M13_2	149254	protein_coding	A:T->G:C	GGT->GGC	-	panB
B1	F14_1	149032	protein_coding	A:T->G:C	CGT->CGC	-	panB
B1	F1_1	149169	protein_coding	A:T->G:C	AAT->GAT	N->D	panB
A2	K8_2	149287	protein_coding	A:T->G:C	CGT->CGC	-	panB
A1	R20_1	149418	protein_coding	G:C->A:T	GTT->ATT	V->I	panB
B2	M19_2	150932	protein_coding	A:T->G:C	ATT->GTT	I->V	yadC
B2	M22_2	149728	protein_coding	A:T->G:C	GTA->GCA	V->A	yadC
B2	M23_2	150387	protein_coding	A:T->G:C	GTA->GTG	-	yadC
B2	M18_2	150932	protein_coding	A:T->G:C	ATT->GTT	I->V	yadC
A2	K11_2	150679	protein_coding	G:C->A:T	GGC->GAC	G->D	yadC
B2	M14_2	151028	protein_coding	A:T->G:C	GTG->GCG	V->A	yadK
B2	M9_2	151652	protein_coding	G:C->T:A	GCC->TCC	A->S	yadL
B1	F16_1	151703	protein_coding	G:C->A:T	GAA->AAA	E->K	yadL
B2	M8_2	152557	protein_coding	A:T->G:C	TGC->CGC	C->R	yadM
B1	F15_1	152436	protein_coding	G:C->A:T	GGT->GAT	G->D	yadM
A1	R5_1	152386	protein_coding	G:C->A:T	GCG->ACG	A->T	yadM
B1	F22_1	155259	protein_coding	A:T->G:C	GGT->GGC	-	htrE
B1	F4_1	154558	protein_coding	A:T->G:C	GTT->GCT	V->A	htrE
B1	F10_1	154145	protein_coding	G:C->A:T	CAT->TAT	H->Y	htrE
B1	F10_1	155337	protein_coding	A:T->G:C	GCT->GCC	-	htrE
A2	K23_2	153095	protein_coding	A:T->G:C	TCA->CCA	S->P	htrE
A2	K21_2	155360	protein_coding	A:T->G:C	TAT->CAT	Y->H	htrE
A2	K12_2	155340	protein_coding	A:T->G:C	AGT->AGC	-	htrE
A1	R22_1	155308	protein_coding	A:T->G:C	CTG->CCG	L->P	htrE
B2	M20_2	156154	protein_coding	A:T->G:C	TGT->TGC	-	yadV
B1	F22_1	156046	protein_coding	A:T->G:C	AAT->AAC	-	yadV
B1	F21_1	156161	protein_coding	A:T->G:C	GTA->GCA	V->A	yadV
B2	M25_2	156824	protein_coding	A:T->G:C	ACT->ACC	-	yadN
B1	F6_1	156634	protein_coding	G:C->A:T	GTT->ATT	V->I	yadN
A1	R4_1	156653	protein_coding	A:T->G:C	GCT->GCC	-	yadN
B2	M6_2	157558	protein_coding	G:C->A:T	GTG->ATG	V->M	folK
B2	M16_2	157357	protein_coding	G:C->A:T	CTG->TTG	-	folK
B1	F19_1	157720	protein_coding	A:T->G:C	TAT->CAT	Y->H	folK
B1	F23_1	157696	protein_coding	G:C->A:T	GCC->ACC	A->T	folK
B1	F5_1	157378	protein_coding	A:T->G:C	ATG->GTG	M->V	folK
B1	F6_1	158572	protein_coding	G:C->T:A	AAG->AAT	K->N	pcnB
A2	K23_2	158072	protein_coding	A:T->G:C	GTG->GCG	V->A	pcnB
A1	R10_1	158752	protein_coding	A:T->G:C	GGA->GGG	-	pcnB
A1	R15_1	158196	protein_coding	G:C->A:T	CGC->TGC	R->C	pcnB
A1	R3_1	158671	protein_coding	G:C->A:T	GGC->GGT	-	pcnB
A1	R6_1	159039	protein_coding	A:T->G:C	ACG->GCG	T->A	pcnB
A2	K9_2	160075	protein_coding	A:T->G:C	GAC->GGC	D->G	gluQ
A1	R20_1	160074	protein_coding	G:C->A:T	GAC->GAT	-	gluQ
A1	R24_1	159731	protein_coding	G:C->A:T	CAT->TAT	H->Y	gluQ
A2	K9_2	160154	protein_coding	G:C->A:T	GGC->AGC	G->S	dksA
B2	M19_2	164144	protein_coding	A:T->G:C	TCA->TCG	-	hrpB
B2	M5_2	163805	protein_coding	A:T->G:C	GTA->GTG	-	hrpB
B2	M21_2	163672	protein_coding	A:T->G:C	AAC->AGC	N->S	hrpB
B2	M18_2	164144	protein_coding	A:T->G:C	TCA->TCG	-	hrpB
B1	F14_1	162550	protein_coding	A:T->G:C	GAC->GGC	D->G	hrpB
B1	F8_1	164316	protein_coding	G:C->A:T	GCC->ACC	A->T	hrpB
B1	F4_1	163614	protein_coding	G:C->A:T	CGT->TGT	R->C	hrpB
B1	F4_1	164162	protein_coding	A:T->G:C	GCA->GCG	-	hrpB
B1	F2_1	162859	protein_coding	A:T->G:C	AAC->AGC	N->S	hrpB
B1	F13_1	162371	protein_coding	G:C->A:T	TGC->TGT	-	hrpB
A1	R10_1	163089	protein_coding	G:C->A:T	CCG->TCG	P->S	hrpB
A1	R3_1	162982	protein_coding	A:T->G:C	GAG->GGG	E->G	hrpB
B2	M19_2	164898	protein_coding	G:C->A:T	CGT->TGT	R->C	mrcB
B2	M5_2	165347	protein_coding	A:T->G:C	TCT->TCC	-	mrcB
B2	M21_2	166851	protein_coding	A:T->G:C	ACC->GCC	T->A	mrcB
B2	M4_2	165758	protein_coding	G:C->A:T	AGC->AGT	-	mrcB
B2	M18_2	164898	protein_coding	G:C->A:T	CGT->TGT	R->C	mrcB
B1	F19_1	164912	protein_coding	G:C->A:T	GGC->GGT	-	mrcB
B1	F10_1	165411	protein_coding	A:T->G:C	ACT->GCT	T->A	mrcB
A2	K17_2	164861	protein_coding	A:T->G:C	GAA->GAG	-	mrcB
A1	R5_1	167016	protein_coding	A:T->G:C	ATT->GTT	I->V	mrcB
B2	M22_2	169403	protein_coding	A:T->G:C	GCA->GCG	-	fhuA
B2	M15_2	168039	protein_coding	A:T->G:C	AGC->GGC	S->G	fhuA
B2	M5_2	169124	protein_coding	A:T->G:C	GCA->GCG	-	fhuA
B2	M4_2	168428	protein_coding	G:C->A:T	GTC->GTT	-	fhuA
B1	F14_1	168287	protein_coding	G:C->A:T	TTC->TTT	-	fhuA
B1	F22_1	168760	protein_coding	A:T->G:C	TAC->TGC	Y->C	fhuA
A2	K18_2	168170	protein_coding	A:T->G:C	GGT->GGC	-	fhuA
A2	K19_2	168530	protein_coding	G:C->A:T	GGC->GGT	-	fhuA
A2	K23_2	168397	protein_coding	A:T->G:C	AAC->AGC	N->S	fhuA
A2	K14_2	168628	protein_coding	A:T->G:C	GAT->GGT	D->G	fhuA
B1	F1_1	170334	protein_coding	A:T->G:C	GTG->GCG	V->A	fhuC
B1	F15_1	169884	protein_coding	G:C->A:T	GCC->GTC	A->V	fhuC
A2	K10_2	169895	protein_coding	A:T->G:C	ACC->GCC	T->A	fhuC
B1	F20_1	170914	protein_coding	G:C->A:T	GCT->ACT	A->T	fhuD
B1	F3_1	172989	protein_coding	A:T->G:C	ACC->GCC	T->A	fhuB
B1	F12_1	171878	protein_coding	A:T->G:C	AAA->AAG	-	fhuB
B1	F15_1	172451	protein_coding	G:C->A:T	AGC->AGT	-	fhuB
B1	F5_1	171998	protein_coding	G:C->A:T	AGC->AGT	-	fhuB
B1	F14_1	173674	protein_coding	G:C->A:T	ATG->ATA	M->I	hemL
A2	K8_2	173784	protein_coding	A:T->G:C	TGC->CGC	C->R	hemL
A2	K20_2	174016	protein_coding	G:C->A:T	ACG->ACA	-	hemL
B2	M16_2	175904	protein_coding	G:C->A:T	GGC->GGT	-	clcA
B1	F8_1	175133	protein_coding	A:T->G:C	GAA->GAG	-	clcA
B1	F5_1	175518	protein_coding	A:T->G:C	ACA->GCA	T->A	clcA
B1	F1_1	176783	protein_coding	G:C->A:T	GGC->GGT	-	erpA
B1	F8_1	177330	protein_coding	G:C->A:T	GCG->ACG	A->T	yadS
A1	R14_1	177228	protein_coding	A:T->G:C	ATT->GTT	I->V	yadS
A1	R14_1	177414	protein_coding	A:T->G:C	ACC->GCC	T->A	yadS
B2	M3_2	177927	protein_coding	A:T->G:C	GTA->GCA	V->A	btuF
A1	R10_1	177713	protein_coding	A:T->G:C	CGT->CGC	-	btuF
A1	R11_1	178096	protein_coding	G:C->C:G	GCC->CCC	A->P	btuF
B1	F22_1	178905	protein_coding	G:C->A:T	ACG->ACA	-	mtn
A2	K13_2	178555	protein_coding	A:T->T:A	GAT->GTT	D->V	mtn
B2	M23_2	179515	protein_coding	A:T->G:C	TTA->TTG	-	dgt
A2	K8_2	179994	protein_coding	G:C->A:T	GCG->GTG	A->V	dgt
A1	R17_1	180137	protein_coding	G:C->A:T	CAG->TAG	Q->stop	dgt
B2	M19_2	182286	protein_coding	G:C->A:T	ACC->ATC	T->I	degP
B2	M18_2	182286	protein_coding	G:C->A:T	ACC->ATC	T->I	degP
B1	F21_1	181811	protein_coding	G:C->A:T	GCC->ACC	A->T	degP
A2	K15_2	181948	protein_coding	A:T->G:C	GGT->GGC	-	degP
A2	K25_2	182047	protein_coding	A:T->G:C	GTT->GTC	-	degP
A1	R24_1	181779	protein_coding	A:T->G:C	AAC->AGC	N->S	degP
B1	F19_1	182830	protein_coding	A:T->G:C	CAC->CGC	H->R	cdaR
B1	F22_1	182839	protein_coding	G:C->A:T	GCG->GTG	A->V	cdaR
B1	F21_1	183158	protein_coding	A:T->G:C	GAA->GAG	-	cdaR
B1	F5_1	182898	protein_coding	A:T->G:C	ACT->GCT	T->A	cdaR
A1	R10_1	182758	protein_coding	A:T->G:C	GAG->GGG	E->G	cdaR
A1	R17_1	183799	protein_coding	G:C->A:T	AAG->AAA	-	yaeH
B2	M13_2	184697	protein_coding	G:C->A:T	GTT->ATT	V->I	yaeI
B2	M9_2	184401	protein_coding	A:T->G:C	CCT->CCC	-	yaeI
A2	K14_2	184288	protein_coding	G:C->A:T	CGC->CAC	R->H	yaeI
B2	M1_2	185468	protein_coding	A:T->G:C	GGT->GGC	-	dapD
A1	R14_1	185142	protein_coding	A:T->G:C	CTG->CCG	L->P	dapD
B1	F20_1	186337	protein_coding	A:T->G:C	TTT->CTT	F->L	glnD
B1	F14_1	186968	protein_coding	G:C->A:T	GTG->GTA	-	glnD
B1	F7_1	188645	protein_coding	A:T->G:C	AAT->AAC	-	glnD
A2	K7_2	186652	protein_coding	A:T->G:C	TGT->CGT	C->R	glnD
A1	R8_1	187067	protein_coding	A:T->G:C	GGT->GGC	-	glnD
A1	R15_1	187084	protein_coding	G:C->A:T	GAC->AAC	D->N	glnD
B1	F13_1	189004	protein_coding	A:T->G:C	TAT->TGT	Y->C	map
A2	K18_2	188912	protein_coding	A:T->G:C	ATG->GTG	M->V	map
A1	R10_1	188740	protein_coding	A:T->G:C	ATC->ACC	I->T	map
B2	M16_2	189832	ncRNA	A:T->G:C	-	-	tff
A1	R14_1	189780	ncRNA	A:T->G:C	-	-	tff
B2	M3_2	189972	protein_coding	A:T->G:C	GGT->GGC	-	rpsB
B2	M14_2	190302	protein_coding	A:T->G:C	AAA->AAG	-	rpsB
B2	M13_2	191599	protein_coding	A:T->G:C	GAG->GGG	E->G	tsf
B2	M21_2	191328	protein_coding	G:C->A:T	GCT->ACT	A->T	tsf
B1	F8_1	191510	protein_coding	G:C->A:T	GGC->GGT	-	tsf
A1	R16_1	190874	protein_coding	A:T->G:C	GCA->GCG	-	tsf
A1	R16_1	191553	protein_coding	G:C->A:T	CCG->TCG	P->S	tsf
B2	M11_2	192287	protein_coding	A:T->G:C	ACC->GCC	T->A	pyrH
B1	F14_1	192134	protein_coding	G:C->A:T	GCA->ACA	A->T	pyrH
B2	M10_2	193054	protein_coding	A:T->G:C	GAT->GAC	-	frr
B1	F7_1	192976	protein_coding	G:C->A:T	AGC->AGT	-	frr
B2	M11_2	194354	protein_coding	G:C->A:T	ACG->ACA	-	dxr
A1	R4_1	193576	protein_coding	A:T->G:C	GAC->GGC	D->G	dxr
B1	F2_1	195310	protein_coding	A:T->G:C	GGT->GGC	-	ispU
A2	K15_2	195298	protein_coding	G:C->A:T	GCC->GCT	-	ispU
A2	K4_2	195072	protein_coding	G:C->A:T	GCG->GTG	A->V	ispU
A2	K4_2	195467	protein_coding	G:C->A:T	GTA->ATA	V->I	ispU
A1	R24_1	195597	protein_coding	G:C->A:T	GCG->GTG	A->V	ispU
B2	M12_2	197197	protein_coding	G:C->A:T	CGT->TGT	R->C	rseP
B2	M5_2	197348	protein_coding	G:C->A:T	CCG->CTG	P->L	rseP
B2	M16_2	197681	protein_coding	A:T->G:C	TAC->TGC	Y->C	rseP
B1	F2_1	196634	protein_coding	G:C->A:T	GCC->GTC	A->V	rseP
A2	K24_2	197036	protein_coding	G:C->A:T	GCC->GTC	A->V	rseP
B2	M1_2	198754	protein_coding	A:T->G:C	AAC->AGC	N->S	bamA
B2	M13_2	198622	protein_coding	A:T->G:C	GAT->GGT	D->G	bamA
B1	F1_1	200287	protein_coding	A:T->G:C	TAC->TGC	Y->C	bamA
B1	F15_1	198298	protein_coding	G:C->A:T	TCC->TTC	S->F	bamA
A2	K8_2	199428	protein_coding	G:C->A:T	CTG->TTG	-	bamA
A2	K20_2	198521	protein_coding	A:T->G:C	CAA->CAG	-	bamA
A1	R20_1	198250	protein_coding	A:T->G:C	GAC->GGC	D->G	bamA
B1	F8_1	200938	protein_coding	A:T->G:C	ACT->GCT	T->A	skp
A1	R14_1	200933	protein_coding	A:T->G:C	GAC->GGC	D->G	skp
B1	F23_1	201858	protein_coding	A:T->G:C	ACT->ACC	-	lpxD
B1	F7_1	201271	protein_coding	G:C->A:T	GCA->ACA	A->T	lpxD
A1	R5_1	201709	protein_coding	A:T->G:C	ACG->GCG	T->A	lpxD
A2	K4_2	202259	protein_coding	G:C->A:T	GGC->GGT	-	fabZ
B2	M3_2	204131	protein_coding	G:C->A:T	CGT->TGT	R->C	lpxB
B1	F6_1	203477	protein_coding	G:C->A:T	CCA->TCA	P->S	lpxB
B1	F25_1	204183	protein_coding	G:C->A:T	GCC->GTC	A->V	lpxB
B1	F10_1	204184	protein_coding	G:C->A:T	GCC->GCT	-	lpxB
A2	K17_2	203472	protein_coding	G:C->A:T	GCC->GTC	A->V	lpxB
A1	R20_1	203511	protein_coding	A:T->G:C	TAC->TGC	Y->C	lpxB
B2	M25_2	204886	protein_coding	A:T->G:C	ATC->GTC	I->V	rnhB
B1	F14_1	204691	protein_coding	A:T->G:C	AGC->GGC	S->G	rnhB
B2	M4_2	207802	protein_coding	G:C->A:T	CCA->TCA	P->S	dnaE
B1	F22_1	208459	protein_coding	A:T->G:C	ACA->GCA	T->A	dnaE
B1	F21_1	206052	protein_coding	A:T->G:C	CCT->CCC	-	dnaE
B1	F15_1	206772	protein_coding	G:C->A:T	GCC->GCT	-	dnaE
B1	F4_1	207948	protein_coding	G:C->A:T	TGC->TGT	-	dnaE
B1	F5_1	205861	protein_coding	A:T->G:C	ATG->GTG	M->V	dnaE
A2	K1_2	207900	protein_coding	G:C->A:T	GGC->GGT	-	dnaE
B2	M21_2	209095	protein_coding	A:T->G:C	ACC->GCC	T->A	accA
A1	R5_1	209423	protein_coding	A:T->G:C	ATC->ACC	I->T	accA
B2	M10_2	210228	protein_coding	G:C->C:G	GTC->CTC	V->L	ldcC
B2	M24_2	210588	protein_coding	A:T->G:C	ACC->GCC	T->A	ldcC
B2	M4_2	211108	protein_coding	A:T->G:C	AAC->AGC	N->S	ldcC
B1	F12_1	209813	protein_coding	A:T->G:C	TTT->TTC	-	ldcC
B1	F4_1	210480	protein_coding	G:C->A:T	GCG->ACG	A->T	ldcC
A1	R2_1	210283	protein_coding	A:T->G:C	GAG->GGG	E->G	ldcC
A1	R16_1	210144	protein_coding	A:T->G:C	ACC->GCC	T->A	ldcC
A1	R25_1	210819	protein_coding	A:T->G:C	AAA->GAA	K->E	ldcC
A1	R17_1	211127	protein_coding	A:T->G:C	CAT->CAC	-	ldcC
A2	K24_2	212236	protein_coding	G:C->A:T	GAC->GAT	-	yaeR
B2	M23_2	213193	protein_coding	A:T->G:C	GAT->GGT	D->G	tilS
B2	M4_2	213048	protein_coding	A:T->G:C	ACG->GCG	T->A	tilS
B1	F12_1	213038	protein_coding	G:C->A:T	TCG->TCA	-	tilS
B1	F1_1	213061	protein_coding	A:T->G:C	GTG->GCG	V->A	tilS
B1	F2_1	212914	protein_coding	A:T->G:C	GTG->GCG	V->A	tilS
A2	K4_2	213452	protein_coding	A:T->G:C	GGA->GGG	-	tilS
B1	F12_1	213781	protein_coding	A:T->T:A	TAC->TTC	Y->F	rof
B2	M5_2	213948	protein_coding	G:C->A:T	GTG->ATG	V->M	yaeP
B2	M14_2	214037	protein_coding	A:T->G:C	GTT->GCT	V->A	yaeP
B2	M6_2	214323	protein_coding	G:C->A:T	ACG->ACA	-	yaeQ
A1	R18_1	214808	protein_coding	A:T->G:C	AAC->AGC	N->S	yaeQ
B1	F13_1	214859	protein_coding	A:T->G:C	GCT->GCC	-	arfB
B2	M1_2	216191	protein_coding	A:T->G:C	GGT->GGC	-	yaeF
B2	M15_2	216687	protein_coding	G:C->A:T	GCG->GTG	A->V	yaeF
B1	F2_1	216276	protein_coding	A:T->G:C	GTC->GCC	V->A	yaeF
B2	M8_2	217856	protein_coding	A:T->G:C	GTT->GCT	V->A	proS
B1	F15_1	218389	protein_coding	G:C->A:T	CCG->CCA	-	proS
B1	F2_1	218527	protein_coding	A:T->G:C	AGT->AGC	-	proS
B1	F13_1	218108	protein_coding	A:T->G:C	TTC->TCC	F->S	proS
B1	F10_1	218710	protein_coding	G:C->A:T	AGC->AGT	-	proS
A1	R24_1	218633	protein_coding	G:C->A:T	CGC->CAC	R->H	proS
B2	M3_2	219477	protein_coding	G:C->A:T	GCT->ACT	A->T	trmO
B1	F18_1	219120	protein_coding	G:C->A:T	GCA->ACA	A->T	trmO
A2	K1_2	219446	protein_coding	G:C->A:T	GGC->GAC	G->D	trmO
B2	M23_2	219825	protein_coding	A:T->G:C	GAA->GAG	-	rcsF
B2	M6_2	219803	protein_coding	G:C->A:T	GAT->AAT	D->N	rcsF
B2	M21_2	220377	protein_coding	A:T->G:C	GCA->GCG	-	metQ
B2	M6_2	220830	protein_coding	A:T->G:C	ATT->ATC	-	metQ
B2	M4_2	220278	protein_coding	A:T->G:C	GGT->GGC	-	metQ
B1	F16_1	220756	protein_coding	G:C->A:T	GGC->GAC	G->D	metQ
A2	K9_2	220724	protein_coding	A:T->G:C	TAT->CAT	Y->H	metQ
A1	R2_1	221062	protein_coding	G:C->A:T	ACG->ATG	T->M	metI
A1	R21_1	221145	protein_coding	A:T->G:C	GGT->GGC	-	metI
D2	V21_2	221500	protein_coding	G:C->A:T	ACG->ATG	T->M	metI
B2	M3_2	222417	protein_coding	A:T->G:C	TTG->CTG	-	metN
B2	M25_2	222274	protein_coding	G:C->A:T	TTG->TTA	-	metN
B1	F16_1	222903	protein_coding	A:T->G:C	CAT->CGT	H->R	gmhB
B2	M10_2	224753	rRNA	A:T->G:C	-	-	rrsH
B2	M5_2	223803	rRNA	A:T->G:C	-	-	rrsH
B2	M20_2	224082	rRNA	G:C->T:A	-	-	rrsH
B2	M21_2	223913	rRNA	A:T->G:C	-	-	rrsH
A2	K20_2	224814	rRNA	A:T->G:C	-	-	rrsH
A1	R15_1	224700	rRNA	G:C->C:G	-	-	rrsH
A1	R16_1	224003	rRNA	G:C->A:T	-	-	rrsH
A1	R11_1	225147	rRNA	A:T->G:C	-	-	rrsH
D2	V14_2	224103	rRNA	A:T->G:C	-	-	rrsH
B2	M1_2	226098	rRNA	A:T->G:C	-	-	rrlH
B2	M22_2	226014	rRNA	A:T->G:C	-	-	rrlH
B2	M15_2	226750	rRNA	G:C->A:T	-	-	rrlH
B2	M5_2	227080	rRNA	A:T->G:C	-	-	rrlH
B2	M9_2	226952	rRNA	A:T->G:C	-	-	rrlH
B2	M3_2	226544	rRNA	G:C->A:T	-	-	rrlH
B2	M25_2	225805	rRNA	G:C->A:T	-	-	rrlH
B2	M25_2	225806	rRNA	G:C->A:T	-	-	rrlH
B2	M21_2	226806	rRNA	A:T->G:C	-	-	rrlH
B2	M14_2	226604	rRNA	G:C->A:T	-	-	rrlH
B2	M16_2	228384	rRNA	G:C->A:T	-	-	rrlH
B1	F6_1	226609	rRNA	G:C->A:T	-	-	rrlH
B1	F3_1	226604	rRNA	G:C->A:T	-	-	rrlH
A1	R23_1	226739	rRNA	A:T->G:C	-	-	rrlH
A1	R17_1	226928	rRNA	G:C->A:T	-	-	rrlH
C1	P25_1	225872	rRNA	A:T->G:C	-	-	rrlH
D2	V7_2	225853	rRNA	A:T->G:C	-	-	rrlH
A1	R8_1	228767	rRNA	G:C->T:A	-	-	rrfH
A1	R6_1	228767	rRNA	G:C->T:A	-	-	rrfH
A1	R3_1	228988	tRNA	A:T->G:C	-	-	aspU
B1	F6_1	229913	protein_coding	A:T->G:C	GCA->GCG	-	dkgB
B1	F14_1	229350	protein_coding	A:T->G:C	ACC->GCC	T->A	dkgB
B1	F25_1	229247	protein_coding	A:T->G:C	GAA->GAG	-	dkgB
B1	F25_1	229949	protein_coding	A:T->G:C	GGT->GGC	-	dkgB
A1	R2_1	229665	protein_coding	A:T->G:C	TGG->CGG	W->R	dkgB
B1	F5_1	230751	protein_coding	A:T->G:C	AAA->AGA	K->R	yafC
B2	M9_2	231689	protein_coding	G:C->C:G	GAT->CAT	D->H	yafD
B1	F13_1	231653	protein_coding	A:T->G:C	ATA->GTA	I->V	yafD
B1	F7_1	231634	protein_coding	A:T->G:C	TTA->TTG	-	yafD
A1	R8_1	231181	protein_coding	A:T->T:A	TTA->TTT	L->F	yafD
A1	R8_1	231212	protein_coding	G:C->A:T	GCA->ACA	A->T	yafD
B1	F13_1	232280	protein_coding	G:C->A:T	GAT->AAT	D->N	yafE
A1	R5_1	232142	protein_coding	G:C->A:T	CAC->TAC	H->Y	yafE
A1	R7_1	232039	protein_coding	A:T->G:C	GAA->GAG	-	yafE
D2	V2_2	232167	protein_coding	A:T->T:A	CTG->CAG	L->Q	yafE
B2	M19_2	233675	protein_coding	A:T->G:C	GTA->GCA	V->A	mltD
B2	M22_2	232839	protein_coding	G:C->A:T	GGA->AGA	G->R	mltD
B2	M4_2	233479	protein_coding	A:T->G:C	AAT->AAC	-	mltD
B2	M18_2	233675	protein_coding	A:T->G:C	GTA->GCA	V->A	mltD
B1	F18_1	233605	protein_coding	A:T->G:C	GAA->GAG	-	mltD
B1	F7_1	233602	protein_coding	G:C->A:T	CTG->CTA	-	mltD
B2	M15_2	234263	protein_coding	A:T->G:C	TTT->CTT	F->L	gloB
A2	K25_2	234234	protein_coding	G:C->A:T	TTG->TTA	-	gloB
A1	R5_1	234320	protein_coding	A:T->G:C	TTA->CTA	-	gloB
B1	F25_1	235106	protein_coding	A:T->G:C	GCA->GCG	-	yafS
B1	F13_1	234859	protein_coding	G:C->A:T	TGC->TAC	C->Y	yafS
A2	K1_2	235348	protein_coding	A:T->G:C	GTT->GCT	V->A	yafS
A1	R20_1	234872	protein_coding	G:C->A:T	TTG->TTA	-	yafS
B1	F21_1	235772	protein_coding	A:T->G:C	GGT->GGC	-	rnhA
A2	K9_2	235894	protein_coding	G:C->A:T	GCT->ACT	A->T	rnhA
B1	F22_1	236528	protein_coding	A:T->G:C	ATA->ATG	I->M	dnaQ
A1	R2_1	237835	protein_coding	A:T->G:C	ACA->ACG	-	yafT
B2	M22_2	238571	protein_coding	A:T->G:C	TGC->CGC	C->R	ykfM
A1	R16_1	240069	protein_coding	G:C->A:T	CCG->TCG	P->S	yafV
A1	R21_1	240005	protein_coding	A:T->G:C	GTA->GCA	V->A	yafV
B2	M8_2	240574	protein_coding	A:T->G:C	ACG->GCG	T->A	ivy
B2	M5_2	242841	protein_coding	A:T->G:C	TTG->CTG	-	fadE
B2	M21_2	243198	protein_coding	G:C->A:T	GCC->ACC	A->T	fadE
B1	F19_1	242214	protein_coding	G:C->A:T	CGG->TGG	R->W	fadE
B1	F4_1	242027	protein_coding	A:T->G:C	GTG->GCG	V->A	fadE
A2	K8_2	242301	protein_coding	A:T->G:C	TTC->CTC	F->L	fadE
A2	K4_2	242199	protein_coding	A:T->G:C	TGC->CGC	C->R	fadE
A1	R18_1	243258	protein_coding	A:T->G:C	TTG->CTG	-	fadE
A2	K17_2	243550	protein_coding	A:T->G:C	CAG->CGG	Q->R	lpcA
B2	M15_2	244570	protein_coding	A:T->G:C	AAT->GAT	N->D	yafJ
B2	M4_2	244784	protein_coding	G:C->A:T	GCG->GTG	A->V	yafJ
B1	F22_1	244448	protein_coding	A:T->G:C	TAC->TGC	Y->C	yafJ
B1	F2_1	245655	protein_coding	G:C->A:T	GAA->AAA	E->K	yafK
A2	K10_2	245316	protein_coding	A:T->G:C	TTT->CTT	F->L	yafK
B2	M4_2	245988	protein_coding	A:T->G:C	ACT->ACC	-	yafQ
B2	M22_2	246290	protein_coding	A:T->G:C	GTT->GTC	-	dinJ
B2	M24_2	247084	protein_coding	G:C->A:T	CGC->TGC	R->C	yafL
B1	F2_1	247122	protein_coding	G:C->A:T	GGC->GGT	-	yafL
A2	K16_2	247323	protein_coding	G:C->A:T	GGC->GGT	-	yafL
A1	R9_1	247222	protein_coding	A:T->G:C	TAC->CAC	Y->H	yafL
B1	F20_1	247843	protein_coding	G:C->A:T	GGC->GGT	-	rayT
A2	K3_2	247829	protein_coding	A:T->G:C	ACA->GCA	T->A	rayT
B1	F14_1	250926	protein_coding	A:T->G:C	GAC->GGC	D->G	dinB
B2	M24_2	252156	protein_coding	A:T->G:C	GAC->GGC	D->G	yafN
B2	M4_2	252831	protein_coding	G:C->A:T	TGG->TGA	W->stop	yafP
B2	M5_2	255245	protein_coding	A:T->G:C	AAC->GAC	N->D	pepD
B2	M6_2	255252	protein_coding	A:T->G:C	TTA->TTG	-	pepD
B2	M4_2	254814	protein_coding	G:C->A:T	TTG->TTA	-	pepD
B1	F22_1	254743	protein_coding	A:T->G:C	AAC->AGC	N->S	pepD
B1	F1_1	255548	protein_coding	A:T->G:C	ATT->GTT	I->V	pepD
A2	K10_2	254688	protein_coding	A:T->G:C	GAA->GAG	-	pepD
B2	M11_2	256099	protein_coding	A:T->G:C	GTA->GTG	-	gpt
B2	M24_2	257592	protein_coding	A:T->G:C	ACG->GCG	T->A	frsA
B1	F14_1	257217	protein_coding	G:C->A:T	CCG->TCG	P->S	frsA
B1	F19_1	257648	protein_coding	A:T->G:C	TCA->TCG	-	frsA
B1	F12_1	257148	protein_coding	A:T->G:C	ACG->GCG	T->A	frsA
B1	F7_1	256648	protein_coding	G:C->A:T	GGT->GAT	G->D	frsA
A2	K11_2	257505	protein_coding	A:T->G:C	ATG->GTG	M->V	frsA
A1	R20_1	257162	protein_coding	G:C->A:T	AGC->AGT	-	frsA
A1	R4_1	257662	protein_coding	G:C->A:T	TCA->TTA	S->L	frsA
B2	M24_2	259683	protein_coding	A:T->T:A	ACC->TCC	T->S	phoE
B2	M17_2	259246	protein_coding	A:T->G:C	GGT->GGC	-	phoE
B1	F1_1	259547	protein_coding	A:T->C:G	AAC->ACC	N->T	phoE
B1	F7_1	259797	protein_coding	A:T->G:C	TTG->CTG	-	phoE
A1	R4_1	259884	protein_coding	G:C->A:T	GGT->AGT	G->S	phoE
A1	R18_1	259875	protein_coding	G:C->A:T	CGT->TGT	R->C	phoE
B2	M14_2	260581	protein_coding	A:T->G:C	CTG->CCG	L->P	proB
B2	M14_2	261220	protein_coding	A:T->T:A	ATC->AAC	I->N	proB
A2	K12_2	260615	protein_coding	G:C->A:T	GCG->GCA	-	proB
A1	R12_1	262710	protein_coding	G:C->A:T	ACC->ATC	T->I	proA
A1	R4_1	262347	protein_coding	A:T->G:C	GTG->GCG	V->A	proA
B2	M15_2	264333	protein_coding	G:C->A:T	GTG->ATG	V->M	ykfG
A2	K23_2	264546	protein_coding	A:T->G:C	TAT->CAT	Y->H	ykfG
A1	R22_1	264320	protein_coding	A:T->G:C	GTC->GCC	V->A	ykfG
B1	F13_1	265458	protein_coding	A:T->G:C	CTC->CCC	L->P	ykfF
B1	F16_1	265654	protein_coding	A:T->G:C	GTT->GCT	V->A	ykfB
B1	F5_1	266280	protein_coding	G:C->A:T	GAA->AAA	E->K	yafY
A2	K18_2	267381	protein_coding	G:C->A:T	CGC->TGC	R->C	yafZ
A1	R9_1	267337	protein_coding	A:T->G:C	CGT->CGC	-	yafZ
A1	R8_1	267930	protein_coding	A:T->G:C	TTT->CTT	F->L	yafZ
B1	F16_1	268899	protein_coding	A:T->G:C	GTA->GCA	V->A	ykfA
B1	F21_1	268405	protein_coding	A:T->G:C	TTC->CTC	F->L	ykfA
A1	R24_1	268439	protein_coding	A:T->G:C	AAT->AAC	-	ykfA
B2	M12_2	269685	protein_coding	G:C->A:T	ACG->ACA	-	perR
B2	M6_2	269669	protein_coding	G:C->A:T	CAA->TAA	Q->stop	perR
B2	M22_2	271383	protein_coding	G:C->C:G	GTT->CTT	V->L	insI-1
B2	M22_2	271586	protein_coding	A:T->G:C	AAT->AAC	-	insI-1
B2	M20_2	271668	protein_coding	G:C->A:T	GCT->ACT	A->T	insI-1
B2	M4_2	271495	protein_coding	A:T->G:C	CTG->CCG	L->P	insI-1
B2	M18_2	270911	protein_coding	A:T->G:C	TAT->TAC	-	insI-1
B1	F24_1	271116	protein_coding	A:T->G:C	ACG->GCG	T->A	insI-1
A2	K13_2	271383	protein_coding	G:C->C:G	GTT->CTT	V->L	insI-1
A2	K13_2	271586	protein_coding	A:T->G:C	AAT->AAC	-	insI-1
A2	K12_2	270893	protein_coding	A:T->G:C	CGT->CGC	-	insI-1
A1	R22_1	270730	protein_coding	A:T->G:C	GAT->GGT	D->G	insI-1
B2	M22_2	273323	protein_coding	A:T->G:C	GGA->GGG	-	ykfC
B1	F14_1	272988	protein_coding	G:C->A:T	GCC->ACC	A->T	ykfC
B1	F14_1	272990	protein_coding	G:C->A:T	GCC->GCT	-	ykfC
B1	F19_1	273002	protein_coding	G:C->A:T	GGC->GGT	-	ykfC
B1	F19_1	273847	protein_coding	G:C->A:T	GGG->GAG	G->E	ykfC
B1	F23_1	272931	protein_coding	A:T->G:C	ATA->GTA	I->V	ykfC
B1	F23_1	272990	protein_coding	G:C->A:T	GCC->GCT	-	ykfC
A2	K2_2	273908	protein_coding	G:C->A:T	CCG->CCA	-	ykfC
A1	R8_1	273942	protein_coding	A:T->G:C	ACA->GCA	T->A	ykfC
A1	R3_1	272910	protein_coding	A:T->G:C	ATT->GTT	I->V	ykfC
B2	M12_2	274365	protein_coding	G:C->A:T	TGG->TGA	W->stop	insH-1
B1	F20_1	274971	protein_coding	G:C->A:T	ATG->ATA	M->I	insH-1
A2	K4_2	275017	protein_coding	A:T->G:C	GAG->GGG	E->G	insH-1
B2	M13_2	276194	protein_coding	A:T->G:C	ATT->ATC	-	mmuP
B2	M20_2	276503	protein_coding	A:T->G:C	CAA->CAG	-	mmuP
B2	M20_2	276609	protein_coding	G:C->A:T	GAT->AAT	D->N	mmuP
B2	M4_2	276386	protein_coding	G:C->A:T	AGC->AGT	-	mmuP
B1	F19_1	275399	protein_coding	G:C->A:T	GGC->GGT	-	mmuP
B1	F2_1	276258	protein_coding	G:C->A:T	CGC->TGC	R->C	mmuP
B1	F5_1	275807	protein_coding	G:C->A:T	GTG->GTA	-	mmuP
A2	K20_2	276527	protein_coding	A:T->G:C	TTA->TTG	-	mmuP
A1	R8_1	275634	protein_coding	A:T->G:C	ACC->GCC	T->A	mmuP
A1	R5_1	275634	protein_coding	A:T->G:C	ACC->GCC	T->A	mmuP
A1	R1_1	275912	protein_coding	A:T->G:C	GAA->GAG	-	mmuP
B2	M17_2	276823	protein_coding	A:T->G:C	AGC->GGC	S->G	mmuM
B2	M12_2	278353	protein_coding	G:C->A:T	GCG->GCA	-	afuC
B2	M15_2	278378	protein_coding	A:T->G:C	CAG->CGG	Q->R	afuC
B2	M3_2	278051	protein_coding	A:T->G:C	TAC->TGC	Y->C	afuC
B1	F8_1	277886	protein_coding	A:T->G:C	GTG->GCG	V->A	afuC
B1	F22_1	278535	protein_coding	A:T->G:C	TTC->CTC	F->L	afuC
A2	K2_2	278240	protein_coding	A:T->G:C	ATC->ACC	I->T	afuC
A2	K12_2	278077	protein_coding	G:C->A:T	CTG->CTA	-	afuC
B1	F7_1	279487	protein_coding	G:C->T:A	AGG->AGT	R->S	insB-2
B1	F7_1	279535	protein_coding	G:C->A:T	TAC->TAT	-	insB-2
B1	F7_1	279538	protein_coding	A:T->C:G	GGA->GGC	-	insB-2
B1	F7_1	279669	protein_coding	G:C->T:A	CGC->AGC	R->S	insB-2
A1	R16_1	279180	protein_coding	A:T->G:C	TAA->CAA	stop->Q	insB-2
A1	R4_1	279668	protein_coding	G:C->A:T	CGC->CAC	R->H	insB-2
B2	M12_2	279804	protein_coding	A:T->G:C	ACT->ACC	-	insA-2
B2	M17_2	279852	protein_coding	A:T->G:C	TGT->TGC	-	insA-2
B1	F7_1	279669	protein_coding	G:C->T:A	ACC->ACA	-	insA-2
A2	K25_2	279854	protein_coding	A:T->G:C	TGT->CGT	C->R	insA-2
A1	R4_1	279668	protein_coding	G:C->A:T	GCC->ACC	A->T	insA-2
B2	M15_2	280405	protein_coding	A:T->G:C	AGA->GGA	R->G	yagB
B1	F6_1	280391	protein_coding	G:C->A:T	GTC->GTT	-	yagB
A2	K5_2	280707	protein_coding	G:C->A:T	GGG->GAG	G->E	yagB
B2	M5_2	281529	protein_coding	A:T->G:C	CAC->CGC	H->R	yagA
B2	M23_2	281508	protein_coding	G:C->A:T	CGC->CAC	R->H	yagA
B2	M14_2	280979	protein_coding	A:T->G:C	GTA->GTG	-	yagA
B2	M16_2	281301	protein_coding	G:C->A:T	CGC->CAC	R->H	yagA
B1	F6_1	281920	protein_coding	A:T->G:C	TTC->CTC	F->L	yagA
B1	F14_1	281182	protein_coding	G:C->A:T	GGT->AGT	G->S	yagA
A2	K7_2	281646	protein_coding	A:T->G:C	GTC->GCC	V->A	yagA
A1	R9_1	281289	protein_coding	G:C->A:T	CGG->CAG	R->Q	yagA
A1	R21_1	281237	protein_coding	A:T->G:C	CGT->CGC	-	yagA
B2	M1_2	282633	protein_coding	A:T->G:C	AAC->AGC	N->S	yagE
B1	F5_1	282954	protein_coding	A:T->G:C	CTT->CCT	L->P	yagE
B1	F10_1	282424	protein_coding	G:C->A:T	AGC->AGT	-	yagE
C2	R6_2	282683	protein_coding	A:T->G:C	ATG->GTG	M->V	yagE
D2	V23_2	282729	protein_coding	G:C->A:T	GCG->GTG	A->V	yagE
B2	M10_2	283637	protein_coding	A:T->G:C	CTG->CCG	L->P	yagF
B2	M19_2	283808	protein_coding	G:C->A:T	ACC->ATC	T->I	yagF
B2	M24_2	284123	protein_coding	G:C->A:T	GGC->GAC	G->D	yagF
B2	M9_2	283790	protein_coding	A:T->G:C	GAC->GGC	D->G	yagF
B2	M6_2	283703	protein_coding	G:C->A:T	GCC->GTC	A->V	yagF
B2	M18_2	283808	protein_coding	G:C->A:T	ACC->ATC	T->I	yagF
B1	F25_1	284084	protein_coding	G:C->A:T	GCC->GTC	A->V	yagF
B1	F8_1	283832	protein_coding	A:T->G:C	CAC->CGC	H->R	yagF
A2	K18_2	283642	protein_coding	G:C->A:T	CGC->TGC	R->C	yagF
A2	K21_2	283585	protein_coding	A:T->G:C	ATG->GTG	M->V	yagF
A2	K1_2	283450	protein_coding	G:C->A:T	GGC->AGC	G->S	yagF
A2	K4_2	284841	protein_coding	G:C->A:T	CAC->CAT	-	yagF
A1	R24_1	283271	protein_coding	G:C->A:T	CCG->CTG	P->L	yagF
B1	F14_1	286749	protein_coding	G:C->A:T	CCC->CTC	P->L	yagG
B1	F19_1	285648	protein_coding	G:C->C:G	GCC->GGC	A->G	yagG
B1	F8_1	285648	protein_coding	G:C->C:G	GCC->GGC	A->G	yagG
B1	F8_1	285707	protein_coding	G:C->A:T	GGC->AGC	G->S	yagG
B1	F22_1	286601	protein_coding	A:T->G:C	ACC->GCC	T->A	yagG
A2	K16_2	285588	protein_coding	A:T->G:C	CTG->CCG	L->P	yagG
A2	K9_2	285972	protein_coding	A:T->G:C	GTG->GCG	V->A	yagG
A1	R9_1	285902	protein_coding	A:T->G:C	ATC->GTC	I->V	yagG
B2	M11_2	287128	protein_coding	G:C->A:T	CCA->TCA	P->S	yagH
B2	M5_2	288268	protein_coding	A:T->G:C	TGG->CGG	W->R	yagH
B2	M9_2	287567	protein_coding	A:T->G:C	TAC->TGC	Y->C	yagH
B2	M4_2	287005	protein_coding	A:T->G:C	TGG->CGG	W->R	yagH
B1	F18_1	287128	protein_coding	G:C->C:G	CCA->GCA	P->A	yagH
A2	K2_2	287732	protein_coding	A:T->G:C	GTG->GCG	V->A	yagH
A1	R15_1	287826	protein_coding	G:C->A:T	ACC->ACT	-	yagH
A1	R21_1	288206	protein_coding	A:T->G:C	TAC->TGC	Y->C	yagH
B2	M21_2	288853	protein_coding	A:T->G:C	ATC->GTC	I->V	xynR
A1	R8_1	288802	protein_coding	G:C->A:T	GCC->ACC	A->T	xynR
B2	M12_2	289361	protein_coding	G:C->C:G	GAC->GAG	D->E	argF
B2	M15_2	289604	protein_coding	G:C->A:T	TGG->TGA	W->stop	argF
B2	M21_2	289616	protein_coding	A:T->G:C	TAT->TAC	-	argF
B1	F24_1	290187	protein_coding	A:T->G:C	GTA->GCA	V->A	argF
A2	K6_2	290197	protein_coding	G:C->A:T	GGC->AGC	G->S	argF
A1	R10_1	290091	protein_coding	G:C->A:T	GCG->GTG	A->V	argF
A1	R18_1	289787	protein_coding	G:C->A:T	ATG->ATA	M->I	argF
A1	R7_1	289474	protein_coding	A:T->G:C	TTC->CTC	F->L	argF
B2	M15_2	291123	protein_coding	A:T->G:C	CGT->CGC	-	insB-3
B1	F6_1	290698	protein_coding	A:T->T:A	CAG->CTG	Q->L	insB-3
B1	F6_1	291006	protein_coding	G:C->A:T	TAC->TAT	-	insB-3
B1	F6_1	291009	protein_coding	A:T->C:G	GGA->GGC	-	insB-3
B1	F6_1	291098	protein_coding	A:T->G:C	TTT->CTT	F->L	insB-3
B1	F6_1	291101	protein_coding	G:C->A:T	CCA->TCA	P->S	insB-3
B1	F6_1	291104	protein_coding	G:C->T:A	CCG->ACG	P->T	insB-3
B2	M12_2	291275	protein_coding	A:T->G:C	ACT->ACC	-	insA-3
B2	M15_2	291123	protein_coding	A:T->G:C	GTT->GCT	V->A	insA-3
B2	M9_2	291259	protein_coding	A:T->G:C	TAT->CAT	Y->H	insA-3
B1	F6_1	291098	protein_coding	A:T->G:C	CAT->CAC	-	insA-3
B1	F6_1	291101	protein_coding	G:C->A:T	CGC->CGT	-	insA-3
B1	F6_1	291104	protein_coding	G:C->T:A	TTC->TTA	F->L	insA-3
D1	β9_1	291275	protein_coding	A:T->G:C	ACT->ACC	-	insA-3
B2	M12_2	291784	protein_coding	A:T->G:C	TGT->TGC	-	yagJ
B1	F15_1	291891	protein_coding	A:T->G:C	TAC->TGC	Y->C	yagJ
B2	M25_2	292624	protein_coding	A:T->G:C	TAT->CAT	Y->H	yagK
B2	M8_2	293374	protein_coding	A:T->G:C	GTT->GCT	V->A	yagL
B2	M6_2	294438	protein_coding	A:T->G:C	ATC->ACC	I->T	yagM
C1	P18_1	294522	protein_coding	A:T->G:C	GAC->GGC	D->G	yagM
B1	F2_1	295123	protein_coding	G:C->A:T	CCG->CTG	P->L	ykgV
B1	F7_1	295001	protein_coding	A:T->G:C	AAA->GAA	K->E	ykgV
C1	P17_1	295090	protein_coding	G:C->T:A	GCT->GAT	A->D	ykgV
B2	M14_2	295229	protein_coding	G:C->A:T	ACG->ACA	-	yagN
B2	M8_2	295228	protein_coding	A:T->G:C	TTT->CTT	F->L	yagN
A2	K12_2	295202	protein_coding	A:T->G:C	CCT->CCC	-	yagN
B2	M14_2	296529	protein_coding	G:C->A:T	GCT->ACT	A->T	intF
B1	F25_1	295875	protein_coding	A:T->G:C	TGG->CGG	W->R	intF
B1	F12_1	296564	protein_coding	G:C->A:T	GGC->GAC	G->D	intF
B1	F1_1	296968	protein_coding	A:T->G:C	TTA->TTG	-	intF
B1	F24_1	296464	protein_coding	G:C->A:T	GCG->GCA	-	intF
A2	K18_2	296489	protein_coding	A:T->G:C	GAG->GGG	E->G	intF
A2	K13_2	296341	protein_coding	G:C->A:T	CTG->CTA	-	intF
B2	M17_2	297412	protein_coding	A:T->G:C	TAC->TGC	Y->C	yagP
A2	K19_2	297776	protein_coding	G:C->A:T	GTC->ATC	V->I	yagP
B2	M19_2	298322	protein_coding	G:C->A:T	AAC->AAT	-	paoD
B2	M3_2	298455	protein_coding	G:C->A:T	GGC->GAC	G->D	paoD
B2	M18_2	298322	protein_coding	G:C->A:T	AAC->AAT	-	paoD
B1	F14_1	297876	protein_coding	A:T->G:C	TTC->TCC	F->S	paoD
B1	F25_1	298365	protein_coding	A:T->G:C	CTC->CCC	L->P	paoD
B1	F8_1	298413	protein_coding	G:C->A:T	CCG->CTG	P->L	paoD
B1	F8_1	298541	protein_coding	G:C->A:T	GTG->GTA	-	paoD
B1	F15_1	297854	protein_coding	A:T->G:C	CAT->CAC	-	paoD
A2	K19_2	297776	protein_coding	G:C->A:T	TCG->TCA	-	paoD
A1	R5_1	297813	protein_coding	G:C->A:T	CGT->CAT	R->H	paoD
B2	M19_2	298835	protein_coding	G:C->A:T	GCG->GCA	-	paoC
B2	M19_2	299583	protein_coding	A:T->G:C	GTT->GCT	V->A	paoC
B2	M12_2	299110	protein_coding	G:C->A:T	GCT->ACT	A->T	paoC
B2	M12_2	299895	protein_coding	A:T->G:C	AAC->AGC	N->S	paoC
B2	M24_2	300034	protein_coding	G:C->A:T	GCT->ACT	A->T	paoC
B2	M23_2	300505	protein_coding	G:C->A:T	GCG->ACG	A->T	paoC
B2	M18_2	298835	protein_coding	G:C->A:T	GCG->GCA	-	paoC
B2	M18_2	299583	protein_coding	A:T->G:C	GTT->GCT	V->A	paoC
B1	F6_1	299454	protein_coding	A:T->G:C	CAC->CGC	H->R	paoC
B1	F16_1	300591	protein_coding	A:T->G:C	GTA->GCA	V->A	paoC
B1	F1_1	299415	protein_coding	G:C->A:T	GGT->GAT	G->D	paoC
B1	F15_1	300291	protein_coding	G:C->A:T	TGG->TAG	W->stop	paoC
B1	F10_1	300615	protein_coding	A:T->G:C	CAC->CGC	H->R	paoC
A2	K15_2	300160	protein_coding	G:C->A:T	GCC->ACC	A->T	paoC
A2	K25_2	299507	protein_coding	G:C->A:T	CTG->CTA	-	paoC
A1	R10_1	300046	protein_coding	G:C->A:T	GGG->AGG	G->R	paoC
A1	R4_1	298786	protein_coding	A:T->G:C	TAT->CAT	Y->H	paoC
A1	R6_1	300165	protein_coding	A:T->G:C	CTC->CCC	L->P	paoC
B2	M20_2	301724	protein_coding	G:C->A:T	GGG->GAG	G->E	paoB
A2	K23_2	301603	protein_coding	G:C->A:T	CTG->CTA	-	paoB
A2	K14_2	301731	protein_coding	G:C->A:T	GGC->AGC	G->S	paoB
B1	F24_1	302555	protein_coding	A:T->G:C	TAC->CAC	Y->H	paoA
A2	K9_2	302198	protein_coding	G:C->A:T	CAT->TAT	H->Y	paoA
A1	R23_1	302084	protein_coding	G:C->A:T	GGG->AGG	G->R	paoA
B2	M4_2	303087	protein_coding	A:T->C:G	TGG->GGG	W->G	yagU
A1	R15_1	303593	protein_coding	G:C->A:T	GGC->GGT	-	yagU
B2	M1_2	303897	protein_coding	G:C->A:T	GCT->ACT	A->T	ykgJ
B2	M24_2	304090	protein_coding	A:T->G:C	GGT->GGC	-	ykgJ
B2	M4_2	305057	protein_coding	A:T->G:C	AAT->AGT	N->S	ecpE
B1	F19_1	304729	protein_coding	G:C->A:T	TGG->TGA	W->stop	ecpE
B1	F19_1	305002	protein_coding	G:C->A:T	CCG->CCA	-	ecpE
A2	K19_2	305068	protein_coding	A:T->G:C	AAA->AAG	-	ecpE
A2	K22_2	305068	protein_coding	A:T->G:C	AAA->AAG	-	ecpE
A2	K6_2	304703	protein_coding	A:T->G:C	GTA->GCA	V->A	ecpE
B1	F25_1	306187	protein_coding	A:T->C:G	ACC->CCC	T->P	ecpD
B1	F21_1	306706	protein_coding	A:T->G:C	TTT->CTT	F->L	ecpD
A1	R16_1	306631	protein_coding	G:C->A:T	GGT->AGT	G->S	ecpD
B2	M3_2	306899	protein_coding	G:C->A:T	GCG->ACG	A->T	ecpC
B2	M21_2	306891	protein_coding	A:T->G:C	GGT->GGC	-	ecpC
B1	F6_1	308016	protein_coding	G:C->A:T	GCC->GCT	-	ecpC
B1	F19_1	308989	protein_coding	A:T->G:C	AAC->AGC	N->S	ecpC
B1	F12_1	306859	protein_coding	G:C->A:T	GGC->GAC	G->D	ecpC
B1	F22_1	308130	protein_coding	A:T->G:C	AGT->AGC	-	ecpC
A2	K15_2	308410	protein_coding	A:T->G:C	GTT->GCT	V->A	ecpC
A2	K1_2	308930	protein_coding	A:T->G:C	AGC->GGC	S->G	ecpC
B2	M3_2	309608	protein_coding	A:T->G:C	ATT->ACT	I->T	ecpB
B2	M4_2	309509	protein_coding	G:C->A:T	GGA->GAA	G->E	ecpB
B2	M20_2	310429	protein_coding	A:T->G:C	GCT->GCC	-	ecpA
A2	K15_2	310528	protein_coding	G:C->A:T	ACG->ACA	-	ecpA
B2	M4_2	312130	protein_coding	A:T->G:C	AGG->GGG	R->G	ykgL
B1	F21_1	312507	protein_coding	A:T->G:C	GTT->GCT	V->A	ykgO
A1	R14_1	312392	protein_coding	A:T->G:C	GGT->GGC	-	ykgO
B1	F13_1	312516	protein_coding	A:T->G:C	TGA->CGA	stop->R	ykgM
B2	M12_2	315527	protein_coding	A:T->G:C	GAA->GAG	-	insE-1
A2	K13_2	315413	protein_coding	G:C->A:T	CTG->CTA	-	insE-1
A2	K16_2	316414	protein_coding	G:C->C:G	GGC->GGG	-	insF-1
A2	K24_2	316444	protein_coding	G:C->A:T	AAC->AAT	-	insF-1
A2	K21_2	315641	protein_coding	A:T->G:C	TGC->CGC	C->R	insF-1
A2	K17_2	315641	protein_coding	A:T->G:C	TGC->CGC	C->R	insF-1
A1	R2_1	316309	protein_coding	A:T->G:C	TGT->TGC	-	insF-1
A1	R18_1	316414	protein_coding	G:C->C:G	GGC->GGG	-	insF-1
D1	β11_1	316414	protein_coding	G:C->C:G	GGC->GGG	-	insF-1
D2	V13_2	316414	protein_coding	G:C->C:G	GGC->GGG	-	insF-1
B1	F23_1	318217	protein_coding	A:T->G:C	TTT->CTT	F->L	rclC
B2	M1_2	318829	protein_coding	G:C->A:T	GGG->GGA	-	rclA
B2	M1_2	318889	protein_coding	G:C->A:T	ATG->ATA	M->I	rclA
B2	M14_2	319175	protein_coding	A:T->G:C	GTT->GCT	V->A	rclA
A2	K12_2	319363	protein_coding	G:C->A:T	GGC->GGT	-	rclA
A1	R12_1	318760	protein_coding	G:C->A:T	CTG->CTA	-	rclA
A1	R4_1	320575	protein_coding	A:T->G:C	AGC->GGC	S->G	rclR
B2	M13_2	322251	protein_coding	A:T->G:C	AAC->AGC	N->S	ykgE
B2	M20_2	322846	protein_coding	A:T->G:C	CAC->CGC	H->R	ykgF
B2	M23_2	323542	protein_coding	G:C->A:T	GCG->GTG	A->V	ykgF
B1	F12_1	322571	protein_coding	G:C->A:T	ACG->ACA	-	ykgF
A2	K8_2	322850	protein_coding	A:T->G:C	GAA->GAG	-	ykgF
A2	K1_2	324415	protein_coding	G:C->A:T	CCG->TCG	P->S	ykgG
B2	M22_2	325596	protein_coding	G:C->A:T	CCG->CTG	P->L	betA
B2	M13_2	325752	protein_coding	G:C->A:T	GGC->GAC	G->D	betA
B2	M9_2	326804	protein_coding	A:T->G:C	ACT->ACC	-	betA
B1	F14_1	325600	protein_coding	A:T->G:C	ATG->GTG	M->V	betA
B1	F23_1	326431	protein_coding	G:C->A:T	GGC->AGC	G->S	betA
B1	F2_1	325897	protein_coding	G:C->A:T	GGT->AGT	G->S	betA
A2	K15_2	326245	protein_coding	A:T->G:C	ACT->GCT	T->A	betA
A2	K1_2	326144	protein_coding	G:C->A:T	GCG->GCA	-	betA
A1	R22_1	326912	protein_coding	A:T->G:C	GGT->GGC	-	betA
A1	R2_1	326606	protein_coding	G:C->A:T	CTG->CTA	-	betA
B2	M9_2	328494	protein_coding	A:T->G:C	CGT->CGC	-	betB
B2	M25_2	328009	protein_coding	G:C->A:T	GCG->GTG	A->V	betB
B2	M16_2	328274	protein_coding	A:T->G:C	TAC->CAC	Y->H	betB
B2	M16_2	328368	protein_coding	G:C->A:T	GCG->GCA	-	betB
B1	F3_1	327781	protein_coding	A:T->G:C	GTT->GCT	V->A	betB
A1	R3_1	327406	protein_coding	G:C->A:T	ACC->ATC	T->I	betB
A1	R2_1	329167	protein_coding	G:C->A:T	CTG->CTA	-	betI
B2	M1_2	329520	protein_coding	A:T->G:C	ACC->GCC	T->A	betT
B2	M12_2	329833	protein_coding	G:C->A:T	CCG->CTG	P->L	betT
B2	M24_2	330915	protein_coding	A:T->G:C	TTC->CTC	F->L	betT
B2	M23_2	331107	protein_coding	A:T->G:C	ACG->GCG	T->A	betT
B2	M16_2	329553	protein_coding	A:T->G:C	ACA->GCA	T->A	betT
B1	F25_1	329785	protein_coding	A:T->G:C	GAC->GGC	D->G	betT
B1	F7_1	331235	protein_coding	G:C->A:T	ATG->ATA	M->I	betT
A2	K11_2	331430	protein_coding	G:C->A:T	CGG->CGA	-	betT
A2	K15_2	329785	protein_coding	A:T->G:C	GAC->GGC	D->G	betT
A2	K4_2	329923	protein_coding	A:T->G:C	TAT->TGT	Y->C	betT
A1	R3_1	331140	protein_coding	G:C->A:T	CAG->TAG	Q->stop	betT
B2	M12_2	333278	protein_coding	A:T->G:C	GAC->GGC	D->G	pdeL
B2	M23_2	332556	protein_coding	G:C->A:T	CAG->CAA	-	pdeL
B1	F1_1	333158	protein_coding	A:T->G:C	GAC->GGC	D->G	pdeL
A1	R9_1	333051	protein_coding	G:C->A:T	ATC->ATT	-	pdeL
A1	R22_1	332865	protein_coding	A:T->G:C	TCA->TCG	-	pdeL
B1	F19_1	333812	protein_coding	A:T->G:C	ACG->GCG	T->A	yahB
A1	R15_1	334344	protein_coding	A:T->G:C	GGT->GGC	-	yahB
A1	R24_1	334784	protein_coding	G:C->A:T	GCC->GTC	A->V	yahC
B2	M10_2	336283	protein_coding	A:T->G:C	CTG->CCG	L->P	yahE
A1	R8_1	336683	protein_coding	A:T->G:C	ATA->ATG	I->M	yahE
A1	R11_1	336609	protein_coding	G:C->A:T	CGC->TGC	R->C	yahE
B2	M10_2	337660	protein_coding	G:C->A:T	CTA->TTA	-	yahF
B2	M19_2	336903	protein_coding	G:C->A:T	ATG->ATA	M->I	yahF
B2	M12_2	338005	protein_coding	A:T->G:C	ACC->GCC	T->A	yahF
B2	M18_2	336903	protein_coding	G:C->A:T	ATG->ATA	M->I	yahF
B1	F20_1	337274	protein_coding	A:T->G:C	ATG->ACG	M->T	yahF
B1	F7_1	337925	protein_coding	A:T->G:C	AAC->AGC	N->S	yahF
A2	K10_2	337788	protein_coding	A:T->G:C	CAA->CAG	-	yahF
A1	R4_1	338291	protein_coding	G:C->A:T	GCG->GTG	A->V	yahF
B1	F22_1	338748	protein_coding	G:C->A:T	GAG->AAG	E->K	yahG
B1	F5_1	338345	protein_coding	G:C->A:T	AGC->AGT	-	yahG
A2	K17_2	338635	protein_coding	G:C->A:T	CCG->CTG	P->L	yahG
A1	R10_1	339862	protein_coding	G:C->A:T	GTG->ATG	V->M	yahH
B2	M21_2	340417	protein_coding	A:T->G:C	ACG->GCG	T->A	yahI
B1	F21_1	341050	protein_coding	A:T->G:C	ACC->GCC	T->A	yahI
B2	M24_2	341660	protein_coding	G:C->A:T	ACC->ATC	T->I	yahJ
B2	M14_2	341862	protein_coding	G:C->A:T	GAC->GAT	-	yahJ
B1	F22_1	341647	protein_coding	A:T->G:C	TCG->CCG	S->P	yahJ
B1	F2_1	341494	protein_coding	G:C->A:T	CTC->TTC	L->F	yahJ
B2	M5_2	343335	protein_coding	G:C->A:T	GCG->GTG	A->V	yahK
B2	M21_2	343082	protein_coding	G:C->A:T	CGT->TGT	R->C	yahK
B2	M14_2	343038	protein_coding	G:C->A:T	GCG->GTG	A->V	yahK
A2	K25_2	343670	protein_coding	A:T->G:C	ACC->GCC	T->A	yahK
A1	R10_1	343481	protein_coding	G:C->A:T	CAT->TAT	H->Y	yahK
A1	R5_1	343603	protein_coding	G:C->A:T	TTC->TTT	-	yahK
B2	M5_2	344417	protein_coding	A:T->G:C	GAC->GGC	D->G	yahL
A1	R22_1	344388	protein_coding	G:C->A:T	ATG->ATA	M->I	yahL
B1	F19_1	345514	protein_coding	A:T->G:C	AAA->AAG	-	yahM
A2	K15_2	346105	protein_coding	A:T->G:C	CTA->CCA	L->P	yahN
C2	R7_2	346053	protein_coding	A:T->G:C	GCT->GCC	-	yahN
B2	M12_2	347703	protein_coding	A:T->G:C	GAA->GAG	-	prpR
B1	F2_1	347399	protein_coding	A:T->G:C	ACC->GCC	T->A	prpR
B1	F10_1	347348	protein_coding	G:C->A:T	GCC->ACC	A->T	prpR
A2	K5_2	347187	protein_coding	G:C->A:T	GCG->GCA	-	prpR
A2	K12_2	347013	protein_coding	G:C->A:T	CTG->CTA	-	prpR
A1	R3_1	347174	protein_coding	A:T->G:C	TTT->CTT	F->L	prpR
B2	M13_2	349379	protein_coding	G:C->A:T	GCG->GTG	A->V	prpB
B2	M14_2	349379	protein_coding	G:C->A:T	GCG->GTG	A->V	prpB
B2	M1_2	350088	protein_coding	G:C->A:T	CCG->CTG	P->L	prpC
B2	M1_2	350870	protein_coding	A:T->G:C	ATT->GTT	I->V	prpC
B2	M25_2	351123	protein_coding	G:C->A:T	TCC->TTC	S->F	prpC
B2	M8_2	351250	protein_coding	A:T->G:C	TTT->TTC	-	prpD
B2	M4_2	351805	protein_coding	G:C->A:T	GCC->GCT	-	prpD
B1	F23_1	351285	protein_coding	A:T->G:C	ATG->ACG	M->T	prpD
B1	F4_1	352251	protein_coding	A:T->G:C	CAC->CGC	H->R	prpD
B1	F5_1	352239	protein_coding	G:C->A:T	GCA->GTA	A->V	prpD
A2	K23_2	351977	protein_coding	A:T->G:C	TGG->CGG	W->R	prpD
B2	M22_2	352994	protein_coding	G:C->A:T	GCC->ACC	A->T	prpE
B1	F6_1	354099	protein_coding	A:T->G:C	TAC->TGC	Y->C	prpE
B1	F2_1	353650	protein_coding	G:C->A:T	TGC->TGT	-	prpE
A2	K21_2	354099	protein_coding	A:T->G:C	TAC->TGC	Y->C	prpE
A1	R17_1	353432	protein_coding	A:T->G:C	ACG->GCG	T->A	prpE
B2	M5_2	355604	protein_coding	G:C->A:T	GCG->GTG	A->V	codB
B2	M4_2	355628	protein_coding	A:T->G:C	AAC->AGC	N->S	codB
B2	M4_2	355941	protein_coding	G:C->A:T	ATC->ATT	-	codB
B1	F4_1	354952	protein_coding	G:C->A:T	CCA->TCA	P->S	codB
B1	F24_1	354959	protein_coding	G:C->A:T	CCG->CTG	P->L	codB
B1	F10_1	356145	protein_coding	A:T->G:C	GCA->GCG	-	codB
A2	K18_2	355583	protein_coding	G:C->A:T	GCC->GTC	A->V	codB
A1	R12_1	355371	protein_coding	G:C->A:T	CTG->CTA	-	codB
B2	M11_2	357180	protein_coding	A:T->G:C	CAT->CGT	H->R	codA
B2	M5_2	356952	protein_coding	G:C->A:T	CGC->CAC	R->H	codA
B2	M6_2	356318	protein_coding	G:C->A:T	GAA->AAA	E->K	codA
B1	F14_1	356718	protein_coding	G:C->A:T	GCG->GTG	A->V	codA
B1	F7_1	358201	protein_coding	A:T->G:C	AGT->GGT	S->G	cynR
A2	K9_2	358058	protein_coding	G:C->A:T	GCG->GCA	-	cynR
A2	K5_2	358376	protein_coding	A:T->G:C	TTT->TTC	-	cynR
B1	F18_1	359017	protein_coding	A:T->G:C	GAA->GAG	-	cynT
B1	F15_1	359221	protein_coding	A:T->G:C	TTA->TTG	-	cynT
A2	K10_2	359202	protein_coding	G:C->A:T	GCG->GTG	A->V	cynT
A2	K11_2	359419	protein_coding	G:C->A:T	CGC->CGT	-	cynT
A1	R11_1	358889	protein_coding	A:T->G:C	AGC->GGC	S->G	cynT
B1	F22_1	359945	protein_coding	A:T->G:C	ACC->GCC	T->A	cynS
A1	R23_1	359681	protein_coding	G:C->A:T	CTG->TTG	-	cynS
B2	M9_2	360384	protein_coding	A:T->G:C	GCT->GCC	-	cynX
B2	M25_2	360138	protein_coding	G:C->A:T	GGC->GGT	-	cynX
B1	F23_1	360261	protein_coding	G:C->A:T	CTG->CTA	-	cynX
A1	R10_1	361055	protein_coding	G:C->A:T	GCA->GTA	A->V	cynX
A1	R8_1	361032	protein_coding	G:C->A:T	AGC->AGT	-	cynX
B2	M19_2	361522	protein_coding	G:C->C:G	ACG->ACC	-	lacA
B1	F12_1	362973	protein_coding	A:T->G:C	AAA->AAG	-	lacY
A2	K14_2	362794	protein_coding	A:T->G:C	ATT->ACT	I->T	lacY
A2	K7_2	362338	protein_coding	A:T->G:C	CTG->CCG	L->P	lacY
A2	K20_2	362321	protein_coding	G:C->A:T	GGT->AGT	G->S	lacY
A1	R5_1	361953	protein_coding	G:C->A:T	CTG->CTA	-	lacY
A1	R23_1	363095	protein_coding	A:T->G:C	TTT->CTT	F->L	lacY
A1	R21_1	361942	protein_coding	A:T->G:C	GTG->GCG	V->A	lacY
B2	M9_2	364304	protein_coding	G:C->A:T	GAA->AAA	E->K	lacZ
B2	M25_2	364597	protein_coding	A:T->G:C	GAC->GGC	D->G	lacZ
B2	M25_2	365668	protein_coding	A:T->G:C	GTC->GCC	V->A	lacZ
B2	M8_2	366297	protein_coding	G:C->A:T	ATG->ATA	M->I	lacZ
B2	M4_2	363248	protein_coding	G:C->A:T	GTC->ATC	V->I	lacZ
B2	M4_2	363954	protein_coding	G:C->A:T	CAG->CAA	-	lacZ
B1	F20_1	366046	protein_coding	A:T->G:C	GTC->GCC	V->A	lacZ
B1	F3_1	364488	protein_coding	A:T->G:C	GGT->GGC	-	lacZ
B1	F12_1	364307	protein_coding	G:C->A:T	GGT->AGT	G->S	lacZ
B1	F22_1	363359	protein_coding	A:T->G:C	ACA->GCA	T->A	lacZ
A2	K21_2	365510	protein_coding	A:T->G:C	ACG->GCG	T->A	lacZ
A2	K25_2	363553	protein_coding	G:C->A:T	CGC->CAC	R->H	lacZ
A1	R23_1	364593	protein_coding	G:C->A:T	TGG->TGA	W->stop	lacZ
A1	R4_1	364184	protein_coding	G:C->A:T	GCA->ACA	A->T	lacZ
B2	M10_2	367141	protein_coding	A:T->G:C	ATT->GTT	I->V	lacI
B2	M22_2	366798	protein_coding	A:T->G:C	GTT->GCT	V->A	lacI
B2	M17_2	366509	protein_coding	G:C->A:T	ACG->ACA	-	lacI
B1	F25_1	366723	protein_coding	G:C->A:T	CGC->CAC	R->H	lacI
A2	K2_2	366434	protein_coding	G:C->A:T	GGG->GGA	-	lacI
B2	M3_2	367664	protein_coding	G:C->A:T	GCA->ACA	A->T	mhpR
A1	R14_1	367813	protein_coding	G:C->A:T	GGC->GAC	G->D	mhpR
A1	R18_1	368214	protein_coding	A:T->G:C	AGT->AGC	-	mhpR
C2	R10_2	368413	protein_coding	A:T->G:C	AAC->AGC	N->S	mhpR
B2	M10_2	370228	protein_coding	A:T->G:C	ACG->GCG	T->A	mhpA
B2	M1_2	370033	protein_coding	G:C->A:T	CCG->TCG	P->S	mhpA
B2	M14_2	369597	protein_coding	A:T->G:C	AAA->AAG	-	mhpA
B1	F15_1	370147	protein_coding	A:T->G:C	ATG->GTG	M->V	mhpA
B2	M10_2	370843	protein_coding	G:C->A:T	GCC->GCT	-	mhpB
B2	M12_2	370814	protein_coding	G:C->A:T	CAG->TAG	Q->stop	mhpB
B1	F8_1	370286	protein_coding	A:T->G:C	TAT->CAT	Y->H	mhpB
A2	K21_2	371997	protein_coding	G:C->A:T	GGC->GGT	-	mhpC
B2	M21_2	372608	protein_coding	A:T->G:C	GTC->GCC	V->A	mhpD
B2	M4_2	372125	protein_coding	A:T->G:C	CAT->CGT	H->R	mhpD
B1	F1_1	373631	protein_coding	A:T->G:C	GTA->GTG	-	mhpF
A2	K24_2	373023	protein_coding	G:C->C:G	GTT->CTT	V->L	mhpF
B2	M1_2	374427	protein_coding	A:T->G:C	GAG->GGG	E->G	mhpE
B2	M23_2	376615	protein_coding	G:C->A:T	GCG->GTG	A->V	mhpT
B1	F14_1	376323	protein_coding	G:C->A:T	GGC->AGC	G->S	mhpT
B2	M14_2	377256	protein_coding	A:T->G:C	CAG->CGG	Q->R	yaiL
B1	F6_1	377132	protein_coding	G:C->A:T	CGC->TGC	R->C	yaiL
B2	M9_2	378281	protein_coding	G:C->A:T	GTC->ATC	V->I	frmB
A2	K3_2	378098	protein_coding	G:C->A:T	GCT->ACT	A->T	frmB
A1	R25_1	377856	protein_coding	A:T->G:C	ATT->ATC	-	frmB
B2	M1_2	378675	protein_coding	A:T->G:C	CGT->CGC	-	frmA
B2	M6_2	378501	protein_coding	G:C->A:T	ATG->ATA	M->I	frmA
B2	M25_2	379789	protein_coding	A:T->G:C	GGT->GGC	-	frmR
A2	K6_2	380561	protein_coding	A:T->G:C	GGT->GGC	-	yaiO
A2	K5_2	380124	protein_coding	G:C->A:T	CCA->CTA	P->L	yaiO
A2	K10_2	381482	protein_coding	G:C->A:T	AGC->AGT	-	insC-1
B2	M11_2	383878	protein_coding	A:T->G:C	ACG->GCG	T->A	yaiP
B2	M14_2	383079	protein_coding	A:T->G:C	GTT->GCT	V->A	yaiP
B2	M8_2	383575	protein_coding	A:T->G:C	TAT->CAT	Y->H	yaiP
A2	K23_2	383553	protein_coding	G:C->A:T	GGA->GAA	G->E	yaiP
A1	R3_1	383359	protein_coding	A:T->G:C	TTC->CTC	F->L	yaiP
B2	M1_2	384547	protein_coding	G:C->A:T	GCA->ACA	A->T	yaiS
A1	R3_1	384152	protein_coding	A:T->G:C	AGT->AGC	-	yaiS
B1	F20_1	385650	protein_coding	G:C->A:T	GCA->GTA	A->V	tauA
B1	F19_1	385890	protein_coding	A:T->T:A	GTC->GAC	V->D	tauA
B1	F22_1	385950	protein_coding	A:T->G:C	GAC->GGC	D->G	tauA
B2	M19_2	387741	protein_coding	A:T->G:C	GAA->GAG	-	tauC
B2	M18_2	387741	protein_coding	A:T->G:C	GAA->GAG	-	tauC
A1	R21_1	387741	protein_coding	A:T->G:C	GAA->GAG	-	tauC
B2	M12_2	388129	protein_coding	G:C->A:T	GCG->GTG	A->V	tauD
B2	M24_2	387842	protein_coding	A:T->G:C	GCA->GCG	-	tauD
B1	F12_1	389615	protein_coding	A:T->G:C	GAA->GGA	E->G	hemB
A1	R16_1	389361	protein_coding	G:C->A:T	GAA->AAA	E->K	hemB
A2	K1_2	391778	protein_coding	G:C->C:G	GGC->GGG	-	insF-2
D1	β9_1	391778	protein_coding	G:C->C:G	GGC->GGG	-	insF-2
D1	β18_1	391778	protein_coding	G:C->C:G	GGC->GGG	-	insF-2
B2	M8_2	392642	protein_coding	A:T->G:C	CTC->CCC	L->P	insE-2
A2	K1_2	394899	protein_coding	G:C->A:T	CAG->TAG	Q->stop	iprA
A1	R22_1	394909	protein_coding	G:C->A:T	GGG->GAG	G->E	iprA
B2	M9_2	395564	protein_coding	A:T->G:C	TGC->CGC	C->R	ampH
B1	F25_1	395500	protein_coding	G:C->A:T	CGC->CAC	R->H	ampH
B1	F1_1	395298	protein_coding	A:T->G:C	GGT->GGC	-	ampH
B1	F24_1	396233	protein_coding	G:C->A:T	GTC->ATC	V->I	ampH
A2	K6_2	395386	protein_coding	A:T->G:C	GTC->GCC	V->A	ampH
D2	V4_2	395723	protein_coding	G:C->A:T	GAC->AAC	D->N	ampH
B2	M1_2	396661	protein_coding	A:T->G:C	AAG->AGG	K->R	sbmA
B2	M9_2	397198	protein_coding	G:C->A:T	GCC->GTC	A->V	sbmA
B2	M16_2	397073	protein_coding	G:C->A:T	GCG->GCA	-	sbmA
B1	F16_1	397197	protein_coding	G:C->T:A	GCC->TCC	A->S	sbmA
B1	F18_1	397336	protein_coding	A:T->G:C	CTG->CCG	L->P	sbmA
B2	M11_2	398462	protein_coding	A:T->G:C	GGT->GGC	-	yaiW
B2	M15_2	398684	protein_coding	A:T->G:C	GAA->GAG	-	yaiW
B2	M5_2	398492	protein_coding	G:C->A:T	CGC->CGT	-	yaiW
B1	F5_1	398076	protein_coding	G:C->A:T	CTG->TTG	-	yaiW
A2	K4_2	398358	protein_coding	A:T->G:C	ACG->GCG	T->A	yaiW
A1	R5_1	397998	protein_coding	G:C->A:T	CGG->TGG	R->W	yaiW
A1	R4_1	398791	protein_coding	A:T->G:C	GAG->GGG	E->G	yaiW
D1	β19_1	398178	protein_coding	A:T->T:A	TGG->AGG	W->R	yaiW
B1	F5_1	399262	protein_coding	G:C->A:T	AAC->AAT	-	yaiY
A1	R17_1	399161	protein_coding	A:T->G:C	GTC->GCC	V->A	yaiY
B2	M21_2	400342	protein_coding	A:T->G:C	GGT->GGC	-	ddlA
A1	R6_1	400913	protein_coding	A:T->G:C	CTG->CCG	L->P	ddlA
B2	M11_2	402573	protein_coding	G:C->A:T	CCC->CTC	P->L	phoA
B2	M5_2	402499	protein_coding	A:T->G:C	GCA->GCG	-	phoA
B2	M3_2	401843	protein_coding	G:C->A:T	GCT->ACT	A->T	phoA
B2	M4_2	402433	protein_coding	G:C->A:T	GGC->GGT	-	phoA
B1	F3_1	402594	protein_coding	A:T->G:C	GAC->GGC	D->G	phoA
B1	F8_1	402356	protein_coding	G:C->A:T	GCT->ACT	A->T	phoA
B1	F13_1	402740	protein_coding	A:T->G:C	TTG->CTG	-	phoA
A2	K23_2	402362	protein_coding	G:C->A:T	GAA->AAA	E->K	phoA
A2	K15_2	402381	protein_coding	G:C->A:T	TCG->TTG	S->L	phoA
A2	K1_2	402700	protein_coding	A:T->G:C	GTA->GTG	-	phoA
A2	K12_2	401969	protein_coding	A:T->G:C	ATG->GTG	M->V	phoA
B2	M13_2	404158	protein_coding	A:T->G:C	GTT->GTC	-	dgcC
B2	M9_2	404275	protein_coding	G:C->A:T	GTC->GTT	-	dgcC
A2	K15_2	404026	protein_coding	A:T->G:C	TTA->TTG	-	dgcC
A2	K15_2	404670	protein_coding	A:T->G:C	AAT->AGT	N->S	dgcC
A2	K5_2	404860	protein_coding	A:T->G:C	AAA->AGA	K->R	proC
B1	F16_1	405859	protein_coding	A:T->G:C	GTA->GTG	-	yaiI
B1	F12_1	406188	protein_coding	A:T->G:C	AAG->AGG	K->R	yaiI
B1	F21_1	405832	protein_coding	A:T->G:C	GAA->GAG	-	yaiI
A1	R3_1	406185	protein_coding	A:T->G:C	GAG->GGG	E->G	yaiI
B1	F7_1	407107	protein_coding	A:T->G:C	GAA->GAG	-	yaiA
B2	M12_2	408239	protein_coding	G:C->A:T	AGC->AGT	-	ppnP
B1	F6_1	408196	protein_coding	A:T->G:C	TAC->TGC	Y->C	ppnP
B1	F16_1	408239	protein_coding	G:C->A:T	AGC->AGT	-	ppnP
A2	K4_2	408428	protein_coding	G:C->A:T	GCC->GCT	-	ppnP
B2	M25_2	409705	protein_coding	A:T->G:C	GAT->GAC	-	rdgC
A2	K23_2	412440	protein_coding	A:T->G:C	GGT->GGC	-	araJ
A1	R22_1	412402	protein_coding	G:C->A:T	ACG->ATG	T->M	araJ
A1	R1_1	412423	protein_coding	A:T->G:C	TTT->TCT	F->S	araJ
D2	V17_2	412443	protein_coding	A:T->C:G	TTT->TTG	F->L	araJ
B2	M22_2	413451	protein_coding	G:C->A:T	GCG->GTG	A->V	sbcC
B2	M11_2	414447	protein_coding	A:T->G:C	GTT->GCT	V->A	sbcC
B2	M12_2	412894	protein_coding	G:C->A:T	GGC->AGC	G->S	sbcC
B1	F23_1	414314	protein_coding	G:C->A:T	GTG->GTA	-	sbcC
B1	F7_1	414688	protein_coding	G:C->A:T	GAC->AAC	D->N	sbcC
A1	R5_1	413525	protein_coding	G:C->A:T	GCG->GCA	-	sbcC
B1	F19_1	415796	protein_coding	A:T->G:C	CTT->CCT	L->P	sbcD
B1	F21_1	416852	protein_coding	G:C->A:T	ACA->ATA	T->I	sbcD
B1	F15_1	416729	protein_coding	G:C->A:T	TGT->TAT	C->Y	sbcD
A1	R23_1	416346	protein_coding	A:T->G:C	ACG->GCG	T->A	sbcD
B2	M17_2	417565	protein_coding	A:T->G:C	ACA->GCA	T->A	phoB
A2	K4_2	417658	protein_coding	G:C->A:T	GTG->ATG	V->M	phoB
B2	M13_2	418524	protein_coding	G:C->A:T	AGC->AGT	-	phoR
B2	M4_2	418589	protein_coding	A:T->G:C	CTG->CCG	L->P	phoR
B1	F6_1	417942	protein_coding	G:C->A:T	TGC->TGT	-	phoR
B1	F5_1	418216	protein_coding	G:C->A:T	GCG->ACG	A->T	phoR
A2	K14_2	418504	protein_coding	A:T->G:C	AAC->GAC	N->D	phoR
A2	K15_2	418238	protein_coding	A:T->G:C	GAG->GGG	E->G	phoR
A1	R16_1	418268	protein_coding	G:C->A:T	GCG->GTG	A->V	phoR
B2	M1_2	420185	protein_coding	A:T->G:C	ACG->GCG	T->A	brnQ
B1	F13_1	420375	protein_coding	A:T->G:C	AAC->AGC	N->S	brnQ
B2	M13_2	422357	protein_coding	A:T->G:C	TAA->CAA	stop->Q	proY
A1	R21_1	421062	protein_coding	G:C->A:T	GGC->GAC	G->D	proY
A1	R21_1	421087	protein_coding	A:T->G:C	GCA->GCG	-	proY
B2	M12_2	422690	protein_coding	A:T->G:C	CAG->CGG	Q->R	malZ
B2	M13_2	423683	protein_coding	G:C->A:T	GCC->GTC	A->V	malZ
B2	M21_2	423254	protein_coding	A:T->G:C	GAC->GGC	D->G	malZ
B1	F20_1	422864	protein_coding	G:C->A:T	GGC->GAC	G->D	malZ
B1	F25_1	422819	protein_coding	G:C->A:T	CCG->CTG	P->L	malZ
A2	K10_2	423737	protein_coding	G:C->A:T	ACC->ATC	T->I	malZ
A2	K16_2	423008	protein_coding	G:C->A:T	CCG->CTG	P->L	malZ
A1	R11_1	422869	protein_coding	G:C->A:T	CAA->TAA	Q->stop	malZ
B2	M25_2	424454	protein_coding	A:T->G:C	CGT->CGC	-	acpH
B1	F15_1	424562	protein_coding	A:T->G:C	CGT->CGC	-	acpH
B2	M4_2	426080	protein_coding	A:T->G:C	TAA->TGA	-	queA
B1	F19_1	425648	protein_coding	A:T->G:C	CAG->CGG	Q->R	queA
A2	K9_2	425437	protein_coding	A:T->G:C	AGC->GGC	S->G	queA
A1	R6_1	426001	protein_coding	A:T->G:C	AAA->GAA	K->E	queA
B2	M10_2	426488	protein_coding	G:C->A:T	GAT->AAT	D->N	tgt
B2	M13_2	426588	protein_coding	A:T->G:C	GAC->GGC	D->G	tgt
B1	F16_1	429103	protein_coding	A:T->G:C	AAC->AGC	N->S	secD
B1	F1_1	427675	protein_coding	A:T->G:C	TAC->TGC	Y->C	secD
B1	F2_1	427842	protein_coding	A:T->G:C	TCT->CCT	S->P	secD
A2	K3_2	428705	protein_coding	G:C->A:T	ATG->ATA	M->I	secD
A2	K17_2	429337	protein_coding	A:T->G:C	GTC->GCC	V->A	secD
A1	R18_1	428401	protein_coding	G:C->A:T	GGT->GAT	G->D	secD
B2	M12_2	430397	protein_coding	A:T->G:C	AAA->AGA	K->R	secF
B2	M4_2	430146	protein_coding	A:T->G:C	AGT->AGC	-	secF
A2	K18_2	429573	protein_coding	G:C->A:T	GAC->GAT	-	secF
A2	K17_2	429660	protein_coding	G:C->A:T	TTC->TTT	-	secF
B1	F16_1	430770	protein_coding	G:C->A:T	GAA->AAA	E->K	yajD
B1	F22_1	431530	protein_coding	A:T->G:C	TCC->CCC	S->P	tsx
B1	F22_1	432680	protein_coding	G:C->A:T	GCA->ACA	A->T	yajI
A1	R25_1	433245	protein_coding	G:C->A:T	GAT->AAT	D->N	nrdR
B2	M22_2	434196	protein_coding	G:C->A:T	CCC->TCC	P->S	ribD
B2	M13_2	433897	protein_coding	A:T->G:C	TAT->TGT	Y->C	ribD
B1	F22_1	433765	protein_coding	A:T->G:C	AAC->AGC	N->S	ribD
A1	R4_1	433973	protein_coding	G:C->A:T	TCG->TCA	-	ribD
B2	M17_2	434998	protein_coding	A:T->G:C	ACC->GCC	T->A	ribE
B1	F12_1	434951	protein_coding	G:C->A:T	GCG->GTG	A->V	ribE
B1	F13_1	435819	protein_coding	A:T->G:C	GCT->GCC	-	thiL
B1	F24_1	436110	protein_coding	A:T->G:C	GGT->GGC	-	thiL
B1	F10_1	435710	protein_coding	G:C->A:T	GGC->GAC	G->D	thiL
A2	K3_2	436111	protein_coding	A:T->G:C	ACA->GCA	T->A	thiL
A2	K20_2	436239	protein_coding	A:T->G:C	GCA->GCG	-	thiL
A1	R5_1	435795	protein_coding	A:T->G:C	CAT->CAC	-	thiL
A1	R12_1	436184	protein_coding	A:T->G:C	GAC->GGC	D->G	thiL
B1	F7_1	437791	protein_coding	A:T->G:C	CGT->CGC	-	yajO
A1	R20_1	437751	protein_coding	A:T->G:C	TGG->CGG	W->R	yajO
B2	M15_2	440037	protein_coding	G:C->A:T	AGC->AGT	-	dxs
B2	M3_2	438616	protein_coding	A:T->G:C	GTC->GCC	V->A	dxs
B2	M17_2	438862	protein_coding	A:T->G:C	TAC->TGC	Y->C	dxs
A1	R9_1	439769	protein_coding	G:C->A:T	GCC->ACC	A->T	dxs
A1	R2_1	440153	protein_coding	G:C->A:T	CCG->TCG	P->S	dxs
A1	R7_1	439217	protein_coding	A:T->G:C	TAT->CAT	Y->H	dxs
A1	R22_1	440796	protein_coding	A:T->G:C	CAT->CAC	-	ispA
B2	M21_2	442869	protein_coding	A:T->G:C	ACC->GCC	T->A	thiI
B2	M6_2	442343	protein_coding	A:T->G:C	AAA->AAG	-	thiI
B1	F3_1	442746	protein_coding	A:T->G:C	ACC->GCC	T->A	thiI
B1	F25_1	441627	protein_coding	A:T->G:C	ACC->GCC	T->A	thiI
B1	F4_1	441923	protein_coding	A:T->G:C	GAA->GAG	-	thiI
B1	F4_1	442072	protein_coding	G:C->A:T	GGC->GAC	G->D	thiI
B1	F24_1	441658	protein_coding	A:T->G:C	TAT->TGT	Y->C	thiI
A2	K18_2	442244	protein_coding	G:C->A:T	GGC->GGT	-	thiI
B1	F7_1	443148	protein_coding	G:C->A:T	GGT->GAT	G->D	yajL
A2	K15_2	443098	protein_coding	G:C->C:G	GCA->CCA	A->P	yajL
B2	M3_2	443643	protein_coding	A:T->G:C	GAA->GAG	-	panE
B2	M5_2	444792	protein_coding	G:C->A:T	GCC->GTC	A->V	yajQ
B2	M6_2	444683	protein_coding	A:T->G:C	ATG->GTG	M->V	yajQ
B2	M16_2	445029	protein_coding	A:T->G:C	GAC->GGC	D->G	yajQ
A2	K21_2	445123	protein_coding	A:T->G:C	GTA->GTG	-	yajQ
A1	R14_1	444810	protein_coding	A:T->G:C	GAC->GGC	D->G	yajQ
B2	M22_2	446422	protein_coding	A:T->G:C	GTC->GCC	V->A	yajR
B2	M15_2	446120	protein_coding	A:T->G:C	ATT->GTT	I->V	yajR
B2	M23_2	445524	protein_coding	G:C->A:T	TGG->TGA	W->stop	yajR
B1	F21_1	446400	protein_coding	G:C->A:T	GCC->GCT	-	yajR
B2	M16_2	446945	protein_coding	A:T->G:C	GTT->GCT	V->A	cyoE
B2	M4_2	447847	protein_coding	A:T->G:C	CAC->CGC	H->R	cyoD
A2	K22_2	448155	protein_coding	A:T->G:C	CTG->CCG	L->P	cyoC
A2	K14_2	448246	protein_coding	A:T->G:C	TTC->CTC	F->L	cyoC
B2	M22_2	450544	protein_coding	G:C->A:T	GGC->GAC	G->D	cyoB
B2	M6_2	449416	protein_coding	A:T->G:C	GTT->GCT	V->A	cyoB
B2	M4_2	449491	protein_coding	G:C->C:G	ACC->AGC	T->S	cyoB
B1	F12_1	450155	protein_coding	G:C->A:T	GGC->AGC	G->S	cyoB
B1	F1_1	450294	protein_coding	G:C->A:T	ATG->ATA	M->I	cyoB
B1	F10_1	449919	protein_coding	A:T->G:C	GCT->GCC	-	cyoB
A2	K11_2	449742	protein_coding	A:T->G:C	GAA->GAG	-	cyoB
A1	R2_1	449400	protein_coding	G:C->A:T	CTG->CTA	-	cyoB
A1	R3_1	448787	protein_coding	G:C->A:T	GCA->ACA	A->T	cyoB
A1	R3_1	449862	protein_coding	G:C->A:T	GGC->GGT	-	cyoB
B1	F5_1	451196	protein_coding	A:T->G:C	TTC->CTC	F->L	cyoA
A1	R8_1	451523	protein_coding	A:T->G:C	TTA->CTA	-	cyoA
A1	R15_1	451516	protein_coding	G:C->A:T	CCC->CTC	P->L	cyoA
B2	M15_2	453351	protein_coding	G:C->A:T	TGG->TGA	W->stop	ampG
B1	F19_1	452954	protein_coding	A:T->G:C	ACC->GCC	T->A	ampG
B1	F1_1	452368	protein_coding	A:T->G:C	GTA->GCA	V->A	ampG
A1	R15_1	452632	protein_coding	G:C->A:T	GGT->GAT	G->D	ampG
B1	F19_1	454624	protein_coding	A:T->G:C	GAA->GAG	-	bolA
B1	F12_1	454624	protein_coding	A:T->G:C	GAA->GAG	-	bolA
B2	M13_2	455654	protein_coding	G:C->A:T	GGC->GGT	-	tig
B2	M23_2	456113	protein_coding	A:T->G:C	AAA->AAG	-	tig
B1	F10_1	455775	protein_coding	G:C->A:T	GTG->ATG	V->M	tig
A2	K6_2	455236	protein_coding	A:T->G:C	GTT->GCT	V->A	tig
A2	K12_2	455326	protein_coding	A:T->G:C	GAC->GGC	D->G	tig
B2	M15_2	457015	protein_coding	G:C->A:T	GGC->GGT	-	clpP
B2	M14_2	457640	protein_coding	A:T->G:C	AAC->AGC	N->S	clpX
B2	M20_2	459201	protein_coding	A:T->G:C	GAC->GGC	D->G	lon
B2	M17_2	459232	protein_coding	G:C->C:G	GAG->GAC	E->D	lon
B1	F24_1	460322	protein_coding	G:C->A:T	GCA->ACA	A->T	lon
A2	K13_2	461009	protein_coding	A:T->G:C	ACT->GCT	T->A	lon
A1	R9_1	460491	protein_coding	A:T->G:C	TAC->TGC	Y->C	lon
A1	R22_1	460742	protein_coding	G:C->A:T	CCG->TCG	P->S	lon
A1	R11_1	459653	protein_coding	G:C->A:T	CGC->TGC	R->C	lon
B2	M12_2	461710	protein_coding	A:T->G:C	GAC->GGC	D->G	hupB
B2	M19_2	462440	protein_coding	G:C->A:T	CTG->TTG	-	ppiD
B2	M18_2	462440	protein_coding	G:C->A:T	CTG->TTG	-	ppiD
A2	K13_2	463392	protein_coding	A:T->G:C	AAC->AGC	N->S	ppiD
B1	F10_1	463967	protein_coding	A:T->G:C	ACC->GCC	T->A	ybaV
B2	M13_2	464432	protein_coding	G:C->A:T	CAT->TAT	H->Y	fadM
A1	R15_1	464623	protein_coding	A:T->G:C	AGT->AGC	-	fadM
B1	F24_1	464858	protein_coding	G:C->A:T	TTG->TTA	-	queC
A1	R9_1	465309	protein_coding	G:C->T:A	CCG->CAG	P->Q	queC
B2	M20_2	466686	protein_coding	G:C->A:T	ATG->ATA	M->I	ybaE
B1	F3_1	466887	protein_coding	A:T->G:C	CGT->CGC	-	ybaE
B1	F2_1	465881	protein_coding	A:T->G:C	TGC->CGC	C->R	ybaE
B1	F7_1	467296	protein_coding	G:C->A:T	CGT->CAT	R->H	ybaE
B1	F22_1	468005	protein_coding	A:T->G:C	CAA->CAG	-	cof
B1	F1_1	467807	protein_coding	A:T->G:C	ATA->ATG	I->M	cof
A2	K3_2	467866	protein_coding	A:T->G:C	CAC->CGC	H->R	cof
B1	F7_1	468708	protein_coding	A:T->G:C	GTC->GCC	V->A	decR
B2	M14_2	469681	protein_coding	A:T->G:C	AGT->GGT	S->G	mdlA
B2	M16_2	469070	protein_coding	G:C->A:T	GCC->GTC	A->V	mdlA
B1	F6_1	470005	protein_coding	A:T->G:C	TTG->CTG	-	mdlA
B2	M5_2	471595	protein_coding	A:T->G:C	GAA->GAG	-	mdlB
B2	M6_2	471967	protein_coding	A:T->G:C	GAA->GAG	-	mdlB
B2	M6_2	472389	protein_coding	A:T->G:C	GTG->GCG	V->A	mdlB
A1	R18_1	472365	protein_coding	G:C->A:T	GCG->GTG	A->V	mdlB
A1	R22_1	472858	protein_coding	G:C->A:T	GGC->GGT	-	glnK
B2	M10_2	473774	protein_coding	G:C->A:T	GGT->GAT	G->D	amtB
B2	M12_2	473023	protein_coding	G:C->C:G	GTA->CTA	V->L	amtB
B1	F1_1	473249	protein_coding	A:T->G:C	AAC->AGC	N->S	amtB
B1	F4_1	473182	protein_coding	A:T->G:C	ACA->GCA	T->A	amtB
B1	F24_1	474152	protein_coding	A:T->G:C	TAC->TGC	Y->C	amtB
B2	M15_2	474378	protein_coding	G:C->A:T	CGC->TGC	R->C	tesB
B2	M4_2	475815	protein_coding	G:C->A:T	GCC->GTC	A->V	ybaY
B1	F24_1	475846	protein_coding	G:C->A:T	ACC->ACT	-	ybaY
B1	F23_1	476512	ncRNA	G:C->A:T	-	-	ffs
B1	F4_1	476839	protein_coding	G:C->A:T	ATG->ATA	M->I	ybaA
B1	F12_1	477950	protein_coding	A:T->G:C	AAT->AGT	N->S	pdeB
A1	R3_1	477805	protein_coding	G:C->A:T	CCG->CCA	-	pdeB
A1	R23_1	479138	protein_coding	G:C->A:T	CTG->CTA	-	ylaC
A2	K14_2	479422	protein_coding	A:T->G:C	GTC->GCC	V->A	maa
A2	K25_2	479730	protein_coding	G:C->A:T	GAG->GAA	-	maa
B1	F20_1	480389	protein_coding	A:T->G:C	CTA->CCA	L->P	tomB
B2	M19_2	483856	protein_coding	G:C->A:T	GCG->GTG	A->V	acrB
B2	M25_2	482506	protein_coding	A:T->G:C	GAC->GGC	D->G	acrB
B2	M14_2	481787	protein_coding	G:C->A:T	GCA->ACA	A->T	acrB
B2	M17_2	484018	protein_coding	A:T->G:C	GTT->GCT	V->A	acrB
B2	M4_2	484092	protein_coding	G:C->A:T	CAG->CAA	-	acrB
B2	M18_2	483856	protein_coding	G:C->A:T	GCG->GTG	A->V	acrB
B1	F6_1	484262	protein_coding	A:T->G:C	TCC->CCC	S->P	acrB
B1	F14_1	481817	protein_coding	A:T->G:C	TCC->CCC	S->P	acrB
B1	F2_1	481804	protein_coding	G:C->A:T	CGT->CAT	R->H	acrB
A2	K22_2	481896	protein_coding	A:T->G:C	AGT->AGC	-	acrB
A2	K24_2	482996	protein_coding	A:T->G:C	TTC->CTC	F->L	acrB
A1	R1_1	483346	protein_coding	A:T->G:C	CTG->CCG	L->P	acrB
B2	M19_2	485596	protein_coding	G:C->A:T	ACG->ACA	-	acrA
B2	M17_2	485417	protein_coding	A:T->G:C	GTT->GCT	V->A	acrA
B2	M18_2	485596	protein_coding	G:C->A:T	ACG->ACA	-	acrA
B1	F3_1	484694	protein_coding	G:C->A:T	CCG->CTG	P->L	acrA
B1	F21_1	484439	protein_coding	A:T->G:C	CAG->CGG	Q->R	acrA
B1	F21_1	485486	protein_coding	A:T->G:C	GTC->GCC	V->A	acrA
B1	F15_1	485413	protein_coding	A:T->G:C	CGT->CGC	-	acrA
B1	F24_1	485473	protein_coding	A:T->G:C	CCT->CCC	-	acrA
A1	R11_1	485413	protein_coding	A:T->G:C	CGT->CGC	-	acrA
B1	F19_1	485879	protein_coding	G:C->A:T	GCA->GTA	A->V	acrR
A2	K17_2	486364	protein_coding	A:T->G:C	TAT->CAT	Y->H	acrR
A1	R2_1	486375	protein_coding	G:C->A:T	TGC->TGT	-	acrR
B2	M5_2	489750	protein_coding	A:T->G:C	AAC->AGC	N->S	mscK
B2	M16_2	486954	protein_coding	G:C->A:T	GCG->GTG	A->V	mscK
B1	F16_1	486960	protein_coding	A:T->G:C	GAC->GGC	D->G	mscK
B1	F2_1	486947	protein_coding	G:C->A:T	GCC->ACC	A->T	mscK
B1	F7_1	487303	protein_coding	G:C->A:T	GCG->GCA	-	mscK
A1	R23_1	488704	protein_coding	A:T->G:C	GGA->GGG	-	mscK
A1	R17_1	489472	protein_coding	G:C->A:T	GTG->GTA	-	mscK
B1	F6_1	490596	protein_coding	G:C->A:T	GCC->ACC	A->T	priC
A2	K22_2	490477	protein_coding	A:T->G:C	CGT->CGC	-	priC
A1	R1_1	490617	protein_coding	G:C->A:T	CAG->TAG	Q->stop	priC
B2	M15_2	491082	protein_coding	A:T->G:C	CAT->CAC	-	ybaN
B1	F1_1	491036	protein_coding	A:T->G:C	TAC->TGC	Y->C	ybaN
B2	M19_2	493533	protein_coding	G:C->A:T	ACC->ATC	T->I	dnaX
B2	M1_2	493539	protein_coding	G:C->A:T	CCG->CTG	P->L	dnaX
B2	M18_2	493533	protein_coding	G:C->A:T	ACC->ATC	T->I	dnaX
B1	F13_1	492621	protein_coding	G:C->A:T	GCG->GTG	A->V	dnaX
A2	K17_2	493526	protein_coding	A:T->G:C	AAG->GAG	K->E	dnaX
A1	R5_1	492158	protein_coding	G:C->A:T	CAT->TAT	H->Y	dnaX
A1	R21_1	492658	protein_coding	G:C->A:T	CAC->CAT	-	dnaX
A2	K3_2	494746	protein_coding	G:C->A:T	CCG->CCA	-	recR
B2	M5_2	496567	protein_coding	A:T->G:C	GTG->GCG	V->A	htpG
B1	F19_1	495269	protein_coding	G:C->A:T	GCG->GCA	-	htpG
B1	F4_1	495496	protein_coding	G:C->C:G	GGT->GCT	G->A	htpG
B1	F5_1	496579	protein_coding	A:T->G:C	GAC->GGC	D->G	htpG
A2	K6_2	495946	protein_coding	G:C->A:T	AGC->AAC	S->N	htpG
A2	K7_2	495405	protein_coding	A:T->G:C	ACT->GCT	T->A	htpG
D1	β14_1	495478	protein_coding	A:T->T:A	ATC->AAC	I->N	htpG
A2	K3_2	497752	protein_coding	A:T->G:C	TAC->TGC	Y->C	adk
A1	R22_1	497439	protein_coding	A:T->G:C	ACC->GCC	T->A	adk
B2	M1_2	498975	protein_coding	A:T->G:C	GAA->GAG	-	hemH
B1	F25_1	498836	protein_coding	A:T->G:C	CAT->CGT	H->R	hemH
B2	M10_2	499812	protein_coding	G:C->A:T	GGC->GGT	-	aes
B1	F14_1	499339	protein_coding	A:T->G:C	GTC->GCC	V->A	aes
A2	K3_2	499188	protein_coding	A:T->G:C	GAT->GAC	-	aes
A1	R6_1	499188	protein_coding	A:T->G:C	GAT->GAC	-	aes
B2	M19_2	501386	protein_coding	G:C->A:T	CCG->CTG	P->L	gsk
B2	M15_2	500749	protein_coding	A:T->G:C	ACC->GCC	T->A	gsk
B2	M24_2	501010	protein_coding	A:T->G:C	ACC->GCC	T->A	gsk
B2	M5_2	501065	protein_coding	G:C->A:T	GCG->GTG	A->V	gsk
B2	M18_2	501386	protein_coding	G:C->A:T	CCG->CTG	P->L	gsk
B1	F20_1	500724	protein_coding	G:C->A:T	AAG->AAA	-	gsk
B1	F3_1	500232	protein_coding	A:T->G:C	GTA->GTG	-	gsk
B1	F13_1	500624	protein_coding	G:C->C:G	AGT->ACT	S->T	gsk
B1	F7_1	500607	protein_coding	A:T->G:C	GAA->GAG	-	gsk
A2	K11_2	500250	protein_coding	G:C->A:T	ACG->ACA	-	gsk
B2	M1_2	501684	protein_coding	G:C->A:T	GAT->AAT	D->N	ybaL
B2	M5_2	501953	protein_coding	G:C->A:T	GGC->GAC	G->D	ybaL
B2	M17_2	502591	protein_coding	A:T->G:C	GCA->GCG	-	ybaL
B2	M6_2	501881	protein_coding	A:T->G:C	GTT->GCT	V->A	ybaL
B1	F6_1	502700	protein_coding	A:T->G:C	GTG->GCG	V->A	ybaL
B1	F20_1	501743	protein_coding	A:T->G:C	GTG->GCG	V->A	ybaL
A2	K22_2	502727	protein_coding	A:T->G:C	GTG->GCG	V->A	ybaL
A1	R2_1	503070	protein_coding	G:C->A:T	GCC->ACC	A->T	ybaL
B1	F6_1	506140	protein_coding	A:T->G:C	ATT->ATC	-	ushA
B1	F21_1	505967	protein_coding	A:T->G:C	TTC->CTC	F->L	ushA
A2	K16_2	505316	protein_coding	A:T->G:C	TTC->CTC	F->L	ushA
B2	M3_2	506807	protein_coding	G:C->A:T	GCG->GCA	-	ybaK
B2	M16_2	506963	protein_coding	A:T->G:C	AAT->AAC	-	ybaK
A1	R3_1	507542	protein_coding	A:T->G:C	GAC->GGC	D->G	ybaP
A1	R1_1	507883	protein_coding	G:C->A:T	GTC->GTT	-	ybaP
B2	M12_2	510199	protein_coding	A:T->G:C	GTA->GCA	V->A	copA
B2	M24_2	510968	protein_coding	A:T->G:C	ACT->GCT	T->A	copA
B2	M4_2	511308	protein_coding	A:T->G:C	AGT->AGC	-	copA
B1	F3_1	510163	protein_coding	A:T->G:C	GTT->GCT	V->A	copA
B1	F21_1	509740	protein_coding	G:C->A:T	GCG->GTG	A->V	copA
B1	F1_1	509102	protein_coding	G:C->A:T	GTT->ATT	V->I	copA
A2	K19_2	511308	protein_coding	A:T->G:C	AGT->AGC	-	copA
A2	K7_2	511123	protein_coding	A:T->G:C	GTT->GCT	V->A	copA
A2	K17_2	509556	protein_coding	A:T->G:C	TTA->TTG	-	copA
A1	R22_1	509686	protein_coding	G:C->A:T	GCA->GTA	A->V	copA
A1	R18_1	510645	protein_coding	G:C->A:T	CTG->CTA	-	copA
B1	F25_1	511771	protein_coding	G:C->A:T	GCT->GTT	A->V	glsA
B2	M19_2	513489	protein_coding	A:T->G:C	GAC->GGC	D->G	ybaT
B2	M18_2	513489	protein_coding	A:T->G:C	GAC->GGC	D->G	ybaT
B1	F12_1	513425	protein_coding	G:C->A:T	GGC->AGC	G->S	ybaT
B1	F18_1	514394	protein_coding	A:T->G:C	GCA->GCG	-	cueR
B1	F13_1	514230	protein_coding	G:C->A:T	GTC->ATC	V->I	cueR
B1	F13_1	514711	protein_coding	G:C->A:T	CCG->CTG	P->L	ybbJ
B2	M22_2	514899	protein_coding	G:C->A:T	GCC->GTC	A->V	qmcA
B2	M1_2	516817	protein_coding	A:T->G:C	TGG->CGG	W->R	fetB
B2	M20_2	516993	protein_coding	G:C->A:T	GCG->GCA	-	fetB
B1	F24_1	518943	protein_coding	A:T->G:C	TCA->TCG	-	ybbO
A2	K13_2	518732	protein_coding	G:C->A:T	CGT->TGT	R->C	ybbO
A1	R25_1	519114	protein_coding	A:T->G:C	AAA->AAG	-	ybbO
B2	M24_2	519574	protein_coding	A:T->G:C	GTT->GTC	-	tesA
A1	R3_1	519223	protein_coding	A:T->G:C	GGT->GGC	-	tesA
A1	R3_1	519914	protein_coding	A:T->G:C	GAC->GGC	D->G	ybbA
B2	M14_2	522673	protein_coding	A:T->G:C	GTG->GCG	V->A	ybbP
B1	F13_1	522735	protein_coding	G:C->A:T	CCG->TCG	P->S	ybbP
B2	M10_2	524157	protein_coding	G:C->A:T	TGG->TGA	W->stop	rhsD
B2	M10_2	527258	protein_coding	A:T->G:C	AAT->AGT	N->S	rhsD
B2	M22_2	525903	protein_coding	G:C->A:T	GGC->GGT	-	rhsD
B2	M22_2	526088	protein_coding	A:T->G:C	GAT->GGT	D->G	rhsD
B2	M17_2	525174	protein_coding	A:T->G:C	AGT->AGC	-	rhsD
B2	M8_2	525411	protein_coding	A:T->G:C	GAA->GAG	-	rhsD
B2	M6_2	526913	protein_coding	A:T->G:C	CAC->CGC	H->R	rhsD
B2	M6_2	527079	protein_coding	A:T->G:C	GGA->GGG	-	rhsD
B2	M4_2	524526	protein_coding	G:C->A:T	GGC->GGT	-	rhsD
B2	M4_2	524590	protein_coding	G:C->A:T	CGG->TGG	R->W	rhsD
B2	M16_2	524095	protein_coding	G:C->A:T	CCC->TCC	P->S	rhsD
B1	F19_1	525479	protein_coding	A:T->G:C	CAC->CGC	H->R	rhsD
B1	F8_1	525187	protein_coding	G:C->A:T	GCT->ACT	A->T	rhsD
A2	K10_2	526900	protein_coding	A:T->G:C	TAC->CAC	Y->H	rhsD
A2	K23_2	523915	protein_coding	A:T->G:C	ACG->GCG	T->A	rhsD
A2	K2_2	525099	protein_coding	G:C->A:T	GAC->GAT	-	rhsD
A2	K9_2	525854	protein_coding	A:T->G:C	GAC->GGC	D->G	rhsD
A2	K6_2	525341	protein_coding	A:T->G:C	GAT->GGT	D->G	rhsD
A2	K24_2	526955	protein_coding	A:T->G:C	GAC->GGC	D->G	rhsD
A2	K4_2	526280	protein_coding	G:C->A:T	CCG->CTG	P->L	rhsD
A1	R20_1	524923	protein_coding	G:C->A:T	CGT->TGT	R->C	rhsD
A1	R8_1	525489	protein_coding	G:C->C:G	GCC->GCG	-	rhsD
A1	R12_1	525032	protein_coding	G:C->A:T	GCA->GTA	A->V	rhsD
A1	R16_1	524157	protein_coding	G:C->A:T	TGG->TGA	W->stop	rhsD
A1	R25_1	525489	protein_coding	G:C->C:G	GCC->GCG	-	rhsD
B2	M19_2	530658	protein_coding	G:C->A:T	GCG->GTG	A->V	selU
B2	M21_2	530346	protein_coding	G:C->A:T	GGG->GAG	G->E	selU
B2	M4_2	530222	protein_coding	G:C->A:T	CCG->CCA	-	selU
B2	M4_2	531070	protein_coding	A:T->G:C	ACC->GCC	T->A	selU
B2	M18_2	530658	protein_coding	G:C->A:T	GCG->GTG	A->V	selU
B1	F6_1	530561	protein_coding	A:T->G:C	GGT->GGC	-	selU
A2	K18_2	530969	protein_coding	G:C->A:T	GCG->GCA	-	selU
A2	K5_2	530595	protein_coding	A:T->G:C	CTG->CCG	L->P	selU
A2	K4_2	530733	protein_coding	G:C->A:T	GGT->GAT	G->D	selU
B2	M15_2	531322	protein_coding	A:T->G:C	TTA->TTG	-	allS
B1	F15_1	532168	protein_coding	A:T->G:C	AGT->AGC	-	allS
B2	M1_2	532747	protein_coding	A:T->G:C	AAA->AAG	-	allA
B2	M22_2	533601	protein_coding	A:T->G:C	GAA->GAG	-	allR
B2	M6_2	533256	protein_coding	A:T->G:C	GGA->GGG	-	allR
B2	M20_2	535524	protein_coding	G:C->A:T	CAG->TAG	Q->stop	gcl
B2	M21_2	534418	protein_coding	A:T->G:C	GTT->GCT	V->A	gcl
B1	F16_1	535185	protein_coding	A:T->G:C	ACG->GCG	T->A	gcl
B1	F23_1	534773	protein_coding	G:C->A:T	ACC->ACT	-	gcl
B1	F22_1	535047	protein_coding	G:C->A:T	GAG->AAG	E->K	gcl
B1	F2_1	534447	protein_coding	A:T->G:C	TAC->CAC	Y->H	gcl
B1	F24_1	534082	protein_coding	A:T->G:C	CAC->CGC	H->R	gcl
A2	K22_2	534624	protein_coding	A:T->G:C	ACG->GCG	T->A	gcl
A1	R10_1	536070	protein_coding	A:T->G:C	ACG->GCG	T->A	hyi
A1	R17_1	536380	protein_coding	A:T->G:C	CTC->CCC	L->P	hyi
B2	M23_2	537375	protein_coding	A:T->G:C	AAT->GAT	N->D	glxR
B2	M6_2	536654	protein_coding	A:T->G:C	GGT->GGC	-	glxR
A2	K2_2	537004	protein_coding	G:C->A:T	GCG->GTG	A->V	glxR
B1	F18_1	539006	protein_coding	G:C->A:T	GTC->GTT	-	ybbW
B1	F10_1	538396	protein_coding	A:T->G:C	CAC->CGC	H->R	ybbW
B2	M4_2	540090	protein_coding	A:T->G:C	GAC->GGC	D->G	allB
A2	K16_2	539260	protein_coding	G:C->A:T	GGC->GGT	-	allB
A1	R10_1	539680	protein_coding	A:T->G:C	GAA->GAG	-	allB
B2	M12_2	541105	protein_coding	A:T->G:C	TGC->CGC	C->R	ybbY
B2	M21_2	540780	protein_coding	A:T->G:C	GAA->GAG	-	ybbY
B2	M3_2	542090	protein_coding	G:C->A:T	CCG->CTG	P->L	glxK
B2	M3_2	542443	protein_coding	A:T->G:C	TGC->CGC	C->R	glxK
B2	M10_2	543749	protein_coding	A:T->G:C	ACA->GCA	T->A	allE
B2	M17_2	543707	protein_coding	G:C->A:T	GGC->AGC	G->S	allE
A2	K4_2	543901	protein_coding	A:T->G:C	ATC->ACC	I->T	allE
B1	F10_1	544299	protein_coding	A:T->G:C	AAG->GAG	K->E	allC
A2	K1_2	545002	protein_coding	G:C->A:T	GCG->GCA	-	allC
A1	R18_1	544924	protein_coding	G:C->A:T	ATG->ATA	M->I	allC
B2	M5_2	545431	protein_coding	A:T->G:C	ATT->ATC	-	allD
B2	M16_2	545952	protein_coding	A:T->G:C	TGC->CGC	C->R	allD
A2	K8_2	545701	protein_coding	G:C->A:T	GCC->GCT	-	allD
A2	K2_2	545930	protein_coding	A:T->G:C	GTG->GCG	V->A	allD
B1	F3_1	547836	protein_coding	G:C->A:T	GGG->GAG	G->E	fdrA
A1	R22_1	547579	protein_coding	G:C->A:T	TGG->TGA	W->stop	fdrA
A1	R14_1	547885	protein_coding	G:C->A:T	GCC->GCT	-	fdrA
A1	R8_1	547272	protein_coding	A:T->G:C	GTC->GCC	V->A	fdrA
A1	R24_1	548024	protein_coding	A:T->G:C	TAT->CAT	Y->H	fdrA
B2	M3_2	548965	protein_coding	A:T->G:C	CCA->CCG	-	ylbE
A2	K20_2	548604	protein_coding	A:T->G:C	GAG->GGG	E->G	ylbE
B2	M17_2	551181	protein_coding	G:C->A:T	GCG->GTG	A->V	ybcF
A2	K10_2	550645	protein_coding	A:T->G:C	GAA->GAG	-	ybcF
A1	R10_1	550685	protein_coding	A:T->G:C	ATG->GTG	M->V	ybcF
B1	F22_1	552561	protein_coding	A:T->G:C	TTA->CTA	-	purK
A1	R14_1	551581	protein_coding	G:C->A:T	CTG->CTA	-	purK
A1	R3_1	552371	protein_coding	G:C->A:T	CCG->CTG	P->L	purK
B2	M9_2	552880	protein_coding	G:C->A:T	GCG->GTG	A->V	purE
B2	M1_2	553829	protein_coding	A:T->G:C	ATT->GTT	I->V	lpxH
B1	F10_1	553781	protein_coding	G:C->A:T	CCA->TCA	P->S	lpxH
D1	β7_1	553595	protein_coding	G:C->A:T	GAC->AAC	D->N	lpxH
B2	M16_2	553989	protein_coding	A:T->G:C	GTG->GCG	V->A	ppiB
B2	M23_2	555093	protein_coding	G:C->A:T	GAC->GAT	-	cysS
B2	M23_2	555680	protein_coding	G:C->A:T	TCC->TTC	S->F	cysS
A2	K4_2	555951	protein_coding	G:C->A:T	ATC->ATT	-	cysS
B1	F24_1	556254	protein_coding	G:C->A:T	CAC->CAT	-	ybcI
A1	R11_1	557325	protein_coding	A:T->G:C	CGT->CGC	-	folD
B2	M15_2	558544	protein_coding	G:C->A:T	ACC->ACT	-	sfmA
B2	M3_2	558700	protein_coding	A:T->G:C	AGT->AGC	-	sfmA
B2	M22_2	560332	protein_coding	A:T->G:C	TTA->TTG	-	sfmD
B2	M9_2	560352	protein_coding	A:T->G:C	AAC->AGC	N->S	sfmD
B1	F7_1	559705	protein_coding	A:T->G:C	ATA->ATG	I->M	sfmD
A1	R15_1	562090	protein_coding	A:T->G:C	TCA->TCG	-	sfmD
B1	F4_1	563287	protein_coding	G:C->A:T	GCG->ACG	A->T	sfmH
B1	F5_1	563085	protein_coding	A:T->G:C	AGT->AGC	-	sfmH
A1	R3_1	563065	protein_coding	A:T->G:C	ACA->GCA	T->A	sfmH
A1	R1_1	563028	protein_coding	G:C->A:T	GCG->GCA	-	sfmH
A1	R18_1	563509	protein_coding	A:T->G:C	CAA->CAG	-	sfmF
A1	R9_1	564368	protein_coding	A:T->G:C	TAT->TGT	Y->C	fimZ
A2	K11_2	565424	protein_coding	G:C->A:T	TGG->TGA	W->stop	intD
A1	R9_1	564965	protein_coding	G:C->A:T	GGC->GGT	-	intD
B2	M25_2	567965	protein_coding	G:C->C:G	GGC->GGG	-	insF-3
B1	F21_1	567831	protein_coding	A:T->G:C	AGC->GGC	S->G	insF-3
A2	K16_2	567965	protein_coding	G:C->C:G	GGC->GGG	-	insF-3
A2	K1_2	567965	protein_coding	G:C->C:G	GGC->GGG	-	insF-3
A1	R15_1	567192	protein_coding	A:T->G:C	TGC->CGC	C->R	insF-3
A1	R11_1	567721	protein_coding	A:T->G:C	GAC->GGC	D->G	insF-3
A1	R18_1	567965	protein_coding	G:C->C:G	GGC->GGG	-	insF-3
D1	β1_1	567965	protein_coding	G:C->C:G	GGC->GGG	-	insF-3
B2	M25_2	569511	protein_coding	A:T->G:C	AGG->GGG	R->G	ybcK
B2	M16_2	569600	protein_coding	A:T->G:C	GGA->GGG	-	ybcK
B1	F24_1	571298	protein_coding	G:C->A:T	CCA->TCA	P->S	ybcL
A2	K25_2	571546	protein_coding	A:T->G:C	GCT->GCC	-	ybcM
A1	R22_1	572984	protein_coding	G:C->A:T	CGT->TGT	R->C	ninE
A2	K9_2	573210	protein_coding	A:T->G:C	ACG->GCG	T->A	ybcO
A2	K4_2	573416	protein_coding	G:C->A:T	CGC->TGC	R->C	rusA
B1	F13_1	573856	protein_coding	G:C->T:A	GGA->TGA	G->stop	ylcG
D2	V9_2	574104	protein_coding	G:C->T:A	GCG->GAG	A->E	ybcQ
B2	M10_2	574754	protein_coding	A:T->G:C	TGG->CGG	W->R	insH-2
B2	M12_2	575001	protein_coding	G:C->A:T	TGG->TGA	W->stop	insH-2
B2	M15_2	575490	protein_coding	G:C->A:T	GCG->GCA	-	insH-2
B2	M20_2	575354	protein_coding	A:T->G:C	TTC->CTC	F->L	insH-2
B1	F2_1	575550	protein_coding	G:C->A:T	CCG->CCA	-	insH-2
B2	M5_2	577711	protein_coding	A:T->G:C	GGT->GGC	-	rrrD
B2	M14_2	577810	protein_coding	A:T->G:C	TAT->TAC	-	rrrD
B2	M3_2	578512	protein_coding	A:T->G:C	ACT->GCT	T->A	rzpD
B2	M16_2	578452	protein_coding	A:T->G:C	TCC->CCC	S->P	rzpD
B2	M16_2	578452	protein_coding	A:T->G:C	CCT->CCC	-	rzoD
B1	F5_1	578843	protein_coding	A:T->G:C	TGT->TGC	-	borD
A2	K3_2	578846	protein_coding	A:T->G:C	GGA->GGG	-	borD
B2	M20_2	579387	protein_coding	A:T->G:C	AAT->GAT	N->D	ybcV
B1	F20_1	579534	protein_coding	G:C->A:T	GAA->AAA	E->K	ybcV
A1	R22_1	580036	protein_coding	A:T->G:C	TTG->CTG	-	ybcW
B2	M12_2	580437	protein_coding	A:T->C:G	ACT->ACG	-	ylcI
A2	K2_2	580328	protein_coding	A:T->G:C	TGG->CGG	W->R	ylcI
A1	R6_1	580437	protein_coding	A:T->C:G	ACT->ACG	-	ylcI
B2	M25_2	580994	protein_coding	A:T->G:C	GAT->GGT	D->G	nohD
B2	M4_2	581208	protein_coding	A:T->C:G	ATT->ATG	I->M	nohD
A2	K13_2	580971	protein_coding	G:C->A:T	GTC->GTT	-	nohD
A2	K13_2	580976	protein_coding	A:T->G:C	AAA->AGA	K->R	nohD
A2	K13_2	581028	protein_coding	G:C->A:T	GAG->GAA	-	nohD
A2	K13_2	581042	protein_coding	A:T->C:G	CTG->CGG	L->R	nohD
A2	K13_2	581118	protein_coding	A:T->G:C	GAT->GAC	-	nohD
B2	M3_2	582047	protein_coding	A:T->G:C	ACA->GCA	T->A	tfaD
B1	F1_1	581735	protein_coding	A:T->G:C	ACG->GCG	T->A	tfaD
A2	K8_2	581689	protein_coding	G:C->A:T	AAC->AAT	-	tfaD
A2	K18_2	581950	protein_coding	A:T->G:C	CCA->CCG	-	tfaD
B2	M22_2	584206	protein_coding	G:C->A:T	GAA->AAA	E->K	appY
B1	F16_1	585412	protein_coding	A:T->G:C	GGT->GGC	-	ompT
B1	F2_1	585291	protein_coding	A:T->G:C	TGG->CGG	W->R	ompT
A2	K2_2	587208	protein_coding	A:T->G:C	AAA->AAG	-	ybcH
A2	K24_2	587610	protein_coding	A:T->G:C	CAA->CAG	-	ybcH
B2	M12_2	590626	protein_coding	G:C->A:T	CGT->CAT	R->H	nfrA
B2	M9_2	588858	protein_coding	G:C->A:T	ACG->ACA	-	nfrA
B2	M9_2	589026	protein_coding	G:C->A:T	CCG->CCA	-	nfrA
B2	M25_2	588186	protein_coding	G:C->C:G	GAC->GAG	D->E	nfrA
B2	M25_2	590685	protein_coding	G:C->A:T	GCC->GCT	-	nfrA
B1	F16_1	590237	protein_coding	G:C->A:T	GCA->ACA	A->T	nfrA
B1	F8_1	588683	protein_coding	A:T->G:C	ACC->GCC	T->A	nfrA
B1	F22_1	590670	protein_coding	A:T->G:C	GGT->GGC	-	nfrA
B2	M1_2	592481	protein_coding	A:T->G:C	GTG->GCG	V->A	nfrB
B1	F5_1	591533	protein_coding	A:T->G:C	GAT->GGT	D->G	nfrB
A2	K2_2	592034	protein_coding	G:C->A:T	GCG->GTG	A->V	nfrB
A2	K16_2	594154	protein_coding	A:T->G:C	GTA->GCA	V->A	cusS
A2	K7_2	593572	protein_coding	G:C->A:T	CGC->CAC	R->H	cusS
B2	M1_2	596493	protein_coding	G:C->A:T	GGC->GGT	-	cusC
B2	M23_2	596340	protein_coding	A:T->G:C	GGA->GGG	-	cusC
B1	F12_1	596610	protein_coding	A:T->G:C	AAA->AAG	-	cusC
B1	F23_1	596599	protein_coding	A:T->G:C	TTT->CTT	F->L	cusC
A2	K11_2	596648	protein_coding	G:C->A:T	GCC->GTC	A->V	cusC
A1	R14_1	596735	protein_coding	A:T->G:C	GAT->GGT	D->G	cusC
A1	R23_1	595808	protein_coding	G:C->A:T	GCG->GTG	A->V	cusC
A1	R16_1	596231	protein_coding	A:T->G:C	GTT->GCT	V->A	cusC
D1	β16_1	595930	protein_coding	A:T->G:C	AGC->GGC	S->G	cusC
B2	M10_2	597938	protein_coding	A:T->G:C	ACC->GCC	T->A	cusB
B2	M16_2	598003	protein_coding	G:C->T:A	GCG->GCT	-	cusB
A2	K4_2	598618	protein_coding	G:C->A:T	AGC->AGT	-	cusB
B2	M13_2	599728	protein_coding	A:T->G:C	AGC->GGC	S->G	cusA
B2	M6_2	600145	protein_coding	A:T->G:C	TTG->CTG	-	cusA
B2	M6_2	601068	protein_coding	G:C->C:G	CAG->CAC	Q->H	cusA
B2	M6_2	601645	protein_coding	G:C->C:G	GTC->CTC	V->L	cusA
B1	F22_1	601717	protein_coding	A:T->G:C	ACG->GCG	T->A	cusA
B1	F2_1	599721	protein_coding	G:C->A:T	GAC->GAT	-	cusA
B1	F2_1	599976	protein_coding	G:C->C:G	TGG->TGC	W->C	cusA
A2	K8_2	599033	protein_coding	G:C->A:T	CGT->CAT	R->H	cusA
A2	K21_2	600607	protein_coding	G:C->A:T	CCG->TCG	P->S	cusA
A2	K1_2	599325	protein_coding	G:C->A:T	GCC->GCT	-	cusA
C2	R20_2	601068	protein_coding	G:C->C:G	CAG->CAC	Q->H	cusA
D2	V20_2	601068	protein_coding	G:C->C:G	CAG->CAC	Q->H	cusA
D2	V21_2	601068	protein_coding	G:C->C:G	CAG->CAC	Q->H	cusA
B1	F25_1	602427	protein_coding	A:T->G:C	TAT->CAT	Y->H	pheP
A2	K23_2	602246	protein_coding	A:T->G:C	GGA->GGG	-	pheP
A2	K9_2	602186	protein_coding	A:T->G:C	GAA->GAG	-	pheP
A1	R8_1	603025	protein_coding	A:T->G:C	GTG->GCG	V->A	pheP
B2	M8_2	606480	protein_coding	G:C->A:T	GGA->AGA	G->R	ybdK
B2	M6_2	608285	protein_coding	A:T->G:C	GAC->GGC	D->G	insL-2
A2	K19_2	609140	protein_coding	A:T->G:C	TTC->TCC	F->S	insL-2
A2	K22_2	609140	protein_coding	A:T->G:C	TTC->TCC	F->S	insL-2
B2	M20_2	609676	protein_coding	A:T->G:C	GAC->GGC	D->G	entD
A2	K3_2	610022	protein_coding	A:T->G:C	TTC->CTC	F->L	entD
B2	M4_2	612039	protein_coding	A:T->G:C	GCT->GCC	-	fepA
B2	M16_2	612470	protein_coding	G:C->A:T	GCC->ACC	A->T	fepA
B1	F13_1	612417	protein_coding	G:C->A:T	ACC->ACT	-	fepA
A2	K24_2	610434	protein_coding	G:C->A:T	GTG->GTA	-	fepA
A1	R4_1	610885	protein_coding	A:T->G:C	GAG->GGG	E->G	fepA
B1	F21_1	612805	protein_coding	G:C->A:T	CTG->CTA	-	fes
A1	R10_1	612826	protein_coding	G:C->A:T	GTC->GTT	-	fes
A1	R20_1	613047	protein_coding	A:T->G:C	GTA->GCA	V->A	fes
A1	R23_1	613763	protein_coding	A:T->G:C	ATT->GTT	I->V	fes
B2	M25_2	614023	protein_coding	G:C->A:T	CCG->TCG	P->S	ybdZ
B2	M4_2	613969	protein_coding	G:C->A:T	CCG->TCG	P->S	ybdZ
B2	M12_2	615378	protein_coding	G:C->A:T	CAG->TAG	Q->stop	entF
B2	M12_2	617793	protein_coding	A:T->G:C	ATT->GTT	I->V	entF
B2	M13_2	616543	protein_coding	G:C->A:T	CCG->CTG	P->L	entF
B2	M9_2	617900	protein_coding	A:T->G:C	GGT->GGC	-	entF
B2	M14_2	617588	protein_coding	G:C->A:T	GCG->GCA	-	entF
B2	M4_2	615541	protein_coding	G:C->A:T	GCA->GTA	A->V	entF
B1	F20_1	614600	protein_coding	G:C->A:T	GCC->GCT	-	entF
B1	F14_1	617259	protein_coding	G:C->A:T	GTC->ATC	V->I	entF
B1	F22_1	616651	protein_coding	G:C->A:T	GGT->GAT	G->D	entF
B1	F4_1	617991	protein_coding	A:T->G:C	ACG->GCG	T->A	entF
B1	F13_1	617658	protein_coding	G:C->A:T	CCG->TCG	P->S	entF
A2	K3_2	616008	protein_coding	A:T->G:C	ACG->GCG	T->A	entF
A2	K16_2	617402	protein_coding	G:C->A:T	AGC->AGT	-	entF
A2	K5_2	615298	protein_coding	G:C->A:T	GCC->GTC	A->V	entF
A2	K11_2	616502	protein_coding	G:C->A:T	ACG->ACA	-	entF
A1	R14_1	616798	protein_coding	A:T->G:C	GAT->GGT	D->G	entF
B2	M10_2	619289	protein_coding	G:C->A:T	GCG->ACG	A->T	fepE
B2	M1_2	618612	protein_coding	A:T->G:C	TAC->TGC	Y->C	fepE
B1	F25_1	618271	protein_coding	A:T->G:C	ATT->ATC	-	fepE
A2	K19_2	618729	protein_coding	G:C->A:T	GCC->GTC	A->V	fepE
A2	K7_2	618460	protein_coding	G:C->A:T	GCG->GCA	-	fepE
B2	M19_2	619885	protein_coding	A:T->G:C	GGA->GGG	-	fepC
B2	M23_2	619725	protein_coding	G:C->A:T	GCC->ACC	A->T	fepC
B1	F19_1	619407	protein_coding	G:C->A:T	GCA->ACA	A->T	fepC
B1	F23_1	619585	protein_coding	A:T->G:C	AAT->AAC	-	fepC
B2	M1_2	620360	protein_coding	G:C->A:T	GGG->AGG	G->R	fepG
A2	K16_2	620848	protein_coding	A:T->G:C	GAC->GGC	D->G	fepG
B2	M14_2	621475	protein_coding	A:T->G:C	TTG->CTG	-	fepD
B1	F3_1	621364	protein_coding	G:C->A:T	GCC->ACC	A->T	fepD
B1	F5_1	622142	protein_coding	G:C->A:T	TTG->TTA	-	fepD
B2	M12_2	622832	protein_coding	A:T->G:C	AAC->AGC	N->S	entS
B2	M15_2	622435	protein_coding	A:T->G:C	ATG->GTG	M->V	entS
B2	M21_2	622969	protein_coding	G:C->A:T	CCG->TCG	P->S	entS
B2	M16_2	622864	protein_coding	A:T->G:C	ACC->GCC	T->A	entS
B1	F23_1	623072	protein_coding	G:C->A:T	GCA->GTA	A->V	entS
B2	M15_2	624994	protein_coding	G:C->A:T	GCC->GTC	A->V	entC
B1	F4_1	625613	protein_coding	A:T->G:C	GAA->GAG	-	entC
A2	K17_2	625639	protein_coding	A:T->G:C	GTA->GCA	V->A	entC
A2	K18_2	626688	protein_coding	A:T->G:C	TAC->CAC	Y->H	entE
A2	K23_2	626328	protein_coding	A:T->G:C	TAT->CAT	Y->H	entE
A2	K21_2	626815	protein_coding	G:C->A:T	GCC->GTC	A->V	entE
A1	R11_1	626699	protein_coding	G:C->T:A	AGC->AGA	S->R	entE
B2	M1_2	628524	protein_coding	G:C->A:T	TGG->TGA	W->stop	entB
B2	M23_2	628386	protein_coding	A:T->G:C	GAA->GAG	-	entB
B1	F14_1	628659	protein_coding	G:C->A:T	CAA->TAA	Q->stop	entA
B2	M8_2	631427	protein_coding	A:T->G:C	ACC->GCC	T->A	cstA
B1	F3_1	631073	protein_coding	A:T->G:C	AAC->GAC	N->D	cstA
B1	F3_1	631116	protein_coding	A:T->G:C	GTG->GCG	V->A	cstA
B1	F19_1	631333	protein_coding	A:T->G:C	GCA->GCG	-	cstA
A2	K6_2	631778	protein_coding	G:C->A:T	CAG->TAG	Q->stop	cstA
A1	R2_1	630705	protein_coding	G:C->A:T	CCG->CTG	P->L	cstA
B1	F15_1	633435	protein_coding	A:T->G:C	TAC->CAC	Y->H	hcxA
A2	K14_2	633293	protein_coding	G:C->A:T	GCA->GTA	A->V	hcxA
B1	F7_1	634243	protein_coding	G:C->A:T	GCG->ACG	A->T	ybdL
A2	K4_2	634562	protein_coding	A:T->G:C	TAC->TGC	Y->C	ybdL
B2	M21_2	634871	protein_coding	A:T->G:C	GAC->GGC	D->G	ybdM
B1	F1_1	636391	protein_coding	A:T->G:C	GTT->GCT	V->A	ybdN
A2	K18_2	635559	protein_coding	A:T->G:C	AAA->AAG	-	ybdN
A1	R24_1	635401	protein_coding	A:T->G:C	GAA->GGA	E->G	ybdN
B2	M4_2	637094	protein_coding	A:T->G:C	CTA->CTG	-	ybdO
B1	F22_1	639113	protein_coding	G:C->T:A	CAC->AAC	H->N	ahpC
A1	R14_1	639342	protein_coding	G:C->A:T	GCA->GTA	A->V	ahpC
A1	R21_1	639866	protein_coding	A:T->G:C	GAA->GAG	-	ahpF
B2	M22_2	642942	protein_coding	G:C->A:T	GGC->GGT	-	ybdR
B2	M15_2	643253	protein_coding	G:C->A:T	GGT->GAT	G->D	ybdR
B2	M5_2	643252	protein_coding	G:C->A:T	GGT->AGT	G->S	ybdR
A2	K23_2	642423	protein_coding	G:C->A:T	GGC->GGT	-	ybdR
A2	K13_2	642913	protein_coding	A:T->G:C	ACG->GCG	T->A	ybdR
A1	R22_1	642919	protein_coding	G:C->A:T	CTG->TTG	-	ybdR
A1	R5_1	643248	protein_coding	A:T->G:C	GTA->GTG	-	ybdR
A1	R7_1	642475	protein_coding	A:T->G:C	AGT->GGT	S->G	ybdR
B2	M20_2	644382	protein_coding	A:T->G:C	TGG->CGG	W->R	rna
B1	F25_1	645972	protein_coding	A:T->G:C	AGT->AGC	-	citT
B1	F12_1	646419	protein_coding	G:C->A:T	CCG->CCA	-	citT
B1	F21_1	645580	protein_coding	G:C->A:T	CGC->CAC	R->H	citT
B1	F2_1	645891	protein_coding	G:C->A:T	CAG->CAA	-	citT
A1	R20_1	645917	protein_coding	A:T->G:C	TTC->CTC	F->L	citT
A1	R9_1	646802	protein_coding	G:C->C:G	GGC->GGG	-	citG
B2	M12_2	648526	protein_coding	A:T->G:C	AAC->AGC	N->S	citF
B2	M12_2	649197	protein_coding	A:T->G:C	CGT->CGC	-	citF
B2	M8_2	648762	protein_coding	A:T->G:C	GAA->GAG	-	citF
B2	M16_2	648365	protein_coding	G:C->A:T	GCC->ACC	A->T	citF
B1	F19_1	648419	protein_coding	G:C->A:T	GGC->AGC	G->S	citF
B1	F19_1	648511	protein_coding	G:C->A:T	TGG->TAG	W->stop	citF
A2	K12_2	648512	protein_coding	A:T->G:C	TGG->CGG	W->R	citF
A1	R2_1	648654	protein_coding	A:T->G:C	GGT->GGC	-	citF
A1	R6_1	649403	protein_coding	A:T->G:C	TCT->CCT	S->P	citF
A1	R18_1	648775	protein_coding	G:C->A:T	GGC->GAC	G->D	citF
B2	M20_2	650312	protein_coding	A:T->G:C	TAC->TGC	Y->C	citE
B2	M6_2	650470	protein_coding	A:T->G:C	CAA->CAG	-	citE
B1	F13_1	650061	protein_coding	A:T->G:C	ATT->GTT	I->V	citE
B1	F8_1	650553	protein_coding	A:T->G:C	GCA->GCG	-	citD
B1	F7_1	651139	protein_coding	G:C->A:T	GAT->AAT	D->N	citC
B2	M22_2	652803	protein_coding	A:T->G:C	CTG->CCG	L->P	dpiB
B2	M14_2	652631	protein_coding	A:T->G:C	AGC->GGC	S->G	dpiB
B1	F6_1	653203	protein_coding	G:C->C:G	GAC->GAG	D->E	dpiB
B1	F25_1	653538	protein_coding	G:C->A:T	GCC->GTC	A->V	dpiB
B1	F8_1	652539	protein_coding	A:T->G:C	GAC->GGC	D->G	dpiB
B1	F25_1	654330	protein_coding	A:T->G:C	ACC->GCC	T->A	dpiA
B1	F4_1	655552	protein_coding	A:T->G:C	GGT->GGC	-	dcuC
A2	K24_2	655508	protein_coding	A:T->G:C	AAC->AGC	N->S	dcuC
B1	F23_1	656646	protein_coding	G:C->A:T	TGG->TGA	W->stop	pagP
A2	K10_2	656729	protein_coding	A:T->G:C	CAT->CGT	H->R	pagP
B2	M25_2	657460	protein_coding	G:C->A:T	GGT->AGT	G->S	cspE
A1	R1_1	657852	protein_coding	G:C->A:T	CTG->CTA	-	crcB
B2	M24_2	659150	protein_coding	A:T->G:C	TGA->TGG	stop->W	tatE
B2	M21_2	659071	protein_coding	G:C->A:T	GCG->GTG	A->V	tatE
B2	M19_2	659412	protein_coding	A:T->C:G	AGC->CGC	S->R	lipA
B2	M8_2	659820	protein_coding	A:T->G:C	ATC->GTC	I->V	lipA
B2	M18_2	659412	protein_coding	A:T->C:G	AGC->CGC	S->R	lipA
B2	M22_2	660474	protein_coding	G:C->A:T	CGT->CAT	R->H	ybeF
A2	K5_2	661161	protein_coding	A:T->G:C	GAC->GGC	D->G	ybeF
B1	F13_1	662037	protein_coding	G:C->A:T	GGG->GAG	G->E	lipB
B2	M15_2	662786	protein_coding	A:T->G:C	TAC->TGC	Y->C	dacA
B2	M15_2	663446	protein_coding	A:T->G:C	AAT->AGT	N->S	dacA
B1	F3_1	662989	protein_coding	G:C->A:T	GTG->GTA	-	dacA
A2	K15_2	662988	protein_coding	A:T->G:C	TAC->CAC	Y->H	dacA
B2	M17_2	664547	protein_coding	A:T->G:C	GAC->GGC	D->G	rlpA
B2	M24_2	665955	protein_coding	A:T->G:C	GTA->GCA	V->A	mrdB
A2	K23_2	665940	protein_coding	G:C->A:T	GCG->GTG	A->V	mrdB
B1	F19_1	666814	protein_coding	A:T->G:C	GCA->GCG	-	mrdA
B1	F23_1	667405	protein_coding	A:T->T:A	GCA->GCT	-	mrdA
B1	F21_1	667964	protein_coding	A:T->G:C	ATC->ACC	I->T	mrdA
A2	K10_2	667245	protein_coding	G:C->A:T	GTT->ATT	V->I	mrdA
A2	K16_2	668125	protein_coding	G:C->A:T	CTG->CTA	-	mrdA
B2	M12_2	668337	protein_coding	G:C->A:T	CTC->TTC	L->F	rlmH
A2	K24_2	668624	protein_coding	A:T->G:C	ATG->ACG	M->T	rlmH
B2	M21_2	668967	protein_coding	G:C->A:T	GCC->ACC	A->T	rsfS
B1	F6_1	668783	protein_coding	A:T->G:C	GTG->GCG	V->A	rsfS
B2	M11_2	669319	protein_coding	G:C->A:T	GCC->ACC	A->T	cobC
A2	K19_2	669333	protein_coding	A:T->G:C	GTC->GCC	V->A	cobC
A1	R16_1	669794	protein_coding	G:C->A:T	CTG->CTA	-	cobC
A1	R20_1	669978	protein_coding	G:C->A:T	CCG->TCG	P->S	nadD
B2	M9_2	670895	protein_coding	A:T->G:C	CGT->CGC	-	holA
A2	K6_2	671066	protein_coding	G:C->A:T	GCG->GCA	-	holA
A1	R17_1	670863	protein_coding	G:C->A:T	CGC->CAC	R->H	holA
A1	R8_1	671744	protein_coding	A:T->G:C	TAC->TGC	Y->C	lptE
B2	M22_2	672514	protein_coding	A:T->G:C	GTT->GCT	V->A	leuS
B2	M9_2	673561	protein_coding	A:T->G:C	GTT->GCT	V->A	leuS
A1	R17_1	673893	protein_coding	G:C->A:T	ACG->ACA	-	leuS
B1	F2_1	675022	protein_coding	A:T->G:C	AAC->AGC	N->S	ybeL
B1	F25_1	676256	protein_coding	A:T->G:C	ACT->GCT	T->A	ybeQ
A1	R3_1	676491	protein_coding	A:T->G:C	CGT->CGC	-	ybeQ
A1	R21_1	675886	protein_coding	A:T->G:C	GAC->GGC	D->G	ybeQ
B2	M10_2	678842	protein_coding	A:T->G:C	TGA->TGG	stop->W	djlB
B2	M11_2	678181	protein_coding	A:T->G:C	TAT->TGT	Y->C	djlB
B2	M24_2	678537	protein_coding	A:T->G:C	TTA->CTA	-	djlB
B2	M23_2	677560	protein_coding	G:C->A:T	GCG->GTG	A->V	djlB
B1	F20_1	678103	protein_coding	G:C->A:T	CGC->CAC	R->H	djlB
B1	F20_1	678262	protein_coding	G:C->A:T	TCC->TTC	S->F	djlB
B2	M6_2	679068	protein_coding	A:T->G:C	GGT->GGC	-	ybeT
B2	M10_2	680118	protein_coding	G:C->A:T	GCA->GTA	A->V	ybeU
B2	M24_2	680112	protein_coding	A:T->G:C	GAG->GGG	E->G	ybeU
B2	M11_2	681376	protein_coding	G:C->A:T	CAG->TAG	Q->stop	djlC
A2	K23_2	680790	protein_coding	G:C->A:T	TGC->TGT	-	djlC
B2	M4_2	682834	protein_coding	G:C->A:T	ACG->ATG	T->M	hscC
A1	R5_1	682358	protein_coding	A:T->G:C	TTA->CTA	-	hscC
B2	M6_2	683488	protein_coding	A:T->G:C	TTT->CTT	F->L	rihA
A1	R6_1	684754	protein_coding	G:C->A:T	GAT->AAT	D->N	gltL
A1	R6_1	685110	protein_coding	G:C->A:T	GGC->GAC	G->D	gltL
B1	F12_1	685901	protein_coding	A:T->G:C	GTC->GCC	V->A	gltK
A2	K2_2	685455	protein_coding	G:C->T:A	CTC->ATC	L->I	gltK
A2	K13_2	685911	protein_coding	A:T->G:C	AGT->GGT	S->G	gltK
B1	F15_1	686190	protein_coding	G:C->A:T	CTG->CTA	-	gltJ
B1	F4_1	687415	protein_coding	A:T->G:C	TGT->TGC	-	gltI
B2	M22_2	688265	protein_coding	A:T->G:C	GAC->GGC	D->G	insH-3
B2	M15_2	688750	protein_coding	G:C->A:T	GCG->GCA	-	insH-3
B1	F4_1	688834	protein_coding	A:T->G:C	GCT->GCC	-	insH-3
B2	M11_2	690851	protein_coding	G:C->A:T	CGC->TGC	R->C	lnt
B1	F21_1	689530	protein_coding	A:T->G:C	GTG->GCG	V->A	lnt
B1	F15_1	690324	protein_coding	G:C->A:T	GCG->GCA	-	lnt
A2	K14_2	689366	protein_coding	A:T->G:C	AGT->GGT	S->G	lnt
A2	K14_2	689552	protein_coding	A:T->G:C	ACC->GCC	T->A	lnt
B2	M19_2	691520	protein_coding	G:C->A:T	GAC->AAC	D->N	ybeX
B2	M4_2	691698	protein_coding	A:T->G:C	GGT->GGC	-	ybeX
B2	M18_2	691520	protein_coding	G:C->A:T	GAC->AAC	D->N	ybeX
B1	F4_1	691599	protein_coding	G:C->A:T	ATG->ATA	M->I	ybeX
A1	R20_1	691005	protein_coding	G:C->T:A	GAC->GAA	D->E	ybeX
B2	M15_2	692128	protein_coding	A:T->G:C	TTT->CTT	F->L	ybeY
B2	M14_2	692183	protein_coding	A:T->G:C	AGT->AGC	-	ybeY
A2	K21_2	692164	protein_coding	G:C->A:T	GGT->AGT	G->S	ybeY
B2	M10_2	692400	protein_coding	G:C->A:T	GAA->AAA	E->K	ybeZ
B1	F5_1	692403	protein_coding	G:C->A:T	GCC->ACC	A->T	ybeZ
B2	M11_2	694047	protein_coding	A:T->G:C	AGT->AGC	-	miaB
B1	F3_1	694873	protein_coding	G:C->A:T	GCC->GTC	A->V	miaB
B1	F7_1	694808	protein_coding	A:T->G:C	TCA->CCA	S->P	miaB
A1	R9_1	694692	protein_coding	A:T->G:C	GAA->GAG	-	miaB
B2	M19_2	695540	protein_coding	A:T->G:C	GAG->GGG	E->G	ubiF
B2	M18_2	695540	protein_coding	A:T->G:C	GAG->GGG	E->G	ubiF
B1	F5_1	695996	protein_coding	A:T->G:C	CAG->CGG	Q->R	ubiF
B1	F1_1	696440	tRNA	A:T->G:C	-	-	glnX
A1	R7_1	696502	tRNA	G:C->A:T	-	-	glnX
B2	M25_2	698739	protein_coding	A:T->G:C	TAT->CAT	Y->H	asnB
B1	F8_1	699160	protein_coding	G:C->A:T	GGC->GGT	-	asnB
B1	F10_1	697674	protein_coding	A:T->T:A	TTT->ATT	F->I	asnB
A2	K23_2	697692	protein_coding	A:T->G:C	TAC->CAC	Y->H	asnB
A1	R17_1	697792	protein_coding	G:C->A:T	ATC->ATT	-	asnB
D2	V25_2	698621	protein_coding	G:C->A:T	GGC->GAC	G->D	asnB
B2	M21_2	699787	protein_coding	G:C->A:T	TGG->TGA	W->stop	umpH
A1	R23_1	700470	protein_coding	A:T->G:C	CGT->CGC	-	nagC
A1	R10_1	701977	protein_coding	A:T->C:G	AAC->CAC	N->H	nagA
A1	R11_1	701760	protein_coding	A:T->G:C	GTG->GCG	V->A	nagA
B2	M1_2	702902	protein_coding	A:T->G:C	ATG->ACG	M->T	nagB
B2	M1_2	703138	protein_coding	A:T->G:C	CGT->CGC	-	nagB
B2	M3_2	704340	protein_coding	G:C->A:T	GTG->ATG	V->M	nagE
B2	M14_2	704040	protein_coding	G:C->A:T	CCA->TCA	P->S	nagE
B1	F1_1	705539	protein_coding	A:T->G:C	AAA->AAG	-	nagE
B1	F15_1	704538	protein_coding	A:T->G:C	TTC->CTC	F->L	nagE
B1	F2_1	704275	protein_coding	G:C->A:T	GCC->GTC	A->V	nagE
A1	R1_1	704808	protein_coding	G:C->A:T	CCG->TCG	P->S	nagE
B2	M11_2	706578	protein_coding	A:T->G:C	CGT->CGC	-	glnS
B2	M21_2	707412	protein_coding	G:C->A:T	GCC->GCT	-	glnS
B1	F14_1	706451	protein_coding	G:C->A:T	GCG->GTG	A->V	glnS
B1	F22_1	707014	protein_coding	G:C->A:T	CGT->TGT	R->C	glnS
B1	F18_1	707513	protein_coding	A:T->G:C	GAC->GGC	D->G	glnS
B2	M21_2	708916	protein_coding	A:T->G:C	ACC->GCC	T->A	chiP
B2	M17_2	709579	protein_coding	A:T->G:C	ACC->GCC	T->A	chiP
B1	F22_1	709985	protein_coding	A:T->G:C	TTT->CTT	F->L	chiQ
A1	R9_1	710401	protein_coding	G:C->A:T	CTG->CTA	-	fur
B2	M21_2	712768	protein_coding	A:T->G:C	AAC->AGC	N->S	ybfF
B2	M4_2	713293	protein_coding	G:C->A:T	GCC->ACC	A->T	seqA
B1	F16_1	713186	protein_coding	A:T->G:C	GAC->GGC	D->G	seqA
B2	M10_2	714654	protein_coding	A:T->G:C	CTG->CCG	L->P	pgm
B1	F20_1	713908	protein_coding	G:C->A:T	TTC->TTT	-	pgm
B1	F18_1	714638	protein_coding	G:C->A:T	GAC->AAC	D->N	pgm
A2	K8_2	714842	protein_coding	G:C->A:T	CCG->TCG	P->S	pgm
A2	K21_2	713770	protein_coding	A:T->G:C	GAA->GAG	-	pgm
A2	K25_2	714910	protein_coding	A:T->G:C	GCT->GCC	-	pgm
B2	M25_2	715426	protein_coding	G:C->A:T	AGG->AGA	-	ybfP
B2	M21_2	717901	protein_coding	A:T->G:C	GTG->GCG	V->A	potE
B1	F2_1	717746	protein_coding	G:C->A:T	CCG->TCG	P->S	potE
A2	K14_2	716999	protein_coding	A:T->G:C	ACA->GCA	T->A	potE
A2	K21_2	717586	protein_coding	A:T->G:C	GTA->GCA	V->A	potE
A1	R14_1	717018	protein_coding	G:C->A:T	ATC->ATT	-	potE
B1	F3_1	720134	protein_coding	A:T->G:C	CCA->CCG	-	speF
B1	F25_1	719742	protein_coding	A:T->G:C	GTT->GCT	V->A	speF
A2	K18_2	719274	protein_coding	G:C->A:T	AGC->AAC	S->N	speF
A2	K18_2	720359	protein_coding	G:C->A:T	GCG->GCA	-	speF
A2	K7_2	720230	protein_coding	A:T->G:C	CGT->CGC	-	speF
B2	M23_2	720708	protein_coding	A:T->G:C	TTA->TTG	-	ybfK
B2	M1_2	721904	protein_coding	A:T->G:C	AAT->AAC	-	kdpD
B2	M5_2	723922	protein_coding	A:T->G:C	ACC->GCC	T->A	kdpD
B1	F23_1	722438	protein_coding	A:T->G:C	GAA->GAG	-	kdpD
B1	F23_1	723585	protein_coding	A:T->G:C	CTG->CCG	L->P	kdpD
A2	K14_2	722977	protein_coding	A:T->G:C	ACC->GCC	T->A	kdpD
[truncated: 11,155 more rows]

## Sheet: S1
Clone	Line	Position	Region	Base mutation	Codon mutation	Amino acid mutation	Gene
A1	C18_1	451	protein_coding	G:C->A:T	GCC->ACC	A->T	thrA
A1	C25_1	869	protein_coding	G:C->A:T	CGC->CAC	R->H	thrA
B2	T4_2	2252	protein_coding	G:C->A:T	TCG->TTG	S->L	thrA
B2	T23_2	2730	protein_coding	G:C->A:T	GGC->GGT	-	thrA
B1	J1_1	1321	protein_coding	G:C->C:G	GTC->CTC	V->L	thrA
B1	J12_1	1147	protein_coding	A:T->G:C	ACC->GCC	T->A	thrA
B1	J21_1	2453	protein_coding	G:C->A:T	CCC->CTC	P->L	thrA
B2	T12_2	3018	protein_coding	G:C->A:T	TGC->TAC	C->Y	thrB
B1	J20_1	5300	protein_coding	G:C->A:T	GCT->ACT	A->T	yaaX
B1	J16_1	6067	protein_coding	G:C->A:T	ATG->ATA	M->I	yaaA
A2	F22_2	6748	protein_coding	G:C->C:G	AGC->AGG	S->R	yaaJ
A2	F6_2	8332	protein_coding	G:C->A:T	GCC->GTC	A->V	talB
B2	T5_2	8644	protein_coding	G:C->A:T	ACC->ATC	T->I	talB
B2	T9_2	8289	protein_coding	A:T->G:C	ACT->GCT	T->A	talB
B1	J12_1	8296	protein_coding	A:T->G:C	GAC->GGC	D->G	talB
B1	J10_1	8441	protein_coding	G:C->T:A	CAG->CAT	Q->H	talB
A1	C14_1	11136	protein_coding	G:C->A:T	GGT->GAT	G->D	yaaW
A1	C14_1	11136	protein_coding	G:C->A:T	CCA->TCA	P->S	mbiA
A2	F21_2	11737	protein_coding	A:T->G:C	CTG->CCG	L->P	yaaI
A2	F16_2	13996	protein_coding	G:C->A:T	GCC->ACC	A->T	dnaK
A2	F5_2	13660	protein_coding	A:T->G:C	ACC->GCC	T->A	dnaK
B2	T5_2	13899	protein_coding	A:T->G:C	GAA->GAG	-	dnaK
B2	T13_2	13432	protein_coding	G:C->T:A	CAG->AAG	Q->K	dnaK
B2	T22_2	12511	protein_coding	G:C->A:T	GCT->ACT	A->T	dnaK
B2	T14_2	12660	protein_coding	A:T->G:C	AAA->AAG	-	dnaK
A2	F9_2	14652	protein_coding	G:C->A:T	CCG->CTG	P->L	dnaJ
A2	F22_2	15217	protein_coding	G:C->A:T	GGC->GGT	-	dnaJ
A1	C21_1	15131	protein_coding	G:C->A:T	CTG->TTG	-	dnaJ
A1	C4_1	14464	protein_coding	G:C->A:T	GGC->GGT	-	dnaJ
A1	C22_1	14744	protein_coding	A:T->T:A	ATC->TTC	I->F	dnaJ
B2	T13_2	14200	protein_coding	G:C->A:T	GGC->GGT	-	dnaJ
B2	T19_2	16940	protein_coding	G:C->A:T	GTG->GTA	-	mokC
A1	C6_1	18221	protein_coding	G:C->A:T	CGT->TGT	R->C	nhaA
A1	C7_1	18162	protein_coding	A:T->G:C	CAC->CGC	H->R	nhaA
B2	T21_2	18106	protein_coding	G:C->A:T	GGC->GGT	-	nhaA
B2	T4_2	19444	protein_coding	G:C->A:T	CCA->TCA	P->S	nhaR
A1	C12_1	19931	protein_coding	A:T->G:C	CAT->CAC	-	insB-1
A1	C16_1	19906	protein_coding	G:C->A:T	GCA->ACA	A->T	insB-1
A1	C15_1	20120	protein_coding	A:T->C:G	AGT->AGG	S->R	insB-1
A1	C15_1	20302	protein_coding	A:T->C:G	AGC->CGC	S->R	insB-1
B2	T12_2	20282	protein_coding	G:C->A:T	TGG->TGA	W->stop	insB-1
A1	C15_1	20302	protein_coding	A:T->C:G	ACA->ACC	-	insA-1
B2	T12_2	20282	protein_coding	G:C->A:T	GGC->GAC	G->D	insA-1
A2	F22_2	21957	protein_coding	A:T->G:C	TTA->TCA	L->S	ribF
A2	F5_2	23087	protein_coding	G:C->A:T	GGC->AGC	G->S	ileS
A1	C6_1	24871	protein_coding	A:T->G:C	CGT->CGC	-	ileS
B2	T7_2	24253	protein_coding	G:C->T:A	GGC->GGA	-	ileS
B1	J15_1	25094	protein_coding	G:C->A:T	CCA->TCA	P->S	ileS
A1	C18_1	26077	protein_coding	G:C->A:T	CGC->CGT	-	fkpB
A1	C13_1	27025	protein_coding	A:T->G:C	GAC->GGC	D->G	ispH
B2	T19_2	27153	protein_coding	G:C->A:T	CTG->TTG	-	ispH
A2	F8_2	28571	protein_coding	G:C->A:T	CTC->CTT	-	dapB
B2	T15_2	29091	protein_coding	G:C->A:T	CGT->TGT	R->C	dapB
B2	T12_2	28764	protein_coding	G:C->A:T	GTT->ATT	V->I	dapB
B1	J2_1	28799	protein_coding	A:T->G:C	AAA->AAG	-	dapB
B1	J22_1	29816	protein_coding	A:T->G:C	ACT->GCT	T->A	carA
A2	F10_2	32369	protein_coding	A:T->G:C	GAC->GGC	D->G	carB
A1	C12_1	33580	protein_coding	G:C->A:T	CGC->TGC	R->C	carB
A1	C15_1	32564	protein_coding	A:T->G:C	GTA->GCA	V->A	carB
B2	T23_2	33563	protein_coding	A:T->G:C	GAA->GGA	E->G	carB
B1	J12_1	33034	protein_coding	A:T->G:C	ACG->GCG	T->A	carB
A2	F24_2	34509	protein_coding	A:T->G:C	GGA->GGG	-	caiF
A2	F25_2	35083	protein_coding	G:C->A:T	GTC->ATC	V->I	caiE
B2	T25_2	35072	protein_coding	G:C->A:T	AAC->AAT	-	caiE
B1	J24_1	35672	protein_coding	G:C->A:T	CGA->CAA	R->Q	caiD
A2	F14_2	37556	protein_coding	A:T->G:C	GTG->GCG	V->A	caiC
B2	T8_2	36908	protein_coding	G:C->A:T	GCG->GTG	A->V	caiC
B2	T6_2	36664	protein_coding	A:T->G:C	CCA->CCG	-	caiC
B1	J6_1	37752	protein_coding	G:C->T:A	GCG->TCG	A->S	caiC
B1	J20_1	37655	protein_coding	A:T->G:C	CTG->CCG	L->P	caiC
B1	J13_1	37055	protein_coding	A:T->G:C	CAG->CGG	Q->R	caiC
B1	J14_1	37055	protein_coding	A:T->G:C	CAG->CGG	Q->R	caiC
B1	J3_1	37031	protein_coding	A:T->G:C	GTT->GCT	V->A	caiC
A2	F17_2	38030	protein_coding	A:T->G:C	AAT->AAC	-	caiB
B2	T9_2	38536	protein_coding	G:C->A:T	GAA->AAA	E->K	caiB
B2	T20_2	39359	protein_coding	G:C->A:T	GGC->GAC	G->D	caiA
B2	T17_2	41116	protein_coding	G:C->A:T	TGG->TGA	W->stop	caiT
B2	T5_2	41851	protein_coding	G:C->A:T	TGG->TGA	W->stop	caiT
B2	T6_2	41851	protein_coding	G:C->A:T	TGG->TGA	W->stop	caiT
B2	T24_2	40925	protein_coding	G:C->A:T	GCC->GTC	A->V	caiT
B1	J15_1	40963	protein_coding	G:C->A:T	TGG->TGA	W->stop	caiT
B2	T5_2	42686	protein_coding	G:C->A:T	GCA->GTA	A->V	fixA
B2	T6_2	42686	protein_coding	G:C->A:T	GCA->GTA	A->V	fixA
A1	C21_1	44128	protein_coding	G:C->A:T	TGA->TAA	-	fixB
B2	T13_2	43896	protein_coding	A:T->G:C	TGG->CGG	W->R	fixB
B2	T21_2	43374	protein_coding	A:T->G:C	ATG->GTG	M->V	fixB
B1	J8_1	43919	protein_coding	G:C->T:A	GTC->GTA	-	fixB
A2	F7_2	44546	protein_coding	G:C->A:T	GCG->ACG	A->T	fixC
B1	J2_1	45339	protein_coding	G:C->A:T	GCG->GTG	A->V	fixC
B2	T21_2	45625	protein_coding	A:T->G:C	AGT->GGT	S->G	fixX
A2	F1_2	46634	protein_coding	G:C->A:T	GGG->GGA	-	yaaU
A2	F7_2	46079	protein_coding	G:C->A:T	ATC->ATT	-	yaaU
A2	F23_2	45879	protein_coding	G:C->A:T	GGT->AGT	G->S	yaaU
A1	C25_1	46486	protein_coding	A:T->G:C	CAG->CGG	Q->R	yaaU
A1	C17_1	46648	protein_coding	G:C->A:T	GCG->GTG	A->V	yaaU
B1	J3_1	46589	protein_coding	G:C->A:T	GCC->GCT	-	yaaU
A1	C17_1	47400	protein_coding	G:C->A:T	GCG->GTG	A->V	kefF
A2	F14_2	48989	protein_coding	G:C->A:T	TTC->TTT	-	kefC
A2	F20_2	49491	protein_coding	A:T->G:C	ACC->GCC	T->A	kefC
A1	C16_1	49024	protein_coding	A:T->G:C	CTC->CCC	L->P	kefC
B1	J8_1	48993	protein_coding	G:C->A:T	CGT->TGT	R->C	kefC
B1	J5_1	49562	protein_coding	G:C->A:T	TGG->TGA	W->stop	kefC
A1	C11_1	50129	protein_coding	A:T->G:C	TTC->CTC	F->L	folA
B2	T16_2	50064	protein_coding	G:C->A:T	GCC->GTC	A->V	folA
B1	J3_1	51009	protein_coding	G:C->A:T	GCG->ACG	A->T	apaH
A2	F25_2	52410	protein_coding	G:C->A:T	CAG->CAA	-	rsmA
A2	F2_2	52340	protein_coding	A:T->G:C	TCT->CCT	S->P	rsmA
A2	F3_2	52240	protein_coding	A:T->G:C	GTC->GCC	V->A	rsmA
A1	C22_1	52248	protein_coding	G:C->A:T	CAG->CAA	-	rsmA
B1	J6_1	52291	protein_coding	G:C->A:T	GGT->GAT	G->D	rsmA
B2	T24_2	52989	protein_coding	G:C->A:T	CGT->CAT	R->H	pdxA
B1	J19_1	53247	protein_coding	G:C->A:T	CGC->CAC	R->H	pdxA
B2	T13_2	54352	protein_coding	A:T->G:C	CGT->CGC	-	surA
B2	T22_2	53841	protein_coding	G:C->A:T	CGC->TGC	R->C	surA
B2	T16_2	55321	protein_coding	A:T->G:C	TGG->CGG	W->R	lptD
B1	J6_1	57405	protein_coding	A:T->G:C	TTA->TTG	-	djlA
B1	J6_1	57709	protein_coding	G:C->A:T	CGC->TGC	R->C	djlA
B1	J20_1	59190	protein_coding	A:T->G:C	ACT->GCT	T->A	yabQ
B2	T15_2	59717	protein_coding	A:T->G:C	AGT->AGC	-	rluA
B2	T19_2	60037	protein_coding	G:C->A:T	CCA->TCA	P->S	rluA
B1	J20_1	60057	protein_coding	A:T->G:C	GTG->GCG	V->A	rluA
B1	J3_1	59889	protein_coding	A:T->G:C	GTG->GCG	V->A	rluA
A1	C18_1	61110	protein_coding	G:C->A:T	GCC->ACC	A->T	rapA
A1	C20_1	60382	protein_coding	A:T->G:C	CGT->CGC	-	rapA
B2	T8_2	63010	protein_coding	A:T->G:C	GGT->GGC	-	rapA
B2	T17_2	60390	protein_coding	G:C->A:T	GCC->ACC	A->T	rapA
B2	T22_2	60857	protein_coding	A:T->G:C	CTG->CCG	L->P	rapA
B2	T24_2	62622	protein_coding	A:T->G:C	TGG->CGG	W->R	rapA
B1	J2_1	61013	protein_coding	A:T->G:C	TTC->TCC	F->S	rapA
B1	J23_1	60640	protein_coding	A:T->G:C	AAA->AAG	-	rapA
A2	F11_2	63468	protein_coding	A:T->G:C	AAT->AAC	-	polB
A2	F15_2	65264	protein_coding	A:T->G:C	TGC->CGC	C->R	polB
A1	C11_1	63605	protein_coding	G:C->A:T	GGC->AGC	G->S	polB
A1	C25_1	64427	protein_coding	G:C->A:T	GAA->AAA	E->K	polB
A1	C7_1	65463	protein_coding	G:C->A:T	GCC->GCT	-	polB
A1	C13_1	64406	protein_coding	A:T->G:C	TTC->CTC	F->L	polB
A1	C22_1	66467	protein_coding	G:C->A:T	AAC->AAT	-	araD
B2	T15_2	66432	protein_coding	A:T->G:C	GTG->GCG	V->A	araD
B1	J22_1	65872	protein_coding	G:C->A:T	GCA->ACA	A->T	araD
B1	J11_1	70468	protein_coding	G:C->A:T	GCC->ACC	A->T	araC
A1	C16_1	72502	protein_coding	A:T->G:C	CGT->CGC	-	thiQ
B2	T12_2	74227	protein_coding	A:T->G:C	ACC->GCC	T->A	thiP
B1	J12_1	73122	protein_coding	G:C->A:T	GCC->GTC	A->V	thiP
B1	J20_1	73399	protein_coding	G:C->A:T	GGC->AGC	G->S	thiP
A2	F1_2	75401	protein_coding	A:T->G:C	TAC->TGC	Y->C	thiB
A2	F12_2	74666	protein_coding	A:T->G:C	CAG->CGG	Q->R	thiB
A1	C1_1	75197	protein_coding	A:T->G:C	CTG->CCG	L->P	thiB
B2	T15_2	75150	protein_coding	G:C->A:T	GGC->AGC	G->S	thiB
B2	T16_2	75463	protein_coding	G:C->A:T	CTG->CTA	-	thiB
B2	T14_2	75171	protein_coding	G:C->A:T	GAT->AAT	D->N	thiB
B1	J5_1	74632	protein_coding	G:C->A:T	CCG->CCA	-	thiB
A2	F3_2	76245	protein_coding	A:T->G:C	GTC->GCC	V->A	sgrR
A1	C8_1	75809	protein_coding	G:C->A:T	ATG->ATA	M->I	sgrR
A1	C1_1	75941	protein_coding	G:C->A:T	TGG->TGA	W->stop	sgrR
A1	C13_1	76272	protein_coding	G:C->A:T	CGC->CAC	R->H	sgrR
B2	T14_2	75910	protein_coding	G:C->A:T	GAC->AAC	D->N	sgrR
B1	J15_1	76799	protein_coding	G:C->A:T	GAC->GAT	-	sgrR
B2	T7_2	77961	protein_coding	G:C->A:T	GCA->GTA	A->V	setA
B2	T18_2	79363	protein_coding	A:T->G:C	TTG->CTG	-	leuD
B2	T12_2	78931	protein_coding	G:C->A:T	GGT->AGT	G->S	leuD
B1	J5_1	79286	protein_coding	G:C->A:T	CAG->CAA	-	leuD
A1	C18_1	79866	protein_coding	G:C->A:T	CCG->CCA	-	leuC
B2	T22_2	79794	protein_coding	G:C->A:T	GCG->GCA	-	leuC
A2	F24_2	81386	protein_coding	G:C->A:T	ACG->ACA	-	leuB
B2	T8_2	81956	protein_coding	G:C->A:T	ATG->ATA	M->I	leuB
B2	T10_2	81531	protein_coding	G:C->A:T	GGC->GAC	G->D	leuB
B1	J22_1	81636	protein_coding	A:T->G:C	CTG->CCG	L->P	leuB
A1	C20_1	82879	protein_coding	G:C->A:T	GCG->GCA	-	leuA
B2	T16_2	83145	protein_coding	G:C->A:T	GCC->ACC	A->T	leuA
B2	T12_2	85483	protein_coding	A:T->G:C	TAC->TGC	Y->C	yabR
B2	T21_2	87121	protein_coding	A:T->G:C	ATG->GTG	M->V	ilvI
A2	F10_2	87394	protein_coding	G:C->A:T	TCA->TTA	S->L	ilvH
B2	T4_2	87588	protein_coding	G:C->A:T	CAG->TAG	Q->stop	ilvH
A1	C1_1	88587	protein_coding	G:C->A:T	GCG->GTG	A->V	cra
B2	T16_2	88334	protein_coding	G:C->A:T	CCA->TCA	P->S	cra
B1	J15_1	88673	protein_coding	A:T->G:C	TAT->CAT	Y->H	cra
A1	C11_1	89776	protein_coding	A:T->G:C	TAC->TGC	Y->C	mraZ
B2	T11_2	89709	protein_coding	G:C->A:T	CTG->TTG	-	mraZ
B1	J20_1	89639	protein_coding	G:C->A:T	TTC->TTT	-	mraZ
B1	J8_1	89991	protein_coding	A:T->G:C	TGG->CGG	W->R	mraZ
B2	T19_2	91213	protein_coding	G:C->A:T	CGT->CAT	R->H	ftsL
B2	T22_2	91209	protein_coding	A:T->G:C	ACC->GCC	T->A	ftsL
A2	F7_2	93077	protein_coding	G:C->A:T	GGC->GGT	-	ftsI
B1	J25_1	92649	protein_coding	G:C->A:T	GCC->ACC	A->T	ftsI
B1	J6_1	91727	protein_coding	G:C->A:T	AGC->AGT	-	ftsI
B1	J21_1	92089	protein_coding	G:C->A:T	AGC->AAC	S->N	ftsI
B1	J5_1	92291	protein_coding	G:C->T:A	GCG->GCT	-	ftsI
A2	F8_2	93245	protein_coding	A:T->G:C	CTC->CCC	L->P	murE
B2	T17_2	94301	protein_coding	A:T->G:C	AAG->AGG	K->R	murE
B2	T16_2	94068	protein_coding	G:C->A:T	AGC->AGT	-	murE
B2	T2_2	93310	protein_coding	G:C->A:T	CGT->TGT	R->C	murE
A2	F24_2	95001	protein_coding	A:T->G:C	ACG->GCG	T->A	murF
B2	T18_2	94894	protein_coding	A:T->G:C	GAT->GGT	D->G	murF
B2	T20_2	95540	protein_coding	G:C->A:T	GGC->GGT	-	murF
B2	T14_2	95415	protein_coding	A:T->G:C	ACC->GCC	T->A	murF
B1	J25_1	94854	protein_coding	G:C->A:T	CGT->TGT	R->C	murF
B2	T12_2	96202	protein_coding	G:C->A:T	AGC->AGT	-	mraY
B1	J15_1	98196	protein_coding	G:C->A:T	TTC->TTT	-	murD
B1	J1_1	99254	protein_coding	G:C->A:T	TCG->TCA	-	ftsW
A2	F12_2	99973	protein_coding	A:T->G:C	GGT->GGC	-	murG
A2	F3_2	100067	protein_coding	A:T->G:C	ACC->GCC	T->A	murG
B1	J7_1	100204	protein_coding	A:T->G:C	GTA->GTG	-	murG
A1	C18_1	102102	protein_coding	A:T->G:C	GTA->GTG	-	murC
A2	F13_2	102443	protein_coding	A:T->G:C	ACG->GCG	T->A	ddlB
B1	J1_1	102876	protein_coding	A:T->G:C	AAG->AGG	K->R	ddlB
B1	J8_1	102690	protein_coding	G:C->T:A	GGA->GTA	G->V	ddlB
A1	C23_1	103720	protein_coding	A:T->G:C	AAG->AGG	K->R	ftsQ
B1	J9_1	103402	protein_coding	A:T->G:C	GAG->GGG	E->G	ftsQ
D2	L14_2	103648	protein_coding	G:C->A:T	GGC->GAC	G->D	ftsQ
A2	F6_2	105101	protein_coding	G:C->A:T	CCG->TCG	P->S	ftsA
A2	F24_2	105101	protein_coding	G:C->A:T	CCG->TCG	P->S	ftsA
A1	C24_1	105038	protein_coding	G:C->A:T	CAT->TAT	H->Y	ftsA
B2	T12_2	104135	protein_coding	A:T->G:C	AAC->GAC	N->D	ftsA
B2	T20_2	104092	protein_coding	G:C->A:T	GGC->GGT	-	ftsA
B2	T9_2	104354	protein_coding	G:C->A:T	CAT->TAT	H->Y	ftsA
A2	F2_2	106392	protein_coding	G:C->A:T	CCG->CTG	P->L	ftsZ
D2	L20_2	106315	protein_coding	A:T->T:A	GAT->GAA	D->E	ftsZ
B2	T21_2	107351	protein_coding	A:T->G:C	CAT->CAC	-	lpxC
A2	F7_2	107962	protein_coding	A:T->G:C	ATT->ATC	-	secM
A2	F21_2	108065	protein_coding	A:T->G:C	ACG->GCG	T->A	secM
B2	T12_2	107784	protein_coding	G:C->T:A	GCG->GAG	A->E	secM
B1	J9_1	108096	protein_coding	G:C->A:T	ACG->ATG	T->M	secM
A2	F13_2	109061	protein_coding	G:C->A:T	GGC->GGT	-	secA
A1	C21_1	108869	protein_coding	A:T->G:C	GAA->GAG	-	secA
B2	T5_2	108616	protein_coding	G:C->T:A	ACG->AAG	T->K	secA
B2	T14_2	109335	protein_coding	G:C->A:T	CTG->TTG	-	secA
B1	J6_1	110229	protein_coding	G:C->A:T	GTG->ATG	V->M	secA
B2	T17_2	111422	protein_coding	A:T->G:C	AAA->GAA	K->E	mutT
B2	T10_2	111334	protein_coding	A:T->G:C	AAA->AAG	-	mutT
B1	J12_1	111725	protein_coding	G:C->A:T	GCT->GTT	A->V	yacG
B2	T19_2	113030	protein_coding	A:T->G:C	ACA->GCA	T->A	coaE
B2	T22_2	113453	protein_coding	G:C->A:T	GAA->AAA	E->K	guaC
B1	J11_1	115643	protein_coding	G:C->A:T	CGT->TGT	R->C	hofC
A2	F5_2	116441	protein_coding	A:T->G:C	GTA->GCA	V->A	hofB
A2	F7_2	116878	protein_coding	A:T->G:C	GTT->GTC	-	hofB
A1	C22_1	115969	protein_coding	G:C->A:T	CTG->CTA	-	hofB
A1	C23_1	116119	protein_coding	A:T->G:C	CGT->CGC	-	hofB
A1	C23_1	116198	protein_coding	A:T->C:G	ATC->AGC	I->S	hofB
B2	T10_2	116071	protein_coding	G:C->A:T	ACG->ACA	-	hofB
B1	J8_1	116501	protein_coding	A:T->G:C	CAG->CGG	Q->R	hofB
B1	J5_1	116297	protein_coding	G:C->A:T	CGT->CAT	R->H	hofB
B1	J23_1	117401	protein_coding	G:C->A:T	CGT->CAT	R->H	ppdD
A2	F12_2	118066	protein_coding	G:C->A:T	GGC->AGC	G->S	nadC
A1	C18_1	118467	protein_coding	A:T->G:C	GTG->GCG	V->A	nadC
B2	T25_2	118016	protein_coding	G:C->A:T	GCG->GCA	-	nadC
B1	J12_1	118564	protein_coding	G:C->A:T	GCC->ACC	A->T	nadC
A1	C9_1	118753	protein_coding	G:C->A:T	TGG->TGA	W->stop	ampD
A2	F14_2	119787	protein_coding	A:T->G:C	CGT->CGC	-	ampE
B1	J5_1	119818	protein_coding	A:T->G:C	ACG->GCG	T->A	ampE
B2	T19_2	120714	protein_coding	G:C->T:A	GGC->TGC	G->C	aroP
B1	J14_1	120632	protein_coding	A:T->G:C	AAC->AGC	N->S	aroP
B2	T25_2	122812	protein_coding	G:C->A:T	CGC->TGC	R->C	pdhR
B2	T14_2	122523	protein_coding	G:C->A:T	GAC->GAT	-	pdhR
A2	F7_2	123445	protein_coding	G:C->A:T	CAC->CAT	-	aceE
A2	F13_2	123674	protein_coding	A:T->G:C	ACC->GCC	T->A	aceE
A1	C7_1	124093	protein_coding	A:T->G:C	GCA->GCG	-	aceE
A1	C13_1	123184	protein_coding	A:T->G:C	GGT->GGC	-	aceE
B2	T24_2	125412	protein_coding	A:T->G:C	GTG->GCG	V->A	aceE
B1	J2_1	125366	protein_coding	G:C->A:T	CCG->TCG	P->S	aceE
A2	F6_2	126002	protein_coding	G:C->A:T	GCG->GTG	A->V	aceF
A2	F1_2	127038	protein_coding	G:C->A:T	GCG->GCA	-	aceF
B1	J11_1	127442	protein_coding	A:T->G:C	GTG->GCG	V->A	aceF
B2	T7_2	128047	protein_coding	G:C->A:T	CTG->TTG	-	lpd
B1	J15_1	128517	protein_coding	G:C->A:T	GAC->GAT	-	lpd
B2	T8_2	130072	protein_coding	G:C->A:T	GCC->ACC	A->T	yacH
B2	T23_2	131141	protein_coding	G:C->A:T	CCG->CCA	-	yacH
B1	J24_1	130757	protein_coding	G:C->T:A	CCG->CCT	-	yacH
A2	F2_2	133400	protein_coding	A:T->G:C	ACC->GCC	T->A	acnB
A2	F1_2	132860	protein_coding	A:T->G:C	ACC->GCC	T->A	acnB
A2	F15_2	131682	protein_coding	A:T->G:C	GAT->GGT	D->G	acnB
A1	C4_1	131821	protein_coding	A:T->G:C	GCT->GCC	-	acnB
A1	C23_1	133808	protein_coding	G:C->A:T	CCG->TCG	P->S	acnB
B2	T21_2	132847	protein_coding	A:T->G:C	GTA->GTG	-	acnB
B1	J6_1	132907	protein_coding	G:C->A:T	CTG->CTA	-	acnB
B1	J11_1	131910	protein_coding	A:T->G:C	ATT->ACT	I->T	acnB
B1	J19_1	132632	protein_coding	G:C->A:T	CGT->TGT	R->C	acnB
A1	C14_1	134840	protein_coding	A:T->G:C	CTG->CCG	L->P	speD
A1	C11_1	136360	protein_coding	G:C->A:T	CTG->CTA	-	speE
A1	C25_1	135907	protein_coding	A:T->G:C	GGT->GGC	-	speE
B2	T19_2	135615	protein_coding	G:C->A:T	GCT->ACT	A->T	speE
A1	C22_1	136712	protein_coding	A:T->G:C	GAC->GGC	D->G	yacC
A2	F2_2	137448	protein_coding	A:T->G:C	GGT->GGC	-	cueO
B1	J22_1	138089	protein_coding	G:C->T:A	AGC->ATC	S->I	cueO
A2	F6_2	140501	protein_coding	G:C->A:T	GCC->GTC	A->V	gcd
A2	F25_2	140853	protein_coding	G:C->A:T	GTG->ATG	V->M	gcd
A2	F16_2	139204	protein_coding	G:C->A:T	GCG->GCA	-	gcd
A2	F10_2	139410	protein_coding	G:C->A:T	GCC->ACC	A->T	gcd
B2	T21_2	140670	protein_coding	A:T->G:C	ATT->GTT	I->V	gcd
B1	J12_1	141130	protein_coding	G:C->A:T	GGC->GGT	-	gcd
B1	J23_1	140714	protein_coding	A:T->G:C	TAT->TGT	Y->C	gcd
B2	T14_2	141661	protein_coding	G:C->A:T	ACC->ACT	-	hpt
A1	C4_1	142383	protein_coding	A:T->G:C	TGT->TGC	-	can
B2	T10_2	142348	protein_coding	A:T->G:C	GTT->GCT	V->A	can
B1	J15_1	142527	protein_coding	A:T->G:C	CCT->CCC	-	can
A1	C21_1	143372	protein_coding	A:T->G:C	GAA->GAG	-	yadG
A1	C15_1	143222	protein_coding	G:C->A:T	GCC->GCT	-	yadG
A1	C15_1	143605	protein_coding	G:C->A:T	AGT->AAT	S->N	yadG
B2	T12_2	143092	protein_coding	A:T->G:C	TAC->TGC	Y->C	yadG
B1	J12_1	143377	protein_coding	A:T->G:C	GAA->GGA	E->G	yadG
A1	C4_1	145710	protein_coding	A:T->G:C	GGA->GGG	-	yadE
B2	T12_2	146238	protein_coding	A:T->G:C	AAA->AAG	-	yadE
B1	J21_1	145833	protein_coding	A:T->G:C	CCT->CCC	-	yadE
B1	J5_1	146225	protein_coding	G:C->A:T	CCG->CTG	P->L	yadE
B1	J15_1	145411	protein_coding	A:T->G:C	ACG->GCG	T->A	yadE
A2	F6_2	146651	protein_coding	A:T->G:C	GTG->GCG	V->A	panD
A1	C14_1	146472	protein_coding	G:C->A:T	GCG->ACG	A->T	panD
A1	C4_1	147540	protein_coding	A:T->G:C	CTT->CTC	-	rpnC
B2	T11_2	147751	protein_coding	G:C->A:T	CAG->TAG	Q->stop	rpnC
B2	T11_2	149376	protein_coding	G:C->A:T	GCA->ACA	A->T	panB
D1	H21_1	148880	protein_coding	G:C->T:A	CGC->CTC	R->L	panB
A1	C3_1	150034	protein_coding	G:C->A:T	ACT->ATT	T->I	yadC
B1	J24_1	150097	protein_coding	A:T->G:C	GTT->GCT	V->A	yadC
A2	F1_2	154738	protein_coding	A:T->G:C	GAT->GGT	D->G	htrE
A2	F17_2	154448	protein_coding	G:C->A:T	GGC->AGC	G->S	htrE
A2	F20_2	154931	protein_coding	G:C->A:T	GAT->AAT	D->N	htrE
A2	F12_2	154910	protein_coding	G:C->A:T	GGC->AGC	G->S	htrE
B2	T18_2	153596	protein_coding	G:C->T:A	CAA->AAA	Q->K	htrE
B2	T18_2	155011	protein_coding	A:T->G:C	GTT->GCT	V->A	htrE
B2	T13_2	155033	protein_coding	G:C->A:T	GAA->AAA	E->K	htrE
B2	T2_2	153980	protein_coding	G:C->A:T	GAA->AAA	E->K	htrE
B1	J15_1	153000	protein_coding	A:T->G:C	GGA->GGG	-	htrE
B2	T15_2	156040	protein_coding	G:C->A:T	CCG->CCA	-	yadV
B1	J14_1	155565	protein_coding	G:C->A:T	GTC->ATC	V->I	yadV
B1	J5_1	156823	protein_coding	G:C->A:T	GCT->ACT	A->T	yadN
B2	T5_2	157324	protein_coding	G:C->A:T	GTG->ATG	V->M	folK
B2	T6_2	157324	protein_coding	G:C->A:T	GTG->ATG	V->M	folK
A2	F25_2	157955	protein_coding	A:T->G:C	CTG->CCG	L->P	pcnB
B2	T7_2	157768	protein_coding	A:T->G:C	CGT->CGC	-	pcnB
B1	J6_1	158148	protein_coding	G:C->A:T	CTG->TTG	-	pcnB
A2	F5_2	159963	protein_coding	G:C->A:T	TGG->TGA	W->stop	gluQ
A1	C3_1	159482	protein_coding	G:C->A:T	CAA->TAA	Q->stop	gluQ
B2	T4_2	159861	protein_coding	A:T->G:C	GAT->GAC	-	gluQ
B2	T13_2	160390	protein_coding	G:C->A:T	CCG->CTG	P->L	dksA
B1	J2_1	160594	protein_coding	G:C->A:T	GGG->GAG	G->E	dksA
A2	F18_2	161241	protein_coding	G:C->A:T	ACG->ACA	-	sfsA
B2	T2_2	160847	protein_coding	G:C->A:T	GCT->ACT	A->T	sfsA
A2	F25_2	162676	protein_coding	G:C->A:T	CCC->CTC	P->L	hrpB
A2	F7_2	163729	protein_coding	G:C->A:T	GCC->GTC	A->V	hrpB
A2	F20_2	163051	protein_coding	G:C->A:T	TCC->TTC	S->F	hrpB
A1	C23_1	162573	protein_coding	G:C->A:T	GCT->ACT	A->T	hrpB
A1	C23_1	164290	protein_coding	A:T->G:C	GTG->GCG	V->A	hrpB
B2	T20_2	162465	protein_coding	A:T->G:C	ATC->GTC	I->V	hrpB
B2	T23_2	162982	protein_coding	A:T->G:C	GAG->GGG	E->G	hrpB
A2	F16_2	166244	protein_coding	A:T->G:C	CGT->CGC	-	mrcB
A1	C18_1	166213	protein_coding	A:T->G:C	TTT->TCT	F->S	mrcB
A1	C7_1	166156	protein_coding	A:T->G:C	GTC->GCC	V->A	mrcB
A1	C1_1	164898	protein_coding	G:C->A:T	CGT->TGT	R->C	mrcB
B2	T21_2	165431	protein_coding	G:C->A:T	GAC->GAT	-	mrcB
B1	J1_1	166072	protein_coding	A:T->G:C	GAC->GGC	D->G	mrcB
B1	J5_1	164930	protein_coding	G:C->A:T	TGG->TGA	W->stop	mrcB
B1	J16_1	165964	protein_coding	G:C->A:T	CCA->CTA	P->L	mrcB
A2	F3_2	168632	protein_coding	G:C->A:T	GAG->GAA	-	fhuA
B2	T21_2	168938	protein_coding	A:T->G:C	CGT->CGC	-	fhuA
B2	T23_2	167728	protein_coding	G:C->T:A	TCT->TAT	S->Y	fhuA
A1	C18_1	170541	protein_coding	G:C->A:T	CCG->CTG	P->L	fhuC
B2	T17_2	170495	protein_coding	A:T->G:C	ACC->GCC	T->A	fhuC
A2	F7_2	171213	protein_coding	A:T->G:C	GAA->GAG	-	fhuD
A2	F17_2	171106	protein_coding	A:T->G:C	TTG->CTG	-	fhuD
A1	C23_1	171430	protein_coding	G:C->A:T	CGC->TGC	R->C	fhuD
B2	T8_2	171779	protein_coding	A:T->G:C	ACT->ACC	-	fhuB
B1	J1_1	171847	protein_coding	G:C->A:T	GGC->GAC	G->D	fhuB
B1	J1_1	172005	protein_coding	A:T->G:C	ACG->GCG	T->A	fhuB
B1	J22_1	172270	protein_coding	G:C->A:T	GCG->GTG	A->V	fhuB
D1	H1_1	173198	protein_coding	G:C->A:T	ACC->ACT	-	fhuB
A1	C1_1	174187	protein_coding	G:C->A:T	GCG->GCA	-	hemL
B1	J9_1	173950	protein_coding	A:T->G:C	TGT->TGC	-	hemL
B1	J2_1	174245	protein_coding	A:T->G:C	GTT->GCT	V->A	hemL
A1	C13_1	175518	protein_coding	A:T->G:C	ACA->GCA	T->A	clcA
B2	T6_2	176178	protein_coding	G:C->A:T	GCC->ACC	A->T	clcA
B1	J3_1	176161	protein_coding	G:C->A:T	GCG->GTG	A->V	clcA
A2	F20_2	177301	protein_coding	A:T->G:C	AAA->AAG	-	yadS
B2	T21_2	177005	protein_coding	G:C->A:T	CGT->CAT	R->H	yadS
B1	J2_1	177523	protein_coding	A:T->G:C	GTA->GTG	-	yadS
B2	T17_2	177951	protein_coding	G:C->T:A	GGA->GTA	G->V	btuF
A2	F13_2	178882	protein_coding	A:T->G:C	GTC->GCC	V->A	mtn
B2	T7_2	179109	protein_coding	G:C->A:T	CTG->CTA	-	mtn
B1	J1_1	178792	protein_coding	G:C->A:T	GCT->GTT	A->V	mtn
A2	F24_2	180223	protein_coding	A:T->G:C	GAA->GAG	-	dgt
A2	F13_2	181633	protein_coding	G:C->A:T	ATC->ATT	-	degP
A2	F11_2	181300	protein_coding	A:T->G:C	ATT->ATC	-	degP
A1	C1_1	181732	protein_coding	G:C->A:T	TAC->TAT	-	degP
B1	J10_1	182056	protein_coding	G:C->T:A	AGC->AGA	S->R	degP
A2	F7_2	183368	protein_coding	G:C->A:T	TGG->TGA	W->stop	cdaR
A2	F8_2	184509	protein_coding	G:C->A:T	CTG->CTA	-	yaeI
A2	F25_2	185021	protein_coding	A:T->G:C	ACG->GCG	T->A	yaeI
A1	C16_1	184314	protein_coding	A:T->G:C	AGT->AGC	-	yaeI
B2	T8_2	184337	protein_coding	A:T->G:C	TAC->CAC	Y->H	yaeI
A2	F25_2	185862	protein_coding	A:T->G:C	GAA->GGA	E->G	dapD
B2	T18_2	185366	protein_coding	G:C->A:T	GTG->GTA	-	dapD
B2	T19_2	185157	protein_coding	A:T->G:C	GTC->GCC	V->A	dapD
B2	T12_2	185694	protein_coding	A:T->G:C	AAA->AGA	K->R	dapD
B2	T24_2	185932	protein_coding	A:T->G:C	AAC->GAC	N->D	dapD
A2	F5_2	188269	protein_coding	A:T->G:C	TTA->CTA	-	glnD
A2	F21_2	188390	protein_coding	G:C->A:T	CTG->CTA	-	glnD
A2	F3_2	187719	protein_coding	G:C->A:T	CGG->CAG	R->Q	glnD
A1	C4_1	186726	protein_coding	A:T->G:C	CAC->CGC	H->R	glnD
A1	C8_1	188391	protein_coding	A:T->G:C	CTG->CCG	L->P	glnD
B2	T10_2	189778	ncRNA	A:T->G:C	-	-	tff
B2	T17_2	190131	protein_coding	G:C->A:T	AGC->AGT	-	rpsB
B2	T19_2	191260	protein_coding	A:T->G:C	GTT->GCT	V->A	tsf
A2	F22_2	192565	protein_coding	A:T->G:C	ACT->ACC	-	pyrH
B1	J7_1	192976	protein_coding	G:C->A:T	AGC->AGT	-	frr
B2	T13_2	193967	protein_coding	G:C->A:T	GTC->GTT	-	dxr
B1	J1_1	194224	protein_coding	G:C->A:T	GCG->GTG	A->V	dxr
B1	J15_1	193705	protein_coding	G:C->A:T	GCG->GTG	A->V	dxr
A2	F13_2	195072	protein_coding	G:C->A:T	GCG->GTG	A->V	ispU
B1	J23_1	196008	protein_coding	G:C->A:T	GCA->GTA	A->V	cdsA
B2	T7_2	197037	protein_coding	G:C->A:T	GCC->GCT	-	rseP
B1	J9_1	197001	protein_coding	A:T->G:C	AAA->AAG	-	rseP
B1	J20_1	196546	protein_coding	A:T->G:C	ATG->GTG	M->V	rseP
A1	C12_1	199062	protein_coding	A:T->G:C	AGC->GGC	S->G	bamA
A1	C12_1	199317	protein_coding	G:C->A:T	GAT->AAT	D->N	bamA
A1	C14_1	199345	protein_coding	A:T->G:C	GTA->GCA	V->A	bamA
A1	C15_1	198062	protein_coding	A:T->G:C	AGT->AGC	-	bamA
A1	C17_1	200298	protein_coding	A:T->G:C	TTC->CTC	F->L	bamA
B2	T20_2	199015	protein_coding	G:C->A:T	GCC->GTC	A->V	bamA
B1	J9_1	199308	protein_coding	A:T->G:C	ACC->GCC	T->A	bamA
B2	T2_2	200842	protein_coding	G:C->A:T	CAG->TAG	Q->stop	skp
B2	T7_2	200957	protein_coding	A:T->G:C	CAG->CGG	Q->R	skp
A2	F13_2	201002	protein_coding	A:T->G:C	CAG->CGG	Q->R	lpxD
A1	C16_1	201344	protein_coding	A:T->G:C	GAG->GGG	E->G	lpxD
B2	T7_2	201889	protein_coding	G:C->A:T	CTG->TTG	-	lpxD
A1	C3_1	202475	protein_coding	G:C->A:T	ACC->ACT	-	fabZ
A2	F9_2	202752	protein_coding	A:T->G:C	TTC->CTC	F->L	lpxA
A2	F1_2	202863	protein_coding	A:T->G:C	ACA->GCA	T->A	lpxA
A1	C12_1	203285	protein_coding	A:T->G:C	ACA->ACG	-	lpxA
A1	C3_1	203058	protein_coding	G:C->A:T	GCG->ACG	A->T	lpxA
B2	T20_2	203322	protein_coding	G:C->A:T	CGC->TGC	R->C	lpxA
B1	J20_1	203101	protein_coding	A:T->G:C	GTC->GCC	V->A	lpxA
B1	J5_1	202610	protein_coding	G:C->A:T	GGC->GGT	-	lpxA
A2	F23_2	204487	protein_coding	A:T->G:C	TTA->TTG	-	lpxB
A1	C24_1	204436	protein_coding	G:C->A:T	CAG->CAA	-	lpxB
B2	T23_2	204236	protein_coding	G:C->T:A	CCT->ACT	P->T	lpxB
B1	J25_1	203539	protein_coding	G:C->A:T	GGC->GGT	-	lpxB
A1	C18_1	204986	protein_coding	A:T->G:C	TAC->TGC	Y->C	rnhB
A1	C17_1	204784	protein_coding	G:C->A:T	CTG->TTG	-	rnhB
A1	C11_1	208443	protein_coding	A:T->G:C	GAA->GAG	-	dnaE
A1	C4_1	205233	protein_coding	G:C->A:T	ATG->ATA	M->I	dnaE
A1	C7_1	205802	protein_coding	A:T->G:C	GAC->GGC	D->G	dnaE
B2	T3_2	207608	protein_coding	A:T->G:C	GAC->GGC	D->G	dnaE
B1	J12_1	205566	protein_coding	G:C->A:T	AAC->AAT	-	dnaE
B1	J22_1	207033	protein_coding	A:T->G:C	GCA->GCG	-	dnaE
A2	F16_2	208960	protein_coding	A:T->G:C	ATG->GTG	M->V	accA
A2	F18_2	209475	protein_coding	G:C->A:T	TCG->TCA	-	accA
B1	J10_1	209160	protein_coding	G:C->T:A	GCC->GCA	-	accA
A2	F18_2	210251	protein_coding	G:C->A:T	CTC->CTT	-	ldcC
A2	F7_2	211629	protein_coding	G:C->A:T	CCT->TCT	P->S	ldcC
A1	C6_1	209927	protein_coding	G:C->A:T	ATC->ATT	-	ldcC
A1	C20_1	211773	protein_coding	G:C->A:T	GAC->AAC	D->N	ldcC
B2	T18_2	209746	protein_coding	A:T->G:C	GAG->GGG	E->G	ldcC
B1	J24_1	211585	protein_coding	G:C->A:T	GCG->GTG	A->V	ldcC
B1	J24_1	211688	protein_coding	G:C->A:T	CGC->CGT	-	ldcC
B1	J15_1	211586	protein_coding	G:C->A:T	GCG->GCA	-	ldcC
A1	C16_1	212815	protein_coding	A:T->G:C	GAA->GGA	E->G	tilS
A1	C23_1	212348	protein_coding	A:T->G:C	AAT->AAC	-	tilS
B2	T8_2	212437	protein_coding	G:C->T:A	CGG->CTG	R->L	tilS
B2	T12_2	212816	protein_coding	A:T->G:C	GAA->GAG	-	tilS
B1	J24_1	212366	protein_coding	A:T->G:C	TCA->TCG	-	tilS
A1	C8_1	213935	protein_coding	A:T->G:C	GTC->GCC	V->A	yaeP
A1	C22_1	213983	protein_coding	G:C->A:T	AGG->AAG	R->K	yaeP
A2	F8_2	214398	protein_coding	G:C->A:T	ACC->ACT	-	yaeQ
A1	C25_1	214937	protein_coding	G:C->A:T	ACG->ACA	-	arfB
A1	C7_1	214872	protein_coding	G:C->A:T	GAG->AAG	E->K	arfB
A2	F6_2	216576	protein_coding	G:C->A:T	ACC->ATC	T->I	yaeF
A1	C17_1	216329	protein_coding	G:C->A:T	GCG->GCA	-	yaeF
B2	T18_2	217668	protein_coding	A:T->G:C	TAC->CAC	Y->H	proS
B1	J19_1	217791	protein_coding	G:C->A:T	GCC->ACC	A->T	proS
A2	F9_2	219170	protein_coding	G:C->A:T	GCC->GTC	A->V	trmO
A1	C21_1	219510	protein_coding	G:C->A:T	GTA->ATA	V->I	trmO
B2	T14_2	218940	protein_coding	G:C->A:T	CGC->TGC	R->C	trmO
B1	J6_1	219573	protein_coding	G:C->A:T	CAA->TAA	Q->stop	trmO
B1	J23_1	219308	protein_coding	G:C->A:T	CGC->CAC	R->H	trmO
A2	F13_2	220682	protein_coding	G:C->A:T	GCC->ACC	A->T	metQ
A1	C11_1	220165	protein_coding	A:T->G:C	GTT->GCT	V->A	metQ
B1	J11_1	220866	protein_coding	A:T->G:C	GTA->GTG	-	metQ
B1	J8_1	220183	protein_coding	G:C->T:A	GCT->GAT	A->D	metQ
A2	F8_2	221172	protein_coding	A:T->G:C	GCA->GCG	-	metI
A2	F16_2	220981	protein_coding	A:T->G:C	GTC->GCC	V->A	metI
A2	F7_2	221289	protein_coding	A:T->G:C	GCT->GCC	-	metI
A1	C1_1	221098	protein_coding	A:T->G:C	ATT->ACT	I->T	metI
B1	J16_1	221557	protein_coding	A:T->G:C	GTA->GCA	V->A	metI
A1	C9_1	222429	protein_coding	A:T->G:C	TCA->CCA	S->P	metN
B2	T1_2	222101	protein_coding	A:T->G:C	CTG->CCG	L->P	metN
B2	T2_2	222101	protein_coding	A:T->G:C	CTG->CCG	L->P	metN
B2	T23_2	222115	protein_coding	A:T->G:C	CGT->CGC	-	metN
B1	J23_1	221711	protein_coding	A:T->G:C	ATG->ACG	M->T	metN
A2	F25_2	223108	protein_coding	G:C->A:T	TGC->TGT	-	gmhB
B1	J22_1	222966	protein_coding	A:T->G:C	ATG->ACG	M->T	gmhB
B1	J13_1	223363	protein_coding	A:T->G:C	GCA->GCG	-	gmhB
B1	J14_1	223363	protein_coding	A:T->G:C	GCA->GCG	-	gmhB
A2	F4_2	224808	rRNA	A:T->G:C	-	-	rrsH
A1	C11_1	224478	rRNA	G:C->C:G	-	-	rrsH
A1	C11_1	224487	rRNA	A:T->G:C	-	-	rrsH
A1	C11_1	224491	rRNA	G:C->A:T	-	-	rrsH
A1	C11_1	224506	rRNA	G:C->A:T	-	-	rrsH
A1	C11_1	224507	rRNA	G:C->A:T	-	-	rrsH
A1	C11_1	224508	rRNA	G:C->A:T	-	-	rrsH
A1	C11_1	224513	rRNA	A:T->T:A	-	-	rrsH
A1	C11_1	224516	rRNA	A:T->T:A	-	-	rrsH
A1	C11_1	224528	rRNA	G:C->C:G	-	-	rrsH
A1	C11_1	224532	rRNA	A:T->G:C	-	-	rrsH
A1	C11_1	224601	rRNA	A:T->G:C	-	-	rrsH
A1	C11_1	224606	rRNA	G:C->A:T	-	-	rrsH
A1	C11_1	224608	rRNA	G:C->A:T	-	-	rrsH
A1	C11_1	224629	rRNA	G:C->C:G	-	-	rrsH
A1	C11_1	224639	rRNA	G:C->A:T	-	-	rrsH
A1	C11_1	224640	rRNA	A:T->T:A	-	-	rrsH
A1	C11_1	224665	rRNA	G:C->C:G	-	-	rrsH
A1	C11_1	224666	rRNA	G:C->A:T	-	-	rrsH
A1	C11_1	224673	rRNA	G:C->A:T	-	-	rrsH
A1	C11_1	224674	rRNA	A:T->C:G	-	-	rrsH
A1	C11_1	224676	rRNA	A:T->G:C	-	-	rrsH
A1	C11_1	224686	rRNA	A:T->C:G	-	-	rrsH
A1	C11_1	224735	rRNA	A:T->T:A	-	-	rrsH
A1	C11_1	224756	rRNA	A:T->T:A	-	-	rrsH
A1	C11_1	224786	rRNA	A:T->C:G	-	-	rrsH
A1	C11_1	224796	rRNA	G:C->C:G	-	-	rrsH
A1	C11_1	224806	rRNA	A:T->G:C	-	-	rrsH
A1	C11_1	224808	rRNA	A:T->C:G	-	-	rrsH
A1	C11_1	224821	rRNA	G:C->C:G	-	-	rrsH
A1	C11_1	224829	rRNA	G:C->A:T	-	-	rrsH
A1	C11_1	224846	rRNA	A:T->G:C	-	-	rrsH
A1	C11_1	224851	rRNA	A:T->G:C	-	-	rrsH
A1	C11_1	224893	rRNA	A:T->T:A	-	-	rrsH
A1	C11_1	224904	rRNA	G:C->T:A	-	-	rrsH
A1	C11_1	224915	rRNA	A:T->C:G	-	-	rrsH
A1	C11_1	224920	rRNA	A:T->T:A	-	-	rrsH
A1	C11_1	224922	rRNA	A:T->G:C	-	-	rrsH
A1	C11_1	224923	rRNA	G:C->A:T	-	-	rrsH
A1	C11_1	224938	rRNA	A:T->G:C	-	-	rrsH
A1	C11_1	224953	rRNA	A:T->G:C	-	-	rrsH
A1	C11_1	224968	rRNA	G:C->A:T	-	-	rrsH
A1	C11_1	224977	rRNA	G:C->C:G	-	-	rrsH
A1	C11_1	224984	rRNA	G:C->A:T	-	-	rrsH
A1	C11_1	224989	rRNA	A:T->T:A	-	-	rrsH
A1	C11_1	225013	rRNA	G:C->C:G	-	-	rrsH
A1	C11_1	225022	rRNA	A:T->C:G	-	-	rrsH
A1	C11_1	225024	rRNA	A:T->G:C	-	-	rrsH
A1	C11_1	225027	rRNA	A:T->T:A	-	-	rrsH
A1	C11_1	225030	rRNA	G:C->T:A	-	-	rrsH
A1	C11_1	225043	rRNA	G:C->C:G	-	-	rrsH
A1	C11_1	225045	rRNA	A:T->C:G	-	-	rrsH
A1	C11_1	225048	rRNA	G:C->C:G	-	-	rrsH
A1	C11_1	225049	rRNA	G:C->A:T	-	-	rrsH
A1	C11_1	225051	rRNA	G:C->A:T	-	-	rrsH
A1	C11_1	225055	rRNA	A:T->T:A	-	-	rrsH
A1	C11_1	225060	rRNA	G:C->A:T	-	-	rrsH
A1	C11_1	225072	rRNA	G:C->A:T	-	-	rrsH
A1	C11_1	225080	rRNA	G:C->T:A	-	-	rrsH
A1	C11_1	225083	rRNA	A:T->C:G	-	-	rrsH
A1	C11_1	225094	rRNA	A:T->C:G	-	-	rrsH
A1	C11_1	225097	rRNA	G:C->T:A	-	-	rrsH
A1	C11_1	225124	rRNA	A:T->G:C	-	-	rrsH
A1	C11_1	225132	rRNA	A:T->C:G	-	-	rrsH
A1	C11_1	225138	rRNA	A:T->G:C	-	-	rrsH
A1	C11_1	225184	rRNA	A:T->G:C	-	-	rrsH
A1	C11_1	225200	rRNA	A:T->C:G	-	-	rrsH
A1	C11_1	225207	rRNA	A:T->C:G	-	-	rrsH
A1	C11_1	225214	rRNA	A:T->C:G	-	-	rrsH
A1	C11_1	225229	rRNA	G:C->C:G	-	-	rrsH
A1	C11_1	225237	rRNA	G:C->C:G	-	-	rrsH
A1	C11_1	225239	rRNA	G:C->T:A	-	-	rrsH
A1	C11_1	225240	rRNA	A:T->C:G	-	-	rrsH
A1	C11_1	225241	rRNA	A:T->C:G	-	-	rrsH
A1	C11_1	225244	rRNA	A:T->C:G	-	-	rrsH
A1	C11_1	225246	rRNA	A:T->G:C	-	-	rrsH
A1	C11_1	225248	rRNA	A:T->T:A	-	-	rrsH
A1	C11_1	225249	rRNA	G:C->C:G	-	-	rrsH
A1	C11_1	225278	rRNA	A:T->T:A	-	-	rrsH
A1	C11_1	225284	rRNA	G:C->C:G	-	-	rrsH
A1	C11_1	225285	rRNA	G:C->C:G	-	-	rrsH
A1	C11_1	225290	rRNA	G:C->C:G	-	-	rrsH
A1	C11_1	225291	rRNA	G:C->C:G	-	-	rrsH
A1	C11_1	225297	rRNA	A:T->T:A	-	-	rrsH
A1	C24_1	224387	rRNA	G:C->A:T	-	-	rrsH
A1	C8_1	224485	rRNA	A:T->G:C	-	-	rrsH
A1	C13_1	224091	rRNA	A:T->G:C	-	-	rrsH
A1	C13_1	224749	rRNA	G:C->A:T	-	-	rrsH
B2	T17_2	223932	rRNA	A:T->G:C	-	-	rrsH
B2	T10_2	223886	rRNA	A:T->G:C	-	-	rrsH
B1	J5_1	224549	rRNA	G:C->A:T	-	-	rrsH
D2	L13_2	223975	rRNA	A:T->G:C	-	-	rrsH
B1	J20_1	225408	tRNA	G:C->T:A	-	-	ileV
B1	J3_1	225567	tRNA	G:C->T:A	-	-	alaV
A2	F25_2	226650	rRNA	A:T->G:C	-	-	rrlH
A2	F10_2	226952	rRNA	A:T->G:C	-	-	rrlH
A1	C24_1	227185	rRNA	A:T->G:C	-	-	rrlH
A1	C4_1	226170	rRNA	A:T->G:C	-	-	rrlH
A1	C18_1	227369	rRNA	G:C->A:T	-	-	rrlH
A1	C8_1	225788	rRNA	G:C->A:T	-	-	rrlH
B2	T18_2	226171	rRNA	G:C->C:G	-	-	rrlH
B2	T17_2	227040	rRNA	A:T->G:C	-	-	rrlH
B2	T19_2	226017	rRNA	G:C->T:A	-	-	rrlH
B2	T3_2	227248	rRNA	A:T->G:C	-	-	rrlH
B2	T25_2	226382	rRNA	G:C->A:T	-	-	rrlH
B2	T2_2	226233	rRNA	G:C->T:A	-	-	rrlH
B1	J1_1	226171	rRNA	G:C->C:G	-	-	rrlH
B1	J22_1	228560	rRNA	A:T->G:C	-	-	rrlH
B1	J20_1	226171	rRNA	G:C->C:G	-	-	rrlH
B1	J24_1	226704	rRNA	G:C->A:T	-	-	rrlH
B1	J16_1	226071	rRNA	G:C->A:T	-	-	rrlH
D1	H23_1	226170	rRNA	A:T->G:C	-	-	rrlH
A1	C17_1	228767	rRNA	G:C->T:A	-	-	rrfH
A1	C4_1	228998	tRNA	A:T->G:C	-	-	aspU
A1	C7_1	229913	protein_coding	A:T->G:C	GCA->GCG	-	dkgB
A1	C13_1	229955	protein_coding	A:T->G:C	GCT->GCC	-	dkgB
B1	J25_1	229462	protein_coding	G:C->A:T	CCG->CTG	P->L	dkgB
B1	J15_1	229247	protein_coding	A:T->G:C	GAA->GAG	-	dkgB
A2	F17_2	230184	protein_coding	G:C->A:T	GGC->GAC	G->D	yafC
A1	C12_1	230673	protein_coding	A:T->G:C	GTA->GCA	V->A	yafC
A1	C14_1	230797	protein_coding	G:C->A:T	CAA->TAA	Q->stop	yafC
A1	C1_1	230313	protein_coding	G:C->A:T	TGC->TAC	C->Y	yafC
A2	F10_2	231223	protein_coding	A:T->G:C	CCT->CCC	-	yafD
B1	J8_1	231178	protein_coding	G:C->A:T	ATC->ATT	-	yafD
A1	C13_1	232318	protein_coding	G:C->A:T	TGG->TGA	W->stop	yafE
B1	J23_1	232538	protein_coding	A:T->G:C	AAA->GAA	K->E	yafE
A2	F21_2	232801	protein_coding	A:T->G:C	GGT->GGC	-	mltD
C2	B16_2	233915	protein_coding	A:T->T:A	GTG->GAG	V->E	mltD
A2	F7_2	234598	protein_coding	A:T->G:C	GTA->GCA	V->A	gloB
B1	J23_1	234484	protein_coding	A:T->G:C	CAT->CGT	H->R	gloB
A1	C3_1	235251	protein_coding	A:T->G:C	ACC->GCC	T->A	yafS
B2	T1_2	234898	protein_coding	G:C->A:T	GCG->GTG	A->V	yafS
B2	T20_2	234883	protein_coding	A:T->G:C	AAG->AGG	K->R	yafS
B2	T2_2	234898	protein_coding	G:C->A:T	GCG->GTG	A->V	yafS
B2	T17_2	235967	protein_coding	G:C->A:T	TCG->TCA	-	rnhA
B2	T23_2	235882	protein_coding	G:C->A:T	CGC->TGC	R->C	rnhA
A1	C17_1	236329	protein_coding	A:T->G:C	GAC->GGC	D->G	dnaQ
B1	J24_1	236749	protein_coding	G:C->A:T	CGT->CAT	R->H	dnaQ
A2	F25_2	236993	tRNA	G:C->A:T	-	-	aspV
A1	C21_1	237732	protein_coding	A:T->G:C	GAT->GGT	D->G	yafT
A1	C17_1	238080	protein_coding	A:T->G:C	TAT->TGT	Y->C	yafT
A1	C22_1	238646	protein_coding	A:T->G:C	ACC->GCC	T->A	ykfM
B1	J25_1	238428	protein_coding	A:T->G:C	ATA->ATG	I->M	ykfM
A2	F16_2	239574	protein_coding	G:C->A:T	GAC->AAC	D->N	yafV
A1	C16_1	239755	protein_coding	A:T->G:C	CGT->CGC	-	yafV
B2	T18_2	239454	protein_coding	G:C->A:T	GCA->ACA	A->T	yafV
B2	T8_2	240151	protein_coding	G:C->A:T	CTG->CTA	-	yafV
B1	J22_1	239647	protein_coding	G:C->T:A	GCG->GCT	-	yafV
A1	C12_1	240782	protein_coding	A:T->G:C	CTG->CCG	L->P	ivy
A1	C14_1	242943	protein_coding	A:T->G:C	ACC->GCC	T->A	fadE
A1	C8_1	241480	protein_coding	G:C->A:T	TCG->TCA	-	fadE
A1	C22_1	241120	protein_coding	G:C->A:T	GCG->GCA	-	fadE
B2	T19_2	241120	protein_coding	G:C->A:T	GCG->GCA	-	fadE
B2	T6_2	242592	protein_coding	A:T->G:C	TTT->CTT	F->L	fadE
B1	J7_1	242829	protein_coding	G:C->T:A	CTT->ATT	L->I	fadE
B1	J23_1	241825	protein_coding	G:C->A:T	GCC->GCT	-	fadE
B2	T17_2	243684	protein_coding	G:C->T:A	CTT->ATT	L->I	lpcA
B2	T3_2	244614	protein_coding	G:C->A:T	CGC->CGT	-	yafJ
B2	T12_2	244906	protein_coding	A:T->G:C	ACC->GCC	T->A	yafJ
B1	J22_1	244355	protein_coding	A:T->G:C	AAC->AGC	N->S	yafJ
B1	J5_1	244686	protein_coding	G:C->T:A	GGC->GGA	-	yafJ
B2	T25_2	251919	protein_coding	G:C->A:T	CCG->CTG	P->L	dinB
A1	C7_1	255389	protein_coding	A:T->G:C	ACC->GCC	T->A	pepD
A1	C8_1	255144	protein_coding	A:T->G:C	CAT->CAC	-	pepD
B1	J6_1	255686	protein_coding	G:C->A:T	CCG->TCG	P->S	pepD
A1	C22_1	256307	protein_coding	A:T->G:C	ACC->GCC	T->A	gpt
B1	J21_1	256412	protein_coding	G:C->A:T	GTC->ATC	V->I	gpt
B2	T25_2	257622	protein_coding	G:C->T:A	GAT->TAT	D->Y	frsA
B1	J24_1	257260	protein_coding	G:C->A:T	TCC->TTC	S->F	frsA
A1	C18_1	259966	protein_coding	A:T->G:C	AGT->AGC	-	phoE
B2	T4_2	259607	protein_coding	G:C->A:T	GGC->GAC	G->D	phoE
B1	J7_1	259488	protein_coding	A:T->G:C	AGT->GGT	S->G	phoE
B1	J19_1	259291	protein_coding	G:C->A:T	GCG->GCA	-	phoE
A2	F1_2	261266	protein_coding	G:C->A:T	AGC->AGT	-	proB
A2	F22_2	260945	protein_coding	A:T->G:C	GAA->GAG	-	proB
A1	C9_1	261386	protein_coding	A:T->G:C	GAT->GAC	-	proB
B1	J9_1	260840	protein_coding	G:C->A:T	AAC->AAT	-	proB
B1	J9_1	260924	protein_coding	G:C->A:T	CCG->CCA	-	proB
B1	J16_1	260755	protein_coding	G:C->A:T	GCG->GTG	A->V	proB
A1	C6_1	262531	protein_coding	G:C->A:T	GCG->GCA	-	proA
A1	C15_1	262048	protein_coding	G:C->A:T	GCG->GCA	-	proA
B1	J23_1	262425	protein_coding	A:T->G:C	GAG->GGG	E->G	proA
B2	T13_2	263878	protein_coding	G:C->A:T	GAA->AAA	E->K	yafW
A2	F13_2	264210	protein_coding	A:T->G:C	TAC->TGC	Y->C	ykfH
A2	F1_2	264451	protein_coding	A:T->G:C	CGT->CGC	-	ykfG
A2	F24_2	264892	protein_coding	A:T->G:C	GCA->GCG	-	yafX
A2	F10_2	265058	protein_coding	A:T->G:C	ATC->ACC	I->T	yafX
B1	J1_1	265053	protein_coding	G:C->A:T	GCC->ACC	A->T	yafX
B2	T8_2	265541	protein_coding	G:C->A:T	ATG->ATA	M->I	ykfF
B2	T14_2	265470	protein_coding	G:C->A:T	AGC->AAC	S->N	ykfF
B1	J14_1	265487	protein_coding	G:C->A:T	GCG->GCA	-	ykfF
B1	J23_1	266043	protein_coding	G:C->A:T	CTG->CTA	-	ykfB
A2	F5_2	266422	protein_coding	A:T->G:C	GAT->GAC	-	yafY
B1	J25_1	266313	protein_coding	G:C->A:T	GAT->AAT	D->N	yafY
B1	J5_1	266496	protein_coding	G:C->A:T	GCA->ACA	A->T	yafY
B1	J13_1	267283	protein_coding	A:T->G:C	GGA->GGG	-	yafZ
B2	T24_2	268451	protein_coding	G:C->A:T	GCG->GCA	-	ykfA
B2	T23_2	268295	protein_coding	G:C->A:T	GTG->GTA	-	ykfA
B2	T22_2	269738	protein_coding	G:C->A:T	GAA->AAA	E->K	perR
A2	F24_2	270901	protein_coding	G:C->A:T	GGC->GAC	G->D	insI-1
A2	F11_2	270901	protein_coding	G:C->A:T	GGC->GAC	G->D	insI-1
A2	F11_2	271586	protein_coding	A:T->G:C	AAT->AAC	-	insI-1
A1	C17_1	271295	protein_coding	G:C->A:T	CTG->CTA	-	insI-1
A1	C17_1	271383	protein_coding	G:C->C:G	GTT->CTT	V->L	insI-1
A1	C17_1	271586	protein_coding	A:T->G:C	AAT->AAC	-	insI-1
B2	T10_2	271567	protein_coding	A:T->G:C	CAG->CGG	Q->R	insI-1
B1	J9_1	271062	protein_coding	G:C->T:A	CGA->AGA	-	insI-1
B1	J20_1	271005	protein_coding	G:C->A:T	GTT->ATT	V->I	insI-1
B1	J11_1	271383	protein_coding	G:C->C:G	GTT->CTT	V->L	insI-1
B1	J3_1	270864	protein_coding	G:C->A:T	CCT->TCT	P->S	insI-1
A1	C25_1	273776	protein_coding	G:C->A:T	GGC->GGT	-	ykfC
B2	T6_2	273831	protein_coding	G:C->A:T	GGC->AGC	G->S	ykfC
A2	F8_2	276059	protein_coding	G:C->A:T	ATC->ATT	-	mmuP
B1	J21_1	275437	protein_coding	A:T->G:C	TAC->TGC	Y->C	mmuP
B1	J20_1	276618	protein_coding	G:C->A:T	CAG->TAG	Q->stop	mmuP
A1	C22_1	276969	protein_coding	A:T->G:C	GAA->GAG	-	mmuM
B2	T19_2	277530	protein_coding	A:T->G:C	GAA->GAG	-	mmuM
B2	T7_2	277162	protein_coding	G:C->A:T	CAT->TAT	H->Y	mmuM
A2	F12_2	278147	protein_coding	G:C->A:T	GGC->GAC	G->D	afuC
A2	F15_2	278187	protein_coding	A:T->G:C	ACT->GCT	T->A	afuC
A1	C13_1	279227	protein_coding	A:T->T:A	CAG->CTG	Q->L	insB-2
A1	C13_1	279461	protein_coding	A:T->G:C	GTA->GCA	V->A	insB-2
A1	C13_1	279487	protein_coding	G:C->T:A	AGG->AGT	R->S	insB-2
A1	C13_1	279669	protein_coding	G:C->T:A	CGC->AGC	R->S	insB-2
A1	C13_1	279669	protein_coding	G:C->T:A	ACC->ACA	-	insA-2
A1	C13_1	279799	protein_coding	G:C->A:T	GGA->GAA	G->E	insA-2
A1	C13_1	279804	protein_coding	A:T->G:C	ACT->ACC	-	insA-2
B1	J7_1	280512	protein_coding	A:T->G:C	TAC->TGC	Y->C	yagB
B2	T9_2	281051	protein_coding	G:C->A:T	ACG->ACA	-	yagA
B1	J12_1	281764	protein_coding	A:T->G:C	TCT->CCT	S->P	yagA
A1	C8_1	282370	protein_coding	G:C->A:T	GCG->GCA	-	yagE
B2	T19_2	283007	protein_coding	A:T->G:C	ACC->GCC	T->A	yagE
B1	J13_1	282528	protein_coding	G:C->A:T	GGC->GAC	G->D	yagE
A2	F4_2	284359	protein_coding	G:C->A:T	GGC->AGC	G->S	yagF
A2	F7_2	283763	protein_coding	G:C->A:T	GCG->GTG	A->V	yagF
A2	F20_2	284960	protein_coding	A:T->G:C	GAC->GGC	D->G	yagF
A1	C24_1	284373	protein_coding	G:C->A:T	GGC->GGT	-	yagF
A1	C23_1	284153	protein_coding	G:C->A:T	GCC->GTC	A->V	yagF
A1	C20_1	283627	protein_coding	A:T->G:C	TTT->CTT	F->L	yagF
B2	T19_2	284052	protein_coding	G:C->A:T	GGC->GGT	-	yagF
B2	T23_2	283694	protein_coding	G:C->A:T	GGG->GAG	G->E	yagF
B2	T23_2	284678	protein_coding	A:T->G:C	CAG->CGG	Q->R	yagF
B1	J11_1	284101	protein_coding	G:C->A:T	GTG->ATG	V->M	yagF
A1	C21_1	285441	protein_coding	A:T->G:C	GAC->GGC	D->G	yagG
A1	C8_1	285918	protein_coding	A:T->G:C	GAC->GGC	D->G	yagG
B1	J25_1	286331	protein_coding	G:C->A:T	CCG->TCG	P->S	yagG
B1	J23_1	285648	protein_coding	G:C->C:G	GCC->GGC	A->G	yagG
B1	J23_1	285764	protein_coding	G:C->A:T	GTT->ATT	V->I	yagG
C2	B11_2	285827	protein_coding	G:C->A:T	CTG->TTG	-	yagG
A2	F8_2	286945	protein_coding	A:T->G:C	ACC->GCC	T->A	yagH
A2	F17_2	286859	protein_coding	A:T->G:C	TAC->TGC	Y->C	yagH
A1	C6_1	287137	protein_coding	G:C->A:T	GAG->AAG	E->K	yagH
A1	C13_1	286918	protein_coding	G:C->A:T	GAC->AAC	D->N	yagH
B2	T4_2	286949	protein_coding	G:C->A:T	CCG->CTG	P->L	yagH
B1	J12_1	287171	protein_coding	G:C->A:T	CCG->CTG	P->L	yagH
B1	J9_1	288112	protein_coding	A:T->G:C	AAC->GAC	N->D	yagH
A2	F5_2	289035	protein_coding	A:T->G:C	CTG->CCG	L->P	xynR
B2	T19_2	288520	protein_coding	G:C->A:T	GCC->ACC	A->T	xynR
B2	T22_2	288646	protein_coding	G:C->A:T	GAA->AAA	E->K	xynR
A1	C8_1	289967	protein_coding	G:C->A:T	GTG->GTA	-	argF
B2	T8_2	290990	protein_coding	G:C->A:T	CGC->TGC	R->C	insB-3
D1	H7_1	290958	protein_coding	G:C->T:A	AGG->AGT	R->S	insB-3
D1	H7_1	291006	protein_coding	G:C->A:T	TAC->TAT	-	insB-3
D1	H7_1	291009	protein_coding	A:T->C:G	GGA->GGC	-	insB-3
D1	H7_1	291140	protein_coding	G:C->T:A	CGC->AGC	R->S	insB-3
D1	H7_1	291140	protein_coding	G:C->T:A	ACC->ACA	-	insA-3
A2	F7_2	291605	protein_coding	A:T->G:C	ACA->GCA	T->A	yagJ
B1	J1_1	291644	protein_coding	G:C->A:T	GCC->ACC	A->T	yagJ
A2	F22_2	292501	protein_coding	G:C->A:T	GAT->AAT	D->N	yagK
B1	J5_1	292579	protein_coding	G:C->A:T	GGG->AGG	G->R	yagK
B2	T19_2	293248	protein_coding	G:C->A:T	CGG->CAG	R->Q	yagL
A2	F1_2	294180	protein_coding	A:T->G:C	GAT->GGT	D->G	yagM
A2	F3_2	294605	protein_coding	A:T->G:C	GTA->GTG	-	yagM
B2	T23_2	293977	protein_coding	A:T->G:C	ATA->GTA	I->V	yagM
A1	C1_1	295019	protein_coding	G:C->A:T	GAG->AAG	E->K	ykgV
A1	C4_1	295210	protein_coding	A:T->G:C	ACT->GCT	T->A	yagN
A1	C18_1	295300	protein_coding	G:C->A:T	GCT->ACT	A->T	yagN
A2	F6_2	296673	protein_coding	G:C->A:T	GCC->ACC	A->T	intF
A1	C9_1	296425	protein_coding	A:T->G:C	ACT->ACC	-	intF
A1	C20_1	296312	protein_coding	A:T->G:C	GTT->GCT	V->A	intF
B1	J12_1	296087	protein_coding	A:T->G:C	ATC->ACC	I->T	intF
B1	J21_1	297030	protein_coding	A:T->G:C	AGC->GGC	S->G	intF
B1	J22_1	298422	protein_coding	A:T->G:C	GAA->GGA	E->G	paoD
B2	T19_2	300629	protein_coding	G:C->A:T	GGC->GGT	-	paoC
B2	T11_2	300838	protein_coding	G:C->A:T	GGC->AGC	G->S	paoC
B1	J25_1	300378	protein_coding	G:C->A:T	AGC->AAC	S->N	paoC
B1	J21_1	300958	protein_coding	A:T->G:C	GTA->GTG	-	paoB
A1	C21_1	302462	protein_coding	A:T->C:G	ACC->CCC	T->P	paoA
B1	J16_1	302130	protein_coding	G:C->A:T	GCG->GCA	-	paoA
A1	C3_1	304729	protein_coding	G:C->A:T	TGG->TGA	W->stop	ecpE
B2	T20_2	305050	protein_coding	G:C->A:T	AAC->AAT	-	ecpE
A1	C12_1	306151	protein_coding	A:T->G:C	ACC->GCC	T->A	ecpD
A1	C22_1	305344	protein_coding	A:T->G:C	TGG->CGG	W->R	ecpD
B1	J12_1	305500	protein_coding	A:T->G:C	TCC->CCC	S->P	ecpD
A1	C11_1	308062	protein_coding	A:T->G:C	CTG->CCG	L->P	ecpC
B2	T19_2	307718	protein_coding	G:C->A:T	CGC->TGC	R->C	ecpC
B1	J13_1	306837	protein_coding	G:C->A:T	GTG->GTA	-	ecpC
B1	J14_1	306837	protein_coding	G:C->A:T	GTG->GTA	-	ecpC
A1	C18_1	309746	protein_coding	G:C->A:T	CGC->CAC	R->H	ecpB
B1	J10_1	309904	protein_coding	G:C->T:A	ATC->ATA	-	ecpB
B2	T3_2	310570	protein_coding	G:C->A:T	TCG->TCA	-	ecpA
B1	J7_1	310869	protein_coding	G:C->A:T	ACG->ACA	-	ecpR
A2	F1_2	312149	protein_coding	G:C->A:T	CGT->CAT	R->H	ykgL
B2	T5_2	312139	protein_coding	A:T->G:C	ACT->GCT	T->A	ykgL
B2	T6_2	312139	protein_coding	A:T->G:C	ACT->GCT	T->A	ykgL
A1	C16_1	312714	protein_coding	A:T->G:C	TAC->CAC	Y->H	ykgM
A1	C1_1	312740	protein_coding	A:T->G:C	GTG->GCG	V->A	ykgM
B1	J11_1	312764	protein_coding	A:T->G:C	ATC->ACC	I->T	ykgM
B2	T19_2	315506	protein_coding	A:T->G:C	CGT->CGC	-	insE-1
B2	T22_2	316414	protein_coding	G:C->C:G	GGC->GGG	-	insF-1
B2	T21_2	316414	protein_coding	G:C->C:G	GGC->GGG	-	insF-1
C2	B2_2	316414	protein_coding	G:C->C:G	GGC->GGG	-	insF-1
C2	B13_2	316414	protein_coding	G:C->C:G	GGC->GGG	-	insF-1
C1	O9_1	316414	protein_coding	G:C->C:G	GGC->GGG	-	insF-1
B1	J12_1	318413	protein_coding	G:C->A:T	AGA->AAA	R->K	rclB
A2	F21_2	318945	protein_coding	G:C->A:T	GCT->ACT	A->T	rclA
B2	T11_2	319436	protein_coding	G:C->T:A	GCA->GAA	A->E	rclA
A2	F2_2	320800	protein_coding	G:C->A:T	CAC->TAC	H->Y	rclR
A2	F9_2	322029	protein_coding	G:C->A:T	GCC->GTC	A->V	ykgE
B1	J24_1	322321	protein_coding	G:C->A:T	AGC->AGT	-	ykgE
B1	J3_1	322015	protein_coding	A:T->G:C	CCA->CCG	-	ykgE
A2	F11_2	322471	protein_coding	A:T->G:C	TTG->TCG	L->S	ykgF
B2	T2_2	322476	protein_coding	G:C->A:T	CAC->TAC	H->Y	ykgF
A1	C13_1	323825	protein_coding	G:C->A:T	CCG->CTG	P->L	ykgG
A1	C24_1	326996	protein_coding	A:T->G:C	GGT->GGC	-	betA
B1	J23_1	325895	protein_coding	A:T->G:C	GGT->GGC	-	betA
C2	B9_2	326006	protein_coding	G:C->A:T	TAC->TAT	-	betA
A2	F11_2	327851	protein_coding	G:C->A:T	CCG->TCG	P->S	betB
B2	T15_2	327327	protein_coding	G:C->A:T	ACG->ACA	-	betB
B2	T23_2	328327	protein_coding	A:T->G:C	GTG->GCG	V->A	betB
A2	F10_2	329261	protein_coding	A:T->G:C	GTG->GCG	V->A	betI
B1	J13_1	329304	protein_coding	G:C->A:T	CGC->TGC	R->C	betI
A1	C6_1	331269	protein_coding	G:C->A:T	CCG->TCG	P->S	betT
A1	C21_1	330392	protein_coding	G:C->A:T	GAC->GAT	-	betT
B2	T19_2	331076	protein_coding	G:C->T:A	CCG->CCT	-	betT
B2	T7_2	330437	protein_coding	A:T->G:C	GCA->GCG	-	betT
B1	J2_1	330184	protein_coding	G:C->A:T	TCG->TTG	S->L	betT
A1	C25_1	333951	protein_coding	A:T->G:C	GGT->GGC	-	yahB
B1	J15_1	333786	protein_coding	G:C->A:T	TTG->TTA	-	yahB
A1	C16_1	334941	protein_coding	A:T->G:C	TCT->CCT	S->P	yahC
A1	C17_1	335409	protein_coding	A:T->G:C	ACG->GCG	T->A	yahD
B1	J1_1	335568	protein_coding	G:C->A:T	GAT->AAT	D->N	yahD
A1	C12_1	337169	protein_coding	G:C->A:T	CGT->CAT	R->H	yahF
B2	T18_2	337511	protein_coding	A:T->G:C	AAC->AGC	N->S	yahF
B2	T13_2	337283	protein_coding	G:C->A:T	CCA->CTA	P->L	yahF
B2	T14_2	339096	protein_coding	G:C->A:T	CCG->TCG	P->S	yahG
B1	J15_1	338348	protein_coding	A:T->G:C	CAA->CAG	-	yahG
A1	C20_1	339800	protein_coding	A:T->G:C	CAA->CGA	Q->R	yahH
A1	C20_1	339979	protein_coding	G:C->A:T	GTG->ATG	V->M	yahH
A1	C4_1	340395	protein_coding	G:C->A:T	CCG->CCA	-	yahI
A1	C13_1	340555	protein_coding	G:C->A:T	CCC->TCC	P->S	yahI
B2	T5_2	340240	protein_coding	G:C->A:T	CAG->TAG	Q->stop	yahI
B2	T6_2	340240	protein_coding	G:C->A:T	CAG->TAG	Q->stop	yahI
B1	J19_1	340272	protein_coding	G:C->A:T	ACG->ACA	-	yahI
A2	F9_2	342029	protein_coding	G:C->A:T	GGC->GAC	G->D	yahJ
A2	F22_2	341130	protein_coding	A:T->G:C	AAA->AAG	-	yahJ
A1	C25_1	342139	protein_coding	G:C->A:T	CCG->TCG	P->S	yahJ
A1	C23_1	341393	protein_coding	A:T->G:C	GTC->GCC	V->A	yahJ
B2	T18_2	342222	protein_coding	G:C->A:T	GAC->GAT	-	yahJ
B2	T20_2	341271	protein_coding	G:C->T:A	ATC->ATA	-	yahJ
B1	J2_1	341655	protein_coding	G:C->A:T	GGC->GGT	-	yahJ
A2	F20_2	343738	protein_coding	A:T->G:C	AAA->AAG	-	yahK
A1	C25_1	343824	protein_coding	G:C->A:T	GCT->GTT	A->V	yahK
B2	T19_2	343717	protein_coding	A:T->G:C	GAA->GAG	-	yahK
B2	T4_2	343234	protein_coding	G:C->A:T	CCG->CCA	-	yahK
B1	J12_1	343810	protein_coding	A:T->G:C	GAA->GAG	-	yahK
B1	J20_1	343447	protein_coding	A:T->G:C	CAT->CAC	-	yahK
A1	C1_1	347634	protein_coding	A:T->G:C	CGA->CGG	-	prpR
A1	C17_1	346896	protein_coding	G:C->C:G	GGC->GGG	-	prpR
B2	T24_2	347348	protein_coding	G:C->A:T	GCC->ACC	A->T	prpR
B1	J11_1	347741	protein_coding	A:T->G:C	TAT->CAT	Y->H	prpR
A1	C25_1	349292	protein_coding	A:T->G:C	CAG->CGG	Q->R	prpB
A2	F4_2	350543	protein_coding	G:C->A:T	CAC->TAC	H->Y	prpC
A1	C6_1	350848	protein_coding	G:C->A:T	ATC->ATT	-	prpC
B2	T7_2	350343	protein_coding	G:C->A:T	CGC->CAC	R->H	prpC
C2	B8_2	350529	protein_coding	A:T->G:C	TTC->TCC	F->S	prpC
A2	F7_2	351635	protein_coding	A:T->G:C	ATG->GTG	M->V	prpD
A2	F15_2	351798	protein_coding	A:T->G:C	CTC->CCC	L->P	prpD
B2	T15_2	352602	protein_coding	G:C->A:T	TCT->TTT	S->F	prpD
B2	T8_2	354521	protein_coding	G:C->A:T	GAT->AAT	D->N	prpE
B2	T1_2	353542	protein_coding	G:C->A:T	TGC->TGT	-	prpE
B2	T21_2	353022	protein_coding	A:T->G:C	CAG->CGG	Q->R	prpE
B2	T2_2	353542	protein_coding	G:C->A:T	TGC->TGT	-	prpE
A2	F24_2	355596	protein_coding	G:C->A:T	GTG->GTA	-	codB
A1	C4_1	357426	protein_coding	A:T->G:C	CAG->CGG	Q->R	codA
B2	T20_2	356556	protein_coding	G:C->T:A	GCA->GAA	A->E	codA
A2	F4_2	358502	protein_coding	G:C->A:T	GTC->GTT	-	cynR
B2	T10_2	358328	protein_coding	G:C->A:T	ACG->ACA	-	cynR
B1	J22_1	358401	protein_coding	A:T->G:C	GTC->GCC	V->A	cynR
B1	J5_1	358469	protein_coding	A:T->G:C	GAA->GAG	-	cynR
B1	J19_1	358611	protein_coding	A:T->G:C	GTC->GCC	V->A	cynR
A2	F24_2	359072	protein_coding	G:C->A:T	GAC->AAC	D->N	cynT
A1	C7_1	358831	protein_coding	G:C->A:T	TTC->TTT	-	cynT
A1	C22_1	359804	protein_coding	A:T->G:C	ACA->GCA	T->A	cynS
A2	F20_2	360218	protein_coding	G:C->A:T	GCC->GTC	A->V	cynX
B2	T23_2	360621	protein_coding	G:C->A:T	GGC->GGT	-	cynX
B1	J6_1	360406	protein_coding	G:C->A:T	GGT->AGT	G->S	cynX
B1	J7_1	361010	protein_coding	G:C->A:T	TCT->TTT	S->F	cynX
B1	J2_1	360297	protein_coding	G:C->A:T	ATC->ATT	-	cynX
A1	C25_1	361683	protein_coding	G:C->A:T	GAA->AAA	E->K	lacA
A1	C9_1	361500	protein_coding	A:T->G:C	TTG->CTG	-	lacA
A2	F16_2	363173	protein_coding	A:T->G:C	TAT->CAT	Y->H	lacY
A1	C4_1	362838	protein_coding	A:T->G:C	CTA->CTG	-	lacY
A2	F1_2	366213	protein_coding	A:T->G:C	CAT->CAC	-	lacZ
A2	F21_2	363877	protein_coding	G:C->A:T	CGC->CAC	R->H	lacZ
A2	F22_2	364455	protein_coding	G:C->A:T	GCG->GCA	-	lacZ
A1	C12_1	366096	protein_coding	G:C->A:T	GTG->GTA	-	lacZ
A1	C23_1	365994	protein_coding	G:C->A:T	GTG->GTA	-	lacZ
B2	T1_2	366092	protein_coding	G:C->A:T	GAA->AAA	E->K	lacZ
B2	T5_2	366092	protein_coding	G:C->A:T	GAA->AAA	E->K	lacZ
B2	T25_2	363478	protein_coding	G:C->T:A	CGC->CTC	R->L	lacZ
B2	T24_2	364355	protein_coding	G:C->A:T	GAG->AAG	E->K	lacZ
B1	J21_1	364837	protein_coding	G:C->A:T	GGC->GAC	G->D	lacZ
B1	J22_1	365930	protein_coding	G:C->T:A	CTC->ATC	L->I	lacZ
B1	J5_1	364604	protein_coding	G:C->A:T	GTC->ATC	V->I	lacZ
A1	C22_1	368261	protein_coding	A:T->G:C	ACG->GCG	T->A	mhpR
A1	C13_1	367629	protein_coding	A:T->G:C	GCT->GCC	-	mhpR
B2	T1_2	368037	protein_coding	G:C->A:T	AGC->AGT	-	mhpR
B2	T21_2	368209	protein_coding	G:C->T:A	CGA->CTA	R->L	mhpR
B1	J6_1	367689	protein_coding	G:C->A:T	AAG->AAA	-	mhpR
A2	F6_2	368748	protein_coding	A:T->G:C	AAA->AAG	-	mhpA
A1	C7_1	369427	protein_coding	G:C->A:T	CGT->TGT	R->C	mhpA
A1	C23_1	370169	protein_coding	G:C->A:T	GCC->GTC	A->V	mhpA
B2	T24_2	370042	protein_coding	G:C->T:A	CAA->AAA	Q->K	mhpA
B2	T8_2	370305	protein_coding	A:T->G:C	CAC->CGC	H->R	mhpB
B2	T25_2	370480	protein_coding	G:C->T:A	GGC->GGA	-	mhpB
B1	J8_1	370548	protein_coding	G:C->A:T	GCG->GTG	A->V	mhpB
A1	C12_1	371736	protein_coding	A:T->G:C	ACT->ACC	-	mhpC
A1	C13_1	371469	protein_coding	G:C->A:T	GGC->GGT	-	mhpC
B2	T3_2	371733	protein_coding	G:C->A:T	CCG->CCA	-	mhpC
B2	T16_2	371965	protein_coding	G:C->A:T	CCG->TCG	P->S	mhpC
A2	F12_2	372720	protein_coding	A:T->G:C	GGA->GGG	-	mhpD
A1	C11_1	372366	protein_coding	G:C->A:T	GCC->GCT	-	mhpD
A1	C23_1	372773	protein_coding	A:T->G:C	GAA->GGA	E->G	mhpD
B2	T24_2	372539	protein_coding	G:C->T:A	AGC->ATC	S->I	mhpD
A1	C20_1	373037	protein_coding	A:T->G:C	CCT->CCC	-	mhpF
B2	T4_2	373498	protein_coding	G:C->A:T	GCG->GTG	A->V	mhpF
A2	F15_2	374393	protein_coding	G:C->A:T	GAT->AAT	D->N	mhpE
A1	C1_1	374535	protein_coding	G:C->A:T	AGC->AAC	S->N	mhpE
B2	T17_2	374756	protein_coding	A:T->G:C	ACG->GCG	T->A	mhpE
B2	T5_2	374141	protein_coding	A:T->G:C	ACT->GCT	T->A	mhpE
B2	T5_2	374744	protein_coding	G:C->A:T	CGT->TGT	R->C	mhpE
B2	T6_2	374141	protein_coding	A:T->G:C	ACT->GCT	T->A	mhpE
B2	T6_2	374744	protein_coding	G:C->A:T	CGT->TGT	R->C	mhpE
A2	F17_2	376107	protein_coding	A:T->G:C	ACG->GCG	T->A	mhpT
A2	F17_2	376666	protein_coding	G:C->A:T	GCC->GTC	A->V	mhpT
B1	J12_1	376209	protein_coding	G:C->A:T	CAG->TAG	Q->stop	mhpT
B2	T4_2	377132	protein_coding	G:C->A:T	CGC->TGC	R->C	yaiL
A1	C21_1	378274	protein_coding	A:T->G:C	GTC->GCC	V->A	frmB
B2	T22_2	379432	protein_coding	A:T->G:C	CTC->CCC	L->P	frmA
C2	B12_2	378704	protein_coding	G:C->A:T	GCG->ACG	A->T	frmA
A1	C24_1	380782	protein_coding	A:T->G:C	TTA->CTA	-	yaiO
B2	T21_2	381585	protein_coding	G:C->A:T	CAG->TAG	Q->stop	insC-1
B2	T23_2	381369	protein_coding	G:C->A:T	CCG->TCG	P->S	insC-1
A1	C7_1	383521	protein_coding	G:C->A:T	GGT->AGT	G->S	yaiP
A1	C9_1	383318	protein_coding	A:T->G:C	CGT->CGC	-	yaiP
B2	T20_2	383272	protein_coding	G:C->A:T	GGC->AGC	G->S	yaiP
B1	J23_1	383625	protein_coding	G:C->A:T	GGC->GAC	G->D	yaiP
B2	T10_2	384561	protein_coding	A:T->G:C	ATC->ACC	I->T	yaiS
A1	C21_1	385930	protein_coding	A:T->G:C	CAA->CAG	-	tauA
A1	C18_1	386016	protein_coding	A:T->G:C	GAC->GGC	D->G	tauA
B2	T12_2	385761	protein_coding	G:C->A:T	GCA->GTA	A->V	tauA
B1	J15_1	385462	protein_coding	G:C->A:T	AAC->AAT	-	tauA
B2	T2_2	386388	protein_coding	G:C->A:T	GCG->GTG	A->V	tauB
B1	J8_1	386459	protein_coding	G:C->A:T	CGC->TGC	R->C	tauB
A1	C6_1	387490	protein_coding	G:C->A:T	CGT->TGT	R->C	tauC
A1	C18_1	387495	protein_coding	G:C->A:T	GCC->GCT	-	tauC
B1	J20_1	387012	protein_coding	G:C->A:T	CTG->CTA	-	tauC
B2	T3_2	388304	protein_coding	A:T->G:C	GAA->GAG	-	tauD
A2	F8_2	391778	protein_coding	G:C->C:G	GGC->GGG	-	insF-2
A2	F6_2	391778	protein_coding	G:C->C:G	GGC->GGG	-	insF-2
A2	F5_2	392541	protein_coding	A:T->G:C	CTC->CCC	L->P	insF-2
B1	J21_1	391782	protein_coding	G:C->A:T	GGC->GAC	G->D	insF-2
D2	L24_2	391778	protein_coding	G:C->C:G	GGC->GGG	-	insF-2
C2	B16_2	391778	protein_coding	G:C->C:G	GGC->GGG	-	insF-2
A1	C14_1	392703	protein_coding	A:T->G:C	TCT->CCT	S->P	insE-2
A2	F9_2	394682	protein_coding	G:C->A:T	AAC->AAT	-	iprA
B1	J6_1	394650	protein_coding	G:C->T:A	GAG->TAG	E->stop	iprA
C1	O9_1	394635	protein_coding	A:T->G:C	ACT->GCT	T->A	iprA
A1	C22_1	396140	protein_coding	G:C->A:T	GGG->AGG	G->R	ampH
A1	C9_1	395386	protein_coding	A:T->G:C	GTC->GCC	V->A	ampH
B1	J1_1	395342	protein_coding	G:C->A:T	GCC->ACC	A->T	ampH
B1	J21_1	396197	protein_coding	G:C->A:T	GCC->ACC	A->T	ampH
B2	T13_2	397022	protein_coding	A:T->G:C	AAA->AAG	-	sbmA
B1	J2_1	397469	protein_coding	A:T->G:C	GCT->GCC	-	sbmA
A2	F15_2	398631	protein_coding	A:T->G:C	AGC->GGC	S->G	yaiW
A1	C21_1	398845	protein_coding	G:C->A:T	TCA->TTA	S->L	yaiW
B1	J20_1	399990	protein_coding	G:C->A:T	GTG->ATG	V->M	ddlA
A1	C20_1	401972	protein_coding	G:C->A:T	GGG->AGG	G->R	phoA
B2	T4_2	401826	protein_coding	G:C->A:T	CCT->CTT	P->L	phoA
B1	J9_1	403074	protein_coding	G:C->A:T	GCG->GTG	A->V	phoA
B1	J10_1	402896	protein_coding	A:T->G:C	ACG->GCG	T->A	phoA
D1	H17_1	403090	protein_coding	G:C->A:T	GCC->GCT	-	phoA
A1	C24_1	403761	protein_coding	A:T->G:C	GAG->GGG	E->G	dgcC
B2	T18_2	404579	protein_coding	A:T->G:C	TTT->CTT	F->L	dgcC
A1	C17_1	405456	protein_coding	G:C->A:T	ATC->ATT	-	proC
B2	T9_2	405874	protein_coding	A:T->G:C	TTA->TTG	-	yaiI
B1	J1_1	405934	protein_coding	G:C->A:T	GCC->GCT	-	yaiI
B1	J24_1	407431	protein_coding	A:T->G:C	AGT->GGT	S->G	aroM
A2	F2_2	409887	protein_coding	A:T->G:C	TGG->CGG	W->R	rdgC
A1	C22_1	409373	protein_coding	G:C->A:T	AGC->AAC	S->N	rdgC
A2	F14_2	410611	protein_coding	A:T->G:C	GGA->GGG	-	mak
A1	C18_1	410744	protein_coding	A:T->G:C	AGC->GGC	S->G	mak
A1	C22_1	410164	protein_coding	A:T->G:C	TTA->TTG	-	mak
A1	C13_1	410310	protein_coding	A:T->G:C	CAG->CGG	Q->R	mak
B1	J8_1	410167	protein_coding	G:C->A:T	GGC->GGT	-	mak
A1	C7_1	411452	protein_coding	G:C->A:T	GGA->AGA	G->R	araJ
A2	F9_2	415422	protein_coding	A:T->G:C	GTG->GCG	V->A	sbcC
A2	F2_2	413281	protein_coding	G:C->A:T	GTG->ATG	V->M	sbcC
A2	F21_2	415479	protein_coding	A:T->G:C	TAC->TGC	Y->C	sbcC
A1	C24_1	415501	protein_coding	A:T->G:C	TTT->CTT	F->L	sbcC
A1	C15_1	415540	protein_coding	A:T->G:C	ATG->GTG	M->V	sbcC
B2	T13_2	414514	protein_coding	G:C->A:T	GCC->ACC	A->T	sbcC
B2	T10_2	412621	protein_coding	A:T->G:C	TTT->CTT	F->L	sbcC
A2	F25_2	415960	protein_coding	G:C->A:T	TTG->TTA	-	sbcD
A1	C11_1	415912	protein_coding	A:T->G:C	CGT->CGC	-	sbcD
B2	T24_2	416712	protein_coding	G:C->A:T	GCA->ACA	A->T	sbcD
B1	J21_1	415800	protein_coding	G:C->T:A	CAT->AAT	H->N	sbcD
B1	J9_1	417236	protein_coding	G:C->A:T	GCG->GTG	A->V	phoB
A2	F25_2	418170	protein_coding	G:C->A:T	GGC->GGT	-	phoR
B1	J5_1	418672	protein_coding	A:T->G:C	ACG->GCG	T->A	phoR
B2	T18_2	420241	protein_coding	G:C->A:T	GGC->GGT	-	brnQ
B2	T19_2	419684	protein_coding	A:T->G:C	ATG->GTG	M->V	brnQ
B1	J6_1	419921	protein_coding	A:T->G:C	ATT->GTT	I->V	brnQ
B1	J9_1	420504	protein_coding	A:T->G:C	TTC->TCC	F->S	brnQ
B2	T24_2	422342	protein_coding	G:C->A:T	CTG->TTG	-	proY
B2	T23_2	422276	protein_coding	G:C->A:T	GTC->ATC	V->I	proY
C1	O24_1	421038	protein_coding	A:T->C:G	TTT->TGT	F->C	proY
A1	C9_1	423855	protein_coding	G:C->A:T	AGC->AGT	-	malZ
B2	T19_2	422594	protein_coding	A:T->G:C	CTG->CCG	L->P	malZ
B1	J23_1	422872	protein_coding	A:T->G:C	TGG->CGG	W->R	malZ
B1	J25_1	424787	protein_coding	G:C->A:T	ATG->ATA	M->I	acpH
A1	C7_1	426260	protein_coding	A:T->G:C	ACG->GCG	T->A	tgt
B2	T10_2	426795	protein_coding	G:C->A:T	CCG->CTG	P->L	tgt
B1	J19_1	426682	protein_coding	G:C->T:A	CTG->CTT	-	tgt
A2	F5_2	429750	protein_coding	G:C->C:G	GAG->GAC	E->D	secF
A1	C20_1	430677	protein_coding	A:T->G:C	TGG->CGG	W->R	yajD
A2	F11_2	431729	protein_coding	A:T->G:C	GGT->GGC	-	tsx
B2	T22_2	431521	protein_coding	G:C->A:T	GTC->ATC	V->I	tsx
B2	T12_2	432011	protein_coding	G:C->A:T	ATG->ATA	M->I	tsx
B1	J20_1	432651	protein_coding	G:C->A:T	CTG->CTA	-	yajI
A1	C18_1	434142	protein_coding	A:T->G:C	ATT->GTT	I->V	ribD
B2	T19_2	433730	protein_coding	G:C->T:A	GGC->GGA	-	ribD
B2	T8_2	435645	protein_coding	G:C->T:A	GGC->GGA	-	thiL
B1	J5_1	436558	protein_coding	G:C->A:T	GGC->AGC	G->S	thiL
A2	F20_2	436803	protein_coding	A:T->G:C	GTC->GCC	V->A	pgpA
B2	T5_2	437020	protein_coding	G:C->A:T	ATC->ATT	-	pgpA
B2	T6_2	437020	protein_coding	G:C->A:T	ATC->ATT	-	pgpA
A2	F14_2	437998	protein_coding	A:T->G:C	CGT->CGC	-	yajO
B1	J5_1	437643	protein_coding	G:C->A:T	GCT->ACT	A->T	yajO
B2	T20_2	438414	protein_coding	G:C->T:A	CCG->CCT	-	dxs
B1	J9_1	438656	protein_coding	A:T->T:A	ATC->TTC	I->F	dxs
B1	J20_1	441135	protein_coding	G:C->A:T	GCC->GTC	A->V	xseB
A2	F6_2	442532	protein_coding	G:C->A:T	GCC->GCT	-	thiI
B2	T25_2	442545	protein_coding	A:T->G:C	ACC->GCC	T->A	thiI
B1	J22_1	441754	protein_coding	G:C->A:T	CGT->CAT	R->H	thiI
B1	J14_1	442155	protein_coding	G:C->A:T	CGC->TGC	R->C	thiI
B1	J15_1	441838	protein_coding	A:T->G:C	CAG->CGG	Q->R	thiI
B2	T13_2	443378	protein_coding	G:C->T:A	CTG->CTT	-	yajL
A1	C21_1	444227	protein_coding	G:C->A:T	CAC->TAC	H->Y	panE
B2	T9_2	444341	protein_coding	G:C->A:T	GAT->AAT	D->N	panE
A2	F4_2	446115	protein_coding	G:C->A:T	TGG->TGA	W->stop	yajR
A2	F13_2	446110	protein_coding	A:T->G:C	GTG->GCG	V->A	yajR
A1	C15_1	446479	protein_coding	A:T->G:C	GTT->GCT	V->A	yajR
A1	C17_1	446075	protein_coding	A:T->G:C	TCC->CCC	S->P	yajR
B2	T7_2	446560	protein_coding	G:C->A:T	ACC->ATC	T->I	yajR
B1	J23_1	445625	protein_coding	A:T->G:C	TTT->CTT	F->L	yajR
B1	J23_1	446379	protein_coding	G:C->A:T	GCG->GCA	-	yajR
B1	J1_1	447344	protein_coding	A:T->G:C	GTC->GCC	V->A	cyoE
A2	F3_2	448017	protein_coding	G:C->A:T	GCG->GCA	-	cyoD
A2	F16_2	448095	protein_coding	A:T->G:C	GTG->GCG	V->A	cyoC
B2	T16_2	448476	protein_coding	A:T->G:C	GAC->GGC	D->G	cyoC
B1	J6_1	448085	protein_coding	G:C->A:T	ATC->ATT	-	cyoC
B1	J12_1	448130	protein_coding	G:C->A:T	ATC->ATT	-	cyoC
B2	T18_2	450081	protein_coding	G:C->A:T	GTC->GTT	-	cyoB
B2	T21_2	448850	protein_coding	A:T->G:C	TTC->CTC	F->L	cyoB
B1	J23_1	450429	protein_coding	A:T->G:C	CGT->CGC	-	cyoB
A2	F9_2	450677	protein_coding	G:C->A:T	GAA->AAA	E->K	cyoA
A1	C14_1	450721	protein_coding	A:T->G:C	CAC->CGC	H->R	cyoA
A2	F5_2	453017	protein_coding	A:T->G:C	TAC->CAC	Y->H	ampG
B2	T18_2	452469	protein_coding	G:C->A:T	GCG->GCA	-	ampG
B2	T22_2	452636	protein_coding	G:C->A:T	GCC->ACC	A->T	ampG
B1	J14_1	452407	protein_coding	G:C->A:T	GGC->GAC	G->D	ampG
B1	J16_1	452607	protein_coding	A:T->G:C	GAT->GAC	-	ampG
B2	T2_2	455695	protein_coding	G:C->A:T	GCG->GTG	A->V	tig
B1	J14_1	455611	protein_coding	G:C->A:T	GCA->GTA	A->V	tig
B2	T16_2	457204	protein_coding	A:T->G:C	GAA->GAG	-	clpP
A2	F23_2	458590	protein_coding	A:T->G:C	TCC->CCC	S->P	clpX
B2	T10_2	458437	protein_coding	G:C->A:T	CAG->TAG	Q->stop	clpX
A2	F14_2	460741	protein_coding	A:T->G:C	GTT->GTC	-	lon
A2	F13_2	458943	protein_coding	A:T->G:C	GTG->GCG	V->A	lon
A2	F21_2	459309	protein_coding	A:T->G:C	TAC->TGC	Y->C	lon
A1	C8_1	459563	protein_coding	G:C->A:T	CGT->TGT	R->C	lon
A1	C17_1	459847	protein_coding	A:T->G:C	CTT->CTC	-	lon
B1	J21_1	458980	protein_coding	G:C->A:T	GTC->GTT	-	lon
B1	J5_1	460901	protein_coding	G:C->T:A	GCG->TCG	A->S	lon
B1	J15_1	460797	protein_coding	G:C->A:T	TCC->TTC	S->F	lon
A1	C1_1	461615	protein_coding	A:T->G:C	CGT->CGC	-	hupB
A1	C14_1	462371	protein_coding	G:C->A:T	GCC->ACC	A->T	ppiD
B2	T22_2	462647	protein_coding	G:C->A:T	CAA->TAA	Q->stop	ppiD
B1	J12_1	463085	protein_coding	G:C->T:A	GTG->TTG	V->L	ppiD
D1	H20_1	462157	protein_coding	A:T->C:G	GAA->GAC	E->D	ppiD
A2	F2_2	464537	protein_coding	G:C->A:T	GCC->ACC	A->T	fadM
B2	T21_2	464906	protein_coding	G:C->A:T	CTG->CTA	-	queC
A1	C14_1	466515	protein_coding	G:C->A:T	ACG->ACA	-	ybaE
B2	T3_2	466041	protein_coding	G:C->A:T	CGC->CGT	-	ybaE
B1	J8_1	466194	protein_coding	G:C->A:T	ACG->ACA	-	ybaE
A2	F3_2	467680	protein_coding	A:T->G:C	CTG->CCG	L->P	cof
A1	C9_1	467879	protein_coding	A:T->G:C	ACA->ACG	-	cof
A1	C14_1	469218	protein_coding	G:C->A:T	CTC->CTT	-	mdlA
B2	T12_2	469854	protein_coding	G:C->T:A	GTG->GTT	-	mdlA
A1	C3_1	470965	protein_coding	G:C->A:T	CGC->CGT	-	mdlB
B2	T22_2	473813	protein_coding	G:C->A:T	GCG->GTG	A->V	amtB
B2	T14_2	474140	protein_coding	G:C->A:T	GCA->GTA	A->V	amtB
B1	J10_1	473045	protein_coding	G:C->A:T	GCC->GTC	A->V	amtB
B2	T23_2	474712	protein_coding	A:T->G:C	GAT->GAC	-	tesB
B2	T11_2	476149	protein_coding	G:C->A:T	CTC->TTC	L->F	atl
A1	C6_1	477193	protein_coding	G:C->T:A	GAG->GAT	E->D	pdeB
A1	C4_1	478057	protein_coding	G:C->A:T	AGC->AGT	-	pdeB
B2	T14_2	477322	protein_coding	A:T->G:C	AGT->AGC	-	pdeB
B2	T7_2	479860	protein_coding	G:C->A:T	ACG->ATG	T->M	maa
B2	T16_2	480447	protein_coding	A:T->G:C	AGT->GGT	S->G	tomB
A1	C4_1	483538	protein_coding	A:T->G:C	CTG->CCG	L->P	acrB
A1	C7_1	481817	protein_coding	A:T->G:C	TCC->CCC	S->P	acrB
B2	T19_2	482765	protein_coding	A:T->T:A	ATC->TTC	I->F	acrB
B1	J21_1	483720	protein_coding	A:T->G:C	CAA->CAG	-	acrB
B1	J9_1	483173	protein_coding	G:C->A:T	GTT->ATT	V->I	acrB
B1	J10_1	483024	protein_coding	G:C->A:T	GGC->GGT	-	acrB
B2	T23_2	485136	protein_coding	G:C->T:A	GCT->TCT	A->S	acrA
B1	J21_1	485195	protein_coding	A:T->G:C	GAG->GGG	E->G	acrA
A1	C15_1	485893	protein_coding	G:C->A:T	CGC->TGC	R->C	acrR
B2	T1_2	486393	protein_coding	A:T->G:C	CCT->CCC	-	acrR
B2	T2_2	486393	protein_coding	A:T->G:C	CCT->CCC	-	acrR
B1	J12_1	486327	protein_coding	A:T->T:A	AAA->AAT	K->N	acrR
A2	F5_2	489683	protein_coding	A:T->G:C	TTG->CTG	-	mscK
A1	C3_1	487310	protein_coding	A:T->G:C	AGC->GGC	S->G	mscK
B2	T23_2	488386	protein_coding	G:C->A:T	GGC->GGT	-	mscK
B2	T23_2	488869	protein_coding	A:T->G:C	GAA->GAG	-	mscK
B1	J22_1	486677	protein_coding	G:C->T:A	CAG->AAG	Q->K	mscK
B1	J23_1	487562	protein_coding	G:C->T:A	CTG->ATG	L->M	mscK
A1	C7_1	490598	protein_coding	A:T->G:C	GTG->GCG	V->A	priC
A1	C15_1	490749	protein_coding	G:C->A:T	GCC->ACC	A->T	priC
B2	T14_2	490591	protein_coding	G:C->A:T	TGG->TGA	W->stop	priC
B2	T7_2	494702	protein_coding	G:C->T:A	CAG->AAG	Q->K	recR
A1	C3_1	495936	protein_coding	G:C->A:T	GAG->AAG	E->K	htpG
B2	T18_2	496339	protein_coding	G:C->T:A	ACC->AAC	T->N	htpG
B2	T5_2	496581	protein_coding	G:C->A:T	GAG->AAG	E->K	htpG
B2	T6_2	496581	protein_coding	G:C->A:T	GAG->AAG	E->K	htpG
B1	J23_1	496111	protein_coding	G:C->A:T	CCG->CTG	P->L	htpG
A2	F10_2	497592	protein_coding	G:C->A:T	CCG->TCG	P->S	adk
C2	B20_2	497657	protein_coding	A:T->G:C	GAA->GAG	-	adk
A2	F4_2	498102	protein_coding	G:C->A:T	CCC->CCT	-	hemH
B1	J5_1	498728	protein_coding	G:C->A:T	GCA->GTA	A->V	hemH
D2	L13_2	499188	protein_coding	A:T->G:C	GAT->GAC	-	aes
C2	B2_2	499188	protein_coding	A:T->G:C	GAT->GAC	-	aes
A2	F3_2	500466	protein_coding	G:C->A:T	GGC->GGT	-	gsk
A1	C21_1	502582	protein_coding	G:C->A:T	GCG->GCA	-	ybaL
B2	T20_2	503040	protein_coding	G:C->T:A	CTG->ATG	L->M	ybaL
B1	J25_1	502705	protein_coding	G:C->A:T	GGC->GGT	-	ybaL
B1	J5_1	502988	protein_coding	A:T->G:C	GTA->GCA	V->A	ybaL
A2	F14_2	504222	protein_coding	A:T->G:C	TTT->CTT	F->L	fsr
A2	F13_2	503783	protein_coding	G:C->A:T	CCG->CTG	P->L	fsr
A1	C24_1	504633	protein_coding	A:T->G:C	ACA->GCA	T->A	fsr
A2	F1_2	505463	protein_coding	A:T->G:C	TTC->CTC	F->L	ushA
A2	F17_2	506826	protein_coding	A:T->G:C	ATG->ACG	M->T	ybaK
B2	T17_2	507702	protein_coding	A:T->G:C	ACG->GCG	T->A	ybaP
A2	F25_2	509582	protein_coding	A:T->G:C	TTA->CTA	-	copA
A1	C11_1	510571	protein_coding	A:T->G:C	GTC->GCC	V->A	copA
A1	C13_1	509479	protein_coding	A:T->G:C	CTG->CCG	L->P	copA
A2	F24_2	512856	protein_coding	A:T->G:C	CTC->CCC	L->P	ybaT
B2	T12_2	512661	protein_coding	G:C->A:T	GCG->GTG	A->V	ybaT
B1	J24_1	513038	protein_coding	G:C->A:T	CGG->TGG	R->W	ybaT
B2	T20_2	514705	protein_coding	G:C->A:T	GGT->GAT	G->D	ybbJ
A2	F1_2	516431	protein_coding	A:T->G:C	AGT->AGC	-	fetA
A1	C16_1	516880	protein_coding	A:T->G:C	ACG->GCG	T->A	fetB
B1	J25_1	516974	protein_coding	G:C->A:T	GCC->GTC	A->V	fetB
A1	C8_1	519722	protein_coding	A:T->G:C	CTG->CCG	L->P	tesA
A2	F9_2	521477	protein_coding	A:T->G:C	CGA->CGG	-	ybbP
B2	T17_2	522689	protein_coding	G:C->T:A	GTG->GTT	-	ybbP
B2	T22_2	521763	protein_coding	G:C->A:T	CCG->TCG	P->S	ybbP
B2	T10_2	520843	protein_coding	G:C->A:T	ACC->ATC	T->I	ybbP
A2	F17_2	526918	protein_coding	A:T->G:C	TAC->CAC	Y->H	rhsD
A1	C14_1	526962	protein_coding	G:C->T:A	ATG->ATT	M->I	rhsD
A1	C14_1	526970	protein_coding	A:T->G:C	AAA->AGA	K->R	rhsD
A1	C14_1	526974	protein_coding	G:C->T:A	GGG->GGT	-	rhsD
A1	C1_1	526947	protein_coding	A:T->G:C	ATT->ATC	-	rhsD
A1	C1_1	526950	protein_coding	A:T->G:C	ACT->ACC	-	rhsD
B2	T5_2	524087	protein_coding	G:C->A:T	TCA->TTA	S->L	rhsD
B2	T12_2	526939	protein_coding	G:C->A:T	CGG->TGG	R->W	rhsD
B2	T6_2	524087	protein_coding	G:C->A:T	TCA->TTA	S->L	rhsD
B2	T10_2	524541	protein_coding	G:C->A:T	AGC->AGT	-	rhsD
B2	T10_2	526721	protein_coding	G:C->A:T	GCT->GTT	A->V	rhsD
B2	T10_2	526726	protein_coding	G:C->A:T	CTT->TTT	L->F	rhsD
B2	T23_2	524566	protein_coding	A:T->G:C	ACG->GCG	T->A	rhsD
B1	J16_1	526726	protein_coding	G:C->A:T	CTT->TTT	L->F	rhsD
B1	J3_1	526276	protein_coding	G:C->A:T	GAC->AAC	D->N	rhsD
A2	F18_2	530572	protein_coding	G:C->A:T	CGG->TGG	R->W	selU
B1	J21_1	530402	protein_coding	G:C->A:T	TGG->TGA	W->stop	selU
A1	C14_1	532018	protein_coding	G:C->A:T	CAG->CAA	-	allS
B1	J5_1	531535	protein_coding	G:C->T:A	ATC->ATA	-	allS
B1	J5_1	531867	protein_coding	A:T->G:C	TAC->CAC	Y->H	allS
B1	J1_1	532844	protein_coding	G:C->A:T	CGC->TGC	R->C	allA
A1	C4_1	534196	protein_coding	G:C->A:T	TCC->TTC	S->F	gcl
A1	C1_1	535016	protein_coding	G:C->A:T	AAC->AAT	-	gcl
B2	T22_2	535696	protein_coding	A:T->G:C	TAA->TGA	-	gcl
B2	T4_2	535897	protein_coding	G:C->A:T	GCG->GTG	A->V	hyi
C2	B6_2	536377	protein_coding	A:T->G:C	TAT->TGT	Y->C	hyi
C2	B3_2	536377	protein_coding	A:T->G:C	TAT->TGT	Y->C	hyi
A2	F1_2	536755	protein_coding	A:T->G:C	GAC->GGC	D->G	glxR
B1	J2_1	537304	protein_coding	A:T->G:C	AAC->AGC	N->S	glxR
B1	J23_1	536928	protein_coding	G:C->T:A	CTC->ATC	L->I	glxR
B1	J5_1	538871	protein_coding	G:C->A:T	GGC->GGT	-	ybbW
B2	T10_2	539955	protein_coding	A:T->G:C	TAC->TGC	Y->C	allB
B1	J24_1	540073	protein_coding	G:C->A:T	ATC->ATT	-	allB
B1	J12_1	542184	protein_coding	G:C->A:T	GTC->GTT	-	glxK
B2	T16_2	544636	protein_coding	G:C->A:T	ACG->ACA	-	allC
B1	J12_1	544904	protein_coding	G:C->A:T	CGC->CAC	R->H	allC
B1	J12_1	545503	protein_coding	G:C->T:A	ATG->ATT	M->I	allD
B1	J10_1	545976	protein_coding	G:C->A:T	GCC->ACC	A->T	allD
B1	J19_1	545673	protein_coding	A:T->G:C	ATG->GTG	M->V	allD
A1	C23_1	547225	protein_coding	G:C->A:T	GGC->GGT	-	fdrA
B1	J6_1	547196	protein_coding	G:C->A:T	CCG->TCG	P->S	fdrA
B1	J21_1	547020	protein_coding	A:T->G:C	AAA->AGA	K->R	fdrA
B1	J10_1	547840	protein_coding	A:T->G:C	CGT->CGC	-	fdrA
B1	J16_1	547098	protein_coding	G:C->A:T	CGC->CAC	R->H	fdrA
A2	F1_2	549088	protein_coding	G:C->A:T	GGC->GGT	-	ylbE
A2	F24_2	549048	protein_coding	A:T->G:C	AAC->AGC	N->S	ylbE
A2	F20_2	549107	protein_coding	A:T->G:C	AGC->GGC	S->G	ylbE
A2	F22_2	549727	protein_coding	G:C->A:T	ACG->ATG	T->M	ylbF
B2	T17_2	550374	protein_coding	G:C->A:T	CAT->TAT	H->Y	ylbF
A1	C20_1	550969	protein_coding	A:T->G:C	CAT->CAC	-	ybcF
B2	T5_2	550678	protein_coding	G:C->A:T	AGC->AGT	-	ybcF
B2	T13_2	550685	protein_coding	A:T->G:C	ATG->GTG	M->V	ybcF
B1	J7_1	551213	protein_coding	G:C->A:T	CCG->TCG	P->S	ybcF
B1	J11_1	550784	protein_coding	G:C->T:A	GCG->TCG	A->S	ybcF
B2	T22_2	552361	protein_coding	A:T->G:C	GCT->GCC	-	purK
A1	C4_1	552815	protein_coding	G:C->A:T	GCC->ACC	A->T	purE
A2	F10_2	555586	protein_coding	A:T->G:C	ACA->GCA	T->A	cysS
B1	J3_1	556370	protein_coding	G:C->T:A	CAT->AAT	H->N	ybcI
B1	J10_1	557422	protein_coding	A:T->G:C	AAC->AGC	N->S	folD
B2	T15_2	558348	protein_coding	A:T->G:C	GAC->GGC	D->G	sfmA
A2	F2_2	560344	protein_coding	A:T->G:C	GGT->GGC	-	sfmD
A2	F5_2	559841	protein_coding	A:T->G:C	ACA->GCA	T->A	sfmD
A2	F24_2	560637	protein_coding	G:C->A:T	TCC->TTC	S->F	sfmD
B2	T15_2	560901	protein_coding	G:C->A:T	ACG->ATG	T->M	sfmD
B1	J10_1	559841	protein_coding	A:T->G:C	ACA->GCA	T->A	sfmD
B1	J10_1	562284	protein_coding	G:C->T:A	ACA->AAA	T->K	sfmD
B1	J24_1	561717	protein_coding	A:T->T:A	GAT->GTT	D->V	sfmD
A2	F6_2	563165	protein_coding	G:C->A:T	ACG->ATG	T->M	sfmH
A2	F17_2	562505	protein_coding	A:T->G:C	GTC->GCC	V->A	sfmH
B2	T9_2	564114	protein_coding	G:C->A:T	GGA->AGA	G->R	fimZ
B2	T13_2	565898	protein_coding	G:C->A:T	GGC->GGT	-	intD
A1	C25_1	567965	protein_coding	G:C->C:G	GGC->GGG	-	insF-3
B1	J1_1	567965	protein_coding	G:C->C:G	GGC->GGG	-	insF-3
C2	B15_2	567965	protein_coding	G:C->C:G	GGC->GGG	-	insF-3
B2	T18_2	568638	protein_coding	A:T->G:C	ACA->ACG	-	emrE
B1	J11_1	568522	protein_coding	G:C->A:T	CTG->TTG	-	emrE
B1	J15_1	568700	protein_coding	G:C->A:T	AGC->AGT	-	ylcJ
B2	T18_2	569246	protein_coding	G:C->A:T	TGC->TGT	-	ybcK
D1	H23_1	571595	protein_coding	A:T->T:A	ACT->TCT	T->S	ybcM
B2	T9_2	573718	protein_coding	A:T->G:C	GAA->GAG	-	rusA
B2	T23_2	573698	protein_coding	G:C->A:T	CTG->TTG	-	rusA
B1	J13_1	574000	protein_coding	G:C->T:A	GCG->GCT	-	ybcQ
B1	J14_1	574000	protein_coding	G:C->T:A	GCG->GCT	-	ybcQ
B1	J15_1	577499	protein_coding	A:T->G:C	TCA->TCG	-	essD
A1	C4_1	577755	protein_coding	A:T->G:C	GTA->GCA	V->A	rrrD
A1	C15_1	577942	protein_coding	A:T->G:C	GGT->GGC	-	rrrD
B2	T17_2	578298	protein_coding	G:C->T:A	CTC->CTA	-	rzpD
C2	B16_2	578245	protein_coding	G:C->A:T	GCG->ACG	A->T	rzpD
C1	O22_1	578245	protein_coding	G:C->A:T	GCG->ACG	A->T	rzpD
C1	O22_1	578253	protein_coding	G:C->A:T	GCG->GCA	-	rzpD
C1	O22_1	578254	protein_coding	G:C->T:A	GCA->TCA	A->S	rzpD
C1	O22_1	578273	protein_coding	A:T->G:C	ATG->ACG	M->T	rzpD
C1	O22_1	578274	protein_coding	G:C->C:G	ATG->ATC	M->I	rzpD
C1	O22_1	578289	protein_coding	A:T->G:C	GTT->GTC	-	rzpD
C1	O22_1	578295	protein_coding	G:C->A:T	GCG->GCA	-	rzpD
C1	O22_1	578298	protein_coding	G:C->C:G	CTC->CTG	-	rzpD
C1	O22_1	578304	protein_coding	A:T->C:G	GCA->GCC	-	rzpD
C1	O22_1	578315	protein_coding	A:T->C:G	AAG->ACG	K->T	rzpD
A1	C12_1	580328	protein_coding	A:T->G:C	TGG->CGG	W->R	ylcI
A1	C9_1	580437	protein_coding	A:T->C:G	ACT->ACG	-	ylcI
A1	C9_1	580971	protein_coding	G:C->A:T	GTC->GTT	-	nohD
A1	C9_1	580976	protein_coding	A:T->G:C	AAA->AGA	K->R	nohD
A1	C9_1	581028	protein_coding	G:C->A:T	GAG->GAA	-	nohD
A1	C9_1	581042	protein_coding	A:T->C:G	CTG->CGG	L->R	nohD
A1	C9_1	581118	protein_coding	A:T->G:C	GAT->GAC	-	nohD
B2	T10_2	580971	protein_coding	G:C->A:T	GTC->GTT	-	nohD
B2	T10_2	580976	protein_coding	A:T->G:C	AAA->AGA	K->R	nohD
B2	T10_2	581028	protein_coding	G:C->A:T	GAG->GAA	-	nohD
B1	J22_1	581916	protein_coding	G:C->A:T	AGC->AAC	S->N	tfaD
A1	C17_1	584111	protein_coding	A:T->G:C	ATA->ACA	I->T	appY
A1	C16_1	585347	protein_coding	G:C->A:T	AGC->AAC	S->N	ompT
A1	C1_1	587869	protein_coding	G:C->C:G	ACC->AGC	T->S	ybcH
B2	T22_2	587096	protein_coding	A:T->G:C	TAT->CAT	Y->H	ybcH
B1	J22_1	587324	protein_coding	G:C->A:T	GCT->ACT	A->T	ybcH
A1	C25_1	589248	protein_coding	A:T->G:C	CAA->CAG	-	nfrA
B2	T6_2	590952	protein_coding	G:C->A:T	ATG->ATA	M->I	nfrA
B2	T23_2	589356	protein_coding	G:C->A:T	GCG->GCA	-	nfrA
B1	J13_1	589325	protein_coding	A:T->G:C	AGC->GGC	S->G	nfrA
B1	J14_1	589325	protein_coding	A:T->G:C	AGC->GGC	S->G	nfrA
A2	F15_2	591930	protein_coding	G:C->A:T	CGC->TGC	R->C	nfrB
B2	T6_2	590952	protein_coding	G:C->A:T	GAA->AAA	E->K	nfrB
B2	T19_2	593388	protein_coding	G:C->A:T	GGC->GGT	-	cusS
B2	T3_2	593466	protein_coding	G:C->C:G	GAC->GAG	D->E	cusS
B2	T15_2	596417	protein_coding	G:C->A:T	TCG->TTG	S->L	cusC
B2	T3_2	598621	protein_coding	G:C->A:T	GGC->GGT	-	cusB
A2	F11_2	599394	protein_coding	G:C->T:A	GCG->GCT	-	cusA
A1	C11_1	601717	protein_coding	A:T->G:C	ACG->GCG	T->A	cusA
A1	C4_1	600943	protein_coding	G:C->A:T	CAG->TAG	Q->stop	cusA
B2	T18_2	600130	protein_coding	G:C->A:T	CGT->TGT	R->C	cusA
B2	T15_2	599375	protein_coding	G:C->A:T	TCG->TTG	S->L	cusA
B2	T21_2	601068	protein_coding	G:C->C:G	CAG->CAC	Q->H	cusA
B2	T7_2	598980	protein_coding	G:C->A:T	GGC->GGT	-	cusA
B1	J22_1	600085	protein_coding	A:T->G:C	ACG->GCG	T->A	cusA
C2	B21_2	601068	protein_coding	G:C->C:G	CAG->CAC	Q->H	cusA
C2	B13_2	601068	protein_coding	G:C->C:G	CAG->CAC	Q->H	cusA
C1	O16_1	601068	protein_coding	G:C->C:G	CAG->CAC	Q->H	cusA
C2	B6_2	602031	protein_coding	A:T->C:G	AAC->CAC	N->H	pheP
A1	C21_1	604272	protein_coding	G:C->T:A	GCA->GAA	A->E	ybdG
B1	J21_1	603894	protein_coding	G:C->T:A	GCA->GAA	A->E	ybdG
A2	F15_2	604928	protein_coding	G:C->A:T	GGT->GAT	G->D	nfsB
A1	C12_1	606010	protein_coding	G:C->A:T	GCT->ACT	A->T	ybdJ
A1	C25_1	607175	protein_coding	A:T->G:C	AAC->AGC	N->S	ybdK
B1	J6_1	608413	protein_coding	A:T->G:C	ACA->GCA	T->A	insL-2
B2	T15_2	610762	protein_coding	A:T->G:C	GAT->GGT	D->G	fepA
B1	J16_1	611195	protein_coding	G:C->T:A	CTG->ATG	L->M	fepA
B1	J3_1	612154	protein_coding	G:C->T:A	AGC->ATC	S->I	fepA
B2	T21_2	613482	protein_coding	A:T->T:A	GAT->GTT	D->V	fes
B2	T24_2	613606	protein_coding	G:C->A:T	GCC->GCT	-	fes
B1	J3_1	612920	protein_coding	A:T->G:C	AAC->GAC	N->D	fes
C2	B1_2	613789	protein_coding	G:C->A:T	GCC->GCT	-	fes
D2	L20_2	614106	protein_coding	G:C->T:A	GCC->GCA	-	ybdZ
A2	F19_2	616141	protein_coding	G:C->A:T	GCA->GTA	A->V	entF
A1	C18_1	616168	protein_coding	G:C->A:T	GCG->GTG	A->V	entF
A1	C25_1	614670	protein_coding	A:T->G:C	ACG->GCG	T->A	entF
A1	C22_1	615666	protein_coding	G:C->A:T	CCA->TCA	P->S	entF
B2	T11_2	617229	protein_coding	A:T->G:C	ACG->GCG	T->A	entF
B1	J21_1	615430	protein_coding	G:C->A:T	GCG->GTG	A->V	entF
B1	J20_1	615889	protein_coding	A:T->G:C	AAC->AGC	N->S	entF
A1	C21_1	618584	protein_coding	A:T->G:C	TTT->CTT	F->L	fepE
B2	T10_2	619552	protein_coding	A:T->G:C	GCA->GCG	-	fepC
A2	F7_2	620889	protein_coding	G:C->A:T	GCG->GCA	-	fepG
D2	L2_2	621723	protein_coding	A:T->G:C	GTG->GCG	V->A	fepD
A1	C16_1	623300	protein_coding	G:C->A:T	ACA->ATA	T->I	entS
A2	F7_2	625465	protein_coding	G:C->C:G	GCC->GGC	A->G	entC
A2	F21_2	625627	protein_coding	G:C->A:T	GCG->GTG	A->V	entC
B2	T12_2	625766	protein_coding	G:C->A:T	CTG->CTA	-	entC
B2	T25_2	625475	protein_coding	A:T->G:C	GAA->GAG	-	entC
A1	C22_1	628122	protein_coding	A:T->G:C	CGT->CGC	-	entB
B1	J11_1	627828	protein_coding	G:C->A:T	TTC->TTT	-	entB
B1	J16_1	628486	protein_coding	G:C->A:T	GTC->ATC	V->I	entB
B1	J21_1	628949	protein_coding	G:C->A:T	GCC->GCT	-	entA
A2	F3_2	631786	protein_coding	A:T->G:C	ACT->ACC	-	cstA
A1	C8_1	630888	protein_coding	G:C->A:T	ACC->ATC	T->I	cstA
A2	F5_2	632664	protein_coding	A:T->G:C	TTT->CTT	F->L	hcxA
A1	C18_1	634681	protein_coding	G:C->A:T	CGT->TGT	R->C	ybdL
B1	J9_1	634599	protein_coding	G:C->A:T	TGC->TGT	-	ybdL
B1	J12_1	637364	protein_coding	A:T->G:C	GAA->GAG	-	ybdO
B1	J12_1	637468	protein_coding	G:C->T:A	CAA->AAA	Q->K	ybdO
A1	C6_1	638531	protein_coding	G:C->A:T	GCC->ACC	A->T	dsbG
A2	F17_2	639919	protein_coding	A:T->G:C	AAC->AGC	N->S	ahpF
A1	C14_1	640141	protein_coding	A:T->G:C	CAC->CGC	H->R	ahpF
A1	C17_1	640630	protein_coding	A:T->G:C	CTG->CCG	L->P	ahpF
A1	C13_1	640305	protein_coding	G:C->A:T	CGC->TGC	R->C	ahpF
B2	T9_2	640341	protein_coding	A:T->G:C	ACT->GCT	T->A	ahpF
B1	J13_1	640757	protein_coding	A:T->T:A	GAT->GAA	D->E	ahpF
B1	J14_1	640757	protein_coding	A:T->T:A	GAT->GAA	D->E	ahpF
D2	L7_2	642754	protein_coding	G:C->T:A	CGC->AGC	R->S	ybdR
A1	C21_1	643931	protein_coding	G:C->A:T	GCC->ACC	A->T	rnk
A2	F2_2	646494	protein_coding	A:T->G:C	GGT->GGC	-	citT
A2	F22_2	645360	protein_coding	G:C->A:T	CCG->CCA	-	citT
B1	J10_1	648148	protein_coding	G:C->A:T	CGT->CAT	R->H	citF
A1	C24_1	649786	protein_coding	A:T->G:C	CGT->CGC	-	citE
B2	T24_2	650348	protein_coding	G:C->A:T	GCA->GTA	A->V	citE
A2	F17_2	651023	protein_coding	G:C->A:T	TGG->TGA	W->stop	citC
B1	J15_1	650905	protein_coding	G:C->T:A	CTC->ATC	L->I	citC
A2	F19_2	652950	protein_coding	A:T->G:C	GAT->GGT	D->G	dpiB
A1	C11_1	653264	protein_coding	A:T->G:C	ACA->GCA	T->A	dpiB
B2	T8_2	653274	protein_coding	A:T->G:C	CAC->CGC	H->R	dpiB
B2	T14_2	653638	protein_coding	A:T->G:C	GAT->GAC	-	dpiB
B2	T24_2	653038	protein_coding	G:C->A:T	CCC->CCT	-	dpiB
B1	J9_1	653781	protein_coding	G:C->T:A	CGC->CTC	R->L	dpiB
A1	C16_1	653896	protein_coding	A:T->G:C	GAC->GGC	D->G	dpiA
B2	T5_2	653994	protein_coding	A:T->G:C	ATG->GTG	M->V	dpiA
A2	F19_2	655757	protein_coding	A:T->G:C	TTA->TCA	L->S	dcuC
B2	T16_2	654669	protein_coding	G:C->A:T	GTA->ATA	V->I	dcuC
A1	C22_1	656717	protein_coding	G:C->A:T	GCC->GTC	A->V	pagP
B2	T23_2	657418	protein_coding	A:T->G:C	ACT->GCT	T->A	cspE
A1	C21_1	657674	protein_coding	A:T->G:C	TTT->CTT	F->L	crcB
B2	T11_2	659860	protein_coding	G:C->A:T	CTG->CTA	-	lipA
A1	C4_1	662822	protein_coding	A:T->G:C	ATC->ACC	I->T	dacA
A1	C20_1	663782	protein_coding	G:C->A:T	GCC->GTC	A->V	dacA
B1	J25_1	663714	protein_coding	G:C->A:T	GGC->AGC	G->S	dacA
B1	J24_1	663121	protein_coding	A:T->G:C	AGT->AGC	-	dacA
A2	F16_2	664583	protein_coding	G:C->A:T	GGC->GAC	G->D	rlpA
A1	C14_1	664451	protein_coding	G:C->A:T	GCG->GTG	A->V	rlpA
B1	J12_1	664810	protein_coding	G:C->A:T	GGG->GGA	-	rlpA
B1	J3_1	664645	protein_coding	G:C->T:A	ATG->ATT	M->I	rlpA
A1	C25_1	665801	protein_coding	G:C->A:T	CTG->CTA	-	mrdB
A1	C1_1	665279	protein_coding	G:C->A:T	GCG->GCA	-	mrdB
B2	T12_2	666251	protein_coding	G:C->A:T	CTG->CTA	-	mrdB
A2	F2_2	666816	protein_coding	G:C->A:T	GCA->ACA	A->T	mrdA
A1	C14_1	666939	protein_coding	G:C->A:T	GGC->AGC	G->S	mrdA
B2	T1_2	666954	protein_coding	G:C->A:T	GCG->ACG	A->T	mrdA
B2	T2_2	666954	protein_coding	G:C->A:T	GCG->ACG	A->T	mrdA
B2	T7_2	667018	protein_coding	G:C->A:T	GGG->GGA	-	mrdA
B2	T7_2	667201	protein_coding	G:C->A:T	TCG->TCA	-	mrdA
B1	J15_1	667652	protein_coding	G:C->A:T	CGC->CAC	R->H	mrdA
B1	J24_1	668545	protein_coding	A:T->G:C	GGT->GGC	-	rlmH
B2	T9_2	668861	protein_coding	G:C->A:T	TCT->TTT	S->F	rsfS
A2	F22_2	669748	protein_coding	G:C->A:T	GAA->AAA	E->K	cobC
A2	F24_2	671297	protein_coding	A:T->G:C	CTT->CTC	-	holA
B2	T23_2	671215	protein_coding	G:C->A:T	GCG->ACG	A->T	holA
B1	J10_1	671002	protein_coding	G:C->A:T	GTT->ATT	V->I	holA
A2	F5_2	672669	protein_coding	G:C->A:T	GTG->GTA	-	leuS
A2	F24_2	675292	protein_coding	A:T->G:C	GAC->GGC	D->G	ybeL
A1	C13_1	675142	protein_coding	A:T->G:C	GAG->GGG	E->G	ybeL
A2	F24_2	675730	protein_coding	G:C->A:T	TGC->TAC	C->Y	ybeQ
A2	F14_2	678494	protein_coding	A:T->G:C	GGA->GGG	-	djlB
A1	C22_1	677993	protein_coding	G:C->A:T	TGG->TGA	W->stop	djlB
B2	T14_2	677435	protein_coding	G:C->A:T	ATC->ATT	-	djlB
C1	O14_1	678616	protein_coding	G:C->A:T	AGC->AAC	S->N	djlB
A2	F16_2	679079	protein_coding	A:T->G:C	TAC->CAC	Y->H	ybeT
A1	C16_1	680183	protein_coding	G:C->A:T	CCG->TCG	P->S	ybeU
B2	T1_2	681018	protein_coding	G:C->A:T	AGC->AGT	-	djlC
A1	C18_1	682315	protein_coding	G:C->A:T	TGC->TAC	C->Y	hscC
B1	J11_1	683211	protein_coding	A:T->G:C	CGT->CGC	-	hscC
B1	J12_1	683502	protein_coding	G:C->A:T	GCT->GTT	A->V	rihA
B1	J12_1	683681	protein_coding	G:C->A:T	ACC->ACT	-	rihA
A1	C11_1	684692	protein_coding	G:C->C:G	ACC->ACG	-	gltL
A1	C11_1	684698	protein_coding	A:T->C:G	GGA->GGC	-	gltL
A1	C11_1	684704	protein_coding	G:C->C:G	AAC->AAG	N->K	gltL
A1	C11_1	684722	protein_coding	G:C->C:G	GTG->GTC	-	gltL
A1	C11_1	684737	protein_coding	G:C->C:G	AAC->AAG	N->K	gltL
A1	C11_1	684738	protein_coding	A:T->G:C	AAC->AGC	N->S	gltL
A1	C11_1	684739	protein_coding	A:T->G:C	AAC->GAC	N->D	gltL
A1	C11_1	684744	protein_coding	A:T->G:C	ATG->ACG	M->T	gltL
A1	C11_1	684749	protein_coding	G:C->C:G	CCG->CCC	-	gltL
A1	C11_1	684755	protein_coding	G:C->C:G	CTG->CTC	-	gltL
B2	T5_2	685117	protein_coding	G:C->A:T	GTC->ATC	V->I	gltL
B2	T6_2	685117	protein_coding	G:C->A:T	GTC->ATC	V->I	gltL
A2	F22_2	686157	protein_coding	G:C->A:T	CCG->CCA	-	gltJ
A1	C20_1	687290	protein_coding	A:T->G:C	GAC->GGC	D->G	gltI
B2	T16_2	688197	protein_coding	G:C->A:T	GCC->ACC	A->T	insH-3
A2	F1_2	690283	protein_coding	A:T->G:C	GTG->GCG	V->A	lnt
B2	T7_2	690068	protein_coding	G:C->A:T	GAT->AAT	D->N	lnt
B1	J11_1	690497	protein_coding	G:C->A:T	CCT->TCT	P->S	lnt
B1	J5_1	692117	protein_coding	G:C->A:T	CCG->CCA	-	ybeY
B1	J22_1	692380	protein_coding	G:C->T:A	GCG->GCT	-	ybeZ
A1	C22_1	693633	protein_coding	A:T->G:C	CGT->CGC	-	miaB
A1	C20_1	694931	protein_coding	A:T->G:C	ACC->GCC	T->A	miaB
B1	J16_1	694164	protein_coding	G:C->A:T	CTG->CTA	-	miaB
A1	C20_1	695169	protein_coding	G:C->A:T	GGG->GGA	-	ubiF
D1	H15_1	695407	protein_coding	G:C->C:G	CCG->GCG	P->A	ubiF
C1	O22_1	695795	protein_coding	G:C->A:T	GCG->GTG	A->V	ubiF
C2	B9_2	696875	tRNA	A:T->G:C	-	-	glnU
B2	T4_2	698939	protein_coding	A:T->G:C	AAC->AGC	N->S	asnB
A2	F14_2	700828	protein_coding	G:C->A:T	CGC->CAC	R->H	nagC
A1	C6_1	701062	protein_coding	A:T->G:C	CTG->CCG	L->P	nagC
B1	J2_1	700756	protein_coding	A:T->G:C	AAT->AGT	N->S	nagC
B2	T18_2	701881	protein_coding	A:T->G:C	ACA->GCA	T->A	nagA
B1	J3_1	702515	protein_coding	G:C->A:T	ACG->ACA	-	nagA
B2	T4_2	703139	protein_coding	G:C->A:T	CGT->CAT	R->H	nagB
A2	F17_2	704975	protein_coding	G:C->A:T	GGC->GGT	-	nagE
B2	T8_2	704561	protein_coding	G:C->A:T	AAC->AAT	-	nagE
B1	J19_1	704148	protein_coding	G:C->A:T	GCT->ACT	A->T	nagE
A1	C6_1	707298	protein_coding	A:T->G:C	AAA->AAG	-	glnS
B2	T10_2	706559	protein_coding	G:C->A:T	GCG->GTG	A->V	glnS
A2	F13_2	708554	protein_coding	G:C->A:T	GCC->GTC	A->V	chiP
A1	C15_1	708400	protein_coding	G:C->A:T	GGC->AGC	G->S	chiP
B2	T19_2	708794	protein_coding	G:C->A:T	CCA->CTA	P->L	chiP
A1	C23_1	709887	protein_coding	A:T->G:C	TAC->TGC	Y->C	chiQ
B2	T17_2	710459	protein_coding	A:T->G:C	GAC->GGC	D->G	fur
A1	C18_1	712221	protein_coding	G:C->A:T	TGG->TGA	W->stop	ybfF
A2	F9_2	715026	protein_coding	G:C->A:T	GCT->GTT	A->V	pgm
A2	F15_2	714420	protein_coding	G:C->A:T	GCG->GTG	A->V	pgm
A1	C12_1	715095	protein_coding	A:T->G:C	GAC->GGC	D->G	pgm
A2	F19_2	717861	protein_coding	A:T->G:C	TGT->TGC	-	potE
A2	F3_2	717548	protein_coding	G:C->A:T	GTC->ATC	V->I	potE
B2	T8_2	717934	protein_coding	G:C->A:T	GGC->GAC	G->D	potE
A2	F7_2	718918	protein_coding	G:C->A:T	GTA->ATA	V->I	speF
A2	F21_2	719686	protein_coding	A:T->G:C	TGT->CGT	C->R	speF
A2	F10_2	719810	protein_coding	G:C->A:T	GTG->GTA	-	speF
A1	C20_1	719064	protein_coding	A:T->G:C	GAT->GGT	D->G	speF
B2	T19_2	718767	protein_coding	A:T->G:C	CTG->CCG	L->P	speF
B2	T20_2	718362	protein_coding	G:C->A:T	GGT->GAT	G->D	speF
B1	J6_1	721395	protein_coding	G:C->A:T	CGC->CGT	-	kdpE
A1	C16_1	723061	protein_coding	A:T->G:C	ACC->GCC	T->A	kdpD
B2	T22_2	722459	protein_coding	A:T->G:C	GAA->GAG	-	kdpD
B2	T20_2	723081	protein_coding	G:C->A:T	CGC->CAC	R->H	kdpD
B1	J22_1	722653	protein_coding	G:C->A:T	GGC->AGC	G->S	kdpD
B1	J5_1	722283	protein_coding	A:T->G:C	GTG->GCG	V->A	kdpD
B1	J23_1	722655	protein_coding	G:C->T:A	GCG->GAG	A->E	kdpD
A2	F6_2	724827	protein_coding	A:T->G:C	GGT->GGC	-	kdpC
B2	T6_2	724710	protein_coding	A:T->G:C	AGT->AGC	-	kdpC
A2	F5_2	725355	protein_coding	A:T->G:C	GTG->GCG	V->A	kdpB
A1	C12_1	726943	protein_coding	G:C->A:T	CGC->TGC	R->C	kdpB
A1	C16_1	725952	protein_coding	A:T->G:C	CTG->CCG	L->P	kdpB
A1	C15_1	725952	protein_coding	A:T->G:C	CTG->CCG	L->P	kdpB
A1	C22_1	726767	protein_coding	A:T->G:C	AGT->AGC	-	kdpB
B1	J13_1	726172	protein_coding	G:C->A:T	GCC->ACC	A->T	kdpB
B1	J14_1	726172	protein_coding	G:C->A:T	GCC->ACC	A->T	kdpB
A1	C4_1	727354	protein_coding	A:T->G:C	GTG->GCG	V->A	kdpA
B2	T10_2	727233	protein_coding	G:C->A:T	GTG->GTA	-	kdpA
B1	J12_1	727899	protein_coding	G:C->A:T	CGC->CGT	-	kdpA
B1	J19_1	727215	protein_coding	G:C->A:T	TCG->TCA	-	kdpA
A2	F1_2	731080	protein_coding	G:C->A:T	GCC->ACC	A->T	rhsC
A2	F4_2	730553	protein_coding	G:C->A:T	GCG->GTG	A->V	rhsC
A2	F21_2	733467	protein_coding	G:C->A:T	GAC->GAT	-	rhsC
A2	F23_2	730863	protein_coding	G:C->C:G	GCG->GCC	-	rhsC
A2	F23_2	730911	protein_coding	A:T->G:C	GAA->GAG	-	rhsC
A2	F23_2	730950	protein_coding	G:C->T:A	ATC->ATA	-	rhsC
A2	F23_2	730997	protein_coding	G:C->A:T	AGC->AAC	S->N	rhsC
A2	F24_2	730863	protein_coding	G:C->C:G	GCG->GCC	-	rhsC
A2	F22_2	732340	protein_coding	G:C->A:T	GCC->ACC	A->T	rhsC
A2	F22_2	732420	protein_coding	A:T->G:C	ACA->ACG	-	rhsC
A2	F22_2	732552	protein_coding	A:T->G:C	AGT->AGC	-	rhsC
A2	F22_2	732962	protein_coding	G:C->T:A	GCG->GAG	A->E	rhsC
A2	F22_2	732974	protein_coding	G:C->A:T	AGC->AAC	S->N	rhsC
A2	F22_2	733104	protein_coding	A:T->G:C	GGT->GGC	-	rhsC
A2	F15_2	730930	protein_coding	A:T->G:C	ACG->GCG	T->A	rhsC
A1	C6_1	732138	protein_coding	G:C->A:T	CTG->CTA	-	rhsC
A1	C6_1	733069	protein_coding	A:T->G:C	ACA->GCA	T->A	rhsC
A1	C6_1	733076	protein_coding	G:C->T:A	GCG->GAG	A->E	rhsC
A1	C6_1	733077	protein_coding	G:C->A:T	GCG->GCA	-	rhsC
A1	C6_1	733082	protein_coding	A:T->G:C	TAC->TGC	Y->C	rhsC
A1	C6_1	733228	protein_coding	G:C->T:A	CGA->AGA	-	rhsC
A1	C12_1	733011	protein_coding	A:T->G:C	ATT->ATC	-	rhsC
A1	C12_1	733550	protein_coding	A:T->G:C	GAC->GGC	D->G	rhsC
A1	C24_1	729663	protein_coding	G:C->A:T	CGC->CGT	-	rhsC
A1	C24_1	729666	protein_coding	G:C->A:T	ATC->ATT	-	rhsC
A1	C24_1	729708	protein_coding	G:C->A:T	GGG->GGA	-	rhsC
A1	C24_1	729735	protein_coding	G:C->C:G	CCG->CCC	-	rhsC
A1	C24_1	729801	protein_coding	A:T->G:C	ATT->ATC	-	rhsC
A1	C24_1	731565	protein_coding	G:C->A:T	CTC->CTT	-	rhsC
A1	C24_1	731658	protein_coding	G:C->T:A	GGG->GGT	-	rhsC
A1	C24_1	732245	protein_coding	A:T->G:C	GTT->GCT	V->A	rhsC
A1	C24_1	732533	protein_coding	G:C->T:A	GCA->GAA	A->E	rhsC
A1	C24_1	732597	protein_coding	A:T->G:C	GTA->GTG	-	rhsC
A1	C14_1	729673	protein_coding	G:C->A:T	CCC->TCC	P->S	rhsC
A1	C14_1	731064	protein_coding	A:T->G:C	CGT->CGC	-	rhsC
A1	C14_1	732533	protein_coding	G:C->T:A	GCA->GAA	A->E	rhsC
A1	C14_1	733260	protein_coding	A:T->G:C	AAA->AAG	-	rhsC
A1	C18_1	732962	protein_coding	G:C->T:A	GCG->GAG	A->E	rhsC
A1	C18_1	733228	protein_coding	G:C->T:A	CGA->AGA	-	rhsC
A1	C25_1	732552	protein_coding	A:T->G:C	AGT->AGC	-	rhsC
A1	C7_1	732420	protein_coding	A:T->G:C	ACA->ACG	-	rhsC
A1	C7_1	732552	protein_coding	A:T->G:C	AGT->AGC	-	rhsC
A1	C7_1	732597	protein_coding	A:T->G:C	GTA->GTG	-	rhsC
A1	C7_1	732603	protein_coding	G:C->A:T	CGG->CGA	-	rhsC
A1	C7_1	732962	protein_coding	G:C->T:A	GCG->GAG	A->E	rhsC
A1	C7_1	732974	protein_coding	G:C->A:T	AGC->AAC	S->N	rhsC
A1	C22_1	731064	protein_coding	A:T->G:C	CGT->CGC	-	rhsC
A1	C23_1	729735	protein_coding	G:C->C:G	CCG->CCC	-	rhsC
A1	C23_1	729801	protein_coding	A:T->G:C	ATT->ATC	-	rhsC
A1	C23_1	731565	protein_coding	G:C->A:T	CTC->CTT	-	rhsC
A1	C23_1	731658	protein_coding	G:C->T:A	GGG->GGT	-	rhsC
A1	C23_1	731715	protein_coding	A:T->C:G	AAT->AAG	N->K	rhsC
A1	C23_1	731718	protein_coding	G:C->A:T	GGC->GGT	-	rhsC
A1	C23_1	732286	protein_coding	A:T->G:C	ACC->GCC	T->A	rhsC
A1	C23_1	732340	protein_coding	G:C->A:T	GCC->ACC	A->T	rhsC
A1	C23_1	732681	protein_coding	G:C->C:G	CGC->CGG	-	rhsC
A1	C23_1	732690	protein_coding	G:C->A:T	ACG->ACA	-	rhsC
A1	C23_1	732756	protein_coding	G:C->A:T	AGG->AGA	-	rhsC
A1	C23_1	732811	protein_coding	A:T->G:C	ACC->GCC	T->A	rhsC
A1	C23_1	732813	protein_coding	G:C->C:G	ACC->ACG	-	rhsC
A1	C23_1	733260	protein_coding	A:T->G:C	AAA->AAG	-	rhsC
B2	T19_2	733750	protein_coding	A:T->G:C	AGA->GGA	R->G	rhsC
B2	T12_2	732820	protein_coding	G:C->A:T	CAG->TAG	Q->stop	rhsC
B2	T16_2	731565	protein_coding	G:C->A:T	CTC->CTT	-	rhsC
B2	T21_2	732552	protein_coding	A:T->G:C	AGT->AGC	-	rhsC
B2	T4_2	731057	protein_coding	G:C->T:A	TGG->TTG	W->L	rhsC
B2	T4_2	731077	protein_coding	A:T->G:C	ACT->GCT	T->A	rhsC
B2	T4_2	731859	protein_coding	A:T->G:C	CAT->CAC	-	rhsC
B2	T4_2	731869	protein_coding	A:T->G:C	AAT->GAT	N->D	rhsC
B2	T4_2	731871	protein_coding	A:T->T:A	AAT->AAA	N->K	rhsC
B2	T4_2	731873	protein_coding	A:T->C:G	GAA->GCA	E->A	rhsC
B2	T23_2	731805	protein_coding	G:C->A:T	CAC->CAT	-	rhsC
B2	T23_2	731808	protein_coding	A:T->G:C	TAT->TAC	-	rhsC
B2	T23_2	731809	protein_coding	G:C->A:T	GGT->AGT	G->S	rhsC
B2	T23_2	731811	protein_coding	A:T->C:G	GGT->GGG	-	rhsC
B2	T23_2	731817	protein_coding	G:C->C:G	GAC->GAG	D->E	rhsC
B2	T23_2	731820	protein_coding	A:T->T:A	AGT->AGA	S->R	rhsC
B2	T23_2	731913	protein_coding	A:T->G:C	GCA->GCG	-	rhsC
B2	T23_2	731919	protein_coding	A:T->G:C	GGA->GGG	-	rhsC
B2	T11_2	732828	protein_coding	A:T->G:C	GGT->GGC	-	rhsC
B1	J1_1	730260	protein_coding	G:C->A:T	GCC->GCT	-	rhsC
B1	J7_1	731392	protein_coding	A:T->G:C	ACC->GCC	T->A	rhsC
B1	J7_1	733230	protein_coding	A:T->G:C	CGA->CGG	-	rhsC
B1	J7_1	733260	protein_coding	A:T->G:C	AAA->AAG	-	rhsC
B1	J22_1	731077	protein_coding	A:T->G:C	ACT->GCT	T->A	rhsC
B1	J22_1	731211	protein_coding	A:T->G:C	ACT->ACC	-	rhsC
B1	J22_1	731235	protein_coding	G:C->A:T	CGC->CGT	-	rhsC
B1	J22_1	731658	protein_coding	G:C->T:A	GGG->GGT	-	rhsC
B1	J22_1	732533	protein_coding	G:C->T:A	GCA->GAA	A->E	rhsC
B1	J22_1	732597	protein_coding	A:T->G:C	GTA->GTG	-	rhsC
B1	J22_1	732681	protein_coding	G:C->C:G	CGC->CGG	-	rhsC
B1	J22_1	732690	protein_coding	G:C->A:T	ACG->ACA	-	rhsC
B1	J15_1	731565	protein_coding	G:C->A:T	CTC->CTT	-	rhsC
B1	J15_1	731658	protein_coding	G:C->T:A	GGG->GGT	-	rhsC
B1	J15_1	731751	protein_coding	G:C->A:T	CGC->CGT	-	rhsC
B1	J15_1	731797	protein_coding	A:T->G:C	ACG->GCG	T->A	rhsC
B1	J16_1	732671	protein_coding	A:T->G:C	GAC->GGC	D->G	rhsC
A1	C6_1	738255	protein_coding	G:C->A:T	CCC->CTC	P->L	ybfD
A1	C6_1	738262	protein_coding	A:T->G:C	TTT->TTC	-	ybfD
A1	C6_1	738310	protein_coding	G:C->A:T	ACC->ACT	-	ybfD
A1	C6_1	738795	protein_coding	G:C->A:T	ACC->ATC	T->I	ybfD
A1	C6_1	738829	protein_coding	G:C->A:T	GAG->GAA	-	ybfD
A1	C24_1	738766	protein_coding	A:T->C:G	ATT->ATG	I->M	ybfD
A1	C20_1	738789	protein_coding	A:T->G:C	GAA->GGA	E->G	ybfD
B2	T8_2	738809	protein_coding	G:C->T:A	GTT->TTT	V->F	ybfD
B2	T19_2	738213	protein_coding	G:C->A:T	GCA->GTA	A->V	ybfD
B1	J10_1	738303	protein_coding	A:T->G:C	CAC->CGC	H->R	ybfD
B1	J5_1	738553	protein_coding	A:T->G:C	GCT->GCC	-	ybfD
B1	J8_1	739388	protein_coding	G:C->A:T	CTT->TTT	L->F	ybgA
A2	F24_2	740034	protein_coding	A:T->G:C	CGT->CGC	-	phr
A1	C18_1	740098	protein_coding	A:T->G:C	ACT->GCT	T->A	phr
B2	T24_2	739840	protein_coding	G:C->T:A	GCG->TCG	A->S	phr
B2	T18_2	741462	protein_coding	G:C->T:A	AGC->AGA	S->R	dtpD
B2	T5_2	741919	protein_coding	G:C->A:T	TGG->TAG	W->stop	dtpD
A1	C4_1	744759	protein_coding	G:C->A:T	CGC->TGC	R->C	pxpC
A2	F21_2	746131	protein_coding	A:T->G:C	TAC->TGC	Y->C	nei
A1	C9_1	746065	protein_coding	A:T->G:C	CAC->CGC	H->R	nei
A1	C23_1	746402	protein_coding	A:T->G:C	GGA->GGG	-	nei
A1	C1_1	747258	protein_coding	A:T->G:C	CAG->CGG	Q->R	abrB
B1	J13_1	747137	protein_coding	G:C->A:T	ATG->ATA	M->I	abrB
B1	J14_1	747137	protein_coding	G:C->A:T	ATG->ATA	M->I	abrB
B1	J25_1	749916	protein_coding	G:C->T:A	CCC->ACC	P->T	ybgQ
B1	J20_1	752139	protein_coding	A:T->G:C	TGC->CGC	C->R	ybgQ
A1	C15_1	752259	protein_coding	A:T->G:C	GCT->GCC	-	ybgD
A1	C20_1	754236	protein_coding	G:C->A:T	GCG->GTG	A->V	gltA
A2	F21_2	755685	protein_coding	G:C->A:T	GAG->GAA	-	sdhD
B1	J13_1	755618	protein_coding	G:C->T:A	CGC->CTC	R->L	sdhD
B1	J14_1	755618	protein_coding	G:C->T:A	CGC->CTC	R->L	sdhD
A2	F4_2	756689	protein_coding	G:C->A:T	GGC->GGT	-	sdhA
B1	J20_1	756030	protein_coding	A:T->G:C	ACC->GCC	T->A	sdhA
B1	J20_1	756073	protein_coding	G:C->A:T	GCG->GTG	A->V	sdhA
B1	J3_1	756767	protein_coding	G:C->A:T	GAC->GAT	-	sdhA
B2	T24_2	757845	protein_coding	G:C->A:T	CGC->TGC	R->C	sdhB
A2	F8_2	759028	protein_coding	A:T->G:C	AAT->AGT	N->S	sucA
A1	C7_1	761108	protein_coding	A:T->G:C	CCA->CCG	-	sucA
B2	T20_2	761110	protein_coding	G:C->A:T	GCC->GTC	A->V	sucA
B2	T25_2	761137	protein_coding	G:C->A:T	CCG->CTG	P->L	sucA
B1	J22_1	758877	protein_coding	A:T->G:C	TTC->CTC	F->L	sucA
B1	J16_1	759115	protein_coding	A:T->G:C	GAG->GGG	E->G	sucA
A2	F20_2	762627	protein_coding	A:T->G:C	TAC->TGC	Y->C	sucB
A1	C15_1	762502	protein_coding	A:T->G:C	GGT->GGC	-	sucB
B2	T13_2	762248	protein_coding	G:C->A:T	GTT->ATT	V->I	sucB
B2	T10_2	762504	protein_coding	A:T->G:C	GTG->GCG	V->A	sucB
B2	T11_2	761768	protein_coding	G:C->A:T	GCC->ACC	A->T	sucB
B1	J20_1	761578	protein_coding	G:C->A:T	ACC->ACT	-	sucB
B1	J8_1	762629	protein_coding	G:C->T:A	CTG->ATG	L->M	sucB
B1	J13_1	762628	protein_coding	G:C->A:T	TAC->TAT	-	sucB
B1	J14_1	762628	protein_coding	G:C->A:T	TAC->TAT	-	sucB
A2	F14_2	763475	protein_coding	G:C->A:T	GGC->GGT	-	sucC
A1	C1_1	764234	protein_coding	A:T->G:C	AGC->GGC	S->G	sucD
B2	T20_2	764237	protein_coding	G:C->A:T	CAG->TAG	Q->stop	sucD
B2	T7_2	765519	protein_coding	G:C->A:T	CCG->CCA	-	mngR
A2	F22_2	767064	protein_coding	G:C->A:T	CTG->TTG	-	mngA
B2	T4_2	767683	protein_coding	G:C->A:T	GCG->GTG	A->V	mngA
B1	J13_1	767657	protein_coding	A:T->G:C	GGT->GGC	-	mngA
B1	J14_1	767657	protein_coding	A:T->G:C	GGT->GGC	-	mngA
A1	C20_1	769111	protein_coding	G:C->A:T	AAC->AAT	-	mngB
B2	T3_2	769444	protein_coding	A:T->G:C	ATA->ATG	I->M	mngB
B1	J1_1	772836	protein_coding	G:C->T:A	GCT->GAT	A->D	cydA
B1	J19_1	771751	protein_coding	G:C->T:A	ATC->ATA	-	cydA
B2	T11_2	773317	protein_coding	G:C->A:T	CTC->CTT	-	cydB
A1	C8_1	775016	protein_coding	A:T->G:C	TCT->CCT	S->P	ybgC
B1	J15_1	774898	protein_coding	G:C->A:T	GCG->GCA	-	ybgC
B1	J19_1	774808	protein_coding	G:C->A:T	GCC->GCT	-	ybgC
B2	T3_2	775656	protein_coding	G:C->A:T	GCG->GCA	-	tolQ
A1	C18_1	776731	protein_coding	G:C->A:T	AAG->AAA	-	tolA
B2	T21_2	777240	protein_coding	A:T->G:C	GAG->GGG	E->G	tolA
B1	J1_1	777184	protein_coding	A:T->G:C	GCA->GCG	-	tolA
B1	J1_1	777291	protein_coding	A:T->G:C	AAC->AGC	N->S	tolA
D2	L16_2	777076	protein_coding	G:C->A:T	GCC->GCT	-	tolA
A1	C14_1	778068	protein_coding	G:C->A:T	GGT->GAT	G->D	tolB
A1	C18_1	778427	protein_coding	A:T->G:C	ACG->GCG	T->A	tolB
A2	F14_2	779476	protein_coding	G:C->A:T	GGC->GAC	G->D	pal
B1	J19_1	780374	protein_coding	A:T->G:C	CGT->CGC	-	cpoB
C2	B9_2	780607	tRNA	A:T->T:A	-	-	lysT
A1	C25_1	780909	tRNA	G:C->C:G	-	-	lysW
A2	F16_2	781092	tRNA	G:C->A:T	-	-	valZ
A2	F7_2	782186	protein_coding	A:T->G:C	AAA->AAG	-	nadA
A2	F14_2	782950	protein_coding	G:C->A:T	GCA->GTA	A->V	nadA
A2	F17_2	782276	protein_coding	A:T->G:C	TGT->TGC	-	nadA
A2	F11_2	782811	protein_coding	A:T->G:C	ACC->GCC	T->A	nadA
B2	T17_2	782235	protein_coding	G:C->A:T	GAT->AAT	D->N	nadA
B2	T13_2	784048	protein_coding	A:T->G:C	GTG->GCG	V->A	zitB
B1	J6_1	783910	protein_coding	A:T->G:C	GTG->GCG	V->A	zitB
A1	C20_1	786051	protein_coding	G:C->A:T	GCG->GTG	A->V	aroG
B2	T15_2	786281	protein_coding	G:C->A:T	CAT->TAT	H->Y	aroG
A2	F14_2	787114	protein_coding	A:T->G:C	GTG->GCG	V->A	gpmA
A1	C14_1	787464	protein_coding	G:C->A:T	CTG->CTA	-	gpmA
B2	T8_2	787080	protein_coding	A:T->G:C	CGT->CGC	-	gpmA
A2	F22_2	787954	protein_coding	G:C->A:T	CGG->CAG	R->Q	galM
B2	T14_2	789507	protein_coding	G:C->A:T	GGT->GAT	G->D	galK
B1	J13_1	789812	protein_coding	A:T->G:C	TGT->TGC	-	galK
B1	J14_1	789812	protein_coding	A:T->G:C	TGT->TGC	-	galK
D1	H13_1	789469	protein_coding	G:C->A:T	GGG->AGG	G->R	galK
A2	F7_2	790609	protein_coding	G:C->A:T	CTG->TTG	-	galT
A1	C25_1	790362	protein_coding	A:T->G:C	GTG->GCG	V->A	galT
A1	C3_1	790729	protein_coding	A:T->G:C	AGC->GGC	S->G	galT
B2	T5_2	790436	protein_coding	G:C->A:T	CTG->CTA	-	galT
A2	F25_2	793696	protein_coding	A:T->G:C	AGT->AGC	-	modF
B1	J1_1	794506	protein_coding	A:T->G:C	AGC->GGC	S->G	modE
B1	J11_1	796207	protein_coding	G:C->A:T	GAA->AAA	E->K	modB
A2	F4_2	796934	protein_coding	G:C->A:T	GGC->GGT	-	modC
A2	F19_2	797521	protein_coding	G:C->A:T	GCG->GTG	A->V	modC
A1	C25_1	797155	protein_coding	A:T->G:C	GTA->GCA	V->A	modC
A2	F13_2	798992	protein_coding	G:C->A:T	CCG->CTG	P->L	pgl
A2	F23_2	798681	protein_coding	G:C->A:T	GTC->GTT	-	pgl
A1	C15_1	799514	protein_coding	A:T->G:C	CTA->CCA	L->P	pgl
A1	C3_1	799234	protein_coding	A:T->G:C	ACG->GCG	T->A	pgl
A2	F22_2	804408	protein_coding	G:C->A:T	CCG->CCA	-	ybhJ
A1	C18_1	804947	protein_coding	G:C->A:T	GCC->GTC	A->V	ybhJ
B2	T22_2	805624	protein_coding	A:T->G:C	ACG->GCG	T->A	ybhJ
B1	J7_1	803732	protein_coding	G:C->A:T	GCG->GTG	A->V	ybhJ
A1	C25_1	806662	protein_coding	G:C->A:T	GGC->GAC	G->D	ybhC
A2	F18_2	808857	protein_coding	G:C->A:T	CGC->CAC	R->H	bioA
A2	F12_2	809762	protein_coding	A:T->G:C	CAG->CGG	Q->R	bioB
A2	F11_2	809531	protein_coding	G:C->C:G	AGC->ACC	S->T	bioB
B2	T11_2	809416	protein_coding	A:T->G:C	TTT->CTT	F->L	bioB
B1	J2_1	809878	protein_coding	A:T->G:C	AAA->GAA	K->E	bioB
C2	B17_2	812521	protein_coding	G:C->A:T	CAC->CAT	-	bioD
A2	F19_2	815040	protein_coding	A:T->G:C	TTA->TTG	-	uvrB
B1	J10_1	814288	protein_coding	G:C->T:A	CGC->AGC	R->S	uvrB
A1	C15_1	815812	protein_coding	G:C->A:T	AGC->AAC	S->N	ybhK
B1	J2_1	816532	protein_coding	A:T->G:C	GTC->GCC	V->A	ybhK
A1	C4_1	817426	protein_coding	A:T->G:C	GAC->GGC	D->G	moaA
A1	C16_1	817666	protein_coding	A:T->G:C	ATC->ACC	I->T	moaA
B2	T14_2	818803	protein_coding	G:C->A:T	CCG->CCA	-	moaC
A1	C13_1	819623	protein_coding	G:C->A:T	GCC->GTC	A->V	moaE
A2	F6_2	820279	protein_coding	G:C->A:T	ACC->ACT	-	ybhL
A2	F23_2	819954	protein_coding	A:T->G:C	GTC->GCC	V->A	ybhL
B1	J13_1	820574	protein_coding	G:C->A:T	GGC->AGC	G->S	ybhL
B1	J14_1	820574	protein_coding	G:C->A:T	GGC->AGC	G->S	ybhL
A1	C7_1	821073	protein_coding	G:C->A:T	GCG->GTG	A->V	ybhM
B2	T24_2	822086	protein_coding	A:T->G:C	TAC->TGC	Y->C	ybhN
A2	F8_2	823296	protein_coding	G:C->A:T	GCG->GCA	-	clsB
A2	F8_2	823602	protein_coding	G:C->C:G	GAC->GAG	D->E	clsB
A2	F24_2	822685	protein_coding	A:T->G:C	CTG->CCG	L->P	clsB
B1	J5_1	824260	protein_coding	G:C->T:A	GAT->TAT	D->Y	ybhP
B2	T1_2	825176	protein_coding	G:C->A:T	TGG->TGA	W->stop	ybhR
B2	T2_2	825176	protein_coding	G:C->A:T	TGG->TGA	W->stop	ybhR
A2	F8_2	826178	protein_coding	G:C->T:A	GCT->TCT	A->S	ybhS
A1	C22_1	826374	protein_coding	A:T->G:C	GCT->GCC	-	ybhS
B2	T2_2	827066	protein_coding	G:C->A:T	CGT->TGT	R->C	ybhS
B1	J22_1	826173	protein_coding	G:C->A:T	TCG->TCA	-	ybhS
B1	J9_1	827978	protein_coding	A:T->G:C	CTG->CCG	L->P	ybhF
B2	T21_2	829663	protein_coding	G:C->T:A	GGG->TGG	G->W	ybhG
B1	J16_1	829331	protein_coding	G:C->A:T	ACG->ACA	-	ybhG
A1	C24_1	830187	protein_coding	G:C->A:T	GCC->ACC	A->T	cecR
B1	J11_1	832684	protein_coding	G:C->A:T	TGG->TGA	W->stop	ybiA
A2	F14_2	834417	protein_coding	G:C->A:T	CGC->TGC	R->C	dinG
A1	C14_1	833759	protein_coding	G:C->A:T	GCG->GCA	-	dinG
B2	T15_2	834313	protein_coding	G:C->A:T	CCG->CTG	P->L	dinG
B1	J24_1	834036	protein_coding	A:T->G:C	AAT->GAT	N->D	dinG
B1	J16_1	835835	protein_coding	G:C->A:T	GCG->GCA	-	ybiB
A2	F10_2	837113	protein_coding	A:T->G:C	ACG->GCG	T->A	hcxB
B2	T10_2	838357	protein_coding	G:C->A:T	GAA->AAA	E->K	ybiI
B1	J22_1	838857	protein_coding	G:C->A:T	ACG->ACA	-	ybiX
A2	F4_2	840217	protein_coding	G:C->A:T	GCC->ACC	A->T	fiu
B2	T1_2	839975	protein_coding	G:C->T:A	GCG->GCT	-	fiu
B2	T22_2	841048	protein_coding	G:C->T:A	GGG->TGG	G->W	fiu
B2	T2_2	839975	protein_coding	G:C->T:A	GCG->GCT	-	fiu
B2	T11_2	841166	protein_coding	A:T->G:C	GGT->GGC	-	fiu
B1	J25_1	840594	protein_coding	G:C->T:A	CGT->CTT	R->L	fiu
B1	J9_1	840485	protein_coding	A:T->G:C	ATT->ATC	-	fiu
B1	J20_1	841283	protein_coding	A:T->G:C	ATT->ATC	-	fiu
B1	J13_1	842000	protein_coding	G:C->A:T	ACG->ACA	-	mcbA
A1	C3_1	843133	protein_coding	A:T->G:C	ACG->GCG	T->A	rlmF
B2	T22_2	843208	protein_coding	A:T->G:C	ACC->GCC	T->A	rlmF
A2	F23_2	843869	protein_coding	G:C->A:T	GCG->ACG	A->T	ybiO
A2	F22_2	843665	protein_coding	A:T->G:C	TAT->CAT	Y->H	ybiO
A1	C4_1	844311	protein_coding	A:T->G:C	GTT->GTC	-	ybiO
B2	T17_2	843290	protein_coding	G:C->A:T	GCT->ACT	A->T	ybiO
B1	J13_1	845170	protein_coding	G:C->A:T	CGC->CAC	R->H	ybiO
B1	J14_1	845170	protein_coding	G:C->A:T	CGC->CAC	R->H	ybiO
A2	F3_2	845994	protein_coding	A:T->G:C	ATG->ACG	M->T	glnQ
A1	C15_1	846280	protein_coding	G:C->A:T	GGC->AGC	G->S	glnQ
B2	T16_2	845780	protein_coding	G:C->A:T	CCG->CCA	-	glnQ
B1	J16_1	845868	protein_coding	G:C->A:T	GCC->GTC	A->V	glnQ
A1	C1_1	846782	protein_coding	A:T->G:C	GTG->GCG	V->A	glnP
A1	C23_1	846916	protein_coding	G:C->A:T	GTC->GTT	-	glnP
A2	F24_2	847673	protein_coding	G:C->A:T	GGC->GAC	G->D	glnH
A2	F18_2	848580	protein_coding	A:T->G:C	ATC->ACC	I->T	dps
B1	J2_1	848684	protein_coding	A:T->G:C	CAT->CAC	-	dps
A1	C17_1	849713	protein_coding	G:C->A:T	GTT->ATT	V->I	rhtA
B2	T21_2	849247	protein_coding	G:C->A:T	CGC->CAC	R->H	rhtA
B1	J10_1	849917	protein_coding	G:C->T:A	CCA->ACA	P->T	rhtA
B2	T21_2	851928	protein_coding	G:C->A:T	GGT->AGT	G->S	opgE
B1	J21_1	851647	protein_coding	A:T->G:C	AAA->AAG	-	opgE
B1	J22_1	851433	protein_coding	A:T->G:C	TGC->CGC	C->R	opgE
C2	B17_2	852130	protein_coding	A:T->G:C	GCT->GCC	-	opgE
A2	F1_2	853644	protein_coding	G:C->A:T	GCC->GCT	-	mntR
A2	F22_2	853277	protein_coding	G:C->A:T	GCG->GTG	A->V	mntR
B1	J16_1	853273	protein_coding	G:C->T:A	GAG->TAG	E->stop	mntR
B2	T19_2	854012	protein_coding	G:C->A:T	CGG->CGA	-	ybiR
A2	F1_2	854866	protein_coding	A:T->G:C	GAA->GAG	-	ldtB
A2	F4_2	855332	protein_coding	G:C->A:T	TGG->TAG	W->stop	ldtB
A1	C20_1	855203	protein_coding	G:C->A:T	GGG->GAG	G->E	ldtB
B2	T18_2	855137	protein_coding	G:C->A:T	GGC->GAC	G->D	ldtB
B2	T10_2	854910	protein_coding	A:T->G:C	ACA->GCA	T->A	ldtB
B1	J7_1	856297	protein_coding	A:T->G:C	GAC->GGC	D->G	ybiT
B1	J20_1	856642	protein_coding	A:T->G:C	TAC->TGC	Y->C	ybiT
B1	J3_1	857301	protein_coding	A:T->G:C	ATG->GTG	M->V	ybiT
A1	C1_1	858030	protein_coding	G:C->A:T	ATC->ATT	-	ybiU
A1	C22_1	858096	protein_coding	A:T->G:C	ATT->ATC	-	ybiU
B2	T18_2	857885	protein_coding	G:C->A:T	CGC->TGC	R->C	ybiU
B2	T5_2	858170	protein_coding	G:C->A:T	CCG->TCG	P->S	ybiU
B2	T6_2	858170	protein_coding	G:C->A:T	CCG->TCG	P->S	ybiU
A2	F5_2	859677	protein_coding	G:C->A:T	GCC->ACC	A->T	ybiV
A1	C16_1	861374	protein_coding	G:C->A:T	CCG->CCA	-	ybiW
A1	C23_1	860567	protein_coding	G:C->A:T	GGG->GGA	-	ybiW
B2	T18_2	860605	protein_coding	G:C->T:A	GTA->TTA	V->L	ybiW
B2	T10_2	860612	protein_coding	G:C->A:T	TCC->TCT	-	ybiW
B1	J21_1	861268	protein_coding	G:C->A:T	GGT->AGT	G->S	ybiW
A1	C13_1	863323	protein_coding	G:C->A:T	CCG->CCA	-	ybiY
B2	T24_2	862861	protein_coding	G:C->A:T	ATC->ATT	-	ybiY
B1	J7_1	863197	protein_coding	G:C->A:T	AGC->AGT	-	ybiY
C1	O14_1	863141	protein_coding	G:C->T:A	GGC->GTC	G->V	ybiY
B1	J16_1	863813	protein_coding	G:C->A:T	GCC->ACC	A->T	fsaA
B2	T1_2	864592	protein_coding	A:T->G:C	TTT->CTT	F->L	moeB
B2	T2_2	864592	protein_coding	A:T->G:C	TTT->CTT	F->L	moeB
A2	F11_2	865719	protein_coding	A:T->G:C	TTG->CTG	-	moeA
A1	C24_1	866119	protein_coding	G:C->A:T	GCC->GCT	-	moeA
B1	J7_1	866045	protein_coding	G:C->A:T	GGC->GAC	G->D	moeA
B1	J13_1	865705	protein_coding	A:T->G:C	GTA->GTG	-	moeA
B1	J13_1	866019	protein_coding	G:C->A:T	CAG->TAG	Q->stop	moeA
B1	J14_1	866019	protein_coding	G:C->A:T	CAG->TAG	Q->stop	moeA
B1	J15_1	866297	protein_coding	G:C->A:T	CCA->CTA	P->L	moeA
B1	J14_1	866854	protein_coding	G:C->A:T	GCG->GTG	A->V	iaaA
A1	C3_1	868640	protein_coding	A:T->G:C	GTC->GCC	V->A	gsiA
A1	C12_1	871456	protein_coding	A:T->G:C	ACC->GCC	T->A	gsiC
B2	T12_2	871664	protein_coding	G:C->A:T	ACC->ATC	T->I	gsiC
B2	T10_2	871744	protein_coding	G:C->A:T	CGC->TGC	R->C	gsiC
B2	T9_2	872312	protein_coding	G:C->A:T	TGC->TGT	-	gsiD
B2	T16_2	874481	protein_coding	G:C->A:T	GCG->GCA	-	pdeI
B1	J9_1	874497	protein_coding	G:C->A:T	GAC->AAC	D->N	pdeI
B1	J22_1	875802	protein_coding	G:C->T:A	TTG->TTT	L->F	dgcI
B1	J11_1	876227	protein_coding	A:T->G:C	GAC->GGC	D->G	dgcI
B2	T17_2	878750	protein_coding	A:T->G:C	CGA->CGG	-	yliI
B2	T9_2	879552	protein_coding	G:C->A:T	GGG->AGG	G->R	yliI
B1	J9_1	878977	protein_coding	G:C->A:T	GCG->GTG	A->V	yliI
A1	C6_1	880013	protein_coding	G:C->A:T	GGC->GGT	-	gstB
B1	J6_1	881247	protein_coding	G:C->A:T	GGC->GAC	G->D	dacC
B1	J21_1	881379	protein_coding	G:C->A:T	CCT->CTT	P->L	dacC
B2	T20_2	882042	protein_coding	G:C->T:A	AGC->AGA	S->R	deoR
A2	F3_2	883367	protein_coding	A:T->G:C	TCT->CCT	S->P	ybjG
A1	C3_1	883322	protein_coding	A:T->G:C	ATG->GTG	M->V	ybjG
B2	T25_2	884043	protein_coding	G:C->A:T	GCT->GTT	A->V	mdfA
B1	J19_1	884689	protein_coding	G:C->A:T	CTG->CTA	-	mdfA
B1	J21_1	885597	protein_coding	G:C->A:T	GGC->AGC	G->S	ybjI
B1	J5_1	885541	protein_coding	G:C->T:A	CGC->CGA	-	ybjI
B2	T18_2	886387	protein_coding	G:C->A:T	GCC->GTC	A->V	ybjJ
B1	J24_1	887559	protein_coding	G:C->A:T	ACC->ATC	T->I	rcdA
A2	F8_2	889219	protein_coding	G:C->A:T	GGC->AGC	G->S	ybjL
A2	F10_2	889438	protein_coding	A:T->G:C	TCT->CCT	S->P	ybjL
A1	C11_1	889457	protein_coding	G:C->A:T	ACG->ACA	-	ybjL
B2	T1_2	889408	protein_coding	G:C->A:T	GCT->ACT	A->T	ybjL
B2	T2_2	889408	protein_coding	G:C->A:T	GCT->ACT	A->T	ybjL
B1	J24_1	889668	protein_coding	G:C->A:T	GGC->GAC	G->D	ybjL
B1	J3_1	890260	protein_coding	G:C->A:T	CGT->TGT	R->C	ybjM
B1	J25_1	891378	protein_coding	G:C->A:T	GGC->GGT	-	nfsA
A2	F21_2	892445	protein_coding	G:C->C:G	GCG->GGG	A->G	rimK
A2	F11_2	892186	protein_coding	A:T->G:C	ACG->GCG	T->A	rimK
A2	F3_2	892521	protein_coding	G:C->A:T	GGG->GGA	-	rimK
B2	T3_2	892448	protein_coding	A:T->G:C	GAA->GGA	E->G	rimK
B2	T10_2	892448	protein_coding	A:T->G:C	GAA->GGA	E->G	rimK
D2	L10_2	892445	protein_coding	G:C->C:G	GCG->GGG	A->G	rimK
D2	L10_2	892448	protein_coding	A:T->G:C	GAA->GGA	E->G	rimK
D1	H21_1	892448	protein_coding	A:T->G:C	GAA->GGA	E->G	rimK
C2	B25_2	892448	protein_coding	A:T->G:C	GAA->GGA	E->G	rimK
C1	O25_1	892448	protein_coding	A:T->G:C	GAA->GGA	E->G	rimK
A2	F3_2	893328	protein_coding	A:T->G:C	GAA->GAG	-	ybjN
A2	F23_2	893784	protein_coding	A:T->G:C	ATG->GTG	M->V	potF
A1	C12_1	894816	protein_coding	G:C->A:T	CTG->TTG	-	potF
A1	C9_1	894501	protein_coding	G:C->A:T	GTC->ATC	V->I	potF
A2	F20_2	896811	protein_coding	G:C->A:T	CTG->CTA	-	potH
B2	T22_2	896801	protein_coding	G:C->A:T	GCA->GTA	A->V	potH
B1	J11_1	896392	protein_coding	G:C->T:A	CTG->ATG	L->M	potH
B1	J10_1	896260	protein_coding	G:C->A:T	CTG->TTG	-	potH
B2	T5_2	897706	protein_coding	G:C->A:T	TCG->TTG	S->L	potI
B2	T6_2	897706	protein_coding	G:C->A:T	TCG->TTG	S->L	potI
A2	F22_2	900552	protein_coding	A:T->G:C	GCT->GCC	-	artJ
B1	J21_1	900442	protein_coding	G:C->A:T	GGC->GAC	G->D	artJ
B1	J15_1	900176	protein_coding	G:C->A:T	GGT->AGT	G->S	artJ
B1	J3_1	900218	protein_coding	A:T->G:C	ACG->GCG	T->A	artJ
A1	C25_1	901187	protein_coding	G:C->A:T	GCG->GCA	-	artM
A2	F13_2	901590	protein_coding	A:T->G:C	TAC->CAC	Y->H	artQ
B1	J1_1	904426	protein_coding	G:C->A:T	CTG->CTA	-	ybjP
A1	C17_1	905654	protein_coding	G:C->A:T	CAT->TAT	H->Y	amiD
B1	J10_1	905051	protein_coding	G:C->A:T	CTG->TTG	-	amiD
B2	T25_2	906395	protein_coding	A:T->G:C	GAT->GGT	D->G	ybjS
B1	J11_1	906208	protein_coding	A:T->G:C	CGT->CGC	-	ybjS
A1	C24_1	908126	protein_coding	G:C->A:T	GAT->AAT	D->N	ybjT
B1	J5_1	908707	protein_coding	G:C->A:T	TCG->TCA	-	ltaE
B2	T14_2	909365	protein_coding	A:T->G:C	GTG->GCG	V->A	poxB
B1	J19_1	910846	protein_coding	G:C->A:T	GCG->GCA	-	poxB
B2	T21_2	911547	protein_coding	G:C->A:T	GGC->AGC	G->S	hcr
B2	T23_2	911539	protein_coding	A:T->G:C	GCT->GCC	-	hcr
B1	J3_1	912059	protein_coding	G:C->A:T	TGC->TAC	C->Y	hcr
C2	B17_2	911770	protein_coding	G:C->T:A	ATG->ATT	M->I	hcr
A1	C4_1	912462	protein_coding	A:T->G:C	CGT->CGC	-	hcp
A1	C1_1	912890	protein_coding	G:C->A:T	GGC->AGC	G->S	hcp
A1	C22_1	913371	protein_coding	A:T->G:C	ATT->ATC	-	hcp
D2	L11_2	913378	protein_coding	A:T->T:A	GAA->GTA	E->V	hcp
B2	T20_2	914247	protein_coding	G:C->A:T	GGC->GAC	G->D	lysO
A2	F11_2	917056	protein_coding	G:C->A:T	TCA->TTA	S->L	ybjD
B2	T1_2	916959	protein_coding	G:C->T:A	CGT->AGT	R->S	ybjD
B2	T24_2	916686	protein_coding	G:C->A:T	CAT->TAT	H->Y	ybjD
B2	T2_2	916959	protein_coding	G:C->T:A	CGT->AGT	R->S	ybjD
B2	T9_2	917501	protein_coding	G:C->T:A	TCC->TCA	-	ybjD
B1	J12_1	916908	protein_coding	G:C->C:G	CAG->GAG	Q->E	ybjD
A2	F12_2	918756	protein_coding	G:C->A:T	CGC->CAC	R->H	ybjX
A2	F3_2	921869	protein_coding	A:T->G:C	GAC->GGC	D->G	macB
B2	T14_2	921780	protein_coding	A:T->G:C	GAA->GAG	-	macB
B1	J8_1	921741	protein_coding	G:C->A:T	GGC->GGT	-	macB
B1	J24_1	922077	protein_coding	A:T->G:C	GTA->GTG	-	macB
A1	C21_1	922518	protein_coding	G:C->A:T	GAA->AAA	E->K	cspD
A2	F25_2	923969	protein_coding	G:C->A:T	GTG->ATG	V->M	clpA
A1	C4_1	925363	protein_coding	G:C->A:T	GGC->GGT	-	clpA
A1	C18_1	923702	protein_coding	G:C->A:T	CCG->TCG	P->S	clpA
B2	T13_2	925135	protein_coding	G:C->A:T	AAC->AAT	-	clpA
A1	C1_1	927524	protein_coding	G:C->T:A	GAA->TAA	E->stop	cydC
B2	T21_2	927732	protein_coding	G:C->A:T	GCG->GCA	-	cydC
B1	J9_1	928103	protein_coding	G:C->A:T	GCC->ACC	A->T	cydC
B1	J15_1	929972	protein_coding	G:C->T:A	CCG->ACG	P->T	cydD
A2	F18_2	931657	protein_coding	G:C->A:T	GGG->AGG	G->R	trxB
A1	C15_1	931936	protein_coding	G:C->A:T	GAA->AAA	E->K	trxB
B2	T10_2	931381	protein_coding	G:C->A:T	CGC->TGC	R->C	trxB
B2	T25_2	931163	protein_coding	G:C->A:T	GCC->GCT	-	trxB
A2	F11_2	932711	protein_coding	A:T->G:C	GGA->GGG	-	lrp
A1	C14_1	933022	protein_coding	A:T->G:C	GAC->GGC	D->G	lrp
B1	J21_1	932724	protein_coding	G:C->A:T	CCG->TCG	P->S	lrp
B1	J13_1	932707	protein_coding	A:T->T:A	GTG->GAG	V->E	lrp
B1	J14_1	932707	protein_coding	A:T->T:A	GTG->GAG	V->E	lrp
A2	F5_2	933906	protein_coding	A:T->G:C	CAC->CGC	H->R	ftsK
A2	F23_2	933464	protein_coding	G:C->A:T	GTG->ATG	V->M	ftsK
A1	C12_1	933670	protein_coding	A:T->G:C	TTA->TTG	-	ftsK
A1	C14_1	934205	protein_coding	A:T->G:C	ACG->GCG	T->A	ftsK
A1	C4_1	935157	protein_coding	G:C->A:T	GCG->GTG	A->V	ftsK
B2	T15_2	936959	protein_coding	A:T->G:C	ATC->GTC	I->V	ftsK
B2	T3_2	934250	protein_coding	A:T->G:C	ACG->GCG	T->A	ftsK
B2	T9_2	933297	protein_coding	G:C->A:T	GCG->GTG	A->V	ftsK
A2	F18_2	938328	protein_coding	A:T->T:A	GTT->GAT	V->D	rarA
A2	F21_2	938860	protein_coding	A:T->G:C	TTA->TTG	-	rarA
B2	T6_2	938285	protein_coding	G:C->A:T	GCC->ACC	A->T	rarA
B2	T16_2	939308	protein_coding	G:C->A:T	CAA->TAA	Q->stop	rarA
B1	J22_1	938254	protein_coding	G:C->A:T	GGC->GGT	-	rarA
A1	C6_1	940543	protein_coding	A:T->G:C	GCA->GCG	-	serS
A2	F24_2	941840	protein_coding	G:C->A:T	GCC->GCT	-	dmsA
A1	C24_1	941623	protein_coding	A:T->G:C	GAT->GGT	D->G	dmsA
B2	T16_2	942006	protein_coding	G:C->A:T	GCT->ACT	A->T	dmsA
B1	J1_1	943146	protein_coding	G:C->A:T	GAT->AAT	D->N	dmsA
A2	F18_2	944737	protein_coding	G:C->A:T	GCC->GCT	-	dmsC
A2	F3_2	944521	protein_coding	G:C->A:T	GGC->GGT	-	dmsC
A1	C4_1	944213	protein_coding	G:C->A:T	GCC->ACC	A->T	dmsC
B2	T24_2	945151	protein_coding	A:T->G:C	GTG->GCG	V->A	ycaC
B1	J21_1	945944	protein_coding	A:T->G:C	TTA->TCA	L->S	ycaD
A1	C8_1	947340	protein_coding	G:C->A:T	CTG->TTG	-	ycaM
B1	J5_1	947859	protein_coding	G:C->A:T	CTG->TTG	-	ycaM
A1	C18_1	949553	protein_coding	A:T->G:C	TCT->CCT	S->P	ycaN
B2	T18_2	948928	protein_coding	A:T->G:C	GTC->GCC	V->A	ycaN
B2	T23_2	948778	protein_coding	G:C->A:T	CGT->CAT	R->H	ycaN
A2	F24_2	949921	protein_coding	A:T->G:C	GTG->GCG	V->A	ycaK
B2	T17_2	950868	protein_coding	G:C->T:A	GGC->GGA	-	pflA
A2	F2_2	952349	protein_coding	G:C->A:T	AAC->AAT	-	pflB
B2	T5_2	952790	protein_coding	A:T->G:C	GCT->GCC	-	pflB
B2	T22_2	952191	protein_coding	A:T->G:C	CTG->CCG	L->P	pflB
A2	F9_2	953943	protein_coding	A:T->G:C	GTA->GCA	V->A	focA
C2	B11_2	953908	protein_coding	A:T->T:A	AGC->TGC	S->C	focA
A1	C4_1	955564	protein_coding	G:C->A:T	GCC->ACC	A->T	ycaO
B2	T20_2	956347	protein_coding	G:C->A:T	GCC->ACC	A->T	ycaO
B1	J2_1	955466	protein_coding	G:C->A:T	GGC->GGT	-	ycaO
B1	J20_1	955288	protein_coding	A:T->G:C	TTG->CTG	-	ycaO
B1	J10_1	956095	protein_coding	A:T->G:C	TCC->CCC	S->P	ycaO
A2	F12_2	957948	protein_coding	G:C->A:T	GCC->GTC	A->V	serC
A1	C6_1	957959	protein_coding	G:C->A:T	GCG->ACG	A->T	serC
A1	C12_1	958184	protein_coding	A:T->G:C	ACC->GCC	T->A	serC
B1	J16_1	958200	protein_coding	G:C->T:A	CCG->CAG	P->Q	serC
A2	F22_2	959965	protein_coding	A:T->G:C	CAC->CGC	H->R	aroA
A1	C14_1	959923	protein_coding	G:C->A:T	CCG->CTG	P->L	aroA
A1	C1_1	958833	protein_coding	G:C->A:T	CCC->TCC	P->S	aroA
B2	T4_2	959317	protein_coding	G:C->A:T	TCC->TTC	S->F	aroA
B2	T9_2	958972	protein_coding	A:T->G:C	CTG->CCG	L->P	aroA
B2	T18_2	961394	protein_coding	G:C->T:A	TCC->TAC	S->Y	cmk
B2	T12_2	961787	protein_coding	G:C->A:T	GCA->GTA	A->V	cmk
A1	C18_1	963587	protein_coding	G:C->A:T	ATC->ATT	-	rpsA
A1	C15_1	963190	protein_coding	A:T->G:C	AAC->AGC	N->S	rpsA
A1	C12_1	963874	protein_coding	A:T->G:C	CAC->CGC	H->R	ihfB
B2	T4_2	963974	protein_coding	G:C->A:T	GGC->GGT	-	ihfB
A1	C25_1	966302	protein_coding	A:T->G:C	GTA->GTG	-	ycaI
A1	C16_1	964424	protein_coding	G:C->A:T	TTC->TTT	-	ycaI
A1	C23_1	965080	protein_coding	G:C->A:T	TGG->TAG	W->stop	ycaI
B1	J10_1	966377	protein_coding	G:C->A:T	TCG->TCA	-	ycaI
B1	J5_1	965009	protein_coding	G:C->A:T	TTG->TTA	-	ycaI
B1	J19_1	966059	protein_coding	A:T->G:C	AGT->AGC	-	ycaI
B2	T14_2	968130	protein_coding	G:C->A:T	CTG->TTG	-	msbA
B2	T2_2	966866	protein_coding	G:C->A:T	AGC->AGT	-	msbA
B1	J20_1	967454	protein_coding	G:C->T:A	AGC->AGA	S->R	msbA
B1	J5_1	970151	protein_coding	G:C->A:T	CAT->TAT	H->Y	ycaQ
A2	F14_2	972410	protein_coding	G:C->A:T	CCG->CTG	P->L	ycbJ
A1	C11_1	971891	protein_coding	G:C->A:T	AGC->AAC	S->N	ycbJ
A1	C3_1	973259	protein_coding	A:T->G:C	CTG->CCG	L->P	elyC
B1	J25_1	973210	protein_coding	A:T->G:C	CGT->CGC	-	elyC
A2	F23_2	974003	protein_coding	A:T->G:C	TTG->TCG	L->S	cmoM
B2	T1_2	973933	protein_coding	G:C->A:T	CAG->TAG	Q->stop	cmoM
[truncated: 8,155 more rows]

## Sheet: L10
Clone	Line	Position	Region	Base mutation	Codon mutation	Amino acid mutation	Gene
E1	G6_1	241	protein_coding	A:T->G:C	AAC->GAC	N->D	thrL
A2	Z9_2	761	protein_coding	G:C->A:T	GGT->GAT	G->D	thrA
A2	Z9_2	2227	protein_coding	A:T->G:C	AAG->GAG	K->E	thrA
A2	Z27_2	365	protein_coding	G:C->A:T	TCA->TTA	S->L	thrA
A2	Z27_2	531	protein_coding	G:C->A:T	AGC->AGT	-	thrA
A2	Z27_2	1043	protein_coding	A:T->G:C	GAC->GGC	D->G	thrA
A2	Z3_2	883	protein_coding	G:C->A:T	CAC->TAC	H->Y	thrA
A2	Z3_2	953	protein_coding	G:C->A:T	GGT->GAT	G->D	thrA
A2	Z3_2	1540	protein_coding	G:C->A:T	GTA->ATA	V->I	thrA
A2	Z3_2	1714	protein_coding	A:T->G:C	TTC->CTC	F->L	thrA
A2	Z3_2	2332	protein_coding	A:T->G:C	ACC->GCC	T->A	thrA
A2	Z19_2	1788	protein_coding	G:C->A:T	CTG->CTA	-	thrA
A2	Z23_2	647	protein_coding	A:T->G:C	GTC->GCC	V->A	thrA
A2	Z23_2	1504	protein_coding	G:C->A:T	CTG->TTG	-	thrA
A2	Z7_2	2635	protein_coding	G:C->A:T	CCG->TCG	P->S	thrA
A2	Z34_2	1708	protein_coding	A:T->G:C	ATG->GTG	M->V	thrA
A2	Z25_2	2686	protein_coding	A:T->G:C	TAT->CAT	Y->H	thrA
A2	Z24_2	2169	protein_coding	A:T->T:A	GCT->GCA	-	thrA
A1	D8_1	1087	protein_coding	A:T->G:C	TAC->CAC	Y->H	thrA
A1	D8_1	1156	protein_coding	G:C->A:T	GCC->ACC	A->T	thrA
A1	D8_1	1212	protein_coding	A:T->G:C	GGT->GGC	-	thrA
A1	D8_1	1437	protein_coding	A:T->G:C	TGT->TGC	-	thrA
A1	D8_1	1782	protein_coding	G:C->A:T	GAG->GAA	-	thrA
A1	D15_1	2279	protein_coding	A:T->G:C	GAC->GGC	D->G	thrA
B1	T18_1	2616	protein_coding	G:C->A:T	GCC->GCT	-	thrA
B1	T20_1	1309	protein_coding	A:T->G:C	ATG->GTG	M->V	thrA
E2	O2_2	1737	protein_coding	A:T->G:C	GAA->GAG	-	thrA
E2	O23_2	2597	protein_coding	A:T->G:C	GTC->GCC	V->A	thrA
E2	O25_2	1449	protein_coding	A:T->G:C	GAA->GAG	-	thrA
E2	O24_2	2597	protein_coding	A:T->G:C	GTC->GCC	V->A	thrA
E2	O6_2	2175	protein_coding	A:T->G:C	TTA->TTG	-	thrA
E2	O17_2	753	protein_coding	A:T->G:C	GAA->GAG	-	thrA
E1	G2_1	2769	protein_coding	A:T->C:G	CTA->CTC	-	thrA
E1	G22_1	1460	protein_coding	A:T->C:G	CAG->CCG	Q->P	thrA
E1	G6_1	990	protein_coding	A:T->G:C	TTA->TTG	-	thrA
D2	H22_2	2229	protein_coding	G:C->T:A	AAG->AAT	K->N	thrA
D2	H17_2	2793	protein_coding	A:T->G:C	GGA->GGG	-	thrA
D2	H15_2	1331	protein_coding	G:C->A:T	GCG->GTG	A->V	thrA
F1	K11_1	847	protein_coding	A:T->G:C	ACC->GCC	T->A	thrA
C2	Y19_2	539	protein_coding	A:T->C:G	GAA->GCA	E->A	thrA
C2	Y10_2	1384	protein_coding	A:T->G:C	ACG->GCG	T->A	thrA
C2	Y24_2	1964	protein_coding	A:T->C:G	GAA->GCA	E->A	thrA
C2	Y33_2	2601	protein_coding	G:C->A:T	TGC->TGT	-	thrA
C1	V8_1	1162	protein_coding	A:T->G:C	TTC->CTC	F->L	thrA
C1	V2_1	1162	protein_coding	A:T->G:C	TTC->CTC	F->L	thrA
A2	Z2_2	3330	protein_coding	A:T->G:C	TAT->TGT	Y->C	thrB
A2	Z13_2	3011	protein_coding	G:C->A:T	CGT->TGT	R->C	thrB
A2	Z3_2	3130	protein_coding	G:C->A:T	ATG->ATA	M->I	thrB
A2	Z15_2	2883	protein_coding	A:T->G:C	GAT->GGT	D->G	thrB
A2	Z7_2	2919	protein_coding	G:C->A:T	GCG->GTG	A->V	thrB
A2	Z7_2	3093	protein_coding	G:C->A:T	TCC->TTC	S->F	thrB
A2	Z8_2	3443	protein_coding	A:T->T:A	TAT->AAT	Y->N	thrB
A1	D8_1	3612	protein_coding	A:T->G:C	GAC->GGC	D->G	thrB
A1	D22_1	3384	protein_coding	A:T->G:C	TAT->TGT	Y->C	thrB
B2	A16_2	2993	protein_coding	G:C->A:T	GTT->ATT	V->I	thrB
E2	O21_2	3660	protein_coding	A:T->G:C	TAC->TGC	Y->C	thrB
E2	O1_2	3196	protein_coding	G:C->A:T	GGC->GGT	-	thrB
E2	O22_2	3660	protein_coding	A:T->G:C	TAC->TGC	Y->C	thrB
E1	G5_1	3071	protein_coding	G:C->A:T	CCG->TCG	P->S	thrB
E1	G3_1	3496	protein_coding	A:T->G:C	GAA->GAG	-	thrB
E1	G7_1	2887	protein_coding	A:T->G:C	GGT->GGC	-	thrB
E1	G7_1	3284	protein_coding	A:T->G:C	AGC->GGC	S->G	thrB
E1	G11_1	3225	protein_coding	A:T->C:G	AAC->ACC	N->T	thrB
D2	H22_2	3358	protein_coding	A:T->G:C	GAA->GAG	-	thrB
D2	H22_2	3465	protein_coding	G:C->A:T	GCC->GTC	A->V	thrB
D2	H10_2	3408	protein_coding	A:T->G:C	CAC->CGC	H->R	thrB
D2	H25_2	2868	protein_coding	G:C->A:T	GCG->GTG	A->V	thrB
D2	H12_2	3092	protein_coding	A:T->G:C	TCC->CCC	S->P	thrB
C2	Y11_2	2927	protein_coding	A:T->G:C	ACA->GCA	T->A	thrB
C1	V15_1	3652	protein_coding	A:T->C:G	GGT->GGG	-	thrB
A2	Z9_2	4848	protein_coding	A:T->C:G	TTG->TGG	L->W	thrC
A2	Z2_2	4679	protein_coding	A:T->G:C	TTC->CTC	F->L	thrC
A2	Z13_2	4247	protein_coding	A:T->G:C	ACA->GCA	T->A	thrC
A2	Z3_2	4603	protein_coding	G:C->A:T	CCC->CCT	-	thrC
A2	Z28_2	3942	protein_coding	A:T->G:C	GAA->GGA	E->G	thrC
A2	Z1_2	3818	protein_coding	G:C->C:G	CTG->GTG	L->V	thrC
A2	Z25_2	4082	protein_coding	A:T->G:C	ATG->GTG	M->V	thrC
A1	D34_1	4520	protein_coding	G:C->A:T	GGT->AGT	G->S	thrC
B2	A12_2	3982	protein_coding	G:C->A:T	CCG->CCA	-	thrC
B2	A13_2	4142	protein_coding	A:T->G:C	ACC->GCC	T->A	thrC
E2	O19_2	4534	protein_coding	A:T->G:C	AAA->AAG	-	thrC
E2	O13_2	3800	protein_coding	A:T->C:G	TTG->GTG	L->V	thrC
E1	G5_1	4565	protein_coding	A:T->G:C	ACC->GCC	T->A	thrC
E1	G24_1	4701	protein_coding	A:T->G:C	CTG->CCG	L->P	thrC
E1	G7_1	4553	protein_coding	A:T->C:G	AAC->CAC	N->H	thrC
E1	G11_1	4416	protein_coding	A:T->C:G	GAA->GCA	E->A	thrC
D2	H11_2	4898	protein_coding	A:T->G:C	ATT->GTT	I->V	thrC
D2	H24_2	4201	protein_coding	G:C->A:T	CTC->CTT	-	thrC
D2	H21_2	4201	protein_coding	G:C->A:T	CTC->CTT	-	thrC
F2	W11_2	4723	protein_coding	G:C->A:T	GCC->GCT	-	thrC
F2	W19_2	4629	protein_coding	A:T->G:C	AAC->AGC	N->S	thrC
F1	K2_1	4195	protein_coding	A:T->G:C	GTT->GTC	-	thrC
C2	Y3_2	4370	protein_coding	A:T->C:G	TCG->GCG	S->A	thrC
C2	Y11_2	4450	protein_coding	G:C->A:T	AAC->AAT	-	thrC
C2	Y23_2	4041	protein_coding	G:C->A:T	ACG->ATG	T->M	thrC
C1	V8_1	4602	protein_coding	G:C->A:T	CCC->CTC	P->L	thrC
C1	V24_1	3831	protein_coding	A:T->G:C	CAC->CGC	H->R	thrC
A1	D34_1	5256	protein_coding	A:T->G:C	GTA->GCA	V->A	yaaX
A1	D7_1	5292	protein_coding	G:C->A:T	GCA->GTA	A->V	yaaX
B2	A14_2	5396	protein_coding	G:C->A:T	GGC->AGC	G->S	yaaX
E1	G10_1	5414	protein_coding	A:T->C:G	TAT->GAT	Y->D	yaaX
D2	H7_2	5284	protein_coding	A:T->G:C	GCT->GCC	-	yaaX
A2	Z21_2	5971	protein_coding	G:C->A:T	GGC->GGT	-	yaaA
A2	Z15_2	5962	protein_coding	G:C->A:T	GTG->GTA	-	yaaA
A2	Z7_2	6071	protein_coding	A:T->G:C	GAA->GGA	E->G	yaaA
A2	Z28_2	6334	protein_coding	G:C->A:T	ACG->ACA	-	yaaA
A1	D9_1	6216	protein_coding	G:C->A:T	GCG->ACG	A->T	yaaA
E2	O22_2	5960	protein_coding	A:T->G:C	GTG->GCG	V->A	yaaA
E1	G16_1	6076	protein_coding	A:T->G:C	CGT->CGC	-	yaaA
C2	Y15_2	5883	protein_coding	A:T->G:C	TTC->CTC	F->L	yaaA
A2	Z10_2	7711	protein_coding	A:T->G:C	GCT->GCC	-	yaaJ
A2	Z2_2	7189	protein_coding	G:C->A:T	AGC->AGT	-	yaaJ
A2	Z14_2	6774	protein_coding	A:T->G:C	ACG->GCG	T->A	yaaJ
A2	Z13_2	7726	protein_coding	G:C->A:T	GCC->GCT	-	yaaJ
A2	Z15_2	7373	protein_coding	G:C->A:T	GGT->GAT	G->D	yaaJ
A1	D6_1	6548	protein_coding	A:T->G:C	GAT->GGT	D->G	yaaJ
A1	D23_1	7117	protein_coding	G:C->A:T	GCG->GCA	-	yaaJ
A1	D11_1	6654	protein_coding	A:T->G:C	ACC->GCC	T->A	yaaJ
A1	D20_1	7929	protein_coding	G:C->A:T	GTC->ATC	V->I	yaaJ
B2	A22_2	6739	protein_coding	G:C->A:T	CTG->CTA	-	yaaJ
B2	A25_2	7171	protein_coding	A:T->G:C	GGT->GGC	-	yaaJ
B1	T15_1	7549	protein_coding	G:C->A:T	CTG->CTA	-	yaaJ
B1	T20_1	6905	protein_coding	A:T->G:C	GTT->GCT	V->A	yaaJ
E2	O7_2	7922	protein_coding	G:C->A:T	TGG->TAG	W->stop	yaaJ
E2	O21_2	6925	protein_coding	A:T->G:C	GGT->GGC	-	yaaJ
E2	O14_2	7805	protein_coding	A:T->C:G	CAT->CCT	H->P	yaaJ
E1	G20_1	7913	protein_coding	A:T->C:G	GTA->GGA	V->G	yaaJ
E1	G7_1	6654	protein_coding	A:T->G:C	ACC->GCC	T->A	yaaJ
E1	G10_1	7410	protein_coding	A:T->C:G	ATT->CTT	I->L	yaaJ
E1	G21_1	6603	protein_coding	A:T->G:C	TTT->CTT	F->L	yaaJ
E1	G16_1	7529	protein_coding	A:T->G:C	GTT->GCT	V->A	yaaJ
D2	H2_2	7426	protein_coding	G:C->A:T	CCG->CCA	-	yaaJ
D2	H8_2	7541	protein_coding	G:C->A:T	CGC->CAC	R->H	yaaJ
D1	L5_1	6541	protein_coding	A:T->G:C	GTT->GTC	-	yaaJ
C1	V8_1	7432	protein_coding	A:T->G:C	TTT->TTC	-	yaaJ
C1	V13_1	6809	protein_coding	A:T->C:G	AAA->ACA	K->T	yaaJ
C1	V2_1	7432	protein_coding	A:T->G:C	TTT->TTC	-	yaaJ
A2	Z13_2	9017	protein_coding	A:T->G:C	GAA->GAG	-	talB
A2	Z15_2	8268	protein_coding	A:T->G:C	TAC->CAC	Y->H	talB
A2	Z23_2	8264	protein_coding	A:T->G:C	CGT->CGC	-	talB
A2	Z20_2	9154	protein_coding	A:T->G:C	CAG->CGG	Q->R	talB
A2	Z28_2	8428	protein_coding	A:T->G:C	AAC->AGC	N->S	talB
A2	Z28_2	8960	protein_coding	A:T->G:C	CGT->CGC	-	talB
A1	D21_1	8950	protein_coding	G:C->A:T	GGC->GAC	G->D	talB
A1	D20_1	8284	protein_coding	G:C->A:T	GCC->GTC	A->V	talB
E2	O15_2	8284	protein_coding	G:C->A:T	GCC->GTC	A->V	talB
E2	O25_2	8453	protein_coding	G:C->A:T	GAC->GAT	-	talB
E2	O7_2	8793	protein_coding	A:T->G:C	TAC->CAC	Y->H	talB
E2	O17_2	8271	protein_coding	A:T->G:C	ACC->GCC	T->A	talB
E2	O17_2	8380	protein_coding	A:T->G:C	TAC->TGC	Y->C	talB
E1	G3_1	8532	protein_coding	G:C->A:T	GCG->ACG	A->T	talB
E1	G24_1	8600	protein_coding	A:T->C:G	GAT->GAG	D->E	talB
E1	G6_1	8712	protein_coding	A:T->G:C	TTC->CTC	F->L	talB
C1	V12_1	8569	protein_coding	A:T->C:G	AAA->ACA	K->T	talB
A2	Z3_2	9732	protein_coding	G:C->C:G	CTG->GTG	L->V	mog
A2	Z15_2	9531	protein_coding	A:T->G:C	ACT->GCT	T->A	mog
A2	Z24_2	9356	protein_coding	G:C->A:T	AGC->AGT	-	mog
A1	D6_1	9748	protein_coding	A:T->G:C	GAC->GGC	D->G	mog
A1	D15_1	9485	protein_coding	G:C->A:T	GAG->GAA	-	mog
E2	O9_2	9875	protein_coding	A:T->G:C	AGA->AGG	-	mog
E2	O6_2	9748	protein_coding	A:T->G:C	GAC->GGC	D->G	mog
E2	O10_2	9875	protein_coding	A:T->G:C	AGA->AGG	-	mog
E1	G23_1	9617	protein_coding	G:C->A:T	CGC->CGT	-	mog
D2	H10_2	9377	protein_coding	G:C->A:T	GGC->GGT	-	mog
F1	K24_1	9680	protein_coding	A:T->G:C	AAA->AAG	-	mog
C2	Y3_2	9377	protein_coding	G:C->A:T	GGC->GGT	-	mog
C1	V20_1	9435	protein_coding	A:T->G:C	ACC->GCC	T->A	mog
A2	Z10_2	10390	protein_coding	G:C->A:T	GAC->GAT	-	satP
A1	D21_1	10093	protein_coding	G:C->A:T	CTG->CTA	-	satP
A1	D32_1	10144	protein_coding	G:C->A:T	ACG->ACA	-	satP
B2	A5_2	10144	protein_coding	G:C->A:T	ACG->ACA	-	satP
B2	A8_2	10081	protein_coding	G:C->A:T	CTG->CTA	-	satP
B2	A13_2	10084	protein_coding	G:C->A:T	CTG->CTA	-	satP
E2	O15_2	10480	protein_coding	G:C->C:G	AAG->AAC	K->N	satP
E2	O19_2	10077	protein_coding	A:T->T:A	ATC->TTC	I->F	satP
E1	G10_1	10060	protein_coding	A:T->G:C	GGT->GGC	-	satP
E1	G11_1	10445	protein_coding	A:T->C:G	TTC->TGC	F->C	satP
F2	W4_2	10463	protein_coding	G:C->A:T	CCG->CTG	P->L	satP
A2	Z2_2	10904	protein_coding	G:C->A:T	CTG->CTA	-	yaaW
A2	Z2_2	10946	protein_coding	A:T->G:C	TTT->TTC	-	yaaW
A2	Z14_2	10985	protein_coding	A:T->G:C	AAT->AAC	-	yaaW
A2	Z13_2	10763	protein_coding	G:C->A:T	GGC->GGT	-	yaaW
A2	Z7_2	11244	protein_coding	G:C->A:T	CGC->CAC	R->H	yaaW
A1	D6_1	10671	protein_coding	G:C->A:T	CGC->CAC	R->H	yaaW
A1	D7_1	11002	protein_coding	G:C->A:T	GAA->AAA	E->K	yaaW
A1	D23_1	10797	protein_coding	G:C->A:T	GGG->GAG	G->E	yaaW
E2	O21_2	10647	protein_coding	A:T->G:C	GTC->GCC	V->A	yaaW
E2	O16_2	10944	protein_coding	A:T->G:C	CTG->CCG	L->P	yaaW
E2	O19_2	10981	protein_coding	A:T->G:C	TGG->CGG	W->R	yaaW
E2	O12_2	10647	protein_coding	A:T->G:C	GTC->GCC	V->A	yaaW
E1	G17_1	11246	protein_coding	A:T->C:G	ACT->ACG	-	yaaW
E1	G2_1	10969	protein_coding	G:C->A:T	GAC->AAC	D->N	yaaW
D2	H15_2	10988	protein_coding	A:T->G:C	CGT->CGC	-	yaaW
D2	H23_2	11297	protein_coding	A:T->G:C	GAA->GAG	-	yaaW
F1	K2_1	11092	protein_coding	A:T->G:C	TAT->CAT	Y->H	yaaW
C2	Y6_2	10766	protein_coding	A:T->C:G	GGA->GGC	-	yaaW
C2	Y23_2	10961	protein_coding	A:T->G:C	GAA->GAG	-	yaaW
A2	Z2_2	10904	protein_coding	G:C->A:T	AGC->AGT	-	mbiA
A2	Z2_2	10946	protein_coding	A:T->G:C	AGA->AGG	-	mbiA
A2	Z14_2	10985	protein_coding	A:T->G:C	GTA->GTG	-	mbiA
A2	Z7_2	11244	protein_coding	G:C->A:T	CGA->TGA	R->stop	mbiA
A1	D7_1	11002	protein_coding	G:C->A:T	TCC->TTC	S->F	mbiA
E2	O16_2	10944	protein_coding	A:T->G:C	AGA->GGA	R->G	mbiA
E2	O19_2	10981	protein_coding	A:T->G:C	CAG->CGG	Q->R	mbiA
E1	G17_1	11246	protein_coding	A:T->C:G	CGA->CGC	-	mbiA
E1	G2_1	10969	protein_coding	G:C->A:T	TCC->TTC	S->F	mbiA
D2	H15_2	10988	protein_coding	A:T->G:C	TTA->TTG	-	mbiA
D2	H23_2	11297	protein_coding	A:T->G:C	TGT->TGC	-	mbiA
F1	K2_1	11092	protein_coding	A:T->G:C	TAC->TGC	Y->C	mbiA
C2	Y23_2	10961	protein_coding	A:T->G:C	TGT->TGC	-	mbiA
A2	Z34_2	11698	protein_coding	G:C->A:T	GGC->GAC	G->D	yaaI
A1	D32_1	11704	protein_coding	A:T->G:C	CTC->CCC	L->P	yaaI
B1	T5_1	11724	protein_coding	G:C->A:T	GCG->GCA	-	yaaI
B1	T18_1	11418	protein_coding	G:C->A:T	TCG->TCA	-	yaaI
E2	O12_2	11628	protein_coding	A:T->G:C	AAA->AAG	-	yaaI
D2	H22_2	11507	protein_coding	A:T->G:C	ACC->GCC	T->A	yaaI
D2	H24_2	11406	protein_coding	G:C->A:T	ACG->ACA	-	yaaI
D2	H21_2	11406	protein_coding	G:C->A:T	ACG->ACA	-	yaaI
C2	Y33_2	11458	protein_coding	A:T->G:C	GTC->GCC	V->A	yaaI
A2	Z14_2	13052	protein_coding	A:T->G:C	AAC->AGC	N->S	dnaK
A2	Z27_2	12451	protein_coding	G:C->A:T	GAT->AAT	D->N	dnaK
A2	Z13_2	13765	protein_coding	A:T->G:C	ACT->GCT	T->A	dnaK
A2	Z28_2	13288	protein_coding	G:C->A:T	GCT->ACT	A->T	dnaK
A2	Z1_2	12849	protein_coding	A:T->G:C	GGT->GGC	-	dnaK
A2	Z34_2	13197	protein_coding	A:T->G:C	CGT->CGC	-	dnaK
A1	D8_1	12727	protein_coding	A:T->G:C	ACT->GCT	T->A	dnaK
A1	D23_1	13427	protein_coding	A:T->G:C	CAC->CGC	H->R	dnaK
B2	A16_2	13045	protein_coding	G:C->A:T	CAC->TAC	H->Y	dnaK
B2	A17_2	12577	protein_coding	G:C->A:T	GTT->ATT	V->I	dnaK
B2	A17_2	13739	protein_coding	A:T->G:C	GAC->GGC	D->G	dnaK
B1	T25_1	13756	protein_coding	G:C->A:T	CTG->TTG	-	dnaK
E2	O2_2	12587	protein_coding	A:T->G:C	GTA->GCA	V->A	dnaK
E2	O7_2	12495	protein_coding	A:T->G:C	GCA->GCG	-	dnaK
E2	O17_2	12743	protein_coding	A:T->G:C	GAC->GGC	D->G	dnaK
E2	O1_2	12408	protein_coding	A:T->G:C	GTA->GTG	-	dnaK
E2	O1_2	13943	protein_coding	A:T->G:C	GTT->GCT	V->A	dnaK
E1	G20_1	12372	protein_coding	A:T->G:C	AAA->AAG	-	dnaK
E1	G22_1	13179	protein_coding	G:C->A:T	CTC->CTT	-	dnaK
E1	G16_1	13029	protein_coding	G:C->A:T	GAC->GAT	-	dnaK
E1	G16_1	13943	protein_coding	A:T->G:C	GTT->GCT	V->A	dnaK
E1	G18_1	12648	protein_coding	A:T->G:C	GGT->GGC	-	dnaK
E1	G13_1	13940	protein_coding	A:T->G:C	CAG->CGG	Q->R	dnaK
D2	H10_2	12798	protein_coding	G:C->A:T	GGC->GGT	-	dnaK
D2	H15_2	13052	protein_coding	A:T->G:C	AAC->AGC	N->S	dnaK
D2	H6_2	13205	protein_coding	A:T->G:C	ATG->ACG	M->T	dnaK
F2	W2_2	13145	protein_coding	G:C->A:T	GGC->GAC	G->D	dnaK
F2	W3_2	13145	protein_coding	G:C->A:T	GGC->GAC	G->D	dnaK
F2	W4_2	12956	protein_coding	G:C->A:T	GCG->GTG	A->V	dnaK
C2	Y23_2	13512	protein_coding	A:T->C:G	GAT->GAG	D->E	dnaK
C1	V8_1	14054	protein_coding	A:T->G:C	TTT->TCT	F->S	dnaK
C1	V23_1	13154	protein_coding	A:T->G:C	GTA->GCA	V->A	dnaK
C1	V24_1	12410	protein_coding	A:T->G:C	CAG->CGG	Q->R	dnaK
C1	V2_1	14054	protein_coding	A:T->G:C	TTT->TCT	F->S	dnaK
A2	Z21_2	14633	protein_coding	A:T->G:C	ACA->GCA	T->A	dnaJ
A2	Z8_2	14231	protein_coding	A:T->G:C	AGA->GGA	R->G	dnaJ
A2	Z24_2	15287	protein_coding	G:C->A:T	CTG->TTG	-	dnaJ
A1	D23_1	14592	protein_coding	A:T->G:C	GAA->GGA	E->G	dnaJ
B2	A21_2	14200	protein_coding	G:C->A:T	GGC->GGT	-	dnaJ
B2	A3_2	14407	protein_coding	G:C->A:T	GGC->GGT	-	dnaJ
B2	A15_2	15166	protein_coding	G:C->A:T	CTG->CTA	-	dnaJ
B1	T13_1	14881	protein_coding	G:C->A:T	GGC->GGT	-	dnaJ
E2	O11_2	15062	protein_coding	A:T->G:C	ACC->GCC	T->A	dnaJ
E2	O7_2	14901	protein_coding	A:T->G:C	TAC->TGC	Y->C	dnaJ
E2	O4_2	15013	protein_coding	A:T->G:C	GTA->GTG	-	dnaJ
E2	O1_2	14334	protein_coding	A:T->G:C	GTT->GCT	V->A	dnaJ
E1	G21_1	14703	protein_coding	A:T->G:C	GTA->GCA	V->A	dnaJ
D2	H20_2	14868	protein_coding	G:C->A:T	GCG->GTG	A->V	dnaJ
D2	H16_2	14608	protein_coding	G:C->A:T	TGC->TGT	-	dnaJ
F2	W24_2	15221	protein_coding	A:T->G:C	ACC->GCC	T->A	dnaJ
C2	Y34_2	14303	protein_coding	A:T->C:G	AAA->CAA	K->Q	dnaJ
A2	Z19_2	16518	protein_coding	A:T->G:C	GAT->GAC	-	insL-1
A2	Z7_2	15527	protein_coding	G:C->A:T	GCC->GTC	A->V	insL-1
A1	D32_1	15517	protein_coding	G:C->A:T	GCA->ACA	A->T	insL-1
E2	O18_2	15665	protein_coding	A:T->G:C	GAC->GGC	D->G	insL-1
E1	G17_1	16516	protein_coding	G:C->A:T	GAT->AAT	D->N	insL-1
E1	G7_1	16412	protein_coding	A:T->G:C	CAC->CGC	H->R	insL-1
E1	G6_1	15615	protein_coding	A:T->G:C	TTA->TTG	-	insL-1
D2	H24_2	15837	protein_coding	A:T->G:C	CTA->CTG	-	insL-1
F2	W14_2	15647	protein_coding	A:T->G:C	GAC->GGC	D->G	insL-1
F1	K24_1	16507	protein_coding	G:C->A:T	CCA->TCA	P->S	insL-1
F1	K15_1	15711	protein_coding	G:C->A:T	GGC->GGT	-	insL-1
C2	Y19_2	15815	protein_coding	G:C->A:T	GGC->GAC	G->D	insL-1
C1	V23_1	16488	protein_coding	A:T->C:G	TTA->TTC	L->F	insL-1
C1	V18_1	16552	protein_coding	A:T->C:G	AAC->CAC	N->H	insL-1
A2	Z3_2	16941	protein_coding	A:T->G:C	GTG->GCG	V->A	mokC
A2	Z20_2	16838	protein_coding	G:C->A:T	GCG->GCA	-	mokC
A2	Z1_2	16925	protein_coding	A:T->G:C	CGT->CGC	-	mokC
E2	O8_2	16925	protein_coding	A:T->G:C	CGT->CGC	-	mokC
E1	G17_1	16892	protein_coding	A:T->G:C	CAT->CAC	-	mokC
A2	Z20_2	16838	protein_coding	G:C->A:T	GCG->GCA	-	hokC
E1	G17_1	16892	protein_coding	A:T->G:C	CAT->CAC	-	hokC
F1	K22_1	16969	ncRNA	G:C->A:T	-	-	sokC
A2	Z10_2	17747	protein_coding	A:T->T:A	TCG->ACG	S->T	nhaA
A2	Z2_2	18095	protein_coding	G:C->A:T	CGC->TGC	R->C	nhaA
A2	Z13_2	17855	protein_coding	G:C->A:T	CGC->TGC	R->C	nhaA
A2	Z20_2	17976	protein_coding	A:T->G:C	GAC->GGC	D->G	nhaA
A2	Z20_2	18137	protein_coding	A:T->G:C	ACT->GCT	T->A	nhaA
A2	Z20_2	18631	protein_coding	G:C->A:T	CGC->CGT	-	nhaA
A2	Z8_2	18089	protein_coding	G:C->A:T	GGT->AGT	G->S	nhaA
A2	Z25_2	17757	protein_coding	G:C->C:G	AGC->ACC	S->T	nhaA
A2	Z24_2	18255	protein_coding	A:T->G:C	CAC->CGC	H->R	nhaA
A1	D8_1	18442	protein_coding	A:T->G:C	CAT->CAC	-	nhaA
A1	D29_1	18355	protein_coding	A:T->G:C	CCA->CCG	-	nhaA
B2	A4_2	18329	protein_coding	G:C->T:A	CTG->ATG	L->M	nhaA
E2	O12_2	18532	protein_coding	G:C->A:T	CTG->CTA	-	nhaA
E1	G20_1	18067	protein_coding	A:T->G:C	GTA->GTG	-	nhaA
E1	G20_1	18223	protein_coding	A:T->G:C	CGT->CGC	-	nhaA
E1	G8_1	17859	protein_coding	A:T->G:C	GAA->GGA	E->G	nhaA
E1	G13_1	18448	protein_coding	A:T->G:C	CCT->CCC	-	nhaA
C2	Y34_2	17504	protein_coding	G:C->A:T	CGA->TGA	R->stop	nhaA
C2	Y18_2	17859	protein_coding	A:T->C:G	GAA->GCA	E->A	nhaA
C2	Y18_2	18515	protein_coding	A:T->G:C	ATC->GTC	I->V	nhaA
A2	Z15_2	19278	protein_coding	A:T->G:C	TGT->TGC	-	nhaR
A1	D6_1	19472	protein_coding	G:C->A:T	GCC->GTC	A->V	nhaR
A1	D20_1	19227	protein_coding	G:C->A:T	GGC->GGT	-	nhaR
B2	A8_2	18885	protein_coding	A:T->G:C	GGA->GGG	-	nhaR
B2	A19_2	19064	protein_coding	G:C->A:T	GCA->GTA	A->V	nhaR
E2	O7_2	18915	protein_coding	A:T->G:C	GAA->GAG	-	nhaR
E1	G19_1	18752	protein_coding	A:T->G:C	TAC->TGC	Y->C	nhaR
E1	G19_1	18810	protein_coding	A:T->C:G	TTA->TTC	L->F	nhaR
E1	G9_1	18897	protein_coding	A:T->G:C	GAA->GAG	-	nhaR
D2	H7_2	18853	protein_coding	G:C->A:T	CGC->TGC	R->C	nhaR
D2	H13_2	19201	protein_coding	A:T->G:C	TTC->CTC	F->L	nhaR
F1	K5_1	19185	protein_coding	G:C->A:T	ACG->ACA	-	nhaR
F1	K1_1	19268	protein_coding	A:T->G:C	TTC->TCC	F->S	nhaR
C2	Y11_2	19436	protein_coding	A:T->C:G	TTC->TGC	F->C	nhaR
A2	Z2_2	19838	protein_coding	A:T->G:C	CAT->CAC	-	insB-1
A2	Z32_2	20302	protein_coding	A:T->G:C	AGC->GGC	S->G	insB-1
A2	Z6_2	20053	protein_coding	A:T->G:C	AGC->GGC	S->G	insB-1
A1	D34_1	20052	protein_coding	G:C->C:G	AGC->ACC	S->T	insB-1
E2	O9_2	20235	protein_coding	A:T->G:C	GTA->GCA	V->A	insB-1
E2	O10_2	20235	protein_coding	A:T->G:C	GTA->GCA	V->A	insB-1
E1	G17_1	20223	protein_coding	A:T->G:C	ATA->ACA	I->T	insB-1
E1	G3_1	20192	protein_coding	G:C->T:A	GCG->GCT	-	insB-1
E1	G3_1	20201	protein_coding	G:C->A:T	ATC->ATT	-	insB-1
E1	G3_1	20204	protein_coding	G:C->C:G	GTC->GTG	-	insB-1
E1	G3_1	20207	protein_coding	G:C->A:T	GAC->GAT	-	insB-1
E1	G3_1	20219	protein_coding	G:C->A:T	CAG->CAA	-	insB-1
E1	G9_1	20137	protein_coding	A:T->G:C	TTT->CTT	F->L	insB-1
F1	K7_1	20299	protein_coding	G:C->A:T	CCG->TCG	P->S	insB-1
F1	K17_1	20146	protein_coding	G:C->A:T	CGC->TGC	R->C	insB-1
C2	Y17_2	20070	protein_coding	G:C->A:T	ACG->ATG	T->M	insB-1
A2	Z10_2	20390	protein_coding	A:T->G:C	CAA->CGA	Q->R	insA-1
A2	Z32_2	20302	protein_coding	A:T->G:C	ACA->ACG	-	insA-1
A2	Z20_2	20412	protein_coding	A:T->G:C	TCT->CCT	S->P	insA-1
A2	Z8_2	20478	protein_coding	A:T->G:C	TGT->CGT	C->R	insA-1
A2	Z1_2	20424	protein_coding	G:C->A:T	CGC->TGC	R->C	insA-1
A2	Z24_2	20489	protein_coding	G:C->A:T	AGC->AAC	S->N	insA-1
A1	D21_1	20423	protein_coding	G:C->A:T	CGC->CAC	R->H	insA-1
A1	D29_1	20465	protein_coding	A:T->G:C	GAC->GGC	D->G	insA-1
A1	D6_1	20437	protein_coding	G:C->A:T	ACC->ACT	-	insA-1
E2	O9_2	20235	protein_coding	A:T->G:C	TAA->CAA	stop->Q	insA-1
E2	O10_2	20235	protein_coding	A:T->G:C	TAA->CAA	stop->Q	insA-1
E1	G3_1	20437	protein_coding	G:C->A:T	ACC->ACT	-	insA-1
E1	G3_1	20461	protein_coding	G:C->C:G	GGG->GGC	-	insA-1
E1	G3_1	20464	protein_coding	G:C->T:A	GAC->GAA	D->E	insA-1
E1	G3_1	20473	protein_coding	A:T->C:G	TCA->TCC	-	insA-1
E1	G3_1	20476	protein_coding	A:T->G:C	TGT->TGC	-	insA-1
E1	G3_1	20482	protein_coding	G:C->A:T	CCC->CCT	-	insA-1
E1	G8_1	20356	protein_coding	A:T->G:C	GGT->GGC	-	insA-1
D2	H25_2	20465	protein_coding	A:T->G:C	GAC->GGC	D->G	insA-1
F1	K7_1	20299	protein_coding	G:C->A:T	GCC->GCT	-	insA-1
E2	O19_2	21001	protein_coding	A:T->G:C	TCT->TCC	-	rpsT
E1	G18_1	20815	protein_coding	A:T->G:C	TAA->TAG	-	rpsT
C2	Y18_2	21039	protein_coding	A:T->G:C	TCT->CCT	S->P	rpsT
A2	Z2_2	21359	protein_coding	G:C->A:T	ACC->ATC	T->I	yaaY
A2	Z8_2	21351	protein_coding	A:T->G:C	TTA->TTG	-	yaaY
A1	D32_1	21291	protein_coding	G:C->A:T	GTG->GTA	-	yaaY
A2	Z2_2	21862	protein_coding	G:C->A:T	ACC->ACT	-	ribF
A2	Z14_2	21514	protein_coding	A:T->G:C	TTA->TTG	-	ribF
A2	Z14_2	22203	protein_coding	A:T->G:C	GAC->GGC	D->G	ribF
A2	Z19_2	21813	protein_coding	A:T->G:C	GAT->GGT	D->G	ribF
A2	Z28_2	22128	protein_coding	G:C->A:T	GCA->GTA	A->V	ribF
A1	D11_1	22296	protein_coding	G:C->A:T	GCG->GTG	A->V	ribF
E2	O23_2	22279	protein_coding	A:T->G:C	GAA->GAG	-	ribF
E2	O16_2	21966	protein_coding	A:T->G:C	CAC->CGC	H->R	ribF
E2	O24_2	22279	protein_coding	A:T->G:C	GAA->GAG	-	ribF
E2	O6_2	21695	protein_coding	A:T->G:C	AGG->GGG	R->G	ribF
E1	G20_1	21636	protein_coding	A:T->G:C	GAA->GGA	E->G	ribF
E1	G19_1	22148	protein_coding	A:T->G:C	ACG->GCG	T->A	ribF
E1	G25_1	21966	protein_coding	A:T->G:C	CAC->CGC	H->R	ribF
E1	G6_1	22348	protein_coding	A:T->C:G	TAA->TAC	stop->Y	ribF
E1	G8_1	22042	protein_coding	A:T->G:C	GTA->GTG	-	ribF
D2	H16_2	21846	protein_coding	A:T->G:C	TAC->TGC	Y->C	ribF
F2	W5_2	21427	protein_coding	A:T->G:C	ATA->ATG	I->M	ribF
F2	W21_2	21907	protein_coding	G:C->A:T	ACC->ACT	-	ribF
C2	Y11_2	21799	protein_coding	A:T->C:G	GCT->GCG	-	ribF
C1	V15_1	21480	protein_coding	A:T->C:G	TTC->TGC	F->C	ribF
A2	Z2_2	22653	protein_coding	A:T->G:C	GAC->GGC	D->G	ileS
A2	Z2_2	23439	protein_coding	G:C->A:T	GGC->GAC	G->D	ileS
A2	Z14_2	22863	protein_coding	A:T->G:C	GAC->GGC	D->G	ileS
A2	Z13_2	22432	protein_coding	G:C->A:T	GGG->GGA	-	ileS
A2	Z15_2	22776	protein_coding	A:T->G:C	TAC->TGC	Y->C	ileS
A2	Z6_2	22757	protein_coding	G:C->A:T	CGC->TGC	R->C	ileS
A2	Z19_2	23023	protein_coding	G:C->A:T	GAC->GAT	-	ileS
A2	Z19_2	24016	protein_coding	A:T->G:C	TCT->TCC	-	ileS
A2	Z23_2	24526	protein_coding	A:T->G:C	GTA->GTG	-	ileS
A2	Z20_2	23544	protein_coding	G:C->A:T	GCG->GTG	A->V	ileS
A2	Z1_2	23359	protein_coding	A:T->G:C	GTT->GTC	-	ileS
A2	Z1_2	24730	protein_coding	G:C->A:T	GGC->GGT	-	ileS
A2	Z25_2	24471	protein_coding	G:C->A:T	GCG->GTG	A->V	ileS
A2	Z24_2	22665	protein_coding	A:T->G:C	GTG->GCG	V->A	ileS
A2	Z24_2	23903	protein_coding	A:T->G:C	ATC->GTC	I->V	ileS
A2	Z24_2	24701	protein_coding	G:C->A:T	GCT->ACT	A->T	ileS
A1	D9_1	25117	protein_coding	G:C->A:T	CAG->CAA	-	ileS
A1	D8_1	23439	protein_coding	G:C->A:T	GGC->GAC	G->D	ileS
A1	D34_1	25027	protein_coding	A:T->G:C	GAT->GAC	-	ileS
A1	D21_1	24733	protein_coding	A:T->G:C	GAA->GAG	-	ileS
A1	D13_1	24073	protein_coding	A:T->G:C	GAA->GAG	-	ileS
A1	D32_1	22632	protein_coding	G:C->A:T	TCC->TTC	S->F	ileS
A1	D32_1	24868	protein_coding	G:C->A:T	GCG->GCA	-	ileS
A1	D7_1	23439	protein_coding	G:C->A:T	GGC->GAC	G->D	ileS
A1	D11_1	23670	protein_coding	A:T->G:C	CAG->CGG	Q->R	ileS
B2	A16_2	23739	protein_coding	G:C->A:T	GCG->GTG	A->V	ileS
B2	A12_2	23360	protein_coding	A:T->G:C	ACC->GCC	T->A	ileS
B2	A8_2	25094	protein_coding	G:C->A:T	CCA->TCA	P->S	ileS
B2	A24_2	22881	protein_coding	A:T->G:C	AAC->AGC	N->S	ileS
B1	T16_1	23344	protein_coding	G:C->A:T	ATC->ATT	-	ileS
B1	T6_1	23508	protein_coding	G:C->A:T	GGC->GAC	G->D	ileS
E2	O2_2	22998	protein_coding	A:T->G:C	TAC->TGC	Y->C	ileS
E2	O11_2	23111	protein_coding	A:T->G:C	ACC->GCC	T->A	ileS
E2	O25_2	23498	protein_coding	A:T->G:C	ACG->GCG	T->A	ileS
E2	O7_2	22732	protein_coding	A:T->G:C	GGT->GGC	-	ileS
E2	O21_2	23261	protein_coding	A:T->G:C	ACC->GCC	T->A	ileS
E2	O3_2	23859	protein_coding	A:T->G:C	CTT->CCT	L->P	ileS
E2	O19_2	24438	protein_coding	A:T->G:C	GTA->GCA	V->A	ileS
E2	O14_2	22634	protein_coding	A:T->C:G	AAA->CAA	K->Q	ileS
E2	O12_2	23111	protein_coding	A:T->G:C	ACC->GCC	T->A	ileS
E2	O1_2	23442	protein_coding	A:T->G:C	CTG->CCG	L->P	ileS
E2	O22_2	23261	protein_coding	A:T->G:C	ACC->GCC	T->A	ileS
E1	G5_1	23574	protein_coding	A:T->C:G	CAC->CCC	H->P	ileS
E1	G3_1	22425	protein_coding	A:T->C:G	GAA->GCA	E->A	ileS
E1	G14_1	24871	protein_coding	A:T->G:C	CGT->CGC	-	ileS
E1	G9_1	23919	protein_coding	A:T->G:C	GAT->GGT	D->G	ileS
E1	G2_1	24483	protein_coding	A:T->G:C	GAC->GGC	D->G	ileS
E1	G25_1	25043	protein_coding	G:C->A:T	GTA->ATA	V->I	ileS
E1	G18_1	22618	protein_coding	G:C->A:T	GAC->GAT	-	ileS
D2	H22_2	23514	protein_coding	A:T->G:C	AAC->AGC	N->S	ileS
D2	H10_2	24820	protein_coding	G:C->A:T	GAC->GAT	-	ileS
D2	H5_2	24157	protein_coding	A:T->G:C	GTA->GTG	-	ileS
D2	H17_2	24161	protein_coding	A:T->G:C	ACC->GCC	T->A	ileS
F2	W13_2	24445	protein_coding	A:T->T:A	GAT->GAA	D->E	ileS
F2	W7_2	24871	protein_coding	A:T->G:C	CGT->CGC	-	ileS
F1	K8_1	24771	protein_coding	G:C->A:T	GGC->GAC	G->D	ileS
F1	K23_1	23464	protein_coding	G:C->A:T	GGC->GGT	-	ileS
C2	Y13_2	22508	protein_coding	A:T->C:G	ATC->CTC	I->L	ileS
C2	Y13_2	23176	protein_coding	G:C->A:T	GCG->GCA	-	ileS
C1	V24_1	24439	protein_coding	A:T->G:C	GTA->GTG	-	ileS
C1	V5_1	24795	protein_coding	A:T->C:G	GAA->GCA	E->A	ileS
C1	V15_1	23165	protein_coding	A:T->C:G	TTC->GTC	F->V	ileS
E2	O4_2	25257	protein_coding	A:T->C:G	GTA->GTC	-	lspA
E1	G20_1	25321	protein_coding	A:T->G:C	ACG->GCG	T->A	lspA
E1	G12_1	25321	protein_coding	A:T->G:C	ACG->GCG	T->A	lspA
D2	H22_2	25462	protein_coding	A:T->C:G	ATG->CTG	M->L	lspA
C2	Y24_2	25288	protein_coding	A:T->C:G	TAC->GAC	Y->D	lspA
A2	Z21_2	25930	protein_coding	G:C->A:T	GCG->GCA	-	fkpB
A2	Z27_2	25930	protein_coding	G:C->A:T	GCG->GCA	-	fkpB
A2	Z27_2	25961	protein_coding	G:C->A:T	GAA->AAA	E->K	fkpB
A2	Z5_2	26098	protein_coding	G:C->A:T	GGC->GGT	-	fkpB
A2	Z20_2	25949	protein_coding	G:C->A:T	GCT->ACT	A->T	fkpB
A1	D8_1	26053	protein_coding	G:C->A:T	CCG->CCA	-	fkpB
A1	D34_1	26202	protein_coding	A:T->G:C	AAC->AGC	N->S	fkpB
A1	D22_1	25857	protein_coding	A:T->G:C	GTC->GCC	V->A	fkpB
B1	T24_1	26046	protein_coding	G:C->A:T	CCG->CTG	P->L	fkpB
B1	T19_1	25857	protein_coding	A:T->T:A	GTC->GAC	V->D	fkpB
E1	G12_1	26067	protein_coding	A:T->G:C	TAC->TGC	Y->C	fkpB
D2	H4_2	25925	protein_coding	G:C->A:T	CCG->TCG	P->S	fkpB
F2	W12_2	26025	protein_coding	G:C->A:T	CCA->CTA	P->L	fkpB
C2	Y34_2	25974	protein_coding	A:T->G:C	CAA->CGA	Q->R	fkpB
A2	Z21_2	26474	protein_coding	G:C->A:T	GGC->GGT	-	ispH
A2	Z2_2	26909	protein_coding	A:T->G:C	GCA->GCG	-	ispH
A2	Z2_2	26926	protein_coding	A:T->G:C	GTG->GCG	V->A	ispH
A2	Z14_2	26966	protein_coding	A:T->G:C	CGT->CGC	-	ispH
A2	Z27_2	26710	protein_coding	A:T->G:C	GAA->GGA	E->G	ispH
A2	Z15_2	26281	protein_coding	A:T->G:C	CAG->CGG	Q->R	ispH
A2	Z15_2	27077	protein_coding	G:C->A:T	GGC->GGT	-	ispH
A2	Z6_2	26753	protein_coding	G:C->A:T	GAG->GAA	-	ispH
A2	Z5_2	26469	protein_coding	G:C->A:T	GAC->AAC	D->N	ispH
A2	Z34_2	26664	protein_coding	A:T->G:C	ACA->GCA	T->A	ispH
A2	Z34_2	27161	protein_coding	G:C->A:T	GGC->GGT	-	ispH
A1	D9_1	26314	protein_coding	G:C->A:T	GCC->GTC	A->V	ispH
A1	D34_1	26469	protein_coding	G:C->A:T	GAC->AAC	D->N	ispH
A1	D29_1	27046	protein_coding	A:T->G:C	AAA->AGA	K->R	ispH
E1	G19_1	27091	protein_coding	A:T->C:G	GAT->GCT	D->A	ispH
E1	G6_1	26796	protein_coding	A:T->G:C	ACG->GCG	T->A	ispH
D2	H17_2	27063	protein_coding	G:C->A:T	GGC->AGC	G->S	ispH
C2	Y8_2	26301	protein_coding	G:C->A:T	CGT->TGT	R->C	ispH
A2	Z9_2	27922	protein_coding	G:C->A:T	ACC->ACT	-	rihC
A2	Z14_2	28182	protein_coding	G:C->A:T	GCT->GTT	A->V	rihC
A2	Z27_2	27671	protein_coding	A:T->G:C	ACC->GCC	T->A	rihC
A2	Z27_2	27928	protein_coding	A:T->G:C	AAA->AAG	-	rihC
A2	Z15_2	27489	protein_coding	G:C->T:A	GCC->GAC	A->D	rihC
A2	Z19_2	27775	protein_coding	G:C->A:T	AAC->AAT	-	rihC
A2	Z19_2	28124	protein_coding	G:C->A:T	CCA->TCA	P->S	rihC
A2	Z20_2	28105	protein_coding	G:C->A:T	ATC->ATT	-	rihC
A1	D8_1	28030	protein_coding	G:C->A:T	CTG->CTA	-	rihC
A1	D10_1	28019	protein_coding	G:C->A:T	CGC->TGC	R->C	rihC
B1	T13_1	27355	protein_coding	G:C->A:T	GCC->GCT	-	rihC
E2	O2_2	27853	protein_coding	A:T->G:C	GGT->GGC	-	rihC
D2	H9_2	27487	protein_coding	G:C->A:T	GGG->GGA	-	rihC
C2	Y9_2	28170	protein_coding	A:T->G:C	CAG->CGG	Q->R	rihC
A2	Z9_2	28749	protein_coding	G:C->A:T	GCT->ACT	A->T	dapB
A2	Z27_2	28619	protein_coding	G:C->A:T	CCG->CCA	-	dapB
A2	Z6_2	29075	protein_coding	G:C->A:T	ACC->ACT	-	dapB
A2	Z23_2	28547	protein_coding	A:T->C:G	ACA->ACC	-	dapB
A2	Z23_2	29015	protein_coding	A:T->G:C	GGT->GGC	-	dapB
A2	Z20_2	28419	protein_coding	G:C->A:T	CGT->TGT	R->C	dapB
A2	Z25_2	28872	protein_coding	G:C->A:T	CCG->TCG	P->S	dapB
A1	D8_1	28421	protein_coding	A:T->G:C	CGT->CGC	-	dapB
A1	D8_1	28626	protein_coding	A:T->G:C	ACG->GCG	T->A	dapB
A1	D32_1	28650	protein_coding	G:C->A:T	CGC->TGC	R->C	dapB
B1	T24_1	28761	protein_coding	A:T->G:C	AGC->GGC	S->G	dapB
E2	O15_2	29116	protein_coding	A:T->G:C	GTA->GCA	V->A	dapB
E2	O6_2	28706	protein_coding	A:T->G:C	AAA->AAG	-	dapB
E2	O14_2	28755	protein_coding	A:T->C:G	AAT->CAT	N->H	dapB
E2	O13_2	29034	protein_coding	A:T->G:C	ACC->GCC	T->A	dapB
E1	G19_1	29148	protein_coding	A:T->G:C	AGC->GGC	S->G	dapB
E1	G25_1	29171	protein_coding	A:T->C:G	GAT->GAG	D->E	dapB
E1	G21_1	28835	protein_coding	A:T->C:G	GAA->GAC	E->D	dapB
E1	G11_1	29034	protein_coding	A:T->G:C	ACC->GCC	T->A	dapB
E1	G18_1	28761	protein_coding	A:T->G:C	AGC->GGC	S->G	dapB
D2	H25_2	28578	protein_coding	G:C->A:T	GTA->ATA	V->I	dapB
D2	H23_2	28628	protein_coding	G:C->A:T	ACG->ACA	-	dapB
F1	K18_1	28443	protein_coding	G:C->A:T	GCG->ACG	A->T	dapB
C2	Y8_2	28957	protein_coding	A:T->C:G	GAA->GCA	E->A	dapB
C2	Y5_2	28563	protein_coding	A:T->G:C	AGC->GGC	S->G	dapB
C1	V12_1	28386	protein_coding	A:T->C:G	AAC->CAC	N->H	dapB
A2	Z7_2	30522	protein_coding	A:T->G:C	CAC->CGC	H->R	carA
A2	Z7_2	30781	protein_coding	G:C->A:T	TAC->TAT	-	carA
A2	Z8_2	30294	protein_coding	G:C->A:T	CGC->CAC	R->H	carA
A2	Z8_2	30707	protein_coding	G:C->A:T	CAC->TAC	H->Y	carA
A1	D8_1	30359	protein_coding	A:T->G:C	TTC->CTC	F->L	carA
A1	D6_1	30095	protein_coding	G:C->A:T	GCG->ACG	A->T	carA
A1	D13_1	30575	protein_coding	G:C->A:T	GCC->ACC	A->T	carA
A1	D10_1	30669	protein_coding	A:T->G:C	ATT->ACT	I->T	carA
B1	T10_1	29815	protein_coding	A:T->G:C	CTT->CTC	-	carA
E2	O14_2	30411	protein_coding	G:C->A:T	GCC->GTC	A->V	carA
E2	O4_2	29695	protein_coding	A:T->C:G	TTT->TTG	F->L	carA
E1	G3_1	29722	protein_coding	A:T->G:C	GGT->GGC	-	carA
D2	H11_2	30179	protein_coding	A:T->G:C	TTG->CTG	-	carA
D2	H6_2	29736	protein_coding	A:T->G:C	GAA->GGA	E->G	carA
C2	Y5_2	30009	protein_coding	G:C->A:T	CGT->CAT	R->H	carA
A2	Z9_2	32129	protein_coding	A:T->T:A	TAC->TTC	Y->F	carB
A2	Z9_2	32979	protein_coding	G:C->A:T	GGC->GGT	-	carB
A2	Z21_2	33741	protein_coding	G:C->A:T	CAC->CAT	-	carB
A2	Z22_2	33192	protein_coding	G:C->A:T	TCC->TCT	-	carB
A2	Z14_2	32171	protein_coding	A:T->G:C	GTC->GCC	V->A	carB
A2	Z27_2	31417	protein_coding	A:T->G:C	ACC->GCC	T->A	carB
A2	Z27_2	31711	protein_coding	G:C->A:T	GAA->AAA	E->K	carB
A2	Z3_2	32398	protein_coding	G:C->A:T	CGC->TGC	R->C	carB
A2	Z15_2	30896	protein_coding	A:T->G:C	GAC->GGC	D->G	carB
A2	Z15_2	32229	protein_coding	A:T->G:C	CGT->CGC	-	carB
A2	Z19_2	31170	protein_coding	G:C->A:T	GCC->GCT	-	carB
A2	Z19_2	33122	protein_coding	A:T->G:C	GAC->GGC	D->G	carB
A2	Z5_2	30861	protein_coding	G:C->A:T	GCG->GCA	-	carB
A2	Z23_2	32131	protein_coding	A:T->G:C	ATC->GTC	I->V	carB
A2	Z23_2	32639	protein_coding	G:C->A:T	ACC->ATC	T->I	carB
A2	Z7_2	32632	protein_coding	G:C->A:T	GTC->ATC	V->I	carB
A2	Z28_2	32945	protein_coding	A:T->G:C	TAC->TGC	Y->C	carB
A2	Z28_2	33074	protein_coding	A:T->G:C	GAC->GGC	D->G	carB
A2	Z1_2	32481	protein_coding	G:C->A:T	CCG->CCA	-	carB
A2	Z34_2	32156	protein_coding	A:T->T:A	CTG->CAG	L->Q	carB
A2	Z34_2	32753	protein_coding	G:C->A:T	ACC->ATC	T->I	carB
A1	D8_1	31392	protein_coding	G:C->A:T	TGC->TGT	-	carB
A1	D8_1	33563	protein_coding	A:T->G:C	GAA->GGA	E->G	carB
A1	D34_1	33042	protein_coding	G:C->A:T	GTC->GTT	-	carB
A1	D21_1	32234	protein_coding	A:T->G:C	GAA->GGA	E->G	carB
A1	D23_1	30947	protein_coding	A:T->G:C	GTC->GCC	V->A	carB
B2	A20_2	31799	protein_coding	A:T->C:G	GTG->GGG	V->G	carB
B2	A18_2	31791	protein_coding	A:T->G:C	AAA->AAG	-	carB
B2	A13_2	31298	protein_coding	A:T->G:C	GAC->GGC	D->G	carB
B2	A3_2	31280	protein_coding	G:C->A:T	GCG->GTG	A->V	carB
B1	T23_1	33184	protein_coding	G:C->A:T	GGT->AGT	G->S	carB
B1	T1_1	32808	protein_coding	G:C->A:T	ACC->ACT	-	carB
E2	O2_2	32129	protein_coding	A:T->G:C	TAC->TGC	Y->C	carB
E2	O2_2	33648	protein_coding	A:T->G:C	CGT->CGC	-	carB
E2	O25_2	30892	protein_coding	A:T->G:C	TTT->CTT	F->L	carB
E2	O25_2	32525	protein_coding	A:T->G:C	AAC->AGC	N->S	carB
E2	O8_2	32166	protein_coding	G:C->A:T	GAC->GAT	-	carB
E2	O19_2	33865	protein_coding	A:T->G:C	ACC->GCC	T->A	carB
E2	O14_2	33583	protein_coding	A:T->G:C	ACC->GCC	T->A	carB
E1	G3_1	31417	protein_coding	A:T->G:C	ACC->GCC	T->A	carB
E1	G20_1	31659	protein_coding	A:T->G:C	GGT->GGC	-	carB
E1	G7_1	32507	protein_coding	A:T->G:C	GTG->GCG	V->A	carB
E1	G23_1	30892	protein_coding	A:T->G:C	TTT->CTT	F->L	carB
E1	G10_1	33380	protein_coding	A:T->C:G	AAA->ACA	K->T	carB
E1	G6_1	32270	protein_coding	A:T->G:C	AAC->AGC	N->S	carB
E1	G6_1	33453	protein_coding	A:T->C:G	GTA->GTC	-	carB
E1	G16_1	33343	protein_coding	A:T->G:C	AAC->GAC	N->D	carB
E1	G4_1	30965	protein_coding	A:T->G:C	AAC->AGC	N->S	carB
E1	G4_1	31043	protein_coding	A:T->G:C	AAG->AGG	K->R	carB
D2	H25_2	31812	protein_coding	G:C->A:T	CTC->CTT	-	carB
D2	H5_2	33890	protein_coding	A:T->G:C	GAC->GGC	D->G	carB
D2	H4_2	32849	protein_coding	A:T->G:C	TTC->TCC	F->S	carB
F2	W12_2	33675	protein_coding	A:T->C:G	GAT->GAG	D->E	carB
F2	W21_2	31659	protein_coding	A:T->G:C	GGT->GGC	-	carB
F1	K4_1	31096	protein_coding	A:T->G:C	ACG->GCG	T->A	carB
F1	K3_1	33522	protein_coding	G:C->A:T	GGC->GGT	-	carB
F1	K1_1	30923	protein_coding	G:C->A:T	GCC->GTC	A->V	carB
C2	Y7_2	32340	protein_coding	A:T->G:C	GTA->GTG	-	carB
C2	Y34_2	33102	protein_coding	A:T->C:G	GTT->GTG	-	carB
C2	Y18_2	33657	protein_coding	A:T->C:G	CTT->CTG	-	carB
C2	Y10_2	32907	protein_coding	A:T->C:G	GCT->GCG	-	carB
C2	Y13_2	31138	protein_coding	A:T->G:C	TTG->CTG	-	carB
C2	Y33_2	33505	protein_coding	A:T->G:C	TTC->CTC	F->L	carB
C2	Y17_2	31791	protein_coding	A:T->C:G	AAA->AAC	K->N	carB
C2	Y17_2	33299	protein_coding	A:T->G:C	GTG->GCG	V->A	carB
C2	Y23_2	31229	protein_coding	A:T->C:G	AAA->ACA	K->T	carB
C2	Y23_2	31450	protein_coding	G:C->A:T	GGC->AGC	G->S	carB
C2	Y9_2	32907	protein_coding	A:T->C:G	GCT->GCG	-	carB
C1	V3_1	31389	protein_coding	A:T->C:G	ATT->ATG	I->M	carB
C1	V5_1	31341	protein_coding	G:C->A:T	GGC->GGT	-	carB
A2	Z28_2	34385	protein_coding	A:T->G:C	GAG->GGG	E->G	caiF
A2	Z8_2	34358	protein_coding	G:C->A:T	GCT->GTT	A->V	caiF
B1	T17_1	34324	protein_coding	G:C->A:T	CCA->TCA	P->S	caiF
E1	G19_1	34586	protein_coding	A:T->G:C	GAA->GGA	E->G	caiF
C2	Y7_2	34387	protein_coding	A:T->C:G	ATC->CTC	I->L	caiF
A2	Z9_2	34807	protein_coding	A:T->G:C	ACG->GCG	T->A	caiE
A2	Z7_2	35032	protein_coding	A:T->G:C	ATT->GTT	I->V	caiE
A2	Z7_2	35142	protein_coding	A:T->G:C	AAC->AGC	N->S	caiE
A2	Z7_2	35272	protein_coding	G:C->A:T	GGT->AGT	G->S	caiE
A1	D32_1	34825	protein_coding	G:C->A:T	CGC->TGC	R->C	caiE
A1	D23_1	35302	protein_coding	G:C->A:T	GTC->ATC	V->I	caiE
E2	O1_2	34967	protein_coding	A:T->G:C	GGT->GGC	-	caiE
E1	G11_1	34967	protein_coding	A:T->G:C	GGT->GGC	-	caiE
D2	H25_2	35010	protein_coding	A:T->G:C	GTC->GCC	V->A	caiE
D2	H17_2	35241	protein_coding	G:C->A:T	CGT->CAT	R->H	caiE
D2	H11_2	35370	protein_coding	A:T->G:C	GTG->GCG	V->A	caiE
D2	H16_2	34964	protein_coding	G:C->A:T	ACG->ACA	-	caiE
F2	W13_2	35077	protein_coding	A:T->G:C	ATG->GTG	M->V	caiE
A2	Z9_2	35860	protein_coding	G:C->A:T	GTG->GTA	-	caiD
A2	Z22_2	35659	protein_coding	A:T->G:C	GAA->GAG	-	caiD
A2	Z25_2	35382	protein_coding	G:C->A:T	CGT->TGT	R->C	caiD
A1	D11_1	35388	protein_coding	A:T->G:C	AAA->GAA	K->E	caiD
B2	A17_2	35507	protein_coding	A:T->G:C	GTA->GCA	V->A	caiD
B1	T2_1	36073	protein_coding	G:C->A:T	ACC->ACT	-	caiD
E2	O11_2	36001	protein_coding	A:T->G:C	GGT->GGC	-	caiD
E1	G5_1	35737	protein_coding	A:T->G:C	GGT->GGC	-	caiD
E1	G20_1	36053	protein_coding	A:T->G:C	GTA->GCA	V->A	caiD
E1	G2_1	36157	protein_coding	A:T->G:C	AGT->AGC	-	caiD
D2	H15_2	35873	protein_coding	A:T->G:C	GTT->GCT	V->A	caiD
A2	Z22_2	37820	protein_coding	A:T->G:C	GAT->GGT	D->G	caiC
A2	Z14_2	36671	protein_coding	A:T->G:C	CTC->CCC	L->P	caiC
A2	Z13_2	36789	protein_coding	G:C->A:T	GGG->AGG	G->R	caiC
A2	Z13_2	37762	protein_coding	A:T->G:C	GGT->GGC	-	caiC
A2	Z3_2	36677	protein_coding	A:T->G:C	TAC->TGC	Y->C	caiC
A2	Z6_2	36534	protein_coding	G:C->A:T	GTC->ATC	V->I	caiC
A2	Z6_2	37589	protein_coding	G:C->A:T	TGG->TAG	W->stop	caiC
A2	Z7_2	36293	protein_coding	A:T->G:C	ATA->ACA	I->T	caiC
A2	Z1_2	36689	protein_coding	A:T->G:C	ATC->ACC	I->T	caiC
A2	Z25_2	36992	protein_coding	A:T->G:C	GTA->GCA	V->A	caiC
A2	Z25_2	37238	protein_coding	A:T->G:C	TAC->TGC	Y->C	caiC
A2	Z25_2	37470	protein_coding	A:T->G:C	TTC->CTC	F->L	caiC
A1	D9_1	36837	protein_coding	G:C->A:T	GGC->AGC	G->S	caiC
A1	D6_1	36534	protein_coding	G:C->A:T	GTC->ATC	V->I	caiC
A1	D15_1	37407	protein_coding	A:T->G:C	ACA->GCA	T->A	caiC
A1	D10_1	37394	protein_coding	A:T->G:C	CTT->CCT	L->P	caiC
A1	D20_1	37269	protein_coding	A:T->G:C	TCC->CCC	S->P	caiC
B1	T16_1	37582	protein_coding	G:C->A:T	GGG->GGA	-	caiC
E2	O23_2	36791	protein_coding	A:T->G:C	GTG->GCG	V->A	caiC
E2	O11_2	37784	protein_coding	A:T->G:C	GAC->GGC	D->G	caiC
E2	O16_2	37250	protein_coding	A:T->G:C	GTG->GCG	V->A	caiC
E2	O5_2	36917	protein_coding	A:T->G:C	GAA->GGA	E->G	caiC
E1	G17_1	37299	protein_coding	G:C->A:T	GCG->ACG	A->T	caiC
E1	G3_1	37738	protein_coding	A:T->C:G	GAA->GAC	E->D	caiC
E1	G19_1	36422	protein_coding	A:T->G:C	GTG->GCG	V->A	caiC
F2	W12_2	37326	protein_coding	G:C->A:T	GCA->ACA	A->T	caiC
F2	W19_2	37009	protein_coding	G:C->A:T	ATG->ATA	M->I	caiC
F2	W4_2	36469	protein_coding	G:C->A:T	GTG->GTA	-	caiC
C2	Y7_2	36999	protein_coding	A:T->G:C	TTG->CTG	-	caiC
C2	Y15_2	37209	protein_coding	G:C->A:T	GCC->ACC	A->T	caiC
C2	Y12_2	37729	protein_coding	G:C->A:T	GGC->GGT	-	caiC
C1	V6_1	37572	protein_coding	A:T->C:G	ATT->CTT	I->L	caiC
A2	Z9_2	38131	protein_coding	G:C->A:T	GAA->AAA	E->K	caiB
A2	Z14_2	38242	protein_coding	G:C->A:T	GTT->ATT	V->I	caiB
A2	Z14_2	38320	protein_coding	G:C->A:T	GCA->ACA	A->T	caiB
A2	Z14_2	38701	protein_coding	G:C->A:T	GCC->ACC	A->T	caiB
A2	Z27_2	38476	protein_coding	G:C->A:T	GAT->AAT	D->N	caiB
A2	Z19_2	38934	protein_coding	A:T->G:C	CTC->CCC	L->P	caiB
A2	Z20_2	39040	protein_coding	G:C->A:T	GGA->AGA	G->R	caiB
A2	Z1_2	37994	protein_coding	A:T->G:C	CAT->CAC	-	caiB
A2	Z1_2	39079	protein_coding	G:C->A:T	GCC->ACC	A->T	caiB
A1	D10_1	38450	protein_coding	G:C->A:T	TGC->TGT	-	caiB
B1	T20_1	38746	protein_coding	A:T->G:C	TCC->CCC	S->P	caiB
E2	O15_2	38141	protein_coding	A:T->G:C	GTA->GTG	-	caiB
E2	O14_2	37997	protein_coding	A:T->G:C	TCA->TCG	-	caiB
E2	O14_2	38735	protein_coding	A:T->G:C	GGT->GGC	-	caiB
D2	H11_2	38493	protein_coding	G:C->A:T	GGC->GAC	G->D	caiB
D2	H1_2	38359	protein_coding	A:T->G:C	ATT->GTT	I->V	caiB
D2	H24_2	39099	protein_coding	A:T->G:C	ATG->ACG	M->T	caiB
D2	H21_2	39099	protein_coding	A:T->G:C	ATG->ACG	M->T	caiB
F1	K21_1	38629	protein_coding	G:C->A:T	GCC->ACC	A->T	caiB
C1	V13_1	38003	protein_coding	G:C->A:T	ATG->ATA	M->I	caiB
C1	V3_1	38405	protein_coding	A:T->C:G	GGT->GGG	-	caiB
C1	V5_1	38904	protein_coding	A:T->C:G	TTA->TGA	L->stop	caiB
A2	Z3_2	40362	protein_coding	G:C->A:T	CAG->TAG	Q->stop	caiA
A2	Z19_2	40330	protein_coding	G:C->A:T	CTG->CTA	-	caiA
A2	Z28_2	39555	protein_coding	A:T->T:A	TTG->ATG	L->M	caiA
A2	Z34_2	39347	protein_coding	A:T->G:C	ATC->ACC	I->T	caiA
A2	Z24_2	40370	protein_coding	A:T->G:C	AAT->AGT	N->S	caiA
A1	D8_1	40160	protein_coding	A:T->G:C	GAG->GGG	E->G	caiA
A1	D34_1	39650	protein_coding	A:T->G:C	CTC->CCC	L->P	caiA
A1	D23_1	39350	protein_coding	G:C->A:T	CGC->CAC	R->H	caiA
A1	D10_1	39816	protein_coding	G:C->A:T	GGC->AGC	G->S	caiA
A1	D10_1	40277	protein_coding	A:T->G:C	GTC->GCC	V->A	caiA
A1	D11_1	40108	protein_coding	G:C->A:T	GGG->GGA	-	caiA
B2	A9_2	40286	protein_coding	G:C->A:T	CGT->CAT	R->H	caiA
E1	G7_1	39353	protein_coding	A:T->G:C	CAC->CGC	H->R	caiA
E1	G6_1	39743	protein_coding	A:T->G:C	GTG->GCG	V->A	caiA
E1	G6_1	39941	protein_coding	A:T->C:G	CTT->CGT	L->R	caiA
E1	G4_1	39517	protein_coding	A:T->C:G	TTA->TTC	L->F	caiA
E1	G13_1	39656	protein_coding	A:T->G:C	GTA->GCA	V->A	caiA
D2	H7_2	40182	protein_coding	A:T->G:C	ACT->GCT	T->A	caiA
D2	H8_2	39689	protein_coding	A:T->G:C	GTC->GCC	V->A	caiA
D2	H20_2	40150	protein_coding	A:T->G:C	CGT->CGC	-	caiA
F2	W11_2	40101	protein_coding	A:T->G:C	ACC->GCC	T->A	caiA
C2	Y24_2	39760	protein_coding	A:T->C:G	GAA->GAC	E->D	caiA
C2	Y17_2	39590	protein_coding	G:C->A:T	CGC->CAC	R->H	caiA
A2	Z9_2	41363	protein_coding	G:C->A:T	ACT->ATT	T->I	caiT
A2	Z10_2	40716	protein_coding	G:C->A:T	GCC->ACC	A->T	caiT
A2	Z2_2	41448	protein_coding	A:T->G:C	TTT->CTT	F->L	caiT
A2	Z5_2	40680	protein_coding	G:C->A:T	GCC->ACC	A->T	caiT
A2	Z5_2	40837	protein_coding	A:T->G:C	GTA->GTG	-	caiT
A2	Z20_2	41311	protein_coding	A:T->G:C	AGT->AGC	-	caiT
A2	Z28_2	40482	protein_coding	A:T->G:C	TTC->CTC	F->L	caiT
A2	Z28_2	41490	protein_coding	G:C->A:T	GCC->ACC	A->T	caiT
A2	Z28_2	41709	protein_coding	G:C->A:T	GCC->ACC	A->T	caiT
A2	Z28_2	41836	protein_coding	A:T->T:A	GAT->GAA	D->E	caiT
A2	Z1_2	41624	protein_coding	G:C->A:T	GCC->GTC	A->V	caiT
A2	Z34_2	41496	protein_coding	G:C->A:T	CCG->TCG	P->S	caiT
A2	Z34_2	41721	protein_coding	A:T->G:C	TTT->CTT	F->L	caiT
A2	Z25_2	41502	protein_coding	G:C->A:T	CCT->TCT	P->S	caiT
A1	D8_1	40635	protein_coding	A:T->G:C	TCC->CCC	S->P	caiT
B2	A10_2	41851	protein_coding	G:C->A:T	TGG->TGA	W->stop	caiT
B1	T3_1	40482	protein_coding	A:T->G:C	TTC->CTC	F->L	caiT
B1	T22_1	41346	protein_coding	A:T->G:C	TAT->CAT	Y->H	caiT
B1	T4_1	40482	protein_coding	A:T->G:C	TTC->CTC	F->L	caiT
E2	O16_2	41119	protein_coding	A:T->G:C	GGT->GGC	-	caiT
E2	O24_2	41094	protein_coding	A:T->G:C	AGC->GGC	S->G	caiT
E2	O14_2	41503	protein_coding	A:T->G:C	GGA->GGG	-	caiT
E2	O4_2	41626	protein_coding	A:T->G:C	GCT->GCC	-	caiT
E1	G7_1	41280	protein_coding	A:T->G:C	TGT->CGT	C->R	caiT
E1	G7_1	41716	protein_coding	G:C->A:T	GGC->GGT	-	caiT
E1	G22_1	40637	protein_coding	A:T->C:G	ATG->AGG	M->R	caiT
E1	G18_1	41503	protein_coding	A:T->G:C	GGA->GGG	-	caiT
D2	H22_2	40737	protein_coding	G:C->A:T	GCC->ACC	A->T	caiT
D2	H22_2	41444	protein_coding	A:T->G:C	GTC->GCC	V->A	caiT
D2	H24_2	41466	protein_coding	G:C->A:T	GCC->ACC	A->T	caiT
D2	H4_2	41374	protein_coding	G:C->A:T	GGG->GGA	-	caiT
D2	H21_2	41466	protein_coding	G:C->A:T	GCC->ACC	A->T	caiT
D2	H9_2	41880	protein_coding	G:C->A:T	CCG->TCG	P->S	caiT
D2	H8_2	41907	protein_coding	G:C->A:T	GGA->AGA	G->R	caiT
C2	Y15_2	41662	protein_coding	A:T->G:C	AGT->AGC	-	caiT
C2	Y24_2	41792	protein_coding	A:T->G:C	GTC->GCC	V->A	caiT
C1	V6_1	40475	protein_coding	A:T->G:C	GTC->GCC	V->A	caiT
A1	D6_1	42765	protein_coding	A:T->G:C	GGT->GGC	-	fixA
A1	D11_1	42868	protein_coding	A:T->G:C	ACC->GCC	T->A	fixA
B2	A1_2	42764	protein_coding	G:C->A:T	GGT->GAT	G->D	fixA
B1	T22_1	42420	protein_coding	G:C->A:T	TGC->TGT	-	fixA
E2	O23_2	42574	protein_coding	A:T->G:C	ACA->GCA	T->A	fixA
E2	O25_2	42868	protein_coding	A:T->G:C	ACC->GCC	T->A	fixA
E2	O21_2	42749	protein_coding	A:T->T:A	ATC->AAC	I->N	fixA
E2	O22_2	42749	protein_coding	A:T->T:A	ATC->AAC	I->N	fixA
E1	G17_1	42932	protein_coding	A:T->C:G	GTT->GGT	V->G	fixA
D2	H11_2	42722	protein_coding	G:C->A:T	GCC->GTC	A->V	fixA
F2	W13_2	42671	protein_coding	A:T->G:C	GAC->GGC	D->G	fixA
F2	W6_2	42574	protein_coding	A:T->G:C	ACA->GCA	T->A	fixA
F1	K4_1	42740	protein_coding	A:T->C:G	TTT->TGT	F->C	fixA
C2	Y17_2	43100	protein_coding	A:T->C:G	CAG->CCG	Q->P	fixA
A2	Z9_2	43449	protein_coding	A:T->G:C	AAC->GAC	N->D	fixB
A2	Z9_2	43741	protein_coding	G:C->A:T	CGC->CAC	R->H	fixB
A2	Z21_2	43414	protein_coding	G:C->A:T	CGC->CAC	R->H	fixB
A2	Z27_2	43954	protein_coding	A:T->G:C	TAC->TGC	Y->C	fixB
A2	Z13_2	43450	protein_coding	A:T->G:C	AAC->AGC	N->S	fixB
A1	D8_1	43832	protein_coding	A:T->G:C	GAA->GAG	-	fixB
A1	D34_1	43634	protein_coding	G:C->A:T	AGC->AGT	-	fixB
A1	D20_1	43577	protein_coding	A:T->G:C	GGT->GGC	-	fixB
E2	O11_2	44007	protein_coding	A:T->G:C	TCG->CCG	S->P	fixB
E1	G7_1	43401	protein_coding	G:C->A:T	GCT->ACT	A->T	fixB
E1	G6_1	43224	protein_coding	A:T->G:C	ACC->GCC	T->A	fixB
D2	H5_2	43754	protein_coding	G:C->A:T	AGC->AGT	-	fixB
D2	H7_2	43656	protein_coding	G:C->A:T	CCA->TCA	P->S	fixB
D2	H17_2	43623	protein_coding	A:T->G:C	ACC->GCC	T->A	fixB
D2	H8_2	43790	protein_coding	G:C->A:T	GTC->GTT	-	fixB
C1	V6_1	43987	protein_coding	A:T->G:C	CAC->CGC	H->R	fixB
A2	Z9_2	45025	protein_coding	G:C->A:T	CCG->CCA	-	fixC
A2	Z2_2	44902	protein_coding	G:C->A:T	TTG->TTA	-	fixC
A2	Z2_2	45090	protein_coding	G:C->A:T	GCC->GTC	A->V	fixC
A2	Z2_2	45116	protein_coding	A:T->G:C	ACC->GCC	T->A	fixC
A2	Z2_2	45298	protein_coding	A:T->G:C	CCA->CCG	-	fixC
A2	Z23_2	45359	protein_coding	G:C->A:T	GAT->AAT	D->N	fixC
A2	Z20_2	44821	protein_coding	A:T->G:C	GGA->GGG	-	fixC
A2	Z20_2	44933	protein_coding	G:C->A:T	CCG->TCG	P->S	fixC
A2	Z28_2	44643	protein_coding	G:C->A:T	ACG->ATG	T->M	fixC
A2	Z1_2	44769	protein_coding	A:T->G:C	GAA->GGA	E->G	fixC
A2	Z34_2	45227	protein_coding	G:C->A:T	CAG->TAG	Q->stop	fixC
A1	D9_1	44431	protein_coding	A:T->T:A	TCA->TCT	-	fixC
A1	D20_1	45004	protein_coding	A:T->G:C	GAA->GAG	-	fixC
B1	T25_1	45117	protein_coding	G:C->A:T	ACC->ATC	T->I	fixC
E2	O4_2	44639	protein_coding	A:T->C:G	AAA->CAA	K->Q	fixC
E2	O4_2	44667	protein_coding	A:T->G:C	AAC->AGC	N->S	fixC
E1	G20_1	45105	protein_coding	A:T->G:C	AAC->AGC	N->S	fixC
E1	G7_1	45383	protein_coding	G:C->A:T	CGC->TGC	R->C	fixC
E1	G10_1	44242	protein_coding	A:T->G:C	GCA->GCG	-	fixC
D2	H12_2	44616	protein_coding	G:C->A:T	GCC->GTC	A->V	fixC
D2	H3_2	44528	protein_coding	G:C->A:T	CAG->TAG	Q->stop	fixC
F1	K24_1	44528	protein_coding	G:C->A:T	CAG->TAG	Q->stop	fixC
F1	K17_1	44510	protein_coding	G:C->A:T	GAT->AAT	D->N	fixC
C2	Y13_2	44596	protein_coding	G:C->A:T	GGC->GGT	-	fixC
C2	Y24_2	45231	protein_coding	A:T->C:G	CAT->CCT	H->P	fixC
C2	Y33_2	44244	protein_coding	A:T->C:G	CTG->CGG	L->R	fixC
C1	V7_1	45092	protein_coding	G:C->A:T	GGA->AGA	G->R	fixC
C1	V8_1	45092	protein_coding	G:C->A:T	GGA->AGA	G->R	fixC
A2	Z5_2	45698	protein_coding	A:T->G:C	GAA->GGA	E->G	fixX
A1	D8_1	45589	protein_coding	A:T->G:C	TGC->CGC	C->R	fixX
A1	D34_1	45689	protein_coding	G:C->A:T	TCG->TTG	S->L	fixX
A1	D11_1	45617	protein_coding	A:T->G:C	GAT->GGT	D->G	fixX
B2	A1_2	45603	protein_coding	G:C->A:T	CTG->CTA	-	fixX
E1	G7_1	45587	protein_coding	G:C->A:T	GCG->GTG	A->V	fixX
E1	G25_1	45659	protein_coding	G:C->A:T	TGC->TAC	C->Y	fixX
D2	H15_2	45625	protein_coding	A:T->G:C	AGT->GGT	S->G	fixX
A2	Z9_2	46885	protein_coding	A:T->G:C	AAT->AGT	N->S	yaaU
A2	Z15_2	46081	protein_coding	G:C->A:T	GCC->GTC	A->V	yaaU
A2	Z19_2	46757	protein_coding	G:C->A:T	GCC->GCT	-	yaaU
A2	Z28_2	46214	protein_coding	A:T->G:C	AGT->AGC	-	yaaU
A2	Z1_2	46049	protein_coding	A:T->G:C	GGA->GGG	-	yaaU
A2	Z1_2	46119	protein_coding	A:T->G:C	TCC->CCC	S->P	yaaU
A2	Z1_2	46305	protein_coding	G:C->A:T	GAT->AAT	D->N	yaaU
A2	Z1_2	46806	protein_coding	A:T->G:C	ATC->GTC	I->V	yaaU
A2	Z34_2	46690	protein_coding	G:C->A:T	GGC->GAC	G->D	yaaU
A1	D21_1	46119	protein_coding	A:T->G:C	TCC->CCC	S->P	yaaU
A1	D21_1	46651	protein_coding	G:C->A:T	GCA->GTA	A->V	yaaU
A1	D6_1	46563	protein_coding	A:T->G:C	ACC->GCC	T->A	yaaU
A1	D13_1	46489	protein_coding	G:C->A:T	CCG->CTG	P->L	yaaU
A1	D32_1	46157	protein_coding	G:C->A:T	GGC->GGT	-	yaaU
A1	D32_1	46162	protein_coding	A:T->G:C	GTC->GCC	V->A	yaaU
A1	D32_1	46821	protein_coding	A:T->G:C	ATG->GTG	M->V	yaaU
A1	D15_1	46351	protein_coding	G:C->A:T	CCC->CTC	P->L	yaaU
A1	D15_1	46440	protein_coding	A:T->G:C	ATG->GTG	M->V	yaaU
E2	O18_2	46705	protein_coding	A:T->T:A	ATG->AAG	M->K	yaaU
E1	G24_1	46481	protein_coding	A:T->C:G	GAA->GAC	E->D	yaaU
E1	G9_1	47064	protein_coding	A:T->G:C	TTT->CTT	F->L	yaaU
E1	G25_1	46435	protein_coding	A:T->C:G	GAA->GCA	E->A	yaaU
E1	G16_1	46811	protein_coding	G:C->A:T	TGG->TGA	W->stop	yaaU
E1	G8_1	46329	protein_coding	A:T->G:C	ATG->GTG	M->V	yaaU
E1	G4_1	46857	protein_coding	G:C->C:G	CCG->GCG	P->A	yaaU
E1	G13_1	46497	protein_coding	A:T->G:C	ACC->GCC	T->A	yaaU
F2	W5_2	47105	protein_coding	G:C->A:T	AGC->AGT	-	yaaU
F2	W16_2	46181	protein_coding	G:C->A:T	CCC->CCT	-	yaaU
F2	W8_2	45818	protein_coding	G:C->A:T	TCC->TCT	-	yaaU
F2	W13_2	47130	protein_coding	A:T->G:C	ATG->GTG	M->V	yaaU
F2	W14_2	46812	protein_coding	G:C->A:T	CTG->TTG	-	yaaU
F1	K24_1	46899	protein_coding	A:T->G:C	ACA->GCA	T->A	yaaU
C2	Y16_2	46842	protein_coding	A:T->C:G	TTT->GTT	F->V	yaaU
A2	Z9_2	47435	protein_coding	G:C->A:T	CCG->TCG	P->S	kefF
A2	Z2_2	47276	protein_coding	G:C->A:T	CCG->TCG	P->S	kefF
A2	Z20_2	47726	protein_coding	G:C->A:T	CGT->TGT	R->C	kefF
A1	D29_1	47775	protein_coding	A:T->G:C	TAG->TGG	stop->W	kefF
B2	A4_2	47620	protein_coding	G:C->A:T	TCG->TCA	-	kefF
E2	O2_2	47558	protein_coding	A:T->G:C	ACG->GCG	T->A	kefF
E2	O13_2	47679	protein_coding	A:T->G:C	ATG->ACG	M->T	kefF
E1	G22_1	47756	protein_coding	G:C->A:T	CAG->TAG	Q->stop	kefF
D2	H7_2	47665	protein_coding	G:C->A:T	CTG->CTA	-	kefF
D2	H24_2	47672	protein_coding	A:T->G:C	TTT->CTT	F->L	kefF
D2	H21_2	47672	protein_coding	A:T->G:C	TTT->CTT	F->L	kefF
F1	K20_1	47579	protein_coding	G:C->A:T	CAT->TAT	H->Y	kefF
C2	Y33_2	47343	protein_coding	G:C->A:T	CGC->CAC	R->H	kefF
A2	Z9_2	49397	protein_coding	A:T->G:C	CGT->CGC	-	kefC
A2	Z10_2	48630	protein_coding	A:T->G:C	ACG->GCG	T->A	kefC
A2	Z22_2	48538	protein_coding	A:T->G:C	TAC->TGC	Y->C	kefC
A2	Z2_2	47828	protein_coding	A:T->G:C	GTA->GTG	-	kefC
A2	Z2_2	48497	protein_coding	G:C->A:T	ATG->ATA	M->I	kefC
A2	Z14_2	47996	protein_coding	A:T->G:C	CCA->CCG	-	kefC
A2	Z14_2	48810	protein_coding	A:T->G:C	ATG->GTG	M->V	kefC
A2	Z14_2	49459	protein_coding	A:T->G:C	GAC->GGC	D->G	kefC
A2	Z27_2	48388	protein_coding	A:T->G:C	CTG->CCG	L->P	kefC
A2	Z15_2	48083	protein_coding	G:C->A:T	TGC->TGT	-	kefC
A2	Z15_2	48193	protein_coding	G:C->A:T	ACG->ATG	T->M	kefC
A2	Z7_2	47836	protein_coding	G:C->A:T	GCG->GTG	A->V	kefC
A2	Z7_2	48334	protein_coding	G:C->A:T	GCG->GTG	A->V	kefC
A2	Z8_2	48124	protein_coding	G:C->A:T	GGC->GAC	G->D	kefC
A2	Z1_2	48009	protein_coding	A:T->G:C	AAG->GAG	K->E	kefC
A2	Z1_2	48495	protein_coding	A:T->G:C	ATG->GTG	M->V	kefC
A2	Z1_2	48630	protein_coding	A:T->T:A	ACG->TCG	T->S	kefC
A2	Z24_2	48038	protein_coding	G:C->A:T	GGC->GGT	-	kefC
A1	D8_1	47907	protein_coding	G:C->A:T	CGA->TGA	R->stop	kefC
A1	D29_1	47775	protein_coding	A:T->G:C	AGC->GGC	S->G	kefC
A1	D15_1	49213	protein_coding	A:T->G:C	GAG->GGG	E->G	kefC
A1	D23_1	48630	protein_coding	A:T->G:C	ACG->GCG	T->A	kefC
A1	D10_1	48249	protein_coding	G:C->A:T	CCG->TCG	P->S	kefC
B2	A1_2	48527	protein_coding	A:T->G:C	GCA->GCG	-	kefC
B1	T18_1	48366	protein_coding	G:C->A:T	CGC->TGC	R->C	kefC
B1	T25_1	49605	protein_coding	G:C->A:T	GAA->AAA	E->K	kefC
B1	T2_1	49277	protein_coding	G:C->A:T	TAC->TAT	-	kefC
B1	T19_1	49031	protein_coding	G:C->A:T	AGC->AGT	-	kefC
E2	O18_2	49614	protein_coding	A:T->G:C	ACG->GCG	T->A	kefC
E2	O14_2	48106	protein_coding	A:T->G:C	CAG->CGG	Q->R	kefC
E2	O1_2	47916	protein_coding	A:T->G:C	ACC->GCC	T->A	kefC
E1	G17_1	49318	protein_coding	A:T->C:G	GAA->GCA	E->A	kefC
E1	G3_1	48630	protein_coding	A:T->G:C	ACG->GCG	T->A	kefC
E1	G3_1	49355	protein_coding	A:T->G:C	GCA->GCG	-	kefC
E1	G3_1	49450	protein_coding	A:T->G:C	GTT->GCT	V->A	kefC
E1	G22_1	47900	protein_coding	G:C->A:T	TGG->TGA	W->stop	kefC
E1	G21_1	48176	protein_coding	A:T->G:C	GAA->GAG	-	kefC
E1	G12_1	48203	protein_coding	A:T->G:C	GGT->GGC	-	kefC
E1	G12_1	48478	protein_coding	A:T->G:C	GTC->GCC	V->A	kefC
D2	H12_2	47827	protein_coding	A:T->G:C	GTA->GCA	V->A	kefC
D2	H5_2	49048	protein_coding	A:T->G:C	GTA->GCA	V->A	kefC
D2	H7_2	48985	protein_coding	G:C->A:T	GGA->GAA	G->E	kefC
D2	H24_2	48820	protein_coding	A:T->G:C	GTG->GCG	V->A	kefC
D2	H21_2	48820	protein_coding	A:T->G:C	GTG->GCG	V->A	kefC
F2	W16_2	48075	protein_coding	G:C->A:T	CTG->TTG	-	kefC
F2	W10_2	49031	protein_coding	G:C->A:T	AGC->AGT	-	kefC
F2	W22_2	48192	protein_coding	A:T->G:C	ACG->GCG	T->A	kefC
F1	K2_1	47907	protein_coding	G:C->A:T	CGA->TGA	R->stop	kefC
F1	K1_1	48289	protein_coding	G:C->A:T	GCC->GTC	A->V	kefC
C2	Y3_2	48682	protein_coding	A:T->C:G	ATC->AGC	I->S	kefC
C2	Y6_2	48217	protein_coding	G:C->A:T	GCG->GTG	A->V	kefC
C2	Y24_2	49026	protein_coding	A:T->C:G	TCC->GCC	S->A	kefC
C2	Y23_2	49193	protein_coding	A:T->C:G	CAA->CAC	Q->H	kefC
C1	V24_1	48908	protein_coding	G:C->T:A	CGC->CGA	-	kefC
A2	Z10_2	50024	protein_coding	A:T->G:C	ACG->GCG	T->A	folA
A2	Z10_2	50185	protein_coding	G:C->A:T	GGC->GGT	-	folA
A2	Z3_2	49855	protein_coding	A:T->T:A	GAT->GAA	D->E	folA
A2	Z3_2	49919	protein_coding	G:C->A:T	CGC->TGC	R->C	folA
A2	Z5_2	50191	protein_coding	G:C->A:T	ACC->ACT	-	folA
A2	Z20_2	50245	protein_coding	G:C->A:T	CAC->CAT	-	folA
A1	D7_1	50229	protein_coding	A:T->G:C	GTA->GCA	V->A	folA
B2	A10_2	50236	protein_coding	G:C->A:T	AGC->AGT	-	folA
E2	O11_2	50262	protein_coding	A:T->G:C	AAC->AGC	N->S	folA
E2	O6_2	50085	protein_coding	A:T->G:C	GTA->GCA	V->A	folA
E1	G20_1	50082	protein_coding	A:T->G:C	GAC->GGC	D->G	folA
D2	H3_2	50118	protein_coding	A:T->G:C	GTT->GCT	V->A	folA
F2	W8_2	50024	protein_coding	A:T->G:C	ACG->GCG	T->A	folA
C2	Y7_2	50094	protein_coding	A:T->C:G	ATC->AGC	I->S	folA
C2	Y18_2	50232	protein_coding	A:T->C:G	TTC->TGC	F->C	folA
A2	Z14_2	50478	protein_coding	A:T->G:C	TGG->CGG	W->R	apaH
A2	Z6_2	50707	protein_coding	A:T->G:C	AGA->AGG	-	apaH
A2	Z34_2	50829	protein_coding	G:C->A:T	GCC->ACC	A->T	apaH
B2	A9_2	50656	protein_coding	G:C->A:T	AAC->AAT	-	apaH
E2	O23_2	51212	protein_coding	A:T->G:C	TAC->TGC	Y->C	apaH
E2	O24_2	51212	protein_coding	A:T->G:C	TAC->TGC	Y->C	apaH
E2	O12_2	50800	protein_coding	G:C->A:T	GCG->GCA	-	apaH
E1	G17_1	50941	protein_coding	A:T->G:C	GAT->GAC	-	apaH
E1	G12_1	50517	protein_coding	A:T->G:C	ACG->GCG	T->A	apaH
D2	H17_2	50774	protein_coding	A:T->G:C	TTC->TCC	F->S	apaH
D2	H1_2	50401	protein_coding	G:C->A:T	TTG->TTA	-	apaH
D2	H4_2	51035	protein_coding	A:T->G:C	CTG->CCG	L->P	apaH
D2	H20_2	50779	protein_coding	A:T->G:C	TAT->TAC	-	apaH
F1	K14_1	50518	protein_coding	A:T->G:C	GGT->GGC	-	apaH
C2	Y6_2	51005	protein_coding	A:T->G:C	GTA->GCA	V->A	apaH
C2	Y11_2	50418	protein_coding	A:T->C:G	AAC->CAC	N->H	apaH
C1	V25_1	50976	protein_coding	A:T->C:G	AAA->CAA	K->Q	apaH
A2	Z5_2	51241	protein_coding	A:T->G:C	ACA->ACG	-	apaG
A2	Z24_2	51377	protein_coding	G:C->A:T	GGC->GAC	G->D	apaG
A1	D8_1	51288	protein_coding	G:C->A:T	GTC->ATC	V->I	apaG
A1	D8_1	51421	protein_coding	G:C->A:T	GTC->GTT	-	apaG
[truncated: 91,424 more rows]

## Sheet: L100
Clone	Line	Position	Region	Base mutation	Codon mutation	Amino acid mutation	Gene
[truncated: 8,602 more rows]

[truncated: 2 more sheets: WT, MMR]
