# Supplementary material for: Rapid evolution of mutation rate and spectrum in response to environmental and population-genetic challenges
Source: Nat Commun. 2022 Aug 13;13:4752. doi: 10.1038/s41467-022-32353-6 (PMC9376063; doi:10.1038/s41467-022-32353-6)
Supplement: Supplementary file 6 — Supplementary Data 3 [file 41467_2022_32353_MOESM6_ESM.xlsx]

## Sheet: L1
Clone	Line	Position	Region	Indel mutation	Gene
B2	X10_2	1147	protein_coding	A->AC	thrA
B2	X9_2	1147	protein_coding	A->AC	thrA
B1	X12_1	1147	protein_coding	A->AC	thrA
B2	X3_2	16520	protein_coding	T->TC	insL-1
B2	X20_2	15600	protein_coding	C->CGG	insL-1
B2	X22_2	15600	protein_coding	C->CGG	insL-1
B1	X4_1	15600	protein_coding	CG->C	insL-1
B1	X18_1	15600	protein_coding	C->CG	insL-1
B1	X19_1	16520	protein_coding	T->TC	insL-1
B1	X3_1	15600	protein_coding	CG->C	insL-1
A2	G12_2	15600	protein_coding	C->CG	insL-1
A2	G9_2	16520	protein_coding	T->TC	insL-1
A2	G20_2	15600	protein_coding	C->CG	insL-1
A1	U17_1	15810	protein_coding	C->CG	insL-1
A1	U7_1	16520	protein_coding	T->TC	insL-1
B2	X2_2	16975	ncRNA	GT->G	sokC
A2	G20_2	44796	protein_coding	A->AG	fixC
A2	G18_2	46119	protein_coding	TC->T	yaaU
A1	U19_1	47020	protein_coding	TG->T	yaaU
A1	U5_1	48312	protein_coding	G->GCT	kefC
B2	X15_2	50715	protein_coding	G->GC	apaH
A1	U6_1	50715	protein_coding	G->GC	apaH
B2	X8_2	57522	protein_coding	G->GT	djlA
B1	X8_1	59170	protein_coding	T->TCC	yabQ
B1	X21_1	59170	protein_coding	T->TCC	yabQ
B2	X2_2	63117	protein_coding	C->CG	rapA
B2	X13_2	66335	protein_coding	CT->C	araD
A2	G5_2	72386	protein_coding	AT->A	thiQ
B1	X16_1	73865	protein_coding	GC->G	thiP
A1	U3_1	73865	protein_coding	G->GC	thiP
B1	X21_1	76945	protein_coding	G->GC	sgrR
A1	U19_1	77585	ncRNA	G->GT	sgrS
A2	G15_2	78630	protein_coding	C->CG	setA
A2	G18_2	78716	protein_coding	T->TG	setA
A1	U11_1	78978	protein_coding	GT->G	leuD
B2	X11_2	82008	protein_coding	CT->C	leuA
A1	U11_1	83389	protein_coding	GA->G	leuA
B1	X17_1	86246	protein_coding	C->CA	ilvI
B1	X20_1	87306	protein_coding	C->CG	ilvI
A1	U25_1	86246	protein_coding	C->CA	ilvI
B2	X5_2	111224	protein_coding	A->AC	mutT
B1	X4_1	111224	protein_coding	A->AC	mutT
B1	X8_1	111224	protein_coding	A->AC	mutT
B1	X3_1	111224	protein_coding	A->AC	mutT
B2	X22_2	112059	protein_coding	AG->A	zapD
B2	X23_2	112059	protein_coding	AG->A	zapD
A2	G5_2	113493	protein_coding	G->GC	guaC
B2	X17_2	116572	protein_coding	A->AC	hofB
A1	U7_1	115922	protein_coding	T->TA	hofB
A1	U10_1	116102	protein_coding	AC->A	hofB
B2	X24_2	119738	protein_coding	T->TG	ampE
B2	X14_2	119738	protein_coding	T->TG	ampE
A2	G3_2	119738	protein_coding	T->TG	ampE
A1	U21_1	119738	protein_coding	T->TGG	ampE
B1	X7_1	131773	protein_coding	T->TC	acnB
B1	X23_1	136449	protein_coding	GT->G	speE
A2	G22_2	136449	protein_coding	GT->G	speE
A2	G7_2	142955	protein_coding	CG->C	yadG
A2	G24_2	149550	protein_coding	GT->G	panB
A2	G17_2	149550	protein_coding	GT->G	panB
B2	X3_2	153765	protein_coding	G->GC	htrE
B1	X19_1	155160	protein_coding	CT->C	htrE
B2	X6_2	160858	protein_coding	A->ACC	sfsA
B2	X20_2	160858	protein_coding	A->ACC	sfsA
B2	X17_2	160858	protein_coding	A->ACC	sfsA
B2	X5_2	160858	protein_coding	A->ACCC	sfsA
B2	X15_2	160858	protein_coding	A->ACC	sfsA
B1	X21_1	161427	protein_coding	TA->T	sfsA
A1	U13_1	160858	protein_coding	A->AC	sfsA
A2	G14_2	163291	protein_coding	T->TG	hrpB
A1	U9_1	163583	protein_coding	CG->C	hrpB
B1	X24_1	171480	protein_coding	CT->C	fhuB
A2	G20_2	176287	protein_coding	T->TG	clcA
B2	X13_2	178090	protein_coding	A->AG	btuF
A1	U13_1	184753	protein_coding	GA->G	yaeI
B1	X24_1	200731	protein_coding	GA->G	skp
B2	X21_2	215133	protein_coding	GA->G	arfB
B1	X23_1	215716	protein_coding	CG->C	nlpE
B2	X19_2	223380	protein_coding	T->TA	gmhB
B2	X7_2	224435	rRNA	A->AG	rrsH
A1	U8_1	224435	rRNA	A->AG	rrsH
C1	W19_1	225226	rRNA	AG->A	rrsH
B2	X20_2	228397	rRNA	AG->A	rrlH
B2	X22_2	228397	rRNA	A->AG	rrlH
B2	X24_2	226163	rRNA	T->TG	rrlH
B1	X22_1	228397	rRNA	A->AG	rrlH
B1	X16_1	228397	rRNA	AG->A	rrlH
B1	X20_1	227178	rRNA	A->AG	rrlH
B1	X6_1	226163	rRNA	T->TG	rrlH
B1	X6_1	227178	rRNA	A->AG	rrlH
A2	G10_2	228397	rRNA	A->AG	rrlH
B1	X6_1	228969	tRNA	A->AG	aspU
A2	G5_2	230211	protein_coding	TC->T	yafC
A1	U17_1	244621	protein_coding	T->TG	yafJ
B1	X13_1	246421	protein_coding	GC->G	dinJ
A2	G24_2	247665	protein_coding	A->AG	rayT
B2	X9_2	250930	protein_coding	CT->C	dinB
B1	X3_1	251009	protein_coding	C->CG	dinB
A1	U4_1	251754	protein_coding	A->AG	dinB
B1	X13_1	254834	protein_coding	CT->C	pepD
B1	X6_1	255168	protein_coding	A->AC	pepD
A2	G11_2	255168	protein_coding	A->AC	pepD
A2	G6_2	255168	protein_coding	AC->A	pepD
A1	U20_1	255168	protein_coding	A->AC	pepD
A1	U13_1	255168	protein_coding	A->ACCC	pepD
B2	X15_2	261837	protein_coding	T->TG	proA
B1	X8_1	271327	protein_coding	C->CA	insI-1
A1	U2_1	271616	protein_coding	T->TA	insI-1
B1	X22_1	272983	protein_coding	AG->A	ykfC
A1	U20_1	272983	protein_coding	AG->A	ykfC
B1	X19_1	275376	protein_coding	CA->C	mmuP
A1	U7_1	276896	protein_coding	C->CG	mmuM
B1	X21_1	281045	protein_coding	C->CG	yagA
B2	X22_2	282310	protein_coding	TC->T	yagE
B2	X1_2	285641	protein_coding	T->TG	yagG
B2	X16_2	285641	protein_coding	T->TG	yagG
B1	X18_1	285641	protein_coding	T->TGG	yagG
B1	X13_1	285641	protein_coding	TG->T	yagG
B1	X25_1	285641	protein_coding	T->TG	yagG
A1	U25_1	285641	protein_coding	T->TGG	yagG
A1	U18_1	285641	protein_coding	T->TGG	yagG
A1	U11_1	285641	protein_coding	T->TGG	yagG
B1	X10_1	287221	protein_coding	T->TG	yagH
B1	X11_1	287221	protein_coding	TG->T	yagH
B1	X15_1	291297	protein_coding	A->AC	insA-3
B2	X11_2	291833	protein_coding	GT->G	yagJ
B1	X18_1	293847	protein_coding	TA->T	yagL
B2	X7_2	294688	protein_coding	GT->G	yagM
B1	X22_1	300870	protein_coding	T->TG	paoC
A1	U4_1	301052	protein_coding	G->GC	paoB
B1	X21_1	301897	protein_coding	T->TC	paoA
B1	X1_1	303087	protein_coding	T->TGGGG	yagU
B1	X15_1	303087	protein_coding	T->TGGG	yagU
A2	G2_2	303087	protein_coding	T->TGG	yagU
A2	G23_2	303087	protein_coding	T->TGG	yagU
A1	U16_1	303087	protein_coding	T->TG	yagU
B1	X24_1	304946	protein_coding	C->CGG	ecpE
A2	G20_2	304946	protein_coding	C->CG	ecpE
A1	U13_1	304946	protein_coding	C->CG	ecpE
B2	X6_2	308047	protein_coding	G->GC	ecpC
B2	X6_2	308267	protein_coding	G->GC	ecpC
B2	X25_2	308047	protein_coding	G->GC	ecpC
B2	X5_2	308047	protein_coding	G->GC	ecpC
B2	X5_2	308267	protein_coding	G->GC	ecpC
B2	X15_2	308047	protein_coding	G->GC	ecpC
B1	X4_1	307930	protein_coding	GT->G	ecpC
B1	X9_1	308047	protein_coding	G->GC	ecpC
B1	X5_1	308047	protein_coding	G->GC	ecpC
B1	X20_1	308047	protein_coding	G->GC	ecpC
B1	X3_1	307930	protein_coding	GT->G	ecpC
B1	X6_1	308047	protein_coding	G->GC	ecpC
A2	G13_2	308047	protein_coding	G->GC	ecpC
A1	U3_1	308047	protein_coding	G->GC	ecpC
A1	U4_1	308047	protein_coding	G->GC	ecpC
A1	U20_1	308047	protein_coding	G->GC	ecpC
A1	U23_1	308047	protein_coding	G->GC	ecpC
A1	U20_1	309592	protein_coding	A->AG	ecpB
B1	X18_1	312518	protein_coding	G->GC	ykgM
B1	X19_1	318949	protein_coding	A->ACT	rclA
B1	X21_1	322864	protein_coding	AG->A	ykgF
A2	G6_2	322905	protein_coding	C->CA	ykgF
B2	X10_2	324193	protein_coding	CT->C	ykgG
B2	X9_2	324193	protein_coding	CT->C	ykgG
B1	X9_1	343533	protein_coding	T->TGG	yahK
B1	X25_1	344830	protein_coding	GT->G	yahL
B2	X21_2	345968	protein_coding	AG->A	yahN
B1	X17_1	345953	protein_coding	G->GA	yahN
B1	X19_1	352409	protein_coding	GA->G	prpD
B1	X7_1	356712	protein_coding	TG->T	codA
B1	X9_1	360250	protein_coding	CA->C	cynX
A2	G12_2	362611	protein_coding	TC->T	lacY
A1	U17_1	363162	protein_coding	GT->G	lacY
B2	X24_2	368136	protein_coding	T->TG	mhpR
A2	G19_2	367841	protein_coding	TGC->T	mhpR
A1	U24_1	367841	protein_coding	TGC->T	mhpR
B2	X8_2	371582	protein_coding	T->TG	mhpC
B2	X23_2	371941	protein_coding	TG->T	mhpC
B1	X24_1	371582	protein_coding	T->TG	mhpC
B1	X10_1	371582	protein_coding	T->TG	mhpC
A2	G3_2	371941	protein_coding	TG->T	mhpC
A2	G4_2	371941	protein_coding	TG->T	mhpC
B1	X9_1	374004	protein_coding	TG->T	mhpE
B1	X16_1	376240	protein_coding	T->TG	mhpT
B1	X18_1	375940	protein_coding	C->CG	mhpT
B1	X1_1	379821	protein_coding	G->GC	frmR
B1	X17_1	396728	protein_coding	T->TG	sbmA
B1	X20_1	396935	protein_coding	GT->G	sbmA
B2	X2_2	401543	protein_coding	AG->A	iraP
B1	X15_1	401543	protein_coding	AG->A	iraP
B1	X23_1	401543	protein_coding	AG->A	iraP
B1	X14_1	401543	protein_coding	AG->A	iraP
A2	G13_2	401442	protein_coding	GA->G	iraP
A1	U20_1	401543	protein_coding	AG->A	iraP
B1	X6_1	404700	protein_coding	T->TG	dgcC
A1	U20_1	404106	protein_coding	T->TG	dgcC
B2	X14_2	407822	protein_coding	T->TG	aroM
B1	X11_1	410892	protein_coding	T->TG	mak
A2	G23_2	410892	protein_coding	T->TG	mak
B1	X1_1	411784	protein_coding	G->GA	araJ
B1	X15_1	417400	protein_coding	GA->G	phoB
B1	X15_1	417605	protein_coding	T->TG	phoB
B1	X5_1	420751	protein_coding	CA->C	brnQ
B1	X23_1	422544	protein_coding	G->GC	malZ
B2	X7_2	431812	protein_coding	C->CT	tsx
B2	X21_2	432404	protein_coding	T->TG	yajI
B1	X23_1	432404	protein_coding	T->TG	yajI
B2	X13_2	447365	protein_coding	A->AC	cyoE
B2	X21_2	452562	protein_coding	G->GA	ampG
B1	X24_1	455240	protein_coding	GA->G	tig
B2	X15_2	470299	protein_coding	CA->C	mdlA
B2	X21_2	472736	protein_coding	C->CG	glnK
A1	U5_1	472736	protein_coding	C->CG	glnK
A1	U7_1	472736	protein_coding	C->CG	glnK
B1	X4_1	481678	protein_coding	A->ACC	acrB
B1	X3_1	481678	protein_coding	A->ACC	acrB
A2	G2_2	484331	protein_coding	G->GCC	acrB
A2	G6_2	484331	protein_coding	G->GCC	acrB
A1	U11_1	484331	protein_coding	G->GCCC	acrB
A1	U10_1	484331	protein_coding	G->GCC	acrB
A1	U12_1	484331	protein_coding	G->GCC	acrB
B2	X2_2	485339	protein_coding	TAG->T	acrA
B1	X14_1	486594	protein_coding	CT->C	mscK
A1	U23_1	491953	protein_coding	C->CG	apt
B2	X11_2	502120	protein_coding	CG->C	ybaL
B1	X21_1	505088	protein_coding	C->CA	ushA
B1	X18_1	506776	protein_coding	T->TC	ybaK
B2	X20_2	513139	protein_coding	GC->G	ybaT
B1	X21_1	513139	protein_coding	G->GC	ybaT
A1	U20_1	512655	protein_coding	TG->T	ybaT
B2	X16_2	518842	protein_coding	A->AG	ybbO
B2	X10_2	519267	protein_coding	T->TA	tesA
B2	X9_2	519267	protein_coding	T->TA	tesA
B1	X12_1	527072	protein_coding	C->CG	rhsD
A2	G17_2	523735	protein_coding	T->TG	rhsD
A1	U4_1	523735	protein_coding	T->TG	rhsD
A1	U4_1	527072	protein_coding	C->CGG	rhsD
A1	U8_1	527072	protein_coding	C->CGG	rhsD
A1	U21_1	523735	protein_coding	TG->T	rhsD
A1	U21_1	527072	protein_coding	C->CGG	rhsD
B2	X8_2	531507	protein_coding	C->CA	allS
A1	U13_1	531791	protein_coding	G->GA	allS
B2	X2_2	533121	protein_coding	T->TG	allR
B1	X7_1	534545	protein_coding	CG->C	gcl
B2	X10_2	543374	protein_coding	CT->C	allE
B2	X9_2	543374	protein_coding	CT->C	allE
B1	X10_1	543412	protein_coding	A->AC	allE
B1	X7_1	543412	protein_coding	A->AC	allE
B1	X10_1	545888	protein_coding	A->AG	allD
A1	U23_1	545478	protein_coding	C->CG	allD
B2	X14_2	550462	protein_coding	T->TG	ybcF
B1	X1_1	559034	protein_coding	GC->G	sfmC
B1	X1_1	559488	protein_coding	CT->C	sfmC
B2	X6_2	561690	protein_coding	T->TG	sfmD
B2	X5_2	561690	protein_coding	T->TG	sfmD
A2	G18_2	561690	protein_coding	T->TG	sfmD
A1	U8_1	561690	protein_coding	T->TG	sfmD
B1	X18_1	562667	protein_coding	T->TCC	sfmH
A1	U13_1	572058	protein_coding	A->AG	ybcM
A2	G4_2	572457	protein_coding	A->AG	ylcH
B1	X23_1	573772	protein_coding	T->TG	ylcG
B1	X25_1	573772	protein_coding	TG->T	ylcG
B1	X1_1	574127	protein_coding	GC->G	ybcQ
B2	X8_2	578452	protein_coding	T->TC	rzpD
B1	X2_1	578452	protein_coding	T->TC	rzpD
A1	U9_1	578496	protein_coding	CAG->C	rzpD
B2	X8_2	578452	protein_coding	T->TC	rzoD
B1	X2_1	578452	protein_coding	T->TC	rzoD
A1	U9_1	578496	protein_coding	CAG->C	rzoD
A1	U16_1	578883	protein_coding	AT->A	borD
A1	U22_1	584921	protein_coding	CT->C	ompT
A1	U4_1	587430	protein_coding	G->GA	ybcH
B1	X10_1	597481	protein_coding	GA->G	cusB
B1	X7_1	597481	protein_coding	GA->G	cusB
A1	U17_1	601718	protein_coding	C->CG	cusA
B1	X23_1	606115	protein_coding	CG->C	ybdJ
B1	X13_1	606115	protein_coding	C->CG	ybdJ
B2	X6_2	609137	protein_coding	AT->A	insL-2
B2	X8_2	608220	protein_coding	C->CG	insL-2
B2	X16_2	609140	protein_coding	T->TC	insL-2
B2	X5_2	609137	protein_coding	AT->A	insL-2
B1	X9_1	608220	protein_coding	C->CG	insL-2
B1	X23_1	609140	protein_coding	T->TC	insL-2
B1	X20_1	609140	protein_coding	T->TC	insL-2
A2	G10_2	609140	protein_coding	T->TC	insL-2
A1	U9_1	608220	protein_coding	C->CG	insL-2
A1	U8_1	609140	protein_coding	T->TC	insL-2
A1	U13_1	618370	protein_coding	CA->C	fepE
A1	U9_1	618392	protein_coding	G->GT	fepE
B2	X6_2	622661	protein_coding	GT->G	entS
B2	X5_2	622661	protein_coding	GT->G	entS
A1	U6_1	639020	protein_coding	G->GA	ahpC
B2	X21_2	643310	protein_coding	C->CG	ybdR
B1	X18_1	643310	protein_coding	C->CG	ybdR
B1	X14_1	643310	protein_coding	C->CG	ybdR
B2	X13_2	646802	protein_coding	GC->G	citG
B2	X21_2	646802	protein_coding	GC->G	citG
A2	G17_2	646802	protein_coding	GC->G	citG
A1	U5_1	647557	protein_coding	GT->G	citX
B2	X3_2	651804	protein_coding	A->AT	citC
A2	G20_2	650803	protein_coding	C->CG	citC
B1	X14_1	654772	protein_coding	C->CT	dcuC
B2	X20_2	669828	protein_coding	A->AG	cobC
B1	X2_1	679085	protein_coding	A->AC	ybeT
B1	X18_1	685238	protein_coding	AT->A	gltL
A1	U5_1	685651	protein_coding	A->AT	gltK
B2	X24_2	685935	protein_coding	G->GCC	gltJ
B2	X1_2	698999	protein_coding	G->GC	asnB
B1	X15_1	698999	protein_coding	GC->G	asnB
B2	X13_2	699869	protein_coding	TA->T	umpH
B1	X24_1	701376	protein_coding	GC->G	nagC
B1	X2_1	701456	protein_coding	C->CG	nagC
B2	X10_2	717796	protein_coding	A->AC	potE
B2	X9_2	717796	protein_coding	A->AC	potE
B1	X25_1	717796	protein_coding	A->AC	potE
B2	X8_2	721187	protein_coding	GC->G	kdpE
A1	U7_1	721381	protein_coding	CG->C	kdpE
B2	X10_2	723520	protein_coding	GT->G	kdpD
B2	X1_2	723520	protein_coding	GT->G	kdpD
B1	X22_1	723520	protein_coding	GT->G	kdpD
B1	X23_1	722571	protein_coding	TCCA->T	kdpD
B1	X14_1	723520	protein_coding	GT->G	kdpD
B1	X25_1	723520	protein_coding	GT->G	kdpD
A2	G3_2	723520	protein_coding	GT->G	kdpD
A2	G15_2	723520	protein_coding	GT->G	kdpD
B2	X20_2	725733	protein_coding	TCCA->T	kdpB
B2	X19_2	725733	protein_coding	TCCA->T	kdpB
B2	X21_2	726586	protein_coding	CA->C	kdpB
B1	X2_1	726729	protein_coding	GT->G	kdpB
B2	X7_2	728081	protein_coding	GC->G	kdpA
B1	X10_1	727383	protein_coding	CG->C	kdpA
B1	X7_1	727383	protein_coding	CG->C	kdpA
B1	X22_1	733498	protein_coding	T->TG	rhsC
A1	U6_1	735659	protein_coding	G->GT	ybfC
A2	G22_2	745510	protein_coding	GA->G	pxpA
B1	X22_1	747312	protein_coding	GC->G	abrB
B1	X17_1	749486	protein_coding	A->AG	ybgP
B2	X3_2	751731	protein_coding	A->AG	ybgQ
B2	X11_2	766951	protein_coding	C->CG	mngA
B1	X24_1	766519	protein_coding	CT->C	mngA
B1	X24_1	766951	protein_coding	C->CG	mngA
B1	X1_1	766951	protein_coding	C->CG	mngA
B1	X23_1	766951	protein_coding	C->CG	mngA
B1	X5_1	766951	protein_coding	C->CG	mngA
A2	G21_2	766951	protein_coding	CG->C	mngA
A1	U5_1	766361	protein_coding	T->TC	mngA
A2	G6_2	782125	protein_coding	T->TC	nadA
B2	X21_2	795733	protein_coding	TA->T	modA
B1	X23_1	796247	protein_coding	T->TGG	modB
A2	G13_2	796247	protein_coding	T->TG	modB
A1	U21_1	799714	protein_coding	C->CA	ybhD
B2	X14_2	801989	protein_coding	C->CT	ybhI
B2	X2_2	808210	protein_coding	C->CG	bioA
B1	X23_1	838321	protein_coding	TG->T	ybiI
B1	X21_1	838321	protein_coding	TG->T	ybiI
B1	X1_1	841832	protein_coding	A->AT	mcbA
B2	X12_2	845342	protein_coding	CT->C	ybiO
B1	X15_1	845342	protein_coding	CT->C	ybiO
B1	X7_1	845250	protein_coding	A->AG	ybiO
B1	X14_1	845342	protein_coding	CT->C	ybiO
A2	G10_2	845342	protein_coding	CT->C	ybiO
A1	U23_1	845250	protein_coding	A->AG	ybiO
A1	U25_1	851167	protein_coding	G->GA	opgE
B2	X12_2	856812	protein_coding	TCG->T	ybiT
A1	U7_1	856812	protein_coding	TCG->T	ybiT
A2	G17_2	858775	protein_coding	C->CG	ybiU
A2	G6_2	858014	protein_coding	C->CG	ybiU
A2	G3_2	865340	protein_coding	G->GT	moeA
A2	G14_2	865410	protein_coding	G->GT	moeA
A2	G24_2	867106	protein_coding	T->TG	iaaA
B2	X10_2	868414	protein_coding	G->GC	gsiA
B2	X9_2	868414	protein_coding	G->GC	gsiA
B1	X17_1	868414	protein_coding	GCC->G	gsiA
A2	G5_2	868414	protein_coding	G->GC	gsiA
A2	G9_2	868414	protein_coding	G->GC	gsiA
A1	U13_1	868414	protein_coding	GC->G	gsiA
A1	U22_1	868414	protein_coding	G->GCC	gsiA
A1	U22_1	868414	protein_coding	G->GCCC	gsiA
A1	U9_1	868414	protein_coding	GC->G	gsiA
A1	U18_1	868414	protein_coding	G->GCC	gsiA
A1	U15_1	868414	protein_coding	GC->G	gsiA
A1	U8_1	868414	protein_coding	G->GC	gsiA
A1	U21_1	868414	protein_coding	GC->G	gsiA
B2	X2_2	878853	protein_coding	TG->T	yliI
B2	X2_2	884340	protein_coding	CG->C	mdfA
B1	X24_1	884340	protein_coding	CG->C	mdfA
B1	X1_1	884794	protein_coding	C->CG	mdfA
B1	X21_1	884340	protein_coding	CG->C	mdfA
A1	U10_1	884340	protein_coding	C->CG	mdfA
B1	X9_1	886465	protein_coding	GC->G	ybjJ
A2	G17_2	886465	protein_coding	GC->G	ybjJ
A1	U6_1	887641	protein_coding	AT->A	rcdA
B1	X23_1	890402	protein_coding	TG->T	ybjM
B1	X20_1	899248	protein_coding	T->TG	rlmC
B1	X14_1	899248	protein_coding	T->TG	rlmC
A1	U13_1	899248	protein_coding	TG->T	rlmC
A2	G2_2	902850	protein_coding	C->CA	artI
B2	X8_2	906408	protein_coding	A->AG	ybjS
A1	U4_1	907573	protein_coding	AG->A	ybjT
A1	U16_1	907573	protein_coding	AG->A	ybjT
A1	U13_1	910821	protein_coding	C->CG	poxB
B2	X23_2	917140	protein_coding	A->AGG	ybjD
A2	G18_2	917140	protein_coding	AG->A	ybjD
A2	G10_2	921364	protein_coding	C->CA	macB
B1	X19_1	922419	protein_coding	C->CT	cspD
B2	X11_2	925892	tRNA	A->AG	serW
B2	X25_2	925892	tRNA	AG->A	serW
B1	X13_1	925892	tRNA	A->AG	serW
A2	G3_2	925892	tRNA	AG->A	serW
B1	X1_1	950091	protein_coding	GA->G	ycaK
B1	X10_1	950091	protein_coding	GA->G	ycaK
B1	X6_1	950091	protein_coding	GA->G	ycaK
A2	G6_2	956311	protein_coding	AT->A	ycaO
A2	G5_2	957378	protein_coding	C->CG	ycaP
B2	X17_2	981844	protein_coding	CG->C	ldtD
B1	X2_1	981844	protein_coding	C->CGG	ldtD
A2	G13_2	981844	protein_coding	CG->C	ldtD
A2	G20_2	981844	protein_coding	CG->C	ldtD
A1	U19_1	985401	protein_coding	G->GC	aspC
B2	X8_2	1001015	protein_coding	GA->G	elfC
B1	X5_1	999703	protein_coding	T->TC	elfC
A2	G15_2	999703	protein_coding	T->TC	elfC
A2	G23_2	1001015	protein_coding	GA->G	elfC
A1	U9_1	1001015	protein_coding	GA->G	elfC
A1	U21_1	1001015	protein_coding	GA->G	elfC
B2	X10_2	1002217	protein_coding	A->AGG	elfG
B2	X6_2	1002273	protein_coding	A->AG	elfG
B1	X4_1	1002217	protein_coding	A->AG	elfG
B1	X3_1	1002217	protein_coding	A->AG	elfG
B1	X25_1	1002217	protein_coding	A->AG	elfG
A2	G14_2	1002217	protein_coding	A->AG	elfG
A2	G5_2	1002217	protein_coding	A->AG	elfG
A2	G13_2	1002217	protein_coding	A->AG	elfG
A2	G13_2	1002217	protein_coding	A->AGG	elfG
A1	U4_1	1002217	protein_coding	A->AG	elfG
A1	U13_1	1002217	protein_coding	AG->A	elfG
A1	U15_1	1002217	protein_coding	A->AGG	elfG
B2	X8_2	1003367	protein_coding	CA->C	ycbU
B2	X12_2	1004153	protein_coding	C->CGG	ycbF
B2	X7_2	1004153	protein_coding	C->CG	ycbF
A2	G15_2	1004153	protein_coding	C->CG	ycbF
A2	G2_2	1004153	protein_coding	C->CG	ycbF
A2	G6_2	1004153	protein_coding	C->CG	ycbF
A1	U12_1	1004153	protein_coding	C->CG	ycbF
A1	U8_1	1009881	protein_coding	CA->C	rlmL
B2	X17_2	1023622	protein_coding	GC->G	yccS
A2	G13_2	1024630	protein_coding	TG->T	helD
A2	G12_2	1026806	protein_coding	AC->A	mgsA
B1	X25_1	1028250	protein_coding	T->TG	yccU
B2	X21_2	1029731	protein_coding	GA->G	rlmI
B1	X23_1	1029731	protein_coding	GA->G	rlmI
A1	U13_1	1029731	protein_coding	GA->G	rlmI
A1	U6_1	1029731	protein_coding	GA->G	rlmI
B1	X21_1	1033812	protein_coding	T->TGG	hyaB
B1	X2_1	1048089	protein_coding	AG->A	gfcC
A1	U25_1	1052083	protein_coding	TA->T	gnsA
B1	X8_1	1053510	protein_coding	AG->A	torS
B1	X18_1	1053510	protein_coding	A->AGG	torS
A1	U24_1	1053510	protein_coding	A->AG	torS
B2	X11_2	1056721	protein_coding	CG->C	torT
B2	X12_2	1056561	protein_coding	TG->T	torT
B2	X16_2	1056984	protein_coding	GA->G	torT
A1	U4_1	1056794	protein_coding	C->CG	torT
A1	U12_1	1056605	protein_coding	T->TC	torT
B1	X8_1	1059430	protein_coding	T->TG	torA
A2	G15_2	1060641	protein_coding	GA->G	torA
B2	X10_2	1062863	protein_coding	T->TC	cbpA
B2	X9_2	1062863	protein_coding	T->TC	cbpA
B2	X17_2	1064911	protein_coding	GT->G	yccE
B1	X8_1	1068167	protein_coding	C->CG	ymdF
A1	U19_1	1068146	protein_coding	T->TA	ymdF
A2	G20_2	1071694	protein_coding	A->AC	rutD
D1	M13_1	1072093	protein_coding	GC->G	rutC
A1	U2_1	1076378	protein_coding	A->AC	putA
A1	U11_1	1084580	protein_coding	A->AT	efeB
B2	X14_2	1085524	protein_coding	GA->G	phoH
B2	X23_2	1085432	protein_coding	GC->G	phoH
A2	G5_2	1086874	protein_coding	C->CA	pgaC
B1	X8_1	1093352	protein_coding	T->TG	dgcT
B1	X19_1	1093797	protein_coding	CA->C	dgcT
A1	U16_1	1093352	protein_coding	T->TGGG	dgcT
A1	U7_1	1093860	protein_coding	TG->T	dgcT
B2	X11_2	1096536	protein_coding	CT->C	ycdU
B1	X14_1	1096536	protein_coding	C->CT	ycdU
A1	U12_1	1096173	protein_coding	T->TG	ycdU
B2	X17_2	1097573	tRNA	A->AG	serX
B1	X4_1	1097573	tRNA	A->AG	serX
B1	X8_1	1097573	tRNA	A->AG	serX
B1	X3_1	1097573	tRNA	A->AG	serX
A2	G15_2	1097573	tRNA	A->AG	serX
A2	G13_2	1097573	tRNA	A->AG	serX
A1	U1_1	1097573	tRNA	A->AG	serX
A1	U9_1	1097573	tRNA	A->AG	serX
B2	X3_2	1107265	protein_coding	GA->G	clsC
A2	G13_2	1110642	protein_coding	G->GA	opgG
B1	X10_1	1113753	protein_coding	GT->G	yceK
A2	G7_2	1114770	protein_coding	T->TG	mdtG
D1	M8_1	1115153	protein_coding	AG->A	mdtG
B1	X9_1	1117072	protein_coding	CT->C	yceA
A1	U10_1	1117695	protein_coding	G->GA	yceA
B1	X6_1	1120486	protein_coding	TG->T	solA
A1	U13_1	1122769	protein_coding	GT->G	yceB
B2	X8_2	1130767	protein_coding	T->TA	flgA
A2	G2_2	1141670	protein_coding	C->CG	rne
A2	G5_2	1157549	protein_coding	CT->C	ycfH
B2	X2_2	1167897	protein_coding	TG->T	ycfJ
B1	X13_1	1167897	protein_coding	TG->T	ycfJ
B2	X20_2	1168798	protein_coding	CT->C	comR
B2	X19_2	1168798	protein_coding	CT->C	comR
A2	G2_2	1179598	protein_coding	A->AT	cobB
B1	X6_1	1180733	protein_coding	C->CG	ycfZ
A2	G14_2	1190055	protein_coding	C->CG	phoP
A1	U17_1	1197697	protein_coding	GA->G	ymfE
B1	X12_1	1201001	protein_coding	GC->G	xisE
B1	X6_1	1201276	protein_coding	GC->G	ymfH
B1	X6_1	1201941	protein_coding	A->AG	ymfJ
A2	G13_2	1204876	protein_coding	A->AG	ymfN
B1	X21_1	1207935	protein_coding	T->TG	ycfK
B1	X14_1	1207935	protein_coding	T->TGG	ycfK
A2	G19_2	1207935	protein_coding	T->TG	ycfK
A2	G9_2	1207935	protein_coding	T->TG	ycfK
A1	U25_1	1207935	protein_coding	T->TG	ycfK
A1	U22_1	1207935	protein_coding	T->TG	ycfK
B2	X1_2	1210620	protein_coding	G->GC	mcrA
B1	X16_1	1229553	protein_coding	A->AT	hlyE
A1	U15_1	1233221	protein_coding	A->AG	nhaB
B1	X23_1	1236272	protein_coding	A->AG	ycgB
B1	X18_1	1236272	protein_coding	A->AG	ycgB
A2	G14_2	1236272	protein_coding	A->AG	ycgB
B1	X12_1	1237668	protein_coding	CG->C	dadA
B1	X24_1	1237668	protein_coding	CG->C	dadA
B1	X2_1	1238250	protein_coding	T->TG	dadA
B1	X19_1	1242319	protein_coding	CA->C	ldcA
B1	X12_1	1245856	protein_coding	G->GC	treA
A2	G2_2	1245856	protein_coding	GC->G	treA
A1	U7_1	1247364	protein_coding	CG->C	treA
B2	X21_2	1250624	protein_coding	GC->G	dhaK
B2	X17_2	1254153	protein_coding	T->TC	ycgV
B1	X11_1	1253892	protein_coding	AT->A	ycgV
B1	X13_1	1254153	protein_coding	T->TC	ycgV
B1	X21_1	1255825	protein_coding	A->AG	ycgV
A1	U24_1	1255825	protein_coding	A->AG	ycgV
B1	X6_1	1260572	protein_coding	A->AC	dauA
B1	X22_1	1273437	protein_coding	G->GT	ychN
B1	X22_1	1276397	protein_coding	AAG->A	narX
A1	U21_1	1277972	protein_coding	G->GC	narK
B1	X6_1	1298067	protein_coding	CT->C	adhE
A1	U6_1	1297355	protein_coding	TCAA->T	adhE
B1	X19_1	1298983	protein_coding	CG->C	ychE
B2	X22_2	1301640	protein_coding	GA->G	oppA
B1	X25_1	1301640	protein_coding	GA->G	oppA
C2	P22_2	1303848	protein_coding	GA->G	oppC
A2	G10_2	1316448	protein_coding	C->CA	trpA
B1	X24_1	1318565	protein_coding	G->GC	trpC
B1	X23_1	1318565	protein_coding	G->GC	trpC
A2	G7_2	1321097	protein_coding	G->GC	trpD
B1	X5_1	1323647	protein_coding	AT->A	yciV
B1	X13_1	1326554	protein_coding	CG->C	yciQ
A2	G18_2	1338035	protein_coding	A->AG	acnA
A2	G11_2	1338035	protein_coding	A->AG	acnA
A1	U13_1	1338035	protein_coding	A->AG	acnA
A1	U15_1	1337833	protein_coding	T->TG	acnA
A1	U13_1	1342395	protein_coding	C->CA	pyrF
A2	G13_2	1343306	protein_coding	AT->A	osmB
A1	U18_1	1346832	protein_coding	GT->G	ymiB
B1	X24_1	1361607	protein_coding	AG->A	puuD
A2	G18_2	1365124	protein_coding	ACGG->A	puuB
B1	X6_1	1368295	protein_coding	GA->G	pspA
A1	U5_1	1370544	protein_coding	CG->C	ycjM
B2	X2_2	1380324	protein_coding	C->CG	ycjU
B1	X21_1	1387761	protein_coding	CA->C	tyrR
B1	X15_1	1388359	protein_coding	AT->A	tpx
B2	X16_2	1391719	protein_coding	G->GC	ycjY
B2	X3_2	1399978	protein_coding	T->TC	ogt
B2	X12_2	1399977	protein_coding	G->GC	ogt
A2	G24_2	1399978	protein_coding	T->TCC	ogt
A2	G21_2	1399978	protein_coding	T->TCCC	ogt
A2	G21_2	1399978	protein_coding	T->TCCCC	ogt
A1	U20_1	1399978	protein_coding	T->TCC	ogt
A1	U13_1	1399978	protein_coding	T->TCCC	ogt
A1	U25_1	1399978	protein_coding	T->TCC	ogt
A1	U13_1	1400720	protein_coding	GA->G	abgT
B2	X14_2	1402043	protein_coding	A->AG	abgB
B1	X2_1	1409242	ncRNA	C->CT	fnrS
A2	G7_2	1409242	ncRNA	CT->C	fnrS
B2	X14_2	1412441	protein_coding	T->TG	intR
B1	X6_1	1413382	protein_coding	GC->G	xisR
B1	X1_1	1417538	protein_coding	CT->C	racC
B1	X13_1	1417538	protein_coding	C->CT	racC
A2	G17_2	1417538	protein_coding	C->CT	racC
B2	X6_2	1420787	protein_coding	A->AG	ydaT
B2	X5_2	1420787	protein_coding	A->AG	ydaT
B1	X15_1	1420787	protein_coding	A->AG	ydaT
B1	X5_1	1420787	protein_coding	A->AG	ydaT
B1	X10_1	1420787	protein_coding	A->AGGG	ydaT
B1	X20_1	1420787	protein_coding	A->AG	ydaT
B1	X7_1	1420787	protein_coding	A->AGG	ydaT
A2	G5_2	1420787	protein_coding	A->AG	ydaT
A1	U7_1	1420787	protein_coding	A->AGG	ydaT
A1	U21_1	1420787	protein_coding	A->AG	ydaT
B2	X7_2	1421643	protein_coding	T->TC	ydaU
B2	X14_2	1421643	protein_coding	T->TCCC	ydaU
B1	X22_1	1421631	protein_coding	T->TCCC	ydaU
B1	X5_1	1421643	protein_coding	T->TC	ydaU
A2	G22_2	1421643	protein_coding	T->TC	ydaU
A2	G14_2	1421643	protein_coding	T->TC	ydaU
A2	G19_2	1421643	protein_coding	T->TC	ydaU
A2	G16_2	1421643	protein_coding	T->TC	ydaU
A2	G21_2	1421643	protein_coding	TC->T	ydaU
A1	U9_1	1421643	protein_coding	T->TC	ydaU
A1	U6_1	1421643	protein_coding	T->TC	ydaU
A1	U5_1	1421643	protein_coding	T->TC	ydaU
A1	U8_1	1421643	protein_coding	T->TC	ydaU
A1	U19_1	1421643	protein_coding	TC->T	ydaU
B1	X14_1	1422031	protein_coding	GC->G	ydaV
B2	X17_2	1432106	protein_coding	GCA->G	stfR
B1	X24_1	1432106	protein_coding	GCA->G	stfR
B1	X19_1	1430840	protein_coding	AG->A	stfR
A1	U4_1	1432106	protein_coding	GCA->G	stfR
B2	X23_2	1432805	protein_coding	CA->C	tfaR
A2	G21_2	1433491	protein_coding	AT->A	pinR
B2	X7_2	1437222	ncRNA	CTT->C	micC
A2	G16_2	1437222	ncRNA	CTT->C	micC
A1	U25_1	1439875	protein_coding	A->AG	ydbK
B2	X17_2	1444366	protein_coding	GA->G	ydbH
B2	X6_2	1447604	protein_coding	GC->G	feaB
A2	G11_2	1453480	protein_coding	CG->C	paaZ
B1	X22_1	1456628	protein_coding	GA->G	paaE
B2	X8_2	1458619	protein_coding	T->TG	paaG
B1	X11_1	1458619	protein_coding	T->TG	paaG
B1	X19_1	1458619	protein_coding	T->TG	paaG
A1	U13_1	1459347	protein_coding	C->CA	paaH
B2	X20_2	1474309	protein_coding	G->GC	pdxI
B2	X19_2	1474309	protein_coding	G->GC	pdxI
B1	X8_1	1474309	protein_coding	G->GC	pdxI
B1	X2_1	1474309	protein_coding	GC->G	pdxI
B1	X16_1	1474309	protein_coding	G->GC	pdxI
B1	X8_1	1478605	protein_coding	AC->A	ynbB
B2	X11_2	1479681	protein_coding	CG->C	ynbC
B2	X14_2	1479681	protein_coding	CG->C	ynbC
B1	X22_1	1479681	protein_coding	C->CG	ynbC
B1	X19_1	1479681	protein_coding	C->CG	ynbC
A1	U25_1	1479681	protein_coding	C->CG	ynbC
A1	U19_1	1479681	protein_coding	C->CG	ynbC
B1	X12_1	1481963	protein_coding	A->AG	ynbD
B1	X8_1	1481984	protein_coding	TG->T	ynbD
B2	X22_2	1488986	protein_coding	T->TG	aldA
A2	G11_2	1488986	protein_coding	TG->T	aldA
B1	X9_1	1494878	protein_coding	G->GC	ydcI
A2	G24_2	1497526	protein_coding	C->CG	opgD
A2	G23_2	1497777	protein_coding	C->CG	opgD
B2	X23_2	1505308	protein_coding	GA->G	ydcO
B1	X21_1	1514196	protein_coding	GT->G	ydcU
A2	G21_2	1515654	protein_coding	CG->C	patD
A2	G11_2	1515740	protein_coding	T->TG	patD
B1	X17_1	1525800	protein_coding	GC->G	ansP
B2	X8_2	1529952	protein_coding	A->AT	ydcD
A2	G19_2	1529952	protein_coding	A->AT	ydcD
B1	X25_1	1535784	protein_coding	GA->G	yddE
A1	U16_1	1538162	protein_coding	A->AT	narY
B1	X24_1	1540208	protein_coding	CT->C	narZ
B1	X9_1	1548259	protein_coding	GT->G	fdnG
B1	X5_1	1552438	protein_coding	GT->G	yddM
A1	U11_1	1559105	protein_coding	GC->G	ddpC
B2	X10_2	1563961	protein_coding	A->AG	dosP
B2	X23_2	1563961	protein_coding	A->AG	dosP
B1	X10_1	1565689	protein_coding	GA->G	dosP
B1	X17_1	1563389	protein_coding	AG->A	dosP
B1	X21_1	1563389	protein_coding	A->AG	dosP
B1	X7_1	1565689	protein_coding	GA->G	dosP
A1	U22_1	1579863	protein_coding	GT->G	ydeM
A1	U15_1	1579863	protein_coding	GT->G	ydeM
A1	U11_1	1580988	protein_coding	C->CT	ydeN
A2	G19_2	1585095	protein_coding	G->GC	ydeP
B2	X14_2	1587295	protein_coding	T->TC	ydeQ
A2	G14_2	1587295	protein_coding	T->TC	ydeQ
B1	X23_1	1591086	protein_coding	G->GT	hipA
B2	X11_2	1601824	protein_coding	CA->C	lsrA
A2	G22_2	1605217	protein_coding	TG->T	lsrB
B2	X2_2	1606689	protein_coding	T->TG	lsrF
A1	U24_1	1610439	protein_coding	T->TC	uxaB
A2	G9_2	1612603	protein_coding	T->TC	glsB
B2	X25_2	1613396	protein_coding	CT->C	sad
A2	G24_2	1615280	protein_coding	C->CCG	yneJ
B1	X15_1	1621086	protein_coding	G->GC	eamA
B2	X13_2	1624349	protein_coding	AT->A	ydeI
B2	X17_2	1624349	protein_coding	AT->A	ydeI
A1	U3_1	1624328	protein_coding	G->GT	ydeI
A1	U5_1	1624349	protein_coding	A->AT	ydeI
A2	G3_2	1626503	protein_coding	GT->G	dcp
A1	U20_1	1630532	protein_coding	CT->C	ydfI
A1	U9_1	1632105	protein_coding	CT->C	ydfJ
B1	X13_1	1635810	protein_coding	G->GC	ydfN
A2	G4_2	1635810	protein_coding	G->GC	ydfN
B1	X13_1	1635810	protein_coding	G->GC	nohA
A2	G16_2	1635967	protein_coding	A->AG	nohA
A2	G4_2	1635810	protein_coding	G->GC	nohA
A2	G5_2	1637718	protein_coding	A->AT	gnsB
A1	U17_1	1644294	protein_coding	A->ATGG	ydfU
A2	G17_2	1664968	protein_coding	CT->C	dmsD
A2	G5_2	1667888	protein_coding	G->GC	mlc
A1	U14_1	1679821	protein_coding	TG->T	ydgI
A1	U7_1	1682467	protein_coding	GC->G	rstA
B2	X20_2	1683051	protein_coding	T->TC	rstB
A2	G6_2	1683051	protein_coding	T->TC	rstB
B1	X10_1	1685536	protein_coding	GC->G	fumC
B1	X18_1	1685307	protein_coding	C->CT	fumC
B1	X7_1	1685536	protein_coding	GC->G	fumC
A1	U22_1	1692520	protein_coding	G->GC	uidC
A2	G10_2	1694181	protein_coding	GC->G	uidB
A1	U12_1	1694181	protein_coding	GC->G	uidB
B1	X2_1	1696770	protein_coding	TGA->T	uidR
B2	X10_2	1701083	protein_coding	G->GC	malY
B1	X23_1	1701083	protein_coding	GC->G	malY
B2	X2_2	1709408	protein_coding	T->TC	rsxD
B2	X22_2	1709408	protein_coding	T->TC	rsxD
B2	X8_2	1709408	protein_coding	TC->T	rsxD
B1	X12_1	1709408	protein_coding	T->TC	rsxD
B1	X22_1	1709408	protein_coding	TC->T	rsxD
B1	X5_1	1709408	protein_coding	T->TC	rsxD
A1	U23_1	1709408	protein_coding	T->TC	rsxD
A1	U8_1	1709408	protein_coding	T->TC	rsxD
A1	U11_1	1709408	protein_coding	T->TC	rsxD
B1	X14_1	1711981	protein_coding	GA->G	nth
B1	X18_1	1715529	protein_coding	CT->C	pdxY
A2	G2_2	1716353	protein_coding	ATCT->A	tyrS
B1	X8_1	1722402	protein_coding	G->GT	ydhK
B2	X21_2	1724472	protein_coding	C->CG	sodC
B1	X18_1	1724472	protein_coding	C->CG	sodC
B1	X14_1	1724472	protein_coding	C->CG	sodC
B1	X25_1	1724472	protein_coding	C->CG	sodC
B2	X2_2	1727488	protein_coding	C->CGG	nemA
B2	X17_2	1727488	protein_coding	C->CG	nemA
B2	X1_2	1727488	protein_coding	C->CG	nemA
B2	X21_2	1727488	protein_coding	C->CG	nemA
B1	X12_1	1727488	protein_coding	C->CG	nemA
B1	X15_1	1727488	protein_coding	C->CG	nemA
B1	X5_1	1726910	protein_coding	G->GA	nemA
B1	X20_1	1727488	protein_coding	C->CG	nemA
A2	G12_2	1727488	protein_coding	C->CG	nemA
A2	G24_2	1727488	protein_coding	C->CG	nemA
A1	U14_1	1727488	protein_coding	C->CGGGG	nemA
A1	U1_1	1727488	protein_coding	C->CG	nemA
A1	U5_1	1727488	protein_coding	C->CG	nemA
B2	X7_2	1736388	protein_coding	GC->G	ydhP
B1	X14_1	1740563	protein_coding	G->GT	ydhC
A2	G4_2	1740563	protein_coding	G->GT	ydhC
B2	X3_2	1743920	protein_coding	C->CA	mdtK
B2	X15_2	1743920	protein_coding	CA->C	mdtK
B2	X11_2	1745587	protein_coding	TA->T	ydhQ
B1	X23_1	1746918	protein_coding	GA->G	ydhR
B2	X20_2	1749388	protein_coding	AT->A	ydhT
A2	G10_2	1749494	protein_coding	C->CA	ydhT
A1	U1_1	1750691	protein_coding	GC->G	ydhX
B1	X16_1	1752039	protein_coding	AT->A	ydhV
A2	G10_2	1753533	protein_coding	CA->C	ydhV
B2	X2_2	1759768	protein_coding	G->GC	sufS
B1	X1_1	1760183	protein_coding	TCGCC->T	sufS
B2	X5_2	1768435	protein_coding	C->CG	ydiJ
A2	G13_2	1768125	protein_coding	G->GC	ydiJ
B2	X2_2	1769471	protein_coding	T->TGGG	ydiK
B2	X3_2	1769471	protein_coding	T->TGG	ydiK
B2	X19_2	1769471	protein_coding	T->TGG	ydiK
B2	X25_2	1769471	protein_coding	T->TGGG	ydiK
B2	X25_2	1769471	protein_coding	T->TGGGG	ydiK
B2	X17_2	1769471	protein_coding	T->TGG	ydiK
B2	X1_2	1769471	protein_coding	T->TGG	ydiK
B1	X2_1	1769471	protein_coding	T->TG	ydiK
B1	X14_1	1769471	protein_coding	T->TG	ydiK
A2	G22_2	1769471	protein_coding	T->TG	ydiK
A2	G3_2	1769471	protein_coding	TG->T	ydiK
A2	G16_2	1769471	protein_coding	T->TGG	ydiK
A2	G9_2	1769471	protein_coding	TG->T	ydiK
A2	G6_2	1769471	protein_coding	T->TG	ydiK
A1	U9_1	1769471	protein_coding	T->TG	ydiK
B2	X6_2	1770469	ncRNA	CT->C	rprA
B2	X5_2	1770469	ncRNA	CT->C	rprA
A2	G19_2	1770469	ncRNA	CT->C	rprA
B1	X11_1	1770850	protein_coding	GT->G	ydiL
A2	G9_2	1770850	protein_coding	GT->G	ydiL
A1	U3_1	1770850	protein_coding	GT->G	ydiL
A1	U16_1	1770850	protein_coding	GT->G	ydiL
B2	X22_2	1774213	protein_coding	A->AG	ydiB
D2	J25_2	1777250	protein_coding	C->CTGGG	ydiO
B1	X2_1	1778991	protein_coding	G->GC	ydiP
A1	U9_1	1786319	protein_coding	A->AT	ppsA
B1	X22_1	1787736	protein_coding	GC->G	ppsR
A1	U6_1	1793844	protein_coding	A->AC	btuE
B1	X23_1	1799239	protein_coding	T->TA	pheM
B2	X2_2	1806036	protein_coding	G->GC	ydiY
B2	X13_2	1806036	protein_coding	G->GC	ydiY
B2	X19_2	1806036	protein_coding	G->GCC	ydiY
A2	G21_2	1806036	protein_coding	G->GC	ydiY
A2	G18_2	1806759	protein_coding	CG->C	pfkB
B1	X6_1	1808852	protein_coding	CT->C	yniB
B2	X10_2	1818365	protein_coding	GT->G	chbF
B2	X9_2	1818365	protein_coding	GT->G	chbF
B1	X18_1	1818751	protein_coding	GT->G	chbR
B1	X16_1	1821478	protein_coding	CT->C	chbB
B1	X17_1	1826925	protein_coding	GC->G	astB
B2	X14_2	1838352	protein_coding	T->TG	ynjC
B2	X23_2	1847718	protein_coding	G->GC	selD
B1	X22_1	1847718	protein_coding	GC->G	selD
B1	X14_1	1847718	protein_coding	G->GC	selD
A2	G12_2	1847718	protein_coding	G->GC	selD
A2	G16_2	1847718	protein_coding	G->GC	selD
B1	X19_1	1848480	protein_coding	G->GC	ydjA
A2	G13_2	1851889	protein_coding	G->GC	pncA
B2	X10_2	1853603	protein_coding	GC->G	ydjE
B2	X17_2	1853460	protein_coding	TA->T	ydjE
B2	X23_2	1853869	protein_coding	CA->C	ydjE
A1	U18_1	1853278	protein_coding	C->CG	ydjE
B2	X8_2	1855749	protein_coding	G->GT	ydjG
B1	X1_1	1860737	protein_coding	G->GC	ydjL
B2	X10_2	1865163	protein_coding	T->TC	yeaE
B2	X22_2	1865163	protein_coding	T->TC	yeaE
B2	X21_2	1865163	protein_coding	T->TC	yeaE
B2	X10_2	1867246	protein_coding	T->TGGG	yeaG
B2	X9_2	1867246	protein_coding	T->TGGGG	yeaG
A2	G11_2	1867246	protein_coding	T->TG	yeaG
B1	X14_1	1871826	protein_coding	A->AG	cdgI
A1	U23_1	1871826	protein_coding	A->AG	cdgI
A1	U11_1	1871826	protein_coding	AG->A	cdgI
A1	U19_1	1871826	protein_coding	A->AG	cdgI
B2	X13_2	1874541	protein_coding	GC->G	yeaL
A2	G13_2	1874541	protein_coding	GC->G	yeaL
B2	X2_2	1875050	protein_coding	GC->G	nimR
B2	X23_2	1875050	protein_coding	G->GC	nimR
A2	G10_2	1875050	protein_coding	G->GC	nimR
A2	G20_2	1875050	protein_coding	GC->G	nimR
B2	X1_2	1876722	protein_coding	TG->T	nimT
A1	U25_1	1876213	protein_coding	CT->C	nimT
B2	X20_2	1883335	protein_coding	T->TG	yeaV
A1	U8_1	1883335	protein_coding	T->TG	yeaV
A1	U19_1	1885449	protein_coding	G->GT	yeaW
B2	X24_2	1892876	protein_coding	G->GC	yoaA
B1	X11_1	1891746	protein_coding	T->TC	yoaA
A2	G13_2	1892876	protein_coding	G->GCC	yoaA
A1	U4_1	1892876	protein_coding	G->GC	yoaA
B2	X3_2	1894341	protein_coding	C->CA	yoaC
A2	G11_2	1894341	protein_coding	CA->C	yoaC
A1	U3_1	1894341	protein_coding	CA->C	yoaC
B2	X7_2	1899514	protein_coding	AT->A	pdeD
B1	X9_1	1901303	protein_coding	T->TCC	yoaE
B1	X8_1	1901303	protein_coding	T->TCC	yoaE
B1	X21_1	1901303	protein_coding	T->TCC	yoaE
B2	X12_2	1905093	protein_coding	GT->G	yobD
A2	G14_2	1907010	protein_coding	G->GT	rlmA
B1	X21_1	1911317	protein_coding	C->CT	yebQ
A1	U15_1	1913621	protein_coding	G->GC	prc
B2	X1_2	1921177	protein_coding	G->GC	rsmF
B2	X12_2	1923693	protein_coding	CT->C	yebY
B1	X5_1	1923940	protein_coding	T->TGG	yebZ
B1	X20_1	1923940	protein_coding	T->TG	yebZ
B1	X14_1	1923940	protein_coding	T->TG	yebZ
A1	U6_1	1923940	protein_coding	T->TG	yebZ
B2	X3_2	1927235	protein_coding	G->GC	ptrB
B2	X15_2	1927235	protein_coding	G->GC	ptrB
B1	X19_1	1927235	protein_coding	G->GC	ptrB
B1	X7_1	1927235	protein_coding	G->GC	ptrB
A1	U14_1	1927235	protein_coding	G->GC	ptrB
A1	U16_1	1937034	protein_coding	C->CAA	yebK
A1	U11_1	1958117	protein_coding	GT->G	torY
A1	U19_1	1958117	protein_coding	GT->G	torY
B2	X6_2	1959162	protein_coding	G->GC	cutC
B1	X6_1	1959162	protein_coding	G->GC	cutC
A2	G18_2	1959162	protein_coding	G->GC	cutC
A1	U2_1	1959162	protein_coding	G->GC	cutC
A1	U18_1	1959162	protein_coding	G->GC	cutC
A2	G19_2	1964254	protein_coding	A->AC	flhA
A2	G13_2	1963406	protein_coding	C->CT	flhA
A1	U20_1	1967130	protein_coding	G->GC	cheY
A2	G22_2	1967606	protein_coding	G->GC	cheB
A1	U4_1	1967606	protein_coding	G->GC	cheB
B1	X8_1	1968878	protein_coding	CT->C	cheR
A2	G16_2	1981299	protein_coding	C->CTAGA	otsA
B2	X2_2	1983405	protein_coding	CA->C	araH
A1	U8_1	1985515	protein_coding	G->GC	araF
A1	U7_1	1993062	protein_coding	G->GT	uvrC
B1	X15_1	1999348	protein_coding	TG->T	dcyD
B2	X24_2	2007967	protein_coding	CT->C	yedD
B2	X10_2	2008322	protein_coding	GC->G	yedE
B2	X17_2	2008322	protein_coding	GC->G	yedE
B1	X5_1	2010164	protein_coding	C->CT	yedK
A2	G16_2	2010153	protein_coding	CA->C	yedK
B1	X8_1	2010686	protein_coding	T->TC	yedL
A2	G22_2	2010686	protein_coding	T->TC	yedL
A2	G12_2	2010686	protein_coding	T->TC	yedL
A1	U5_1	2010686	protein_coding	T->TC	yedL
B1	X13_1	2017423	protein_coding	A->AC	fliI
B1	X21_1	2017423	protein_coding	A->AC	fliI
B1	X14_1	2017423	protein_coding	A->AC	fliI
A1	U6_1	2017423	protein_coding	A->AC	fliI
B2	X2_2	2018252	protein_coding	GA->G	fliJ
A2	G11_2	2018252	protein_coding	GA->G	fliJ
A2	G15_2	2018524	protein_coding	G->GC	fliK
A1	U21_1	2018920	protein_coding	GC->G	fliK
B2	X23_2	2026307	protein_coding	AT->A	yedP
A2	G13_2	2028215	protein_coding	CT->C	yodC
B2	X1_2	2029723	protein_coding	T->TC	yedA
B2	X23_2	2029596	protein_coding	TG->T	yedA
A2	G20_2	2029986	protein_coding	TG->T	yedA
B1	X12_1	2032679	protein_coding	GC->G	yedJ
B2	X2_2	2033731	ncRNA	CT->C	rseX
B2	X12_2	2033731	ncRNA	CT->C	rseX
A2	G18_2	2033731	ncRNA	C->CT	rseX
B1	X11_1	2038214	protein_coding	GA->G	hprR
A1	U3_1	2043784	protein_coding	G->GT	mtfA
B1	X11_1	2047661	protein_coding	GA->G	yeeJ
A2	G7_2	2055261	protein_coding	T->TC	amn
B2	X14_2	2056887	protein_coding	TA->T	yeeN
B2	X10_2	2065741	protein_coding	G->GC	cobU
B2	X1_2	2065741	protein_coding	GC->G	cobU
B2	X9_2	2065741	protein_coding	G->GC	cobU
B1	X8_1	2065741	protein_coding	G->GC	cobU
B1	X11_1	2065741	protein_coding	GC->G	cobU
B1	X18_1	2065741	protein_coding	GC->G	cobU
B1	X25_1	2065741	protein_coding	GC->G	cobU
A2	G4_2	2065741	protein_coding	G->GC	cobU
A1	U3_1	2065741	protein_coding	GC->G	cobU
A1	U15_1	2065741	protein_coding	G->GC	cobU
B1	X14_1	2066609	protein_coding	GC->G	insH-6
B2	X10_2	2074356	protein_coding	GC->G	flu
B2	X8_2	2074356	protein_coding	GC->G	flu
B2	X9_2	2074356	protein_coding	GC->G	flu
B1	X1_1	2074356	protein_coding	GC->G	flu
B1	X13_1	2074356	protein_coding	GC->G	flu
B1	X7_1	2074356	protein_coding	G->GCC	flu
A2	G10_2	2074356	protein_coding	G->GC	flu
A2	G4_2	2074356	protein_coding	G->GC	flu
A2	G21_2	2074356	protein_coding	GC->G	flu
A1	U9_1	2077169	protein_coding	T->TG	cbeA
A2	G5_2	2081713	protein_coding	GC->G	dacD
B2	X14_2	2083612	protein_coding	CA->C	sbcB
A2	G23_2	2087099	protein_coding	C->CA	yoeI
A2	G22_2	2095759	protein_coding	CG->C	hisA
B1	X12_1	2100868	protein_coding	G->GC	gnd
B2	X21_2	2104873	protein_coding	GA->G	wbbJ
A2	G12_2	2106512	protein_coding	T->TC	wbbH
B1	X6_1	2113528	protein_coding	AT->A	galF
B2	X22_2	2118789	protein_coding	A->AC	wzxC
A2	G20_2	2121100	protein_coding	TC->T	wcaJ
A1	U24_1	2120432	protein_coding	T->TC	wcaJ
B1	X1_1	2122479	protein_coding	GT->G	cpsG
B1	X15_1	2125556	protein_coding	G->GC	wcaI
A1	U7_1	2126374	protein_coding	CA->C	fcl
A2	G2_2	2127246	protein_coding	GT->G	gmd
A2	G11_2	2129911	protein_coding	G->GT	wcaD
A1	U16_1	2131479	protein_coding	TG->T	wcaC
A1	U3_1	2135130	protein_coding	G->GC	wzc
B2	X6_2	2142437	protein_coding	G->GT	udk
B2	X5_2	2142437	protein_coding	G->GT	udk
B2	X11_2	2143301	protein_coding	GC->G	dgcE
B2	X12_2	2143678	protein_coding	T->TG	dgcE
A2	G11_2	2143678	protein_coding	T->TG	dgcE
A1	U14_1	2143678	protein_coding	T->TG	dgcE
A1	U5_1	2174520	protein_coding	G->GA	gatB
C2	P23_2	2175214	protein_coding	C->CGGT	gatZ
C2	P24_2	2175214	protein_coding	C->CGGT	gatZ
C2	P13_2	2175214	protein_coding	C->CGGT	gatZ
B1	X17_1	2179805	protein_coding	GC->G	yegT
A2	G24_2	2181202	protein_coding	T->TC	yegV
B2	X9_2	2183314	protein_coding	GA->G	yegX
B2	X12_2	2188037	protein_coding	GC->G	yehA
B2	X24_2	2188037	protein_coding	GC->G	yehA
B1	X22_1	2188037	protein_coding	G->GC	yehA
A2	G10_2	2188037	protein_coding	G->GC	yehA
A2	G4_2	2188037	protein_coding	G->GC	yehA
B2	X1_2	2188712	protein_coding	AG->A	yehB
A2	G19_2	2188952	protein_coding	G->GC	yehB
A1	U3_1	2189742	protein_coding	G->GC	yehB
B2	X10_2	2192686	protein_coding	T->TG	yehE
B2	X9_2	2192686	protein_coding	T->TG	yehE
B1	X14_1	2202730	protein_coding	G->GC	yehI
A2	G20_2	2202730	protein_coding	G->GC	yehI
B1	X11_1	2204840	protein_coding	T->TG	yehL
B2	X14_2	2205896	protein_coding	GC->G	yehM
B1	X16_1	2208567	protein_coding	T->TC	yehP
A2	G13_2	2208567	protein_coding	T->TC	yehP
A1	U10_1	2208567	protein_coding	T->TC	yehP
B2	X7_2	2210467	protein_coding	T->TC	yehQ
B1	X22_1	2210467	protein_coding	T->TC	yehQ
A2	G13_2	2210466	protein_coding	G->GCC	yehQ
A1	U12_1	2210467	protein_coding	T->TC	yehQ
B2	X13_2	2214333	protein_coding	GC->G	btsS
B2	X25_2	2214333	protein_coding	GC->G	btsS
A1	U17_1	2214333	protein_coding	GC->G	btsS
B1	X25_1	2215827	protein_coding	G->GC	yehW
A1	U13_1	2215827	protein_coding	G->GC	yehW
A1	U2_1	2215827	protein_coding	G->GC	yehW
A1	U9_1	2223988	protein_coding	GT->G	pbpG
B1	X12_1	2230057	protein_coding	GC->G	dusC
B1	X9_1	2233630	protein_coding	GT->G	yeiS
B1	X8_1	2233630	protein_coding	G->GT	yeiS
A2	G18_2	2235590	protein_coding	T->TG	preA
A2	G24_2	2241431	protein_coding	CT->C	galS
B2	X6_2	2253022	protein_coding	G->GC	nupX
B2	X5_2	2253022	protein_coding	G->GC	nupX
B2	X11_2	2271028	protein_coding	TA->T	pdeN
A2	G17_2	2271237	protein_coding	CT->C	pdeN
B2	X25_2	2273894	protein_coding	GC->G	yejA
A2	G14_2	2281481	protein_coding	AC->A	radD
B1	X11_1	2293659	protein_coding	G->GC	ccmF
B2	X17_2	2295256	protein_coding	T->TC	ccmE
A1	U2_1	2296026	protein_coding	TG->T	ccmC
B1	X22_1	2296919	protein_coding	GA->G	ccmB
B1	X19_1	2297107	protein_coding	T->TC	ccmA
A2	G22_2	2297107	protein_coding	T->TC	ccmA
A2	G10_2	2297107	protein_coding	T->TC	ccmA
A2	G7_2	2297107	protein_coding	T->TC	ccmA
A1	U5_1	2297107	protein_coding	TC->T	ccmA
B1	X10_1	2298127	protein_coding	TA->T	napC
B1	X7_1	2298127	protein_coding	TA->T	napC
B2	X11_2	2299530	protein_coding	C->CT	napH
A1	U15_1	2305391	protein_coding	G->GC	mqo
A2	G14_2	2312544	protein_coding	TC->T	ompC
B2	X23_2	2313168	ncRNA	GT->G	micF
B1	X16_1	2313168	ncRNA	G->GT	micF
B2	X2_2	2319782	protein_coding	GA->G	rcsC
B1	X2_1	2321687	protein_coding	CA->C	atoS
B2	X14_2	2324745	protein_coding	C->CG	atoA
A1	U19_1	2325203	protein_coding	T->TG	atoE
B1	X22_1	2326960	protein_coding	GC->G	atoB
B1	X23_1	2326960	protein_coding	G->GC	atoB
B1	X2_1	2326960	protein_coding	G->GC	atoB
B1	X14_1	2326443	protein_coding	C->CG	atoB
B1	X6_1	2326960	protein_coding	G->GC	atoB
B1	X25_1	2326960	protein_coding	GC->G	atoB
A2	G10_2	2326919	protein_coding	A->AC	atoB
A2	G5_2	2326960	protein_coding	G->GC	atoB
A2	G16_2	2326960	protein_coding	G->GCC	atoB
A2	G17_2	2326443	protein_coding	CG->C	atoB
A2	G11_2	2326919	protein_coding	A->AC	atoB
A1	U9_1	2326443	protein_coding	C->CG	atoB
A1	U24_1	2326443	protein_coding	C->CG	atoB
B1	X22_1	2328644	protein_coding	GC->G	yfaQ
B2	X20_2	2336627	protein_coding	C->CT	yfaA
B2	X19_2	2336627	protein_coding	C->CT	yfaA
A2	G12_2	2336625	protein_coding	GC->G	yfaA
B2	X17_2	2348710	protein_coding	C->CG	yfaE
B2	X3_2	2348959	protein_coding	GA->G	inaA
B2	X7_2	2353541	protein_coding	G->GC	glpA
A1	U18_1	2353541	protein_coding	G->GC	glpA
B1	X22_1	2358156	protein_coding	T->TC	yfaU
B2	X17_2	2359914	protein_coding	GC->G	yfaV
B1	X18_1	2360457	protein_coding	G->GC	rhmD
A2	G10_2	2360841	protein_coding	GC->G	rhmD
A1	U4_1	2361961	protein_coding	T->TC	yfaX
B1	X2_1	2367984	protein_coding	GC->G	arnC
B1	X25_1	2371428	protein_coding	T->TG	arnT
A1	U1_1	2375832	protein_coding	T->TC	menC
A1	U19_1	2375832	protein_coding	T->TC	menC
A1	U6_1	2376070	protein_coding	CG->C	menB
B1	X9_1	2378827	protein_coding	C->CG	menD
B1	X22_1	2378771	protein_coding	T->TCCCC	menD
B2	X1_2	2383715	protein_coding	GC->G	elaD
B1	X4_1	2383715	protein_coding	GC->G	elaD
B1	X24_1	2383019	protein_coding	T->TC	elaD
B1	X3_1	2383715	protein_coding	GC->G	elaD
A2	G21_2	2383715	protein_coding	GC->G	elaD
A1	U9_1	2382816	protein_coding	TA->T	elaD
B2	X14_2	2385488	protein_coding	G->GC	yfbK
A2	G18_2	2392614	protein_coding	CAGA->C	nuoM
B2	X16_2	2405907	protein_coding	CG->C	lrhA
A2	G5_2	2408875	protein_coding	A->AT	yfbR
B1	X2_1	2419376	protein_coding	T->TC	yfcE
A2	G12_2	2419376	protein_coding	T->TC	yfcE
A1	U7_1	2420100	protein_coding	G->GC	yfcF
B2	X25_2	2420984	protein_coding	GC->G	yfcG
A1	U7_1	2420647	protein_coding	AC->A	yfcG
B1	X4_1	2429222	protein_coding	GC->G	purF
B1	X3_1	2429222	protein_coding	GC->G	purF
A2	G20_2	2433039	protein_coding	C->CG	accD
B1	X21_1	2438220	protein_coding	C->CA	flk
B1	X19_1	2439055	protein_coding	GC->G	yfcJ
A2	G2_2	2440074	protein_coding	G->GA	yfcJ
B2	X16_2	2442655	protein_coding	GC->G	mnmC
B1	X12_1	2442445	protein_coding	C->CA	mnmC
B1	X6_1	2442686	protein_coding	AG->A	mnmC
A2	G3_2	2442655	protein_coding	G->GC	mnmC
B2	X19_2	2451573	protein_coding	T->TC	yfcR
B2	X13_2	2457799	protein_coding	AT->A	fadJ
B2	X3_2	2457712	protein_coding	GT->G	fadJ
B1	X23_1	2457374	protein_coding	G->GT	fadJ
D1	M16_1	2464499	protein_coding	TA->T	mlaA
A2	G15_2	2469932	protein_coding	T->TG	yfdI
B1	X24_1	2474370	protein_coding	GA->G	yfdQ
A2	G21_2	2478245	protein_coding	C->CA	dsdX
B1	X23_1	2481896	protein_coding	GA->G	emrY
A2	G15_2	2481896	protein_coding	G->GA	emrY
A1	U20_1	2481896	protein_coding	GA->G	emrY
A1	U24_1	2481813	protein_coding	G->GC	emrY
B2	X3_2	2485309	protein_coding	G->GC	evgS
B1	X11_1	2485309	protein_coding	G->GC	evgS
B1	X19_1	2484891	protein_coding	A->AC	evgS
B1	X7_1	2484891	protein_coding	A->AC	evgS
A2	G16_2	2485309	protein_coding	G->GC	evgS
A2	G24_2	2485309	protein_coding	GC->G	evgS
A1	U14_1	2484891	protein_coding	A->AC	evgS
A1	U25_1	2485309	protein_coding	G->GC	evgS
A1	U15_1	2484891	protein_coding	A->AC	evgS
A1	U8_1	2484891	protein_coding	A->AC	evgS
A2	G19_2	2495109	protein_coding	AC->A	yfdY
B2	X12_2	2500954	protein_coding	AT->A	ypdB
A1	U20_1	2500954	protein_coding	AT->A	ypdB
B2	X13_2	2505640	protein_coding	G->GC	ypdF
A2	G3_2	2505640	protein_coding	G->GC	ypdF
A1	U19_1	2505607	protein_coding	C->CG	ypdF
A2	G13_2	2506726	protein_coding	G->GC	fryC
B2	X13_2	2510249	protein_coding	AT->A	yfeO
B1	X16_1	2512314	protein_coding	G->GC	mntH
A2	G5_2	2511809	protein_coding	G->GC	mntH
B2	X19_2	2515406	protein_coding	T->TC	insL-3
B2	X11_2	2515406	protein_coding	T->TC	insL-3
B1	X12_1	2515406	protein_coding	T->TCC	insL-3
B1	X2_1	2514486	protein_coding	C->CG	insL-3
B1	X5_1	2515406	protein_coding	T->TC	insL-3
B1	X21_1	2515406	protein_coding	T->TC	insL-3
A2	G3_2	2515406	protein_coding	T->TC	insL-3
A2	G6_2	2515406	protein_coding	T->TC	insL-3
B2	X15_2	2516119	protein_coding	C->CT	pdeA
A2	G9_2	2527475	protein_coding	TG->T	yfeH
B2	X22_2	2531590	protein_coding	TG->T	cysZ
B1	X15_1	2531590	protein_coding	T->TG	cysZ
B1	X11_1	2531590	protein_coding	T->TG	cysZ
B1	X21_1	2531590	protein_coding	T->TG	cysZ
B1	X17_1	2536531	protein_coding	CA->C	pdxK
B1	X14_1	2536953	protein_coding	GC->G	pdxK
B1	X7_1	2544981	protein_coding	G->GC	murR
B2	X8_2	2546920	protein_coding	TG->T	murP
B1	X16_1	2560332	protein_coding	C->CG	yffL
B2	X10_2	2564645	protein_coding	TA->T	yffS
B2	X9_2	2564645	protein_coding	TA->T	yffS
B2	X5_2	2566830	protein_coding	GGGT->G	eutA
A1	U25_1	2565827	protein_coding	GC->G	eutA
B1	X13_1	2578839	protein_coding	TA->T	talA
B1	X2_1	2582745	protein_coding	GA->G	ypfG
A1	U9_1	2583964	protein_coding	GC->G	aegA
B2	X13_2	2588910	protein_coding	A->AG	acrD
B1	X15_1	2588403	protein_coding	T->TG	acrD
B1	X16_1	2588460	protein_coding	T->TG	acrD
B1	X16_1	2593670	protein_coding	T->TC	ypfH
B2	X2_2	2602010	protein_coding	G->GC	hyfB
B2	X6_2	2602010	protein_coding	G->GC	hyfB
B2	X1_2	2602010	protein_coding	G->GC	hyfB
B2	X5_2	2602010	protein_coding	G->GC	hyfB
B2	X23_2	2602938	protein_coding	TG->T	hyfB
B1	X9_1	2602010	protein_coding	G->GCCC	hyfB
A2	G9_2	2602010	protein_coding	G->GC	hyfB
A1	U13_1	2602010	protein_coding	G->GC	hyfB
A1	U6_1	2602010	protein_coding	G->GC	hyfB
A1	U18_1	2602010	protein_coding	G->GC	hyfB
A1	U15_1	2602010	protein_coding	G->GCCCC	hyfB
A1	U23_1	2602010	protein_coding	G->GC	hyfB
A1	U12_1	2602010	protein_coding	G->GCCCC	hyfB
B2	X17_2	2605462	protein_coding	T->TG	hyfD
B2	X21_2	2605462	protein_coding	T->TG	hyfD
B2	X8_2	2605462	protein_coding	T->TG	hyfD
A2	G6_2	2604898	protein_coding	T->TG	hyfD
B2	X20_2	2613884	protein_coding	TG->T	hyfR
B1	X14_1	2612281	protein_coding	A->AC	hyfR
A2	G12_2	2614614	protein_coding	T->TC	focB
B1	X17_1	2616226	protein_coding	T->TG	bepA
B1	X21_1	2616108	protein_coding	GA->G	bepA
B2	X25_2	2628806	protein_coding	G->GA	pdeF
A1	U10_1	2628890	protein_coding	G->GC	pdeF
A2	G13_2	2633547	protein_coding	AT->A	guaB
B2	X2_2	2642044	protein_coding	GA->G	rodZ
A1	U6_1	2645881	protein_coding	G->GC	pbpC
B1	X21_1	2651965	protein_coding	C->CT	yfhM
B1	X17_1	2652849	protein_coding	T->TG	sseA
B1	X19_1	2652849	protein_coding	T->TG	sseA
B1	X19_1	2653298	protein_coding	TG->T	sseA
B1	X23_1	2655676	protein_coding	G->GC	pepB
B2	X8_2	2665753	protein_coding	A->AC	csiE
B2	X15_2	2667575	protein_coding	GC->G	hcaT
B2	X23_2	2667197	protein_coding	GC->G	hcaT
B1	X10_1	2667575	protein_coding	GC->G	hcaT
B1	X7_1	2667575	protein_coding	GC->G	hcaT
A2	G10_2	2667197	protein_coding	G->GC	hcaT
B2	X1_2	2669485	protein_coding	A->AT	hcaE
B1	X18_1	2670882	protein_coding	TC->T	hcaF
B2	X15_2	2676995	protein_coding	CT->C	yphE
A2	G23_2	2678688	protein_coding	T->TC	yphF
B1	X23_1	2680729	protein_coding	GC->G	yphG
B1	X13_1	2682150	protein_coding	T->TC	yphG
A2	G9_2	2682150	protein_coding	T->TCC	yphG
A1	U13_1	2682150	protein_coding	T->TCC	yphG
B1	X2_1	2712013	protein_coding	T->TC	nadB
B1	X25_1	2711950	protein_coding	C->CG	nadB
B1	X8_1	2715655	protein_coding	C->CG	eamB
B1	X22_1	2717816	protein_coding	GC->G	yfiF
B1	X11_1	2725464	protein_coding	AT->A	kgtP
B1	X21_1	2725667	protein_coding	GC->G	kgtP
C2	P16_2	2730953	rRNA	TC->T	rrsG
D2	J4_2	2730936	rRNA	G->GT	rrsG
B1	X1_1	2731892	protein_coding	AC->A	clpB
B2	X12_2	2734535	protein_coding	T->TC	pgeF
B2	X21_2	2734535	protein_coding	T->TC	pgeF
A2	G3_2	2734535	protein_coding	T->TC	pgeF
A2	G4_2	2734535	protein_coding	T->TC	pgeF
A1	U4_1	2734535	protein_coding	T->TC	pgeF
A1	U25_1	2734535	protein_coding	TC->T	pgeF
A1	U5_1	2734535	protein_coding	T->TCC	pgeF
A1	U7_1	2734535	protein_coding	T->TC	pgeF
B1	X20_1	2742761	protein_coding	G->GC	dgcN
B1	X22_1	2744022	protein_coding	GA->G	yfiB
B2	X7_2	2755360	protein_coding	GA->G	smpB
B1	X9_1	2763862	protein_coding	A->AT	abpA
B1	X20_1	2765769	protein_coding	T->TC	yfjM
B1	X20_1	2773408	protein_coding	AT->A	yfjW
A2	G5_2	2773408	protein_coding	AT->A	yfjW
B1	X22_1	2776611	protein_coding	GA->G	yfjY
B2	X2_2	2778924	protein_coding	GC->G	ypjA
B2	X20_2	2778924	protein_coding	G->GC	ypjA
B2	X19_2	2778924	protein_coding	G->GC	ypjA
B2	X21_2	2781227	protein_coding	AT->A	ypjA
A2	G12_2	2778924	protein_coding	GC->G	ypjA
A1	U14_1	2778924	protein_coding	G->GC	ypjA
A1	U5_1	2778924	protein_coding	G->GC	ypjA
B1	X6_1	2784336	protein_coding	C->CT	ypjB
B2	X12_2	2793468	protein_coding	C->CG	gabT
B1	X22_1	2803340	protein_coding	CT->C	nrdE
B1	X16_1	2802753	protein_coding	T->TG	nrdE
B1	X20_1	2801880	protein_coding	G->GT	nrdE
A2	G3_2	2803347	protein_coding	TC->T	nrdE
B1	X9_1	2804920	protein_coding	G->GA	proV
B2	X23_2	2809767	protein_coding	GT->G	ygaZ
B1	X23_1	2825078	protein_coding	GC->G	mltB
B1	X23_1	2826462	protein_coding	GA->G	srlE
B2	X16_2	2832730	protein_coding	TG->T	norV
A1	U9_1	2837259	protein_coding	GT->G	hypF
A2	G11_2	2841687	protein_coding	TG->T	ascB
A1	U14_1	2842019	protein_coding	T->TG	ascB
A1	U8_1	2845270	protein_coding	CG->C	hycE
A2	G4_2	2848020	protein_coding	CA->C	hycC
B2	X13_2	2851145	protein_coding	A->AC	hypB
B2	X16_2	2856026	protein_coding	GA->G	fhlA
B1	X22_1	2855184	protein_coding	G->GC	fhlA
B1	X20_1	2855184	protein_coding	G->GC	fhlA
A1	U8_1	2856760	protein_coding	AT->A	ygbA
A1	U11_1	2864438	protein_coding	CG->C	ygbM
B1	X25_1	2867920	protein_coding	GC->G	nlpD
A2	G3_2	2867920	protein_coding	GC->G	nlpD
A1	U4_1	2867920	protein_coding	G->GC	nlpD
B1	X25_1	2869979	protein_coding	T->TC	umpG
B2	X24_2	2870781	protein_coding	G->GC	truD
B2	X10_2	2875438	protein_coding	G->GT	cysD
B2	X9_2	2875438	protein_coding	G->GT	cysD
B1	X21_1	2879534	protein_coding	TC->T	cas1
A2	G13_2	2880997	protein_coding	G->GC	casD
B1	X19_1	2883959	protein_coding	CG->C	casA
A1	U13_1	2886812	protein_coding	G->GA	cas3
A1	U15_1	2892674	protein_coding	CATT->C	ygcN
B2	X1_2	2901843	protein_coding	G->GC	yqcE
B2	X15_2	2901843	protein_coding	GC->G	yqcE
B2	X24_2	2905213	protein_coding	G->GCC	queE
B1	X12_1	2905213	protein_coding	G->GC	queE
B1	X17_1	2904929	protein_coding	G->GC	queE
A2	G3_2	2905213	protein_coding	G->GC	queE
A2	G14_2	2906286	protein_coding	G->GT	ygcG
A1	U11_1	2906286	protein_coding	G->GT	ygcG
B1	X9_1	2911901	protein_coding	CT->C	relA
A1	U3_1	2911901	protein_coding	C->CT	relA
A1	U16_1	2915477	protein_coding	T->TC	barA
B1	X7_1	2918739	protein_coding	TC->T	gudD
A1	U1_1	2919438	protein_coding	CA->C	gudX
A1	U23_1	2924158	ncRNA	T->TA	csrB
B1	X1_1	2935927	protein_coding	GC->G	fucI
B1	X5_1	2939416	protein_coding	A->AC	fucR
B1	X18_1	2940979	protein_coding	T->TG	rlmM
A2	G6_2	2941531	protein_coding	G->GC	ygdD
A1	U19_1	2942474	protein_coding	CA->C	gcvA
A2	G17_2	2942893	ncRNA	CT->C	gcvB
A2	G5_2	2943932	protein_coding	A->AG	csdA
A2	G23_2	2943932	protein_coding	AG->A	csdA
A2	G21_2	2946585	protein_coding	GA->G	mltA
A1	U8_1	2947561	tRNA	G->GC	metW
B2	X17_2	2947671	tRNA	G->GC	metV
B1	X19_1	2956750	protein_coding	TG->T	ptrA
A1	U7_1	2963960	protein_coding	GT->G	ppdA
B1	X1_1	2968263	protein_coding	G->GC	ptsP
B2	X15_2	2972853	protein_coding	C->CT	lplT
B2	X23_2	2972903	protein_coding	G->GC	lplT
B1	X15_1	2972964	protein_coding	GA->G	lplT
B1	X22_1	2973283	protein_coding	GC->G	lplT
B1	X13_1	2972903	protein_coding	GC->G	lplT
A1	U25_1	2972903	protein_coding	G->GC	lplT
A1	U9_1	2979838	protein_coding	G->GC	lysR
B2	X17_2	2981896	protein_coding	GC->G	araE
B1	X2_1	2981896	protein_coding	G->GC	araE
B2	X20_2	2989480	protein_coding	CA->C	yqeJ
B2	X21_2	2989480	protein_coding	CA->C	yqeJ
B2	X16_2	2989480	protein_coding	C->CA	yqeJ
A1	U25_1	2989315	protein_coding	TA->T	yqeJ
A1	U1_1	2992702	protein_coding	T->TA	ygeH
B2	X2_2	2993815	protein_coding	G->GGGT	ygeI
B2	X11_2	2993815	protein_coding	G->GGGT	ygeI
B2	X7_2	2993815	protein_coding	G->GGGT	ygeI
B1	X20_1	2998707	protein_coding	G->GC	ygeQ
C1	W13_1	2998722	protein_coding	A->AG	ygeQ
B2	X13_2	2999673	protein_coding	A->AGGG	ygeR
B2	X17_2	2999673	protein_coding	A->AGGG	ygeR
B1	X24_1	2999673	protein_coding	A->AGGG	ygeR
B1	X11_1	2999673	protein_coding	A->AGGG	ygeR
B1	X13_1	2999673	protein_coding	A->AGGG	ygeR
B1	X6_1	2999749	protein_coding	T->TC	ygeR
A2	G3_2	2999673	protein_coding	A->AGG	ygeR
A1	U3_1	2999673	protein_coding	A->AGGG	ygeR
A1	U17_1	2999673	protein_coding	A->AG	ygeR
A1	U21_1	2999673	protein_coding	A->AG	ygeR
B1	X4_1	3001297	protein_coding	C->CG	xdhA
B1	X9_1	3001297	protein_coding	C->CG	xdhA
B1	X15_1	3001297	protein_coding	C->CG	xdhA
B1	X2_1	3001297	protein_coding	C->CGG	xdhA
B1	X18_1	3001297	protein_coding	C->CG	xdhA
B1	X3_1	3001297	protein_coding	C->CGGG	xdhA
A2	G14_2	3001297	protein_coding	C->CG	xdhA
A2	G16_2	3001297	protein_coding	C->CG	xdhA
A2	G2_2	3001297	protein_coding	C->CG	xdhA
A1	U25_1	3001297	protein_coding	C->CG	xdhA
B2	X21_2	3003473	protein_coding	C->CG	xdhB
B1	X2_1	3003473	protein_coding	C->CG	xdhB
B2	X15_2	3010248	protein_coding	A->AT	hyuA
A2	G14_2	3012949	protein_coding	GC->G	yqeB
B2	X3_2	3014465	protein_coding	G->GC	yqeC
B2	X5_2	3014963	protein_coding	GT->G	yqeC
A2	G19_2	3014893	protein_coding	TGTC->T	yqeC
A2	G23_2	3014967	protein_coding	TC->T	yqeC
A1	U2_1	3014963	protein_coding	GT->G	yqeC
B2	X14_2	3022866	protein_coding	CCACT->C	xdhD
B1	X1_1	3028157	protein_coding	TG->T	ghxQ
A2	G12_2	3028157	protein_coding	T->TG	ghxQ
B1	X7_1	3033226	protein_coding	CA->C	idi
B1	X23_1	3046916	protein_coding	GT->G	gcvP
B1	X2_1	3057629	protein_coding	GC->G	serA
B1	X10_1	3065542	protein_coding	TG->T	scpC
B1	X7_1	3065542	protein_coding	TG->T	scpC
A1	U19_1	3068995	protein_coding	C->CG	mscS
B2	X25_2	3076189	protein_coding	G->GC	yggP
B1	X2_1	3078544	protein_coding	G->GC	cmtA
A1	U2_1	3092560	protein_coding	A->AG	gshB
B2	X2_2	3094698	protein_coding	G->GC	yggR
B2	X23_2	3094698	protein_coding	GC->G	yggR
A1	U13_1	3094698	protein_coding	GC->G	yggR
B1	X15_1	3097320	protein_coding	GA->G	yggW
B2	X25_2	3101032	protein_coding	G->GC	yggN
B2	X22_2	3101000	protein_coding	CT->C	yggN
B2	X22_2	3101032	protein_coding	G->GC	yggN
B1	X12_1	3101032	protein_coding	G->GC	yggN
B1	X8_1	3101032	protein_coding	G->GCC	yggN
B1	X17_1	3101032	protein_coding	G->GC	yggN
B1	X25_1	3101032	protein_coding	G->GC	yggN
A2	G14_2	3101032	protein_coding	G->GCCC	yggN
A2	G6_2	3101032	protein_coding	G->GCCCC	yggN
A1	U14_1	3101032	protein_coding	G->GC	yggN
A1	U3_1	3101032	protein_coding	G->GC	yggN
A1	U20_1	3101032	protein_coding	G->GCC	yggN
A1	U8_1	3101032	protein_coding	G->GC	yggN
A1	U19_1	3101032	protein_coding	G->GC	yggN
B2	X21_2	3102805	protein_coding	TG->T	trmI
B2	X7_2	3102334	protein_coding	G->GC	trmI
B1	X12_1	3102626	protein_coding	GC->G	trmI
B1	X11_1	3102334	protein_coding	G->GC	trmI
A1	U24_1	3102334	protein_coding	G->GC	trmI
B2	X23_2	3107753	protein_coding	G->GC	speC
B1	X2_1	3108470	protein_coding	GC->G	speC
A2	G18_2	3107153	protein_coding	G->GC	speC
A2	G6_2	3108470	protein_coding	G->GC	speC
A2	G5_2	3110592	protein_coding	A->AC	yghD
A2	G6_2	3113691	protein_coding	GC->G	pppA
A1	U3_1	3125413	protein_coding	AGC->A	glcF
B2	X22_2	3127094	protein_coding	TA->T	glcD
B1	X22_1	3127721	protein_coding	CT->C	glcD
A2	G20_2	3128851	protein_coding	CA->C	glcC
B1	X13_1	3149417	protein_coding	C->CG	yqhA
A1	U18_1	3154198	protein_coding	TA->T	yghB
A1	U19_1	3154198	protein_coding	TA->T	yghB
B1	X11_1	3156873	protein_coding	G->GC	dkgA
B2	X17_2	3157706	protein_coding	GC->G	yqhG
B2	X14_2	3157706	protein_coding	GC->G	yqhG
B1	X1_1	3157706	protein_coding	G->GC	yqhG
B1	X5_1	3158998	protein_coding	CT->C	ygiQ
A1	U24_1	3158998	protein_coding	C->CT	ygiQ
B1	X12_1	3172130	protein_coding	CA->C	ygiZ
B2	X10_2	3177503	protein_coding	GC->G	nudF
B2	X25_2	3177503	protein_coding	G->GC	nudF
B2	X9_2	3177503	protein_coding	GC->G	nudF
B1	X8_1	3177503	protein_coding	GC->G	nudF
B1	X24_1	3177503	protein_coding	GC->G	nudF
B1	X25_1	3177822	protein_coding	GA->G	nudF
A1	U15_1	3177503	protein_coding	G->GC	nudF
B2	X2_2	3182581	protein_coding	CG->C	zupT
A2	G18_2	3182581	protein_coding	C->CG	zupT
B2	X6_2	3185114	protein_coding	T->TC	ubiK
B2	X5_2	3185114	protein_coding	T->TC	ubiK
A1	U1_1	3185114	protein_coding	T->TC	ubiK
B1	X8_1	3187414	protein_coding	AG->A	insD-5
B1	X21_1	3192437	protein_coding	G->GT	yqiJ
B2	X19_2	3194356	protein_coding	T->TG	yqiK
B2	X11_2	3194356	protein_coding	T->TG	yqiK
B1	X19_1	3194356	protein_coding	T->TG	yqiK
B1	X7_1	3194356	protein_coding	T->TG	yqiK
A2	G20_2	3194356	protein_coding	T->TG	yqiK
A1	U18_1	3194356	protein_coding	TG->T	yqiK
B1	X8_1	3194837	ncRNA	A->AG	sibD
B1	X22_1	3195212	ncRNA	A->AGG	sibE
B1	X11_1	3195212	ncRNA	A->AG	sibE
A2	G11_2	3195212	ncRNA	A->AG	sibE
A1	U5_1	3195212	ncRNA	A->AG	sibE
A1	U11_1	3195212	ncRNA	A->AG	sibE
A1	U12_1	3195212	ncRNA	A->AG	sibE
A1	U21_1	3195212	ncRNA	A->AGG	sibE
A1	U22_1	3200293	protein_coding	G->GC	ygiF
B2	X14_2	3208511	protein_coding	C->CG	ttdT
B2	X11_2	3216475	protein_coding	C->CG	nfeF
A2	G2_2	3216475	protein_coding	C->CG	nfeF
A1	U3_1	3216475	protein_coding	C->CG	nfeF
A2	G6_2	3218793	protein_coding	AC->A	aer
B2	X6_2	3219640	protein_coding	G->GT	patA
A1	U6_1	3221123	protein_coding	GT->G	ygjH
B1	X23_1	3222785	protein_coding	C->CT	ebgA
B1	X19_1	3224088	protein_coding	AT->A	ebgA
A2	G18_2	3230386	protein_coding	T->TG	ygjK
A2	G16_2	3229278	protein_coding	GA->G	ygjK
B1	X21_1	3233325	protein_coding	GC->G	fadH
B2	X25_2	3240290	protein_coding	C->CG	sstT
B1	X18_1	3240977	protein_coding	C->CGGG	sstT
B1	X21_1	3240977	protein_coding	C->CGGG	sstT
A2	G4_2	3240977	protein_coding	C->CGG	sstT
A2	G9_2	3240977	protein_coding	CG->C	sstT
A1	U20_1	3240977	protein_coding	C->CGG	sstT
A1	U23_1	3240977	protein_coding	C->CG	sstT
B2	X6_2	3253805	protein_coding	GC->G	yhaJ
B1	X5_1	3268298	protein_coding	A->ACC	yhaB
A1	U25_1	3268354	protein_coding	C->CT	yhaB
B2	X11_2	3270481	ncRNA	T->TC	rnpB
B1	X9_1	3270481	ncRNA	T->TC	rnpB
B1	X18_1	3270546	ncRNA	T->TC	rnpB
A2	G12_2	3270481	ncRNA	T->TC	rnpB
A2	G16_2	3270481	ncRNA	T->TC	rnpB
A2	G11_2	3270481	ncRNA	T->TC	rnpB
A2	G15_2	3271595	protein_coding	G->GC	garK
A1	U20_1	3271750	protein_coding	TG->T	garK
A1	U9_1	3289080	protein_coding	GA->G	yraJ
A2	G18_2	3292552	protein_coding	C->CT	rsmI
B1	X10_1	3298720	protein_coding	CG->C	yraR
B2	X19_2	3303851	protein_coding	T->TC	yhbW
B1	X11_1	3303487	protein_coding	G->GC	yhbW
B1	X1_1	3304806	protein_coding	G->GCC	mtr
B1	X17_1	3304806	protein_coding	G->GCC	mtr
A2	G5_2	3304806	protein_coding	G->GCC	mtr
A2	G16_2	3304806	protein_coding	GC->G	mtr
A2	G16_2	3305702	protein_coding	GC->G	mtr
A2	G21_2	3304806	protein_coding	G->GCC	mtr
A2	G9_2	3304806	protein_coding	G->GCC	mtr
A2	G6_2	3304806	protein_coding	GC->G	mtr
A1	U14_1	3304806	protein_coding	G->GC	mtr
A1	U6_1	3304806	protein_coding	G->GC	mtr
A1	U8_1	3304806	protein_coding	G->GC	mtr
A1	U7_1	3304806	protein_coding	G->GC	mtr
A1	U21_1	3304806	protein_coding	G->GCC	mtr
B2	X22_2	3318219	tRNA	CG->C	metY
B1	X23_1	3329503	protein_coding	GC->G	dacB
B1	X2_1	3330058	protein_coding	GC->G	dacB
B2	X24_2	3332674	protein_coding	GC->G	yhbE
B1	X2_1	3332674	protein_coding	GC->G	yhbE
A1	U1_1	3332674	protein_coding	GC->G	yhbE
B1	X8_1	3337095	protein_coding	T->TC	mlaB
B1	X24_1	3337095	protein_coding	TC->T	mlaB
A1	U20_1	3337095	protein_coding	TC->T	mlaB
A1	U11_1	3339983	protein_coding	GA->G	mlaF
B1	X22_1	3342101	protein_coding	C->CG	kdsD
B1	X25_1	3341801	protein_coding	TA->T	kdsD
B2	X2_2	3349720	protein_coding	G->GCC	mtgA
B1	X8_1	3349345	protein_coding	C->CT	mtgA
B1	X18_1	3349726	protein_coding	G->GC	mtgA
B1	X22_1	3350177	protein_coding	A->ACCC	elbB
B1	X20_1	3350177	protein_coding	A->ACCC	elbB
A2	G15_2	3350177	protein_coding	A->AC	elbB
A2	G24_2	3350177	protein_coding	A->AC	elbB
A2	G21_2	3350177	protein_coding	A->AC	elbB
A1	U22_1	3350177	protein_coding	A->AC	elbB
A1	U16_1	3350177	protein_coding	A->AC	elbB
A1	U18_1	3350177	protein_coding	A->ACCCC	elbB
A1	U23_1	3350177	protein_coding	A->AC	elbB
A1	U10_1	3350177	protein_coding	A->ACC	elbB
B2	X11_2	3356961	protein_coding	A->AGG	gltB
B1	X24_1	3356961	protein_coding	AG->A	gltB
B2	X7_2	3363011	protein_coding	GA->G	yhcD
A2	G19_2	3363011	protein_coding	GA->G	yhcD
A2	G16_2	3362811	protein_coding	T->TA	yhcD
A1	U3_1	3363130	protein_coding	CTA->C	yhcD
B1	X2_1	3366961	protein_coding	CT->C	yhcF
B2	X1_2	3375889	protein_coding	A->AG	dcuD
B2	X8_2	3375889	protein_coding	A->AG	dcuD
B2	X7_2	3375889	protein_coding	A->AGG	dcuD
B1	X24_1	3375889	protein_coding	A->AG	dcuD
B1	X1_1	3375889	protein_coding	A->AG	dcuD
B1	X25_1	3375889	protein_coding	A->AGG	dcuD
A2	G22_2	3375780	protein_coding	G->GT	dcuD
A2	G13_2	3375889	protein_coding	A->AG	dcuD
A2	G4_2	3375116	protein_coding	TG->T	dcuD
A1	U21_1	3375889	protein_coding	A->AG	dcuD
B2	X3_2	3379259	protein_coding	T->TC	zapE
B2	X3_2	3379259	protein_coding	T->TCC	zapE
B2	X21_2	3379259	protein_coding	T->TC	zapE
B2	X9_2	3379259	protein_coding	T->TC	zapE
B1	X9_1	3379259	protein_coding	T->TC	zapE
B1	X22_1	3379259	protein_coding	T->TC	zapE
B1	X6_1	3379259	protein_coding	T->TCC	zapE
A2	G12_2	3379259	protein_coding	T->TC	zapE
A1	U1_1	3379259	protein_coding	T->TCC	zapE
A1	U2_1	3379259	protein_coding	T->TC	zapE
A1	U11_1	3379259	protein_coding	T->TCCC	zapE
A1	U21_1	3379259	protein_coding	T->TC	zapE
B1	X1_1	3386807	protein_coding	GC->G	aaeB
B2	X21_2	3402905	protein_coding	GC->G	csrD
B2	X9_2	3409220	protein_coding	T->TG	prmA
B2	X2_2	3411020	protein_coding	GC->G	dusB
A1	U9_1	3412462	protein_coding	G->GA	yhdJ
B2	X2_2	3414208	protein_coding	AGCC->A	acrE
B2	X7_2	3414719	protein_coding	CT->C	acrE
A1	U19_1	3421348	protein_coding	T->TC	yhdY
A1	U19_1	3421755	protein_coding	G->GT	yhdY
B1	X22_1	3423449	rRNA	TG->T	rrfF
B1	X1_1	3424138	rRNA	G->GC	rrlD
A2	G11_2	3428669	rRNA	CG->C	rrsD
A1	U18_1	3428669	rRNA	C->CAAA	rrsD
B2	X11_2	3432988	protein_coding	GC->G	smf
B1	X10_1	3432988	protein_coding	G->GC	smf
A2	G7_2	3432988	protein_coding	G->GC	smf
A2	G23_2	3432988	protein_coding	G->GC	smf
A1	U5_1	3432988	protein_coding	G->GCCC	smf
A1	U19_1	3432988	protein_coding	G->GCCC	smf
A1	U24_1	3432988	protein_coding	G->GCCC	smf
A2	G22_2	3435972	protein_coding	GC->G	rsmB
B2	X2_2	3453957	protein_coding	GA->G	gspA
B2	X2_2	3457141	protein_coding	GA->G	gspD
B2	X8_2	3457828	protein_coding	CA->C	gspD
B1	X4_1	3456797	protein_coding	G->GCC	gspD
B1	X17_1	3456797	protein_coding	G->GC	gspD
B1	X13_1	3456797	protein_coding	G->GC	gspD
B1	X3_1	3456797	protein_coding	G->GC	gspD
A2	G23_2	3456797	protein_coding	G->GC	gspD
A1	U2_1	3457166	protein_coding	G->GA	gspD
A1	U15_1	3461703	protein_coding	CG->C	gspH
B2	X2_2	3462838	protein_coding	T->TG	gspJ
B2	X17_2	3465160	protein_coding	GT->G	gspM
A2	G9_2	3479435	protein_coding	GTCT->G	kefB
B1	X1_1	3482156	protein_coding	G->GCC	yheS
A2	G9_2	3484832	protein_coding	AC->A	prkB
A2	G20_2	3484832	protein_coding	A->AC	prkB
B1	X18_1	3489291	protein_coding	G->GC	argD
B1	X19_1	3489291	protein_coding	G->GC	argD
B1	X25_1	3489481	protein_coding	GC->G	argD
A2	G21_2	3494790	protein_coding	T->TG	nirB
A2	G2_2	3494434	protein_coding	GC->G	nirB
A1	U22_1	3533320	protein_coding	TC->T	pck
B1	X8_1	3549786	protein_coding	GC->G	malQ
B1	X22_1	3549597	protein_coding	G->GT	malQ
A2	G20_2	3549786	protein_coding	GC->G	malQ
A1	U1_1	3549786	protein_coding	GC->G	malQ
B1	X24_1	3561766	protein_coding	CT->C	glpE
B1	X6_1	3565974	protein_coding	GT->G	glgP
A2	G19_2	3565974	protein_coding	GT->G	glgP
B2	X21_2	3570082	protein_coding	GC->G	glgX
B2	X14_2	3578649	protein_coding	TA->T	gntR
A2	G19_2	3588478	protein_coding	TA->T	ugpC
B1	X18_1	3611317	protein_coding	GC->G	yhhS
B1	X21_1	3617388	protein_coding	T->TG	nikD
A2	G24_2	3622868	protein_coding	A->AG	rhsB
A1	U12_1	3620689	protein_coding	G->GC	rhsB
B1	X17_1	3636489	protein_coding	GT->G	yhiN
A2	G3_2	3636280	protein_coding	GC->G	yhiN
A1	U4_1	3636280	protein_coding	G->GC	yhiN
B2	X22_2	3641398	protein_coding	CG->C	dtpB
B2	X12_2	3648137	ncRNA	G->GT	agrA
B1	X24_1	3650342	protein_coding	GA->G	arsC
B1	X11_1	3658677	protein_coding	TA->T	gadE
B1	X6_1	3659074	ncRNA	AT->A	gadF
A1	U3_1	3664357	protein_coding	T->TG	gadW
A1	U15_1	3664103	protein_coding	C->CT	gadW
B1	X22_1	3664961	ncRNA	GT->G	gadY
B1	X2_1	3664961	ncRNA	GT->G	gadY
B1	X17_1	3664961	ncRNA	GT->G	gadY
A2	G18_2	3665023	protein_coding	TA->T	gadX
B1	X23_1	3668538	protein_coding	G->GC	ccp
B1	X11_1	3668538	protein_coding	GC->G	ccp
B1	X18_1	3668538	protein_coding	G->GC	ccp
B1	X14_1	3668538	protein_coding	G->GC	ccp
B1	X6_1	3668538	protein_coding	G->GC	ccp
A2	G18_2	3668538	protein_coding	G->GC	ccp
B1	X11_1	3674135	protein_coding	CA->C	yhjD
B1	X13_1	3674135	protein_coding	C->CA	yhjD
B1	X20_1	3680031	protein_coding	T->TG	kdgK
B1	X13_1	3681789	protein_coding	T->TG	yhjJ
A2	G17_2	3681789	protein_coding	TG->T	yhjJ
A1	U19_1	3688251	protein_coding	GC->G	bcsC
B1	X4_1	3692150	protein_coding	GT->G	bcsB
B1	X3_1	3692150	protein_coding	GT->G	bcsB
B1	X2_1	3702348	protein_coding	CG->C	dppF
B1	X18_1	3702975	protein_coding	AG->A	dppD
A1	U8_1	3709555	protein_coding	G->GC	eptB
B1	X12_1	3712918	protein_coding	CT->C	yhjY
B1	X14_1	3712918	protein_coding	CT->C	yhjY
B1	X21_1	3713538	protein_coding	GA->G	tag
B2	X23_2	3715744	protein_coding	CT->C	bisC
B2	X6_2	3728110	protein_coding	TC->T	xylB
B2	X16_2	3728110	protein_coding	TC->T	xylB
B1	X2_1	3728110	protein_coding	T->TCC	xylB
B1	X13_1	3728110	protein_coding	T->TCC	xylB
B1	X13_1	3728110	protein_coding	T->TCCC	xylB
B1	X21_1	3728110	protein_coding	TC->T	xylB
A2	G23_2	3728110	protein_coding	TCC->T	xylB
A1	U22_1	3728187	protein_coding	G->GC	xylB
B1	X21_1	3730575	protein_coding	G->GC	xylA
B1	X14_1	3760126	protein_coding	A->AG	selA
A1	U14_1	3765859	protein_coding	A->AG	rhsA
B2	X25_2	3767031	protein_coding	TA->T	yibA
A2	G6_2	3767031	protein_coding	TA->T	yibA
A1	U15_1	3767031	protein_coding	TA->T	yibA
B1	X10_1	3770448	protein_coding	A->AC	yibH
B1	X21_1	3773035	protein_coding	T->TG	mtlA
B2	X14_2	3789386	protein_coding	GT->G	waaH
B1	X12_1	3793078	protein_coding	GC->G	htrL
B1	X23_1	3795668	protein_coding	C->CG	waaF
A1	U6_1	3795668	protein_coding	C->CG	waaF
B1	X14_1	3797033	protein_coding	GT->G	waaL
B2	X1_2	3798651	protein_coding	AT->A	waaU
B1	X17_1	3799382	protein_coding	AT->A	waaZ
B2	X6_2	3801783	protein_coding	GA->G	waaJ
B2	X5_2	3801783	protein_coding	GA->G	waaJ
B1	X6_1	3803549	protein_coding	CT->C	waaB
A2	G4_2	3805362	protein_coding	CT->C	waaP
B1	X19_1	3810698	protein_coding	G->GT	mutM
B1	X10_1	3812519	protein_coding	AT->A	yicR
B2	X16_2	3818923	protein_coding	CG->C	yicG
B2	X23_2	3818923	protein_coding	CG->C	yicG
B1	X5_1	3828502	protein_coding	C->CT	gltS
A2	G17_2	3834422	protein_coding	CG->C	yicI
D2	J14_2	3834975	protein_coding	TG->T	yicJ
B1	X22_1	3839437	protein_coding	G->GC	nlpA
B1	X11_1	3847447	protein_coding	G->GC	uhpC
B1	X17_1	3851005	protein_coding	CA->C	ilvN
C2	P14_2	3854521	protein_coding	TA->T	emrD
A1	U14_1	3862734	protein_coding	GC->G	glvC
B2	X14_2	3863980	protein_coding	GA->G	yidP
B1	X2_1	3864646	protein_coding	T->TG	yidE
A1	U13_1	3873484	protein_coding	TG->T	dgoA
B2	X11_2	3876658	protein_coding	GT->G	yidA
B1	X22_1	3885043	protein_coding	GC->G	yidD
B2	X1_2	3890251	protein_coding	GA->G	tnaB
A1	U13_1	3892167	protein_coding	GC->G	mdtL
B2	X3_2	3902308	protein_coding	AT->A	bglB
A2	G22_2	3902636	protein_coding	G->GT	bglB
A2	G17_2	3902308	protein_coding	AT->A	bglB
A1	U2_1	3902308	protein_coding	AT->A	bglB
B1	X15_1	3907901	protein_coding	CAG->C	pstB
A1	U9_1	3907901	protein_coding	CAG->C	pstB
B2	X17_2	3909446	protein_coding	GC->G	pstC
B1	X25_1	3909446	protein_coding	GC->G	pstC
A1	U10_1	3921947	protein_coding	TG->T	atpB
B1	X4_1	3926755	protein_coding	AG->A	asnC
B1	X3_1	3926755	protein_coding	AG->A	asnC
B1	X1_1	3931554	protein_coding	A->AG	kup
B1	X20_1	3931554	protein_coding	A->AG	kup
B1	X21_1	3931554	protein_coding	AG->A	kup
B1	X6_1	3931554	protein_coding	A->AG	kup
A1	U12_1	3931554	protein_coding	A->AG	kup
B1	X9_1	3942472	rRNA	A->AG	rrsC
B1	X1_1	3942472	rRNA	A->AG	rrsC
B1	X21_1	3943500	tRNA	A->AG	gltU
B2	X20_2	3946342	rRNA	A->AG	rrlC
B1	X23_1	3943938	rRNA	T->TC	rrlC
B1	X23_1	3946325	rRNA	TG->T	rrlC
B1	X13_1	3946342	rRNA	A->AG	rrlC
B1	X14_1	3946342	rRNA	A->AG	rrlC
B1	X6_1	3944108	rRNA	T->TG	rrlC
A2	G3_2	3946342	rRNA	A->AG	rrlC
A2	G5_2	3945123	rRNA	A->AG	rrlC
A2	G16_2	3945123	rRNA	A->AG	rrlC
A2	G4_2	3945123	rRNA	A->AG	rrlC
A2	G4_2	3946342	rRNA	A->AG	rrlC
A1	U22_1	3946342	rRNA	A->AG	rrlC
A1	U9_1	3944108	rRNA	T->TG	rrlC
A1	U10_1	3946342	rRNA	A->AG	rrlC
A1	U12_1	3944108	rRNA	T->TG	rrlC
A2	G11_2	3948799	protein_coding	C->CG	yifB
A1	U16_1	3948799	protein_coding	C->CG	yifB
B2	X13_2	3955318	protein_coding	T->TG	ilvD
A2	G2_2	3953738	protein_coding	CG->C	ilvD
B2	X3_2	3967998	protein_coding	C->CA	rfe
B1	X25_1	3970026	protein_coding	C->CG	wzzE
A2	G11_2	3970026	protein_coding	C->CGG	wzzE
B2	X3_2	3977849	protein_coding	T->TG	rffT
B2	X3_2	3977894	protein_coding	C->CT	rffT
B2	X14_2	3977849	protein_coding	TG->T	rffT
B1	X2_1	3977849	protein_coding	TG->T	rffT
B2	X13_2	3980951	protein_coding	TG->T	yifK
B1	X9_1	3980951	protein_coding	TG->T	yifK
B1	X16_1	3980951	protein_coding	T->TG	yifK
B1	X20_1	3980951	protein_coding	T->TG	yifK
B1	X25_1	3980951	protein_coding	T->TG	yifK
B2	X3_2	3982681	tRNA	C->CA	leuT
B2	X22_2	3982676	tRNA	TC->T	leuT
B2	X21_2	3982676	tRNA	T->TCC	leuT
B2	X8_2	3982676	tRNA	TC->T	leuT
B1	X22_1	3982676	tRNA	T->TCC	leuT
B1	X5_1	3982676	tRNA	T->TCC	leuT
B1	X20_1	3982676	tRNA	T->TCC	leuT
A2	G18_2	3982676	tRNA	T->TCC	leuT
A2	G24_2	3982676	tRNA	T->TC	leuT
A2	G21_2	3982676	tRNA	T->TC	leuT
A2	G23_2	3982676	tRNA	T->TC	leuT
A1	U20_1	3982676	tRNA	T->TC	leuT
A1	U13_1	3982676	tRNA	T->TC	leuT
A1	U2_1	3982676	tRNA	T->TCC	leuT
A1	U18_1	3982676	tRNA	T->TCC	leuT
A1	U18_1	3982676	tRNA	T->TCCC	leuT
B1	X21_1	3985430	protein_coding	T->TC	aslA
B1	X23_1	3987553	protein_coding	AT->A	hemY
B1	X6_1	3994708	protein_coding	T->TC	yifL
B1	X17_1	4006674	protein_coding	GA->G	recQ
A2	G19_2	4006877	protein_coding	G->GT	recQ
B1	X10_1	4011450	protein_coding	CG->C	bioP
B2	X8_2	4038937	rRNA	A->AG	rrlA
B1	X22_1	4037702	rRNA	C->CG	rrlA
B1	X21_1	4040158	rRNA	AG->A	rrlA
A2	G7_2	4037753	rRNA	T->TC	rrlA
A1	U18_1	4037923	rRNA	TG->T	rrlA
B2	X21_2	4042818	protein_coding	CG->C	srkA
B2	X17_2	4053266	protein_coding	GC->G	hemN
B2	X22_2	4060837	protein_coding	TG->T	yihL
B1	X7_1	4060837	protein_coding	TG->T	yihL
B1	X14_1	4060837	protein_coding	T->TG	yihL
A2	G10_2	4060837	protein_coding	TG->T	yihL
B2	X2_2	4065530	protein_coding	AT->A	yihO
A2	G18_2	4067146	protein_coding	TA->T	yihP
A2	G14_2	4069746	protein_coding	AT->A	yihR
B1	X10_1	4074167	protein_coding	T->TA	yihV
B2	X2_2	4080956	protein_coding	CG->C	fdhE
B1	X14_1	4090175	protein_coding	GC->G	frvX
B1	X2_1	4095808	protein_coding	T->TCC	rhaA
B1	X19_1	4095808	protein_coding	T->TCC	rhaA
A1	U11_1	4101421	protein_coding	GA->G	sodA
B1	X8_1	4101721	protein_coding	C->CG	kdgT
B1	X1_1	4101721	protein_coding	C->CG	kdgT
B1	X10_1	4101862	protein_coding	TG->T	kdgT
B1	X18_1	4101721	protein_coding	C->CGG	kdgT
A2	G19_2	4101721	protein_coding	C->CG	kdgT
A2	G5_2	4101721	protein_coding	C->CG	kdgT
A1	U12_1	4101721	protein_coding	C->CGG	kdgT
B1	X2_1	4106379	ncRNA	GT->G	cpxQ
B2	X7_2	4109284	protein_coding	GGC->G	sbp
B2	X8_2	4120282	protein_coding	A->AG	menA
A1	U23_1	4121878	protein_coding	AGC->A	hslV
B2	X17_2	4130917	protein_coding	A->AT	metL
A2	G2_2	4133914	protein_coding	C->CG	katG
A1	U11_1	4136597	protein_coding	T->TG	yijE
A1	U21_1	4139405	protein_coding	CT->C	fsaB
B1	X23_1	4147686	protein_coding	GC->G	yijO
A2	G17_2	4147686	protein_coding	G->GC	yijO
A2	G11_2	4171354	rRNA	GC->G	rrlB
A2	G23_2	4171279	rRNA	A->AG	rrlB
A1	U2_1	4199182	protein_coding	G->GA	nfi
A2	G6_2	4212681	rRNA	AG->A	rrlE
B1	X19_1	4225960	protein_coding	GA->G	metH
B1	X19_1	4227854	protein_coding	G->GA	yjbB
A1	U9_1	4231431	protein_coding	CT->C	yjbD
B1	X7_1	4239240	protein_coding	C->CG	yjbH
B1	X9_1	4243633	protein_coding	A->AC	malF
B2	X19_2	4245844	protein_coding	A->AC	malE
B1	X19_1	4260867	protein_coding	GT->G	yjbM
B1	X17_1	4265984	protein_coding	C->CG	alr
B1	X19_1	4267507	protein_coding	GA->G	tyrB
B1	X9_1	4269975	protein_coding	AT->A	aphA
A1	U2_1	4269665	protein_coding	C->CA	aphA
A2	G24_2	4270985	protein_coding	GA->G	yjbR
A1	U20_1	4277505	protein_coding	A->AC	soxR
B2	X8_2	4277998	ncRNA	C->CA	ryjA
B2	X25_2	4279070	protein_coding	G->GA	ghxP
A2	G14_2	4283429	protein_coding	CT->C	actP
A1	U13_1	4284427	protein_coding	GCCA->G	actP
B1	X12_1	4293099	protein_coding	T->TG	nrfE
B1	X9_1	4293099	protein_coding	T->TG	nrfE
A2	G20_2	4293099	protein_coding	T->TG	nrfE
A1	U15_1	4293099	protein_coding	T->TG	nrfE
A1	U8_1	4293099	protein_coding	T->TG	nrfE
A1	U24_1	4293099	protein_coding	T->TG	nrfE
A2	G16_2	4307695	protein_coding	C->CT	alsK
A2	G2_2	4306897	protein_coding	C->CA	alsK
A2	G16_2	4312196	protein_coding	CA->C	alsR
B2	X14_2	4314351	protein_coding	A->AC	phnP
B1	X13_1	4324140	protein_coding	CG->C	phnD
B1	X4_1	4327339	protein_coding	GA->G	crfC
B1	X3_1	4327339	protein_coding	GA->G	crfC
B1	X2_1	4329888	protein_coding	TG->T	yjcZ
A2	G10_2	4329888	protein_coding	T->TG	yjcZ
A1	U1_1	4329888	protein_coding	T->TG	yjcZ
A1	U5_1	4329888	protein_coding	T->TG	yjcZ
A1	U15_1	4330671	protein_coding	C->CG	proP
B1	X8_1	4341589	protein_coding	GT->G	melR
B2	X16_2	4361440	protein_coding	G->GA	cadC
B2	X7_2	4361440	protein_coding	GA->G	cadC
B2	X15_2	4361440	protein_coding	GA->G	cadC
B2	X14_2	4361440	protein_coding	GA->G	cadC
B1	X21_1	4361440	protein_coding	GA->G	cadC
A2	G7_2	4361440	protein_coding	GA->G	cadC
C2	P24_2	4361440	protein_coding	GA->G	cadC
A1	U4_1	4366711	protein_coding	T->TC	dcuA
B1	X22_1	4377985	protein_coding	TG->T	ampC
B1	X20_1	4378882	protein_coding	AG->A	ampC
A1	U23_1	4378882	protein_coding	AG->A	ampC
B1	X6_1	4381509	protein_coding	GC->G	frdA
A1	U10_1	4385924	protein_coding	G->GA	yjeO
B2	X20_2	4389321	protein_coding	G->GC	mscM
B2	X19_2	4389321	protein_coding	G->GCC	mscM
B1	X24_1	4389321	protein_coding	G->GC	mscM
B1	X25_1	4389321	protein_coding	G->GC	mscM
A2	G4_2	4389321	protein_coding	G->GC	mscM
A1	U19_1	4395068	protein_coding	TG->T	nnr
B1	X23_1	4415888	protein_coding	AGT->A	aidB
B1	X18_1	4415881	protein_coding	CG->C	aidB
B1	X3_1	4415881	protein_coding	C->CG	aidB
A2	G19_2	4415881	protein_coding	C->CGG	aidB
A2	G10_2	4415881	protein_coding	C->CGG	aidB
B2	X11_2	4419563	protein_coding	A->AC	ulaG
B1	X10_1	4431771	protein_coding	C->CG	ytfE
B1	X7_1	4431771	protein_coding	C->CG	ytfE
B2	X23_2	4434209	protein_coding	T->TG	ytfH
B2	X25_2	4435463	protein_coding	G->GC	cpdB
B1	X9_1	4436058	protein_coding	G->GT	cpdB
A2	G10_2	4434815	protein_coding	T->TC	cpdB
A2	G11_2	4434815	protein_coding	T->TC	cpdB
A1	U4_1	4436058	protein_coding	G->GT	cpdB
A2	G10_2	4438588	protein_coding	T->TA	ytfI
B1	X1_1	4443791	protein_coding	CG->C	tamA
B1	X23_1	4451782	protein_coding	TG->T	ytfR
A1	U19_1	4453430	protein_coding	TG->T	ytfT
B2	X13_2	4455275	protein_coding	AG->A	fbp
A1	U19_1	4456565	protein_coding	GT->G	mpl
B2	X14_2	4468282	protein_coding	GA->G	mgtA
A1	U18_1	4469672	protein_coding	A->AG	mgtA
B2	X14_2	4470579	protein_coding	CG->C	ridA
B2	X13_2	4472418	protein_coding	CAA->C	pyrL
B2	X1_2	4472418	protein_coding	CA->C	pyrL
B1	X15_1	4472418	protein_coding	CA->C	pyrL
B1	X2_1	4472418	protein_coding	CA->C	pyrL
B1	X20_1	4472418	protein_coding	C->CA	pyrL
B1	X22_1	4474269	protein_coding	A->ACC	bdcR
A2	G22_2	4474269	protein_coding	A->AC	bdcR
B2	X13_2	4475556	protein_coding	C->CG	yjgL
B1	X1_1	4475556	protein_coding	C->CG	yjgL
A2	G3_2	4475556	protein_coding	C->CG	yjgL
A2	G15_2	4475556	protein_coding	C->CG	yjgL
A2	G9_2	4475556	protein_coding	C->CGGGG	yjgL
A1	U1_1	4475556	protein_coding	C->CGG	yjgL
A1	U25_1	4475556	protein_coding	C->CGG	yjgL
A1	U8_1	4475556	protein_coding	C->CGGGG	yjgL
A1	U12_1	4475556	protein_coding	C->CGG	yjgL
A2	G10_2	4479964	protein_coding	CT->C	yjgN
A2	G18_2	4480199	protein_coding	T->TG	yjgN
A2	G11_2	4479964	protein_coding	CT->C	yjgN
A1	U4_1	4479964	protein_coding	C->CT	yjgN
B2	X25_2	4488572	protein_coding	T->TC	yjgR
B2	X1_2	4488572	protein_coding	T->TC	yjgR
B2	X16_2	4489022	protein_coding	CA->C	yjgR
B1	X12_1	4488572	protein_coding	T->TC	yjgR
B1	X9_1	4488572	protein_coding	T->TC	yjgR
B1	X23_1	4488572	protein_coding	T->TC	yjgR
B1	X2_1	4488572	protein_coding	T->TCC	yjgR
B1	X21_1	4488572	protein_coding	T->TC	yjgR
A2	G4_2	4488572	protein_coding	T->TC	yjgR
A1	U24_1	4488572	protein_coding	T->TCC	yjgR
B2	X13_2	4492227	protein_coding	GC->G	idnT
A1	U18_1	4492852	protein_coding	AT->A	idnO
B2	X21_2	4494067	protein_coding	CA->C	idnD
B1	X11_1	4493826	protein_coding	GC->G	idnD
A2	G18_2	4494067	protein_coding	C->CA	idnD
B1	X10_1	4502608	protein_coding	CG->C	insG
B1	X7_1	4502608	protein_coding	CG->C	insG
B2	X8_2	4504949	protein_coding	C->CT	yjhB
B1	X21_1	4504260	protein_coding	G->GT	yjhB
B2	X7_2	4506185	protein_coding	GA->G	yjhC
B1	X24_1	4505554	protein_coding	GA->G	yjhC
A2	G11_2	4506185	protein_coding	GA->G	yjhC
B1	X6_1	4508473	protein_coding	GT->G	insI-3
B2	X7_2	4514043	protein_coding	TGC->T	fecB
B1	X8_1	4513602	protein_coding	TG->T	fecB
B1	X4_1	4517087	protein_coding	CG->C	fecR
B1	X3_1	4517087	protein_coding	CG->C	fecR
B1	X24_1	4517945	protein_coding	T->TC	fecI
B1	X2_1	4517945	protein_coding	T->TC	fecI
B1	X18_1	4517945	protein_coding	T->TC	fecI
B1	X19_1	4517945	protein_coding	T->TC	fecI
A1	U4_1	4517945	protein_coding	T->TCC	fecI
B2	X22_2	4520163	protein_coding	AT->A	yjhU
B2	X20_2	4521559	protein_coding	C->CA	yjhF
A1	U2_1	4529777	protein_coding	AT->A	sgcC
C1	W15_1	4542173	protein_coding	T->TGAC	fimE
C1	W22_1	4542173	protein_coding	T->TGAC	fimE
B1	X17_1	4543603	protein_coding	CG->C	fimA
B2	X12_2	4546387	protein_coding	TG->T	fimD
B1	X2_1	4546266	protein_coding	GA->G	fimD
A2	G17_2	4546387	protein_coding	TG->T	fimD
A2	G24_2	4551109	protein_coding	T->TC	gntP
B1	X2_1	4553285	protein_coding	GA->G	uxuB
B1	X9_1	4556760	protein_coding	G->GT	ytiD
B1	X17_1	4561858	protein_coding	G->GC	yjiJ
A2	G4_2	4561858	protein_coding	GC->G	yjiJ
A1	U4_1	4561858	protein_coding	G->GC	yjiJ
B2	X23_2	4563772	protein_coding	C->CG	ytiA
A2	G12_2	4563772	protein_coding	C->CG	ytiA
B1	X24_1	4566333	protein_coding	T->TC	yjiN
B1	X9_1	4568504	protein_coding	TA->T	mdtM
B2	X23_2	4571915	protein_coding	A->AG	yjiS
B1	X2_1	4571915	protein_coding	A->AG	yjiS
B2	X16_2	4577061	protein_coding	A->AC	mcrC
B2	X3_2	4578750	protein_coding	A->AT	mcrB
B2	X16_2	4578750	protein_coding	A->AT	mcrB
B2	X12_2	4580854	protein_coding	G->GC	hsdS
B1	X24_1	4580854	protein_coding	G->GC	hsdS
A1	U9_1	4586588	protein_coding	A->AG	hsdR
B2	X8_2	4588530	protein_coding	G->GA	yjiA
A1	U4_1	4587999	protein_coding	GC->G	yjiA
B2	X20_2	4591185	protein_coding	T->TC	btsT
B2	X19_2	4591185	protein_coding	T->TC	btsT
B2	X1_2	4591185	protein_coding	T->TC	btsT
B2	X8_2	4591185	protein_coding	T->TC	btsT
B1	X18_1	4591185	protein_coding	T->TC	btsT
A1	U1_1	4591185	protein_coding	T->TC	btsT
B1	X17_1	4591960	protein_coding	G->GA	tsr
B2	X3_2	4595786	protein_coding	A->AC	lgoR
B2	X17_2	4606086	tRNA	A->AG	leuV
B2	X7_2	4606086	tRNA	AG->A	leuV
B2	X15_2	4606086	tRNA	AG->A	leuV
B1	X23_1	4606086	tRNA	A->AGG	leuV
B1	X13_1	4606086	tRNA	A->AGGG	leuV
A2	G19_2	4606086	tRNA	A->AG	leuV
A2	G7_2	4606086	tRNA	AG->A	leuV
A2	G15_2	4606086	tRNA	A->AG	leuV
A2	G4_2	4606086	tRNA	A->AG	leuV
A1	U14_1	4606086	tRNA	AG->A	leuV
A1	U25_1	4606086	tRNA	A->AGG	leuV
A1	U6_1	4606086	tRNA	AG->A	leuV
A1	U5_1	4606086	tRNA	AG->A	leuV
A1	U23_1	4606086	tRNA	AG->A	leuV
A2	G3_2	4606207	tRNA	A->AGGGG	leuP
A2	G23_2	4606207	tRNA	A->AGGGG	leuP
A1	U1_1	4606207	tRNA	AG->A	leuP
A1	U7_1	4606207	tRNA	AG->A	leuP
B2	X13_2	4606322	tRNA	A->AG	leuQ
B2	X12_2	4606322	tRNA	A->AGGG	leuQ
B2	X24_2	4606322	tRNA	A->AG	leuQ
B1	X21_1	4606322	tRNA	AG->A	leuQ
A2	G11_2	4606322	tRNA	AG->A	leuQ
A1	U4_1	4606322	tRNA	A->AGG	leuQ
A1	U13_1	4606322	tRNA	A->AG	leuQ
A1	U6_1	4606322	tRNA	AG->A	leuQ
A1	U15_1	4606322	tRNA	A->AGG	leuQ
A1	U7_1	4606322	tRNA	AG->A	leuQ
A2	G5_2	4613764	protein_coding	T->TG	yjjV
A1	U8_1	4613572	protein_coding	CG->C	yjjV
A2	G21_2	4619113	protein_coding	AGC->A	deoA
A1	U4_1	4628531	protein_coding	T->TG	nadR
A1	U3_1	4630451	protein_coding	GT->G	ettA
A2	G3_2	4631955	protein_coding	A->AG	slt
A2	G7_2	4635835	protein_coding	C->CA	creA
B1	X17_1	4637842	protein_coding	A->AC	creC
B2	X2_2	59303	intergenic	GC->G	-
B2	X2_2	257906	intergenic	T->TA	-
B2	X2_2	659190	intergenic	CA->C	-
B2	X2_2	1212080	intergenic	A->ACC	-
B2	X2_2	1594124	intergenic	GC->G	-
B2	X2_2	1597305	intergenic	A->AG	-
B2	X2_2	1904780	intergenic	G->GT	-
B2	X2_2	1940266	intergenic	TA->T	-
B2	X2_2	2462880	intergenic	TC->T	-
B2	X2_2	2775139	intergenic	GT->G	-
B2	X2_2	2785196	intergenic	TA->T	-
B2	X2_2	2824472	intergenic	GC->G	-
B2	X2_2	4049841	intergenic	G->GA	-
B2	X2_2	4115656	intergenic	GC->G	-
B2	X2_2	4250664	intergenic	CT->C	-
B2	X2_2	4609329	intergenic	T->TCC	-
B2	X10_2	216139	intergenic	A->AC	-
B2	X10_2	229036	intergenic	GT->G	-
B2	X10_2	310051	intergenic	A->AG	-
B2	X10_2	1104940	intergenic	G->GT	-
B2	X10_2	1141056	intergenic	A->AT	-
B2	X10_2	1351189	intergenic	AG->A	-
B2	X10_2	1555700	intergenic	T->TGG	-
B2	X10_2	2412624	intergenic	G->GA	-
B2	X10_2	2462880	intergenic	TC->T	-
B2	X10_2	2765824	intergenic	GC->G	-
B2	X10_2	2767500	intergenic	T->TC	-
B2	X10_2	3453504	intergenic	C->CG	-
B2	X10_2	3767977	intergenic	TG->T	-
B2	X10_2	3785130	intergenic	G->GA	-
[truncated: 859 more rows]

## Sheet: M1
Clone	Line	Position	Region	Indel mutation	Gene
B2	M3_2	1133	protein_coding	A->AC	thrA
B1	F6_1	3820	protein_coding	GT->G	thrC
A2	K4_2	9891	protein_coding	T->TA	mog
A1	R22_1	10314	protein_coding	C->CT	satP
B2	M12_2	16520	protein_coding	T->TCCC	insL-1
B2	M17_2	16520	protein_coding	T->TCCC	insL-1
B1	F13_1	16520	protein_coding	T->TCCCC	insL-1
A2	K10_2	15600	protein_coding	C->CG	insL-1
A2	K18_2	15600	protein_coding	C->CGGGG	insL-1
A2	K6_2	15600	protein_coding	C->CGGGG	insL-1
A2	K7_2	16520	protein_coding	T->TCC	insL-1
A2	K1_2	15600	protein_coding	C->CGGGG	insL-1
A2	K12_2	15600	protein_coding	C->CGGGG	insL-1
A1	R22_1	16520	protein_coding	T->TC	insL-1
A1	R3_1	15600	protein_coding	C->CGG	insL-1
A1	R18_1	16520	protein_coding	T->TC	insL-1
A2	K25_2	32766	protein_coding	GGC->G	carB
B2	M14_2	41713	protein_coding	CG->C	caiT
B2	M8_2	44796	protein_coding	A->AGGG	fixC
B1	F20_1	44796	protein_coding	A->AGG	fixC
B1	F25_1	44796	protein_coding	A->AGG	fixC
A1	R14_1	44796	protein_coding	A->AG	fixC
A1	R8_1	47020	protein_coding	T->TGG	yaaU
A1	R8_1	47020	protein_coding	T->TGGG	yaaU
A1	R25_1	47020	protein_coding	T->TGG	yaaU
B2	M5_2	47898	protein_coding	T->TG	kefC
A1	R25_1	57522	protein_coding	G->GT	djlA
B1	F3_1	59170	protein_coding	T->TC	yabQ
B1	F12_1	59170	protein_coding	T->TC	yabQ
B2	M20_2	60847	protein_coding	GT->G	rapA
A1	R7_1	70677	protein_coding	C->CT	araC
B2	M24_2	73865	protein_coding	G->GC	thiP
B1	F18_1	73865	protein_coding	G->GC	thiP
A1	R23_1	72931	protein_coding	GC->G	thiP
B2	M1_2	75458	protein_coding	A->AG	thiB
A1	R18_1	77585	ncRNA	G->GT	sgrS
A2	K5_2	78630	protein_coding	C->CG	setA
A1	R4_1	83669	protein_coding	TTAG->T	leuL
B2	M10_2	86246	protein_coding	C->CA	ilvI
A1	R24_1	86360	protein_coding	T->TG	ilvI
B1	F7_1	108137	protein_coding	A->AC	secM
B2	M13_2	111224	protein_coding	A->AC	mutT
B2	M4_2	111224	protein_coding	A->AC	mutT
A2	K11_2	130321	protein_coding	CATG->C	yacH
B1	F23_1	136449	protein_coding	G->GT	speE
B1	F7_1	136449	protein_coding	GT->G	speE
A2	K15_2	136449	protein_coding	GT->G	speE
B1	F16_1	144088	protein_coding	G->GT	yadH
A2	K7_2	144639	protein_coding	G->GA	yadI
B2	M10_2	149550	protein_coding	GT->G	panB
B2	M24_2	149550	protein_coding	GT->G	panB
A2	K22_2	149550	protein_coding	G->GT	panB
A2	K14_2	149550	protein_coding	GT->G	panB
A1	R11_1	154842	protein_coding	A->AT	htrE
B1	F19_1	160046	protein_coding	AG->A	gluQ
A2	K15_2	160858	protein_coding	A->AC	sfsA
B1	F24_1	167712	protein_coding	CA->C	fhuA
A1	R15_1	176287	protein_coding	T->TG	clcA
A1	R18_1	176287	protein_coding	T->TG	clcA
B2	M11_2	184680	protein_coding	A->AT	yaeI
B1	F2_1	184680	protein_coding	AT->A	yaeI
A2	K2_2	184747	protein_coding	A->AG	yaeI
A1	R1_1	197751	protein_coding	C->CG	rseP
B2	M4_2	213995	protein_coding	GA->G	yaeP
B2	M25_2	215133	protein_coding	GA->G	arfB
B2	M6_2	215133	protein_coding	GA->G	arfB
B1	F1_1	215133	protein_coding	GA->G	arfB
A1	R7_1	215133	protein_coding	GA->G	arfB
B1	F18_1	224435	rRNA	A->AG	rrsH
A2	K19_2	224745	rRNA	AG->A	rrsH
A2	K11_2	224435	rRNA	A->AG	rrsH
B2	M10_2	228397	rRNA	A->AG	rrlH
B2	M22_2	228397	rRNA	AG->A	rrlH
B2	M14_2	228397	rRNA	A->AG	rrlH
B1	F21_1	226163	rRNA	T->TG	rrlH
B1	F2_1	228397	rRNA	A->AG	rrlH
B1	F13_1	228397	rRNA	AG->A	rrlH
A1	R10_1	227178	rRNA	A->AG	rrlH
A1	R23_1	227178	rRNA	A->AG	rrlH
A2	K5_2	234672	protein_coding	GT->G	gloB
A1	R8_1	242971	protein_coding	CT->C	fadE
B1	F18_1	247665	protein_coding	A->AG	rayT
A1	R18_1	247665	protein_coding	A->AG	rayT
A1	R21_1	248088	protein_coding	C->CG	rayT
A1	R20_1	251754	protein_coding	A->AG	dinB
A1	R2_1	251009	protein_coding	C->CG	dinB
B2	M21_2	255168	protein_coding	A->AC	pepD
A2	K23_2	255168	protein_coding	A->AC	pepD
A2	K22_2	255168	protein_coding	A->AC	pepD
A2	K15_2	259785	protein_coding	CT->C	phoE
B2	M1_2	263796	protein_coding	T->TG	yafW
A1	R14_1	266125	protein_coding	AG->A	yafY
A2	K12_2	276896	protein_coding	C->CG	mmuM
A1	R18_1	278631	protein_coding	G->GT	afuC
B2	M25_2	281045	protein_coding	C->CG	yagA
B1	F4_1	281045	protein_coding	CG->C	yagA
A2	K6_2	283886	protein_coding	CG->C	yagF
B2	M12_2	285641	protein_coding	T->TGG	yagG
B2	M4_2	285641	protein_coding	T->TGG	yagG
B1	F20_1	285641	protein_coding	T->TGG	yagG
B1	F8_1	285641	protein_coding	T->TGG	yagG
B1	F22_1	285641	protein_coding	T->TGG	yagG
B1	F2_1	285641	protein_coding	T->TGG	yagG
A2	K10_2	285641	protein_coding	T->TG	yagG
A2	K6_2	285641	protein_coding	T->TG	yagG
A2	K15_2	285641	protein_coding	TG->T	yagG
B2	M21_2	287123	protein_coding	A->AG	yagH
A2	K25_2	290284	protein_coding	G->GT	argF
A1	R22_1	293773	protein_coding	T->TA	yagL
B2	M10_2	297779	protein_coding	CG->C	yagP
B2	M10_2	297779	protein_coding	CG->C	paoD
B2	M5_2	299866	protein_coding	C->CG	paoC
B2	M25_2	299866	protein_coding	C->CG	paoC
B2	M11_2	302386	protein_coding	A->AG	paoA
B2	M4_2	303086	protein_coding	G->GC	yagU
B1	F19_1	303087	protein_coding	T->TG	yagU
B1	F4_1	303087	protein_coding	T->TG	yagU
A2	K18_2	303087	protein_coding	T->TG	yagU
A2	K22_2	303087	protein_coding	T->TG	yagU
A1	R9_1	303087	protein_coding	T->TG	yagU
A2	K13_2	304946	protein_coding	C->CG	ecpE
A2	K4_2	304946	protein_coding	C->CG	ecpE
A1	R25_1	304946	protein_coding	C->CG	ecpE
B2	M1_2	308047	protein_coding	G->GCCC	ecpC
B2	M15_2	308047	protein_coding	G->GCCC	ecpC
B2	M6_2	308047	protein_coding	G->GCCC	ecpC
B1	F1_1	308047	protein_coding	G->GC	ecpC
B1	F15_1	308047	protein_coding	G->GC	ecpC
B2	M20_2	310660	protein_coding	CT->C	ecpA
A2	K10_2	310554	protein_coding	C->CT	ecpA
B2	M20_2	318949	protein_coding	A->ACT	rclA
B1	F5_1	322905	protein_coding	C->CA	ykgF
A1	R11_1	330798	protein_coding	GC->G	betT
B1	F7_1	334860	protein_coding	A->AC	yahC
B1	F6_1	335619	protein_coding	GA->G	yahD
B1	F12_1	335684	protein_coding	CA->C	yahD
B2	M5_2	345453	protein_coding	CA->C	yahM
A1	R9_1	352219	protein_coding	AG->A	prpD
A2	K24_2	356712	protein_coding	T->TG	codA
A1	R6_1	366550	protein_coding	CG->C	lacI
B2	M19_2	367841	protein_coding	TGC->T	mhpR
B2	M18_2	367841	protein_coding	TGC->T	mhpR
B1	F8_1	367841	protein_coding	TGC->T	mhpR
A1	R9_1	367841	protein_coding	TGC->T	mhpR
B1	F22_1	371582	protein_coding	TG->T	mhpC
B1	F18_1	371941	protein_coding	T->TG	mhpC
A2	K7_2	371582	protein_coding	T->TGG	mhpC
A2	K4_2	371582	protein_coding	T->TGG	mhpC
A1	R24_1	371582	protein_coding	T->TG	mhpC
B2	M19_2	375940	protein_coding	C->CGG	mhpT
B2	M24_2	376240	protein_coding	T->TG	mhpT
B2	M5_2	376240	protein_coding	T->TG	mhpT
B2	M14_2	375940	protein_coding	C->CGGG	mhpT
B2	M18_2	375940	protein_coding	C->CGG	mhpT
B1	F6_1	376425	protein_coding	GT->G	mhpT
A2	K14_2	375940	protein_coding	C->CG	mhpT
A1	R5_1	383654	protein_coding	A->AT	yaiP
B2	M19_2	384070	protein_coding	GT->G	ykiC
B2	M18_2	384070	protein_coding	GT->G	ykiC
B2	M19_2	384070	protein_coding	GT->G	yaiS
B2	M18_2	384070	protein_coding	GT->G	yaiS
A1	R17_1	384293	protein_coding	AT->A	yaiS
A1	R14_1	398071	protein_coding	A->AG	yaiW
B2	M13_2	402082	protein_coding	T->TA	phoA
B2	M21_2	402566	protein_coding	C->CA	phoA
A2	K22_2	402082	protein_coding	T->TA	phoA
A2	K20_2	402880	protein_coding	TA->T	phoA
B2	M8_2	410892	protein_coding	T->TG	mak
B1	F20_1	410892	protein_coding	T->TG	mak
B1	F19_1	410892	protein_coding	T->TG	mak
B1	F4_1	410892	protein_coding	T->TG	mak
A1	R18_1	410892	protein_coding	T->TG	mak
B1	F1_1	416418	protein_coding	TG->T	sbcD
A2	K11_2	417691	protein_coding	T->TG	phoB
B2	M3_2	453746	protein_coding	AT->A	yajG
B1	F23_1	454154	protein_coding	A->AT	yajG
B2	M14_2	465978	protein_coding	G->GT	ybaE
A2	K20_2	470422	protein_coding	TG->T	mdlA
B2	M1_2	472736	protein_coding	C->CGG	glnK
B2	M3_2	472736	protein_coding	C->CGG	glnK
B2	M16_2	472736	protein_coding	C->CGGGG	glnK
A2	K12_2	472736	protein_coding	C->CG	glnK
B1	F19_1	473807	protein_coding	T->TG	amtB
B1	F4_1	477522	protein_coding	CG->C	pdeB
A2	K7_2	479110	protein_coding	CA->C	ylaC
B2	M16_2	484331	protein_coding	GC->G	acrB
B1	F22_1	484331	protein_coding	G->GC	acrB
B1	F2_1	487331	protein_coding	G->GA	mscK
B1	F4_1	490171	protein_coding	AGC->A	ybaM
B2	M10_2	513139	protein_coding	G->GC	ybaT
B2	M19_2	513139	protein_coding	G->GCCC	ybaT
B2	M22_2	513139	protein_coding	G->GCCC	ybaT
B2	M9_2	513139	protein_coding	G->GC	ybaT
B2	M17_2	513139	protein_coding	G->GC	ybaT
B2	M8_2	513139	protein_coding	G->GC	ybaT
B2	M18_2	513139	protein_coding	G->GCCC	ybaT
B1	F16_1	512655	protein_coding	T->TG	ybaT
B1	F25_1	513139	protein_coding	G->GCCC	ybaT
B1	F21_1	513139	protein_coding	G->GCCC	ybaT
A2	K2_2	513139	protein_coding	GC->G	ybaT
B2	M12_2	521254	protein_coding	TG->T	ybbP
B2	M6_2	527072	protein_coding	C->CG	rhsD
B1	F21_1	524742	protein_coding	T->TGA	rhsD
A2	K6_2	525805	protein_coding	AC->A	rhsD
A2	K14_2	523735	protein_coding	T->TGG	rhsD
A2	K14_2	523735	protein_coding	T->TGGG	rhsD
A2	K25_2	527072	protein_coding	CG->C	rhsD
A2	K12_2	525435	protein_coding	TG->T	rhsD
A1	R8_1	525485	protein_coding	TTG->T	rhsD
B1	F6_1	529718	protein_coding	A->ACC	ylbG
B1	F7_1	538195	protein_coding	A->AC	ybbW
B1	F13_1	540272	protein_coding	C->CA	allB
B2	M1_2	543024	protein_coding	TA->T	glxK
B1	F22_1	545668	protein_coding	AATC->A	allD
A2	K3_2	546144	protein_coding	GC->G	allD
A2	K4_2	545478	protein_coding	CG->C	allD
A1	R23_1	545888	protein_coding	AG->A	allD
B2	M1_2	561690	protein_coding	T->TGGGG	sfmD
B2	M23_2	561690	protein_coding	T->TGG	sfmD
B2	M23_2	561690	protein_coding	T->TGGG	sfmD
B2	M25_2	561690	protein_coding	T->TGG	sfmD
B2	M21_2	561690	protein_coding	T->TGG	sfmD
B1	F6_1	561690	protein_coding	T->TG	sfmD
B2	M10_2	562667	protein_coding	T->TC	sfmH
B1	F5_1	562667	protein_coding	T->TCC	sfmH
B1	F10_1	562667	protein_coding	T->TCC	sfmH
B2	M1_2	564403	protein_coding	GT->G	fimZ
B1	F2_1	573772	protein_coding	T->TG	ylcG
B2	M8_2	578452	protein_coding	T->TCC	rzpD
B2	M16_2	578449	protein_coding	G->GC	rzpD
B1	F6_1	578452	protein_coding	T->TCCCC	rzpD
B1	F3_1	578452	protein_coding	T->TCCC	rzpD
B1	F14_1	578452	protein_coding	T->TCCC	rzpD
B1	F22_1	578452	protein_coding	T->TCCCC	rzpD
B1	F1_1	578452	protein_coding	T->TC	rzpD
B1	F2_1	578452	protein_coding	T->TCCCC	rzpD
B1	F7_1	578452	protein_coding	T->TCCCC	rzpD
B1	F5_1	578452	protein_coding	T->TCCC	rzpD
B1	F24_1	578452	protein_coding	T->TC	rzpD
B2	M8_2	578452	protein_coding	T->TCC	rzoD
B2	M16_2	578449	protein_coding	G->GC	rzoD
B1	F6_1	578452	protein_coding	T->TCCCC	rzoD
B1	F3_1	578452	protein_coding	T->TCCC	rzoD
B1	F14_1	578452	protein_coding	T->TCCC	rzoD
B1	F22_1	578452	protein_coding	T->TCCCC	rzoD
B1	F1_1	578452	protein_coding	T->TC	rzoD
B1	F2_1	578452	protein_coding	T->TCCCC	rzoD
B1	F7_1	578452	protein_coding	T->TCCCC	rzoD
B1	F5_1	578452	protein_coding	T->TCCC	rzoD
B1	F24_1	578452	protein_coding	T->TC	rzoD
A2	K14_2	578883	protein_coding	A->AT	borD
B2	M24_2	579313	protein_coding	AT->A	ybcV
A1	R21_1	593073	protein_coding	T->TA	nfrB
B1	F13_1	600270	protein_coding	C->CT	cusA
A1	R3_1	606115	protein_coding	C->CG	ybdJ
B1	F2_1	606652	protein_coding	CG->C	ybdK
B2	M13_2	609140	protein_coding	T->TCC	insL-2
B2	M5_2	608220	protein_coding	C->CG	insL-2
B2	M3_2	608220	protein_coding	CG->C	insL-2
B2	M23_2	609140	protein_coding	T->TCC	insL-2
B2	M25_2	609140	protein_coding	T->TCC	insL-2
B2	M8_2	609140	protein_coding	T->TCC	insL-2
B1	F23_1	609140	protein_coding	T->TCC	insL-2
B1	F1_1	609140	protein_coding	T->TCC	insL-2
A2	K19_2	609139	protein_coding	T->TC	insL-2
A2	K22_2	609139	protein_coding	T->TC	insL-2
A2	K22_2	609139	protein_coding	T->TCC	insL-2
A2	K17_2	609140	protein_coding	T->TCC	insL-2
A1	R18_1	609140	protein_coding	T->TCC	insL-2
A1	R7_1	609140	protein_coding	T->TCC	insL-2
B2	M17_2	616077	protein_coding	CA->C	entF
A2	K14_2	618370	protein_coding	C->CA	fepE
B1	F4_1	635154	protein_coding	G->GT	ybdM
A2	K4_2	635154	protein_coding	G->GT	ybdM
A1	R15_1	635154	protein_coding	GT->G	ybdM
B2	M19_2	643310	protein_coding	C->CG	ybdR
B2	M18_2	643310	protein_coding	C->CG	ybdR
B2	M1_2	646802	protein_coding	G->GCC	citG
B2	M13_2	646802	protein_coding	G->GCC	citG
B1	F23_1	646802	protein_coding	G->GCCC	citG
A2	K9_2	646802	protein_coding	G->GCC	citG
A2	K5_2	646802	protein_coding	G->GCC	citG
A1	R9_1	646801	protein_coding	G->GC	citG
A1	R16_1	646802	protein_coding	G->GCC	citG
A1	R1_1	646802	protein_coding	G->GCC	citG
A1	R3_1	648659	protein_coding	CA->C	citF
B1	F20_1	650324	protein_coding	CG->C	citE
B2	M21_2	663114	protein_coding	GT->G	dacA
B2	M15_2	700121	protein_coding	TA->T	umpH
A1	R25_1	700889	protein_coding	TA->T	nagC
B2	M14_2	717119	protein_coding	A->AGG	potE
B2	M17_2	717119	protein_coding	A->AGG	potE
B1	F22_1	717119	protein_coding	A->AGG	potE
B1	F1_1	717119	protein_coding	A->AGG	potE
B1	F13_1	717119	protein_coding	A->AGG	potE
A2	K14_2	717119	protein_coding	A->AG	potE
A2	K15_2	717796	protein_coding	A->ACC	potE
A1	R2_1	717796	protein_coding	A->ACC	potE
B1	F25_1	723520	protein_coding	GTT->G	kdpD
A2	K2_2	723520	protein_coding	GT->G	kdpD
A2	K24_2	723520	protein_coding	GT->G	kdpD
A2	K15_2	723520	protein_coding	GT->G	kdpD
A2	K2_2	728694	protein_coding	TA->T	kdpA
B2	M10_2	729848	protein_coding	T->TG	rhsC
B1	F6_1	736037	protein_coding	C->CA	ybfC
B1	F13_1	748729	protein_coding	A->AC	ybgO
B2	M19_2	749352	protein_coding	C->CT	ybgP
B2	M21_2	749486	protein_coding	A->AG	ybgP
B2	M18_2	749352	protein_coding	C->CT	ybgP
A1	R8_1	751366	protein_coding	T->TG	ybgQ
B2	M12_2	766951	protein_coding	C->CGGG	mngA
B2	M21_2	766951	protein_coding	C->CGGGG	mngA
B2	M8_2	766951	protein_coding	C->CGG	mngA
B1	F20_1	766951	protein_coding	CG->C	mngA
B1	F4_1	766951	protein_coding	CG->C	mngA
A2	K7_2	766951	protein_coding	CG->C	mngA
A1	R14_1	766951	protein_coding	C->CG	mngA
A2	K1_2	774352	protein_coding	G->GC	ybgE
B1	F23_1	783170	protein_coding	AT->A	pnuC
B1	F4_1	800036	protein_coding	C->CT	ybhD
B2	M24_2	805762	protein_coding	TA->T	ybhJ
A2	K18_2	821493	protein_coding	G->GT	ybhM
A2	K18_2	822399	protein_coding	CT->C	ybhN
A1	R6_1	822147	protein_coding	A->AC	ybhN
A2	K18_2	827501	protein_coding	A->AG	ybhF
B2	M25_2	829813	protein_coding	G->GC	ybhG
B1	F10_1	829813	protein_coding	G->GC	ybhG
A2	K3_2	834888	protein_coding	C->CA	dinG
B2	M12_2	837434	protein_coding	T->TAA	hcxB
B2	M13_2	837434	protein_coding	T->TAA	hcxB
A2	K1_2	837434	protein_coding	T->TA	hcxB
B1	F25_1	838321	protein_coding	TG->T	ybiI
A2	K3_2	838321	protein_coding	TG->T	ybiI
A2	K22_2	841216	protein_coding	C->CA	fiu
B1	F25_1	842543	protein_coding	TC->T	rlmF
A2	K9_2	845230	protein_coding	A->AT	ybiO
A1	R18_1	845250	protein_coding	A->AG	ybiO
A2	K23_2	849631	protein_coding	GC->G	rhtA
B2	M25_2	856812	protein_coding	TCG->T	ybiT
A2	K3_2	856812	protein_coding	TCG->T	ybiT
A1	R22_1	856812	protein_coding	TCG->T	ybiT
B2	M19_2	858014	protein_coding	CG->C	ybiU
B2	M18_2	858014	protein_coding	CG->C	ybiU
A1	R5_1	858775	protein_coding	C->CG	ybiU
B1	F15_1	865788	protein_coding	CG->C	moeA
B2	M21_2	867106	protein_coding	TG->T	iaaA
B2	M6_2	869339	protein_coding	C->CG	gsiA
B1	F22_1	868414	protein_coding	G->GC	gsiA
B1	F18_1	868414	protein_coding	G->GC	gsiA
B1	F1_1	868414	protein_coding	GC->G	gsiA
B1	F15_1	868414	protein_coding	G->GC	gsiA
B1	F4_1	868414	protein_coding	GC->G	gsiA
B1	F5_1	868414	protein_coding	GC->G	gsiA
A2	K13_2	868412	protein_coding	AG->A	gsiA
A1	R3_1	868414	protein_coding	GCC->G	gsiA
A1	R24_1	868412	protein_coding	AG->A	gsiA
B2	M21_2	874443	protein_coding	GA->G	pdeI
A2	K10_2	881761	protein_coding	GA->G	dacC
A1	R3_1	883362	protein_coding	TAG->T	ybjG
A2	K2_2	884340	protein_coding	C->CGG	mdfA
A1	R8_1	884340	protein_coding	C->CGG	mdfA
B2	M15_2	889561	protein_coding	GA->G	ybjL
B2	M10_2	890111	protein_coding	C->CG	ybjM
B2	M17_2	891305	protein_coding	G->GT	nfsA
B2	M8_2	900046	protein_coding	ACC->A	artJ
B2	M8_2	900049	protein_coding	G->GACAT	artJ
B2	M8_2	900052	protein_coding	G->GT	artJ
B2	M8_2	900058	protein_coding	CCAA->C	artJ
B2	M4_2	900040	protein_coding	T->TGGA	artJ
B1	F1_1	900046	protein_coding	ACC->A	artJ
B1	F1_1	900049	protein_coding	G->GACAT	artJ
B1	F1_1	900052	protein_coding	G->GT	artJ
B1	F1_1	900058	protein_coding	CCAA->C	artJ
C2	R1_2	903626	protein_coding	TG->T	artP
B2	M14_2	908563	protein_coding	AT->A	ltaE
B1	F18_1	918080	protein_coding	G->GA	ybjD
A2	K18_2	924941	protein_coding	GTGC->G	clpA
B1	F25_1	925892	tRNA	AG->A	serW
B1	F18_1	925892	tRNA	A->AG	serW
B1	F13_1	925892	tRNA	A->AG	serW
A2	K14_2	925892	tRNA	A->AG	serW
A2	K20_2	925892	tRNA	A->AG	serW
A2	K25_2	925892	tRNA	A->AG	serW
A1	R12_1	925892	tRNA	A->AG	serW
A1	R24_1	925892	tRNA	A->AG	serW
B2	M21_2	931685	protein_coding	CA->C	trxB
B1	F20_1	932986	protein_coding	T->TG	lrp
B1	F12_1	954920	protein_coding	CT->C	ycaO
A2	K23_2	981844	protein_coding	C->CG	ldtD
A2	K24_2	981850	protein_coding	GC->G	ldtD
A2	K11_2	981844	protein_coding	C->CG	ldtD
A2	K15_2	981850	protein_coding	GC->G	ldtD
A2	K1_2	981850	protein_coding	GC->G	ldtD
A2	K12_2	981850	protein_coding	GC->G	ldtD
A1	R23_1	981850	protein_coding	GC->G	ldtD
A2	K22_2	985401	protein_coding	G->GC	aspC
A2	K20_2	985401	protein_coding	G->GC	aspC
A1	R14_1	985401	protein_coding	G->GC	aspC
A1	R2_1	985401	protein_coding	GC->G	aspC
B2	M11_2	1001317	protein_coding	T->TG	elfC
B1	F16_1	1001015	protein_coding	GA->G	elfC
B2	M1_2	1002217	protein_coding	A->AGG	elfG
B2	M5_2	1002217	protein_coding	A->AGG	elfG
B2	M23_2	1002217	protein_coding	A->AGG	elfG
B1	F6_1	1002217	protein_coding	A->AGG	elfG
B1	F20_1	1002217	protein_coding	A->AGG	elfG
B1	F8_1	1002217	protein_coding	A->AGG	elfG
A2	K10_2	1002217	protein_coding	A->AGG	elfG
A2	K18_2	1002217	protein_coding	A->AGG	elfG
A1	R5_1	1002217	protein_coding	A->AGG	elfG
A1	R7_1	1002217	protein_coding	A->AGG	elfG
A1	R21_1	1002217	protein_coding	A->AGG	elfG
D2	V7_2	1002217	protein_coding	A->AG	elfG
B2	M12_2	1004153	protein_coding	C->CG	ycbF
B2	M9_2	1004153	protein_coding	C->CG	ycbF
B2	M21_2	1004153	protein_coding	C->CG	ycbF
B2	M16_2	1004153	protein_coding	C->CG	ycbF
A1	R9_1	1004153	protein_coding	C->CGGG	ycbF
A1	R9_1	1004153	protein_coding	C->CGGGG	ycbF
A1	R23_1	1004153	protein_coding	C->CGG	ycbF
A1	R6_1	1004153	protein_coding	C->CGG	ycbF
A1	R18_1	1004153	protein_coding	C->CGG	ycbF
A1	R25_1	1004153	protein_coding	C->CGG	ycbF
B2	M6_2	1009183	protein_coding	C->CA	rlmL
B2	M11_2	1025030	protein_coding	A->AT	helD
A2	K7_2	1026806	protein_coding	A->AC	mgsA
A1	R18_1	1026806	protein_coding	A->AC	mgsA
B2	M16_2	1053510	protein_coding	A->AGG	torS
B1	F14_1	1053510	protein_coding	A->AGG	torS
B1	F19_1	1053510	protein_coding	A->AGG	torS
B1	F18_1	1053510	protein_coding	A->AGG	torS
B2	M23_2	1061511	protein_coding	A->AG	torA
B1	F23_1	1059430	protein_coding	T->TG	torA
B1	F1_1	1064492	protein_coding	G->GT	yccE
A1	R1_1	1070723	protein_coding	G->GT	rutE
A2	K11_2	1073303	protein_coding	CG->C	rutA
B2	M15_2	1078246	protein_coding	G->GC	putA
B2	M8_2	1078246	protein_coding	GC->G	putA
B2	M21_2	1083170	protein_coding	CA->C	efeO
B1	F24_1	1087819	protein_coding	T->TA	pgaC
B2	M11_2	1089440	protein_coding	C->CG	pgaB
B1	F6_1	1088585	protein_coding	C->CT	pgaB
A2	K3_2	1093860	protein_coding	T->TG	dgcT
A2	K6_2	1093352	protein_coding	T->TG	dgcT
A1	R20_1	1093352	protein_coding	T->TG	dgcT
B2	M11_2	1097573	tRNA	A->AG	serX
B2	M15_2	1097573	tRNA	A->AG	serX
B2	M13_2	1097573	tRNA	A->AG	serX
B2	M16_2	1097573	tRNA	A->AG	serX
B1	F23_1	1097573	tRNA	A->AG	serX
B1	F24_1	1097573	tRNA	A->AG	serX
A2	K10_2	1097573	tRNA	A->AG	serX
A2	K9_2	1097573	tRNA	A->AG	serX
A2	K17_2	1097573	tRNA	A->AG	serX
A1	R2_1	1097573	tRNA	A->AG	serX
B2	M16_2	1102591	protein_coding	GT->G	csgD
D1	β5_1	1104523	protein_coding	ACGG->A	csgA
B2	M12_2	1108714	protein_coding	T->TA	opgC
B1	F6_1	1117385	protein_coding	T->TA	yceA
B2	M19_2	1120944	protein_coding	A->AT	bssS
B2	M18_2	1120944	protein_coding	A->AT	bssS
A2	K16_2	1130748	protein_coding	AC->A	flgA
B2	M9_2	1135658	protein_coding	A->AG	flgH
B1	F13_1	1135567	protein_coding	C->CA	flgH
A1	R20_1	1135658	protein_coding	AG->A	flgH
B2	M14_2	1154971	protein_coding	C->CG	mltG
B1	F7_1	1168798	protein_coding	CT->C	comR
A2	K14_2	1168798	protein_coding	C->CT	comR
A2	K17_2	1170149	protein_coding	CG->C	ldtC
B2	M9_2	1179441	protein_coding	ACG->A	nagK
B2	M11_2	1180733	protein_coding	C->CG	ycfZ
B1	F23_1	1180733	protein_coding	C->CG	ycfZ
B1	F21_1	1180733	protein_coding	C->CG	ycfZ
A2	K10_2	1183680	protein_coding	GC->G	potB
B1	F7_1	1190055	protein_coding	C->CG	phoP
B2	M6_2	1199045	protein_coding	C->CT	lit
B1	F19_1	1201276	protein_coding	GC->G	ymfH
A2	K24_2	1203855	protein_coding	C->CA	ymfM
B2	M15_2	1205872	protein_coding	GT->G	beeE
B2	M22_2	1207935	protein_coding	T->TGGGG	ycfK
B2	M14_2	1207935	protein_coding	T->TGGGG	ycfK
B2	M17_2	1207935	protein_coding	T->TGGGG	ycfK
B1	F14_1	1207935	protein_coding	T->TGGG	ycfK
B1	F8_1	1207935	protein_coding	T->TGGG	ycfK
B1	F7_1	1207935	protein_coding	T->TGGG	ycfK
A1	R23_1	1208163	protein_coding	G->GT	tfaP
B1	F10_1	1227298	protein_coding	C->CT	pliG
A2	K19_2	1227768	protein_coding	GA->G	ycgL
B2	M23_2	1236272	protein_coding	A->AG	ycgB
B1	F3_1	1236272	protein_coding	AG->A	ycgB
B1	F23_1	1236272	protein_coding	A->AG	ycgB
A2	K3_2	1236272	protein_coding	A->AGG	ycgB
A2	K2_2	1236272	protein_coding	A->AGG	ycgB
A1	R17_1	1236272	protein_coding	A->AGG	ycgB
A1	R6_1	1245856	protein_coding	G->GC	treA
A1	R11_1	1269323	ncRNA	GT->G	rdlA
A1	R11_1	1269329	ncRNA	G->GT	rdlA
A2	K9_2	1270447	ncRNA	C->CG	rdlC
A1	R1_1	1275398	protein_coding	AGC->A	narL
A2	K6_2	1281576	protein_coding	C->CG	narG
B1	F3_1	1287250	tRNA	T->TG	tyrV
C2	R16_2	1287602	tRNA	TG->T	tyrT
B2	M9_2	1289753	protein_coding	T->TG	rssA
B1	F21_1	1297355	protein_coding	TCAA->T	adhE
B1	F5_1	1298983	protein_coding	CG->C	ychE
A2	K21_2	1308879	protein_coding	GA->G	yciY
A2	K13_2	1309950	protein_coding	TA->T	kch
B1	F8_1	1321097	protein_coding	G->GC	trpD
B2	M20_2	1322626	protein_coding	A->AG	trpE
B1	F25_1	1322626	protein_coding	A->AG	trpE
A2	K12_2	1322626	protein_coding	A->AG	trpE
A1	R20_1	1322626	protein_coding	A->AG	trpE
B2	M19_2	1323451	protein_coding	GA->G	yciV
B2	M18_2	1323451	protein_coding	GA->G	yciV
A1	R14_1	1337387	protein_coding	C->CA	acnA
A1	R5_1	1338035	protein_coding	A->AG	acnA
A1	R17_1	1338035	protein_coding	A->AG	acnA
B2	M25_2	1343919	protein_coding	CT->C	yciT
A1	R9_1	1346349	protein_coding	T->TC	pdeR
B2	M19_2	1346832	protein_coding	GT->G	ymiB
B2	M18_2	1346832	protein_coding	GT->G	ymiB
A2	K21_2	1349951	protein_coding	AG->A	yciW
B2	M25_2	1359264	protein_coding	A->AG	ymjE
A1	R4_1	1364825	protein_coding	CG->C	puuB
A2	K4_2	1378420	protein_coding	GA->G	ycjT
A2	K6_2	1393794	protein_coding	C->CA	mppA
A1	R11_1	1395837	protein_coding	CA->C	ynaI
B1	F1_1	1399978	protein_coding	T->TCC	ogt
B1	F7_1	1399978	protein_coding	T->TCC	ogt
B1	F25_1	1405042	protein_coding	T->TGG	abgR
B1	F18_1	1409242	ncRNA	C->CT	fnrS
A2	K22_2	1409242	ncRNA	CT->C	fnrS
B1	F20_1	1412223	protein_coding	GC->G	intR
B2	M15_2	1417248	protein_coding	G->GT	recE
B2	M3_2	1416268	protein_coding	C->CG	recE
B1	F8_1	1417538	protein_coding	C->CT	racC
B2	M1_2	1421631	protein_coding	T->TCC	ydaU
B2	M12_2	1421631	protein_coding	T->TCC	ydaU
B2	M13_2	1421631	protein_coding	T->TCC	ydaU
B2	M3_2	1421631	protein_coding	T->TCCC	ydaU
B1	F12_1	1421631	protein_coding	T->TCC	ydaU
B1	F22_1	1421643	protein_coding	T->TC	ydaU
B2	M22_2	1423525	protein_coding	T->TC	rzoR
B2	M19_2	1425220	protein_coding	G->GT	trkG
B2	M18_2	1425220	protein_coding	G->GT	trkG
B1	F16_1	1425220	protein_coding	GT->G	trkG
B1	F12_1	1423925	protein_coding	A->AT	trkG
B2	M19_2	1430917	protein_coding	TA->T	stfR
B2	M18_2	1430917	protein_coding	TA->T	stfR
A2	K10_2	1456159	protein_coding	A->ACC	paaD
B2	M19_2	1458619	protein_coding	T->TG	paaG
B2	M5_2	1458619	protein_coding	T->TG	paaG
B2	M18_2	1458619	protein_coding	T->TG	paaG
B2	M1_2	1460269	protein_coding	CA->C	paaH
B2	M4_2	1462861	protein_coding	C->CGG	paaK
B1	F23_1	1463217	protein_coding	CG->C	paaK
B1	F24_1	1462861	protein_coding	C->CGGG	paaK
A2	K12_2	1463217	protein_coding	CG->C	paaK
A2	K9_2	1468826	protein_coding	CT->C	insD-2
A2	K9_2	1468826	protein_coding	CT->C	insC-2
B2	M19_2	1474309	protein_coding	G->GC	pdxI
B2	M15_2	1474308	protein_coding	G->GC	pdxI
B2	M18_2	1474309	protein_coding	G->GC	pdxI
B1	F1_1	1474309	protein_coding	G->GC	pdxI
A1	R4_1	1474606	protein_coding	TG->T	pdxI
A2	K13_2	1475842	protein_coding	G->GA	ydbD
B1	F12_1	1479681	protein_coding	C->CG	ynbC
B1	F18_1	1479681	protein_coding	CG->C	ynbC
A2	K2_2	1479681	protein_coding	C->CGG	ynbC
A2	K24_2	1479681	protein_coding	C->CGGG	ynbC
A1	R1_1	1479681	protein_coding	C->CGG	ynbC
B1	F21_1	1488986	protein_coding	T->TG	aldA
B1	F4_1	1491829	protein_coding	G->GA	ydcA
B1	F23_1	1497777	protein_coding	C->CG	opgD
B2	M8_2	1504774	protein_coding	CG->C	insQ
B1	F16_1	1503965	protein_coding	C->CA	insQ
A1	R10_1	1505428	protein_coding	A->AG	ydcO
B1	F5_1	1510351	protein_coding	CT->C	ydcR
B2	M22_2	1512733	protein_coding	AG->A	ydcS
B1	F18_1	1513664	protein_coding	A->AG	ydcT
B2	M14_2	1514196	protein_coding	GT->G	ydcU
B1	F19_1	1514196	protein_coding	GT->G	ydcU
B1	F19_1	1514660	protein_coding	A->AG	ydcU
A2	K16_2	1514196	protein_coding	GT->G	ydcU
A1	R10_1	1514660	protein_coding	A->AG	ydcU
B2	M23_2	1514782	protein_coding	G->GT	ydcV
B1	F5_1	1515626	protein_coding	GA->G	patD
B2	M22_2	1526748	protein_coding	T->TG	yncG
B2	M1_2	1526947	protein_coding	GT->G	yncH
B2	M15_2	1530190	protein_coding	A->AT	ydcD
B1	F6_1	1546369	protein_coding	CG->C	yddG
B2	M21_2	1563655	protein_coding	GC->G	dosP
B2	M16_2	1565689	protein_coding	GA->G	dosP
B2	M10_2	1573792	protein_coding	CT->C	pqqL
B2	M15_2	1577529	protein_coding	C->CA	yddB
B2	M6_2	1575824	protein_coding	G->GT	yddB
B1	F6_1	1575598	protein_coding	CT->C	yddB
B2	M10_2	1580429	protein_coding	TG->T	ydeM
A2	K16_2	1579863	protein_coding	G->GTT	ydeM
B2	M15_2	1585095	protein_coding	G->GCC	ydeP
B2	M5_2	1585095	protein_coding	G->GCC	ydeP
B2	M4_2	1585095	protein_coding	G->GCC	ydeP
B1	F12_1	1585095	protein_coding	G->GCC	ydeP
B1	F22_1	1585095	protein_coding	G->GCC	ydeP
B1	F1_1	1585095	protein_coding	G->GCC	ydeP
B1	F4_1	1585095	protein_coding	G->GCCC	ydeP
A2	K20_2	1585095	protein_coding	G->GC	ydeP
A2	K22_2	1602382	protein_coding	TG->T	lsrA
A1	R14_1	1601596	protein_coding	A->AG	lsrA
A1	R14_1	1606689	protein_coding	TG->T	lsrF
B2	M23_2	1611076	protein_coding	GT->G	dgcF
B1	F23_1	1612506	protein_coding	TC->T	glsB
B2	M4_2	1615929	protein_coding	C->CA	yneK
B1	F8_1	1619333	protein_coding	AC->A	marR
A2	K22_2	1620987	protein_coding	CA->C	eamA
B2	M8_2	1624349	protein_coding	A->AT	ydeI
B1	F7_1	1624349	protein_coding	A->ATTT	ydeI
A2	K23_2	1626546	protein_coding	G->GA	dcp
A2	K8_2	1633920	protein_coding	T->TG	pinQ
A2	K18_2	1634484	protein_coding	G->GT	tfaQ
A1	R8_1	1634667	protein_coding	A->AC	tfaQ
A1	R16_1	1639248	protein_coding	A->AT	rzpQ
A1	R16_1	1639248	protein_coding	A->AT	rzoQ
A1	R4_1	1653000	protein_coding	AT->A	rspB
B1	F8_1	1655355	protein_coding	G->GC	ynfA
B2	M6_2	1657720	protein_coding	A->AC	ynfD
B2	M3_2	1658074	protein_coding	C->CA	ynfE
B2	M4_2	1658213	protein_coding	GA->G	ynfE
B2	M11_2	1670499	protein_coding	CT->C	ynfM
B2	M15_2	1674649	protein_coding	T->TC	tqsA
B2	M19_2	1678945	protein_coding	TA->T	ydgH
B2	M18_2	1678945	protein_coding	TA->T	ydgH
B1	F19_1	1683051	protein_coding	TC->T	rstB
A2	K16_2	1683051	protein_coding	T->TC	rstB
A1	R9_1	1683051	protein_coding	T->TC	rstB
A2	K2_2	1685536	protein_coding	G->GCC	fumC
B2	M13_2	1692178	protein_coding	G->GC	uidC
A2	K25_2	1692178	protein_coding	GC->G	uidC
A2	K6_2	1694181	protein_coding	G->GCC	uidB
B2	M6_2	1702082	protein_coding	G->GA	malY
B2	M4_2	1701083	protein_coding	G->GC	malY
A1	R21_1	1705006	protein_coding	GA->G	cnu
B2	M22_2	1709408	protein_coding	T->TC	rsxD
B2	M24_2	1709408	protein_coding	T->TC	rsxD
B1	F5_1	1709408	protein_coding	T->TCC	rsxD
A2	K8_2	1709408	protein_coding	T->TC	rsxD
A2	K16_2	1709252	protein_coding	G->GT	rsxD
A2	K23_2	1709408	protein_coding	T->TC	rsxD
A2	K23_2	1709408	protein_coding	T->TCC	rsxD
A2	K5_2	1709408	protein_coding	T->TC	rsxD
B1	F4_1	1715177	protein_coding	G->GC	pdxY
A2	K21_2	1715509	protein_coding	AC->A	pdxY
A2	K20_2	1722612	protein_coding	CATG->C	ydhK
A1	R11_1	1722612	protein_coding	CATG->C	ydhK
B2	M1_2	1724472	protein_coding	C->CG	sodC
B2	M21_2	1724472	protein_coding	C->CG	sodC
B2	M14_2	1724472	protein_coding	C->CG	sodC
A2	K22_2	1724472	protein_coding	C->CG	sodC
B2	M3_2	1727488	protein_coding	C->CG	nemA
B2	M25_2	1727488	protein_coding	C->CGGG	nemA
B1	F20_1	1727488	protein_coding	C->CG	nemA
A1	R22_1	1727488	protein_coding	C->CGG	nemA
A1	R6_1	1727488	protein_coding	C->CGGG	nemA
A1	R17_1	1727488	protein_coding	C->CGG	nemA
B2	M6_2	1732645	protein_coding	C->CA	lhr
B1	F14_1	1729578	protein_coding	CCG->C	lhr
A2	K4_2	1730367	protein_coding	GT->G	lhr
B2	M23_2	1736731	protein_coding	GC->G	ydhP
B2	M17_2	1736462	protein_coding	TCAA->T	ydhP
B1	F20_1	1740563	protein_coding	G->GT	ydhC
B2	M21_2	1742019	protein_coding	CA->C	cfa
B1	F20_1	1741579	protein_coding	T->TG	cfa
B2	M23_2	1745982	protein_coding	G->GCC	ydhQ
B2	M23_2	1748494	protein_coding	T->TC	ydhS
B2	M4_2	1749858	protein_coding	T->TC	ydhU
A1	R3_1	1750691	protein_coding	G->GC	ydhX
B2	M17_2	1753593	protein_coding	A->AG	ydhV
B2	M23_2	1754306	protein_coding	T->TG	ydhY
B1	F1_1	1759768	protein_coding	GC->G	sufS
B2	M1_2	1768435	protein_coding	C->CG	ydiJ
B2	M3_2	1768125	protein_coding	G->GC	ydiJ
B1	F16_1	1768435	protein_coding	C->CG	ydiJ
B1	F8_1	1768435	protein_coding	C->CG	ydiJ
A2	K10_2	1768435	protein_coding	C->CG	ydiJ
A2	K19_2	1768125	protein_coding	G->GC	ydiJ
A2	K2_2	1766633	protein_coding	TG->T	ydiJ
A1	R4_1	1768435	protein_coding	C->CG	ydiJ
B2	M21_2	1769471	protein_coding	T->TG	ydiK
B2	M17_2	1769471	protein_coding	T->TG	ydiK
B1	F25_1	1769471	protein_coding	T->TG	ydiK
A2	K23_2	1769471	protein_coding	T->TG	ydiK
A2	K24_2	1769471	protein_coding	T->TG	ydiK
A2	K15_2	1769471	protein_coding	T->TG	ydiK
B2	M25_2	1770856	protein_coding	TC->T	ydiL
B1	F13_1	1770850	protein_coding	GT->G	ydiL
B1	F10_1	1773266	protein_coding	T->TA	ydiN
B2	M10_2	1777649	protein_coding	C->CA	ydiO
A2	K19_2	1778991	protein_coding	G->GC	ydiP
A1	R22_1	1779826	protein_coding	CA->C	ydiQ
B2	M5_2	1793844	protein_coding	A->AC	btuE
B2	M25_2	1793844	protein_coding	A->AC	btuE
B1	F16_1	1793844	protein_coding	A->AC	btuE
A2	K6_2	1793622	protein_coding	GA->G	btuE
A2	K6_2	1793844	protein_coding	A->AC	btuE
A2	K1_2	1793844	protein_coding	A->AC	btuE
B2	M10_2	1806036	protein_coding	G->GC	ydiY
B2	M21_2	1806036	protein_coding	G->GCC	ydiY
B2	M14_2	1806036	protein_coding	G->GC	ydiY
B2	M8_2	1806036	protein_coding	GC->G	ydiY
B1	F20_1	1806036	protein_coding	G->GCC	ydiY
B1	F19_1	1806036	protein_coding	G->GC	ydiY
B1	F1_1	1806036	protein_coding	G->GCC	ydiY
B1	F1_1	1806036	protein_coding	G->GCCC	ydiY
A2	K20_2	1806036	protein_coding	G->GCC	ydiY
A1	R9_1	1806036	protein_coding	G->GC	ydiY
A1	R7_1	1806036	protein_coding	G->GC	ydiY
B2	M17_2	1807500	protein_coding	GT->G	ydiZ
A2	K25_2	1811023	protein_coding	G->GA	tcyP
B2	M6_2	1821087	protein_coding	G->GC	chbC
A2	K3_2	1821087	protein_coding	G->GC	chbC
A2	K13_2	1821087	protein_coding	G->GC	chbC
B2	M17_2	1827733	protein_coding	GC->G	astB
B1	F6_1	1827733	protein_coding	G->GC	astB
A2	K3_2	1826925	protein_coding	G->GC	astB
B2	M13_2	1835053	protein_coding	GT->G	ydjZ
B2	M4_2	1838352	protein_coding	TG->T	ynjC
B1	F8_1	1844552	protein_coding	TCA->T	ynjI
A2	K13_2	1847718	protein_coding	G->GC	selD
B2	M15_2	1848480	protein_coding	G->GC	ydjA
B2	M5_2	1848480	protein_coding	G->GC	ydjA
B1	F16_1	1848532	protein_coding	C->CA	ydjA
B2	M17_2	1853278	protein_coding	C->CG	ydjE
B1	F14_1	1853460	protein_coding	T->TAA	ydjE
A2	K18_2	1856803	protein_coding	AC->A	ydjH
B2	M22_2	1862274	protein_coding	C->CG	msrB
B2	M24_2	1862391	protein_coding	AT->A	msrB
B1	F1_1	1865163	protein_coding	T->TC	yeaE
B1	F22_1	1867246	protein_coding	T->TG	yeaG
A2	K14_2	1867246	protein_coding	T->TGG	yeaG
A1	R7_1	1868004	protein_coding	GT->G	yeaG
A1	R5_1	1871826	protein_coding	A->AG	cdgI
B1	F6_1	1873902	protein_coding	T->TC	yeaK
B1	F13_1	1874474	protein_coding	CT->C	yeaL
B2	M19_2	1875050	protein_coding	G->GC	nimR
B2	M25_2	1875050	protein_coding	G->GC	nimR
B2	M17_2	1875356	protein_coding	A->AC	nimR
B2	M18_2	1875050	protein_coding	G->GC	nimR
B1	F22_1	1875050	protein_coding	G->GCC	nimR
A2	K13_2	1875050	protein_coding	GC->G	nimR
A2	K17_2	1875050	protein_coding	GC->G	nimR
A1	R14_1	1875050	protein_coding	G->GC	nimR
A1	R1_1	1875050	protein_coding	GC->G	nimR
A2	K23_2	1877166	protein_coding	C->CA	yeaO
B2	M10_2	1892876	protein_coding	G->GC	yoaA
B2	M22_2	1892876	protein_coding	G->GC	yoaA
B2	M11_2	1892876	protein_coding	G->GC	yoaA
B2	M14_2	1892876	protein_coding	G->GCC	yoaA
B1	F10_1	1892876	protein_coding	G->GC	yoaA
A2	K12_2	1892876	protein_coding	GC->G	yoaA
B1	F12_1	1894341	protein_coding	CA->C	yoaC
A2	K22_2	1894341	protein_coding	C->CAA	yoaC
B1	F10_1	1899636	protein_coding	GC->G	pdeD
B2	M12_2	1901303	protein_coding	T->TCC	yoaE
B1	F19_1	1901302	protein_coding	A->AC	yoaE
B1	F2_1	1901303	protein_coding	T->TCC	yoaE
A1	R10_1	1900140	protein_coding	GC->G	yoaE
B2	M5_2	1904892	protein_coding	G->GC	yobD
B1	F3_1	1911647	protein_coding	TA->T	yebQ
B2	M5_2	1921642	protein_coding	CT->C	rsmF
B1	F10_1	1921032	protein_coding	G->GT	rsmF
B2	M3_2	1923940	protein_coding	T->TG	yebZ
B2	M16_2	1924495	protein_coding	AG->A	yebZ
A2	K10_2	1923940	protein_coding	T->TGG	yebZ
A1	R12_1	1927235	protein_coding	G->GC	ptrB
A1	R6_1	1927235	protein_coding	G->GC	ptrB
B2	M17_2	1930380	protein_coding	CT->C	yebF
B1	F16_1	1937034	protein_coding	C->CAA	yebK
A1	R12_1	1937034	protein_coding	C->CA	yebK
B1	F7_1	1942567	protein_coding	GT->G	znuA
A1	R9_1	1942567	protein_coding	GT->G	znuA
A1	R14_1	1942567	protein_coding	G->GT	znuA
A1	R24_1	1941836	protein_coding	C->CT	znuA
A1	R16_1	1944181	protein_coding	GA->G	znuB
A1	R21_1	1943604	protein_coding	CGCT->C	znuB
B2	M3_2	1951470	protein_coding	GC->G	yecE
B2	M19_2	1959162	protein_coding	G->GCC	cutC
B2	M1_2	1959162	protein_coding	G->GCCC	cutC
B2	M12_2	1959162	protein_coding	G->GCC	cutC
B2	M6_2	1959162	protein_coding	G->GCC	cutC
B2	M18_2	1959162	protein_coding	G->GCC	cutC
A2	K9_2	1964254	protein_coding	A->AC	flhA
A2	K17_2	1967130	protein_coding	GC->G	cheY
B2	M5_2	1976194	protein_coding	GC->G	motB
A1	R15_1	1975969	protein_coding	T->TCC	motB
A1	R4_1	1975969	protein_coding	T->TCC	motB
A1	R17_1	1975969	protein_coding	T->TCC	motB
B1	F7_1	1982134	protein_coding	T->TC	otsB
A2	K3_2	1985515	protein_coding	G->GC	araF
B1	F19_1	1995717	protein_coding	C->CA	yecU
A2	K18_2	1997154	protein_coding	G->GC	tcyN
B1	F13_1	2007485	protein_coding	G->GA	amyA
B2	M10_2	2010686	protein_coding	T->TC	yedL
B2	M15_2	2010686	protein_coding	TC->T	yedL
B1	F1_1	2010686	protein_coding	T->TC	yedL
B1	F7_1	2014157	protein_coding	CG->C	fliF
B1	F21_1	2017423	protein_coding	A->ACC	fliI
A2	K2_2	2017423	protein_coding	AC->A	fliI
B2	M25_2	2018524	protein_coding	G->GCC	fliK
B1	F7_1	2018920	protein_coding	GC->G	fliK
A2	K8_2	2018524	protein_coding	G->GCC	fliK
A2	K2_2	2018524	protein_coding	G->GC	fliK
A2	K17_2	2018524	protein_coding	G->GC	fliK
A1	R8_1	2018524	protein_coding	G->GC	fliK
A1	R2_1	2018524	protein_coding	G->GCC	fliK
A1	R17_1	2025598	protein_coding	G->GC	yedP
D2	V4_2	2028016	protein_coding	AC->A	dgcQ
A2	K18_2	2029723	protein_coding	T->TC	yedA
A1	R15_1	2029723	protein_coding	T->TC	yedA
B2	M8_2	2033271	protein_coding	CG->C	yedR
A2	K20_2	2033271	protein_coding	C->CG	yedR
A2	K16_2	2038184	protein_coding	T->TC	hprR
B2	M10_2	2039649	protein_coding	G->GC	msrP
B2	M22_2	2039649	protein_coding	G->GC	msrP
B2	M8_2	2039649	protein_coding	G->GC	msrP
A2	K5_2	2039649	protein_coding	G->GC	msrP
A1	R22_1	2043490	tRNA	A->AC	serU
B2	M3_2	2046798	protein_coding	G->GC	yeeJ
A2	K11_2	2051491	protein_coding	A->AG	yeeJ
B1	F22_1	2055261	protein_coding	T->TC	amn
A2	K16_2	2056887	protein_coding	T->TA	yeeN
C2	R24_2	2061024	protein_coding	C->CT	nac
C2	R24_2	2061026	protein_coding	A->AGTC	nac
B2	M23_2	2065741	protein_coding	GCC->G	cobU
B2	M21_2	2065741	protein_coding	GCC->G	cobU
B2	M4_2	2065741	protein_coding	GCC->G	cobU
B2	M5_2	2074356	protein_coding	GC->G	flu
B2	M9_2	2074356	protein_coding	G->GC	flu
A2	K13_2	2074356	protein_coding	G->GCC	flu
A1	R15_1	2074356	protein_coding	G->GC	flu
A1	R25_1	2074356	protein_coding	G->GC	flu
A1	R2_1	2076234	protein_coding	G->GC	yeeR
D1	β4_1	2085704	protein_coding	T->TCAG	plaP
B2	M14_2	2103546	protein_coding	C->CA	wbbK
A1	R1_1	2104199	protein_coding	CT->C	wbbK
B2	M16_2	2104882	protein_coding	AT->A	wbbJ
B1	F23_1	2104873	protein_coding	GAA->G	wbbJ
A2	K15_2	2104873	protein_coding	GA->G	wbbJ
A1	R3_1	2104873	protein_coding	GA->G	wbbJ
B2	M9_2	2108264	protein_coding	C->CT	glf
A1	R24_1	2107964	protein_coding	C->CT	glf
B2	M19_2	2109328	protein_coding	C->CA	rfbX
B2	M18_2	2109328	protein_coding	C->CA	rfbX
A1	R2_1	2110943	protein_coding	T->TGG	rfbA
A1	R2_1	2110949	protein_coding	A->ACTC	rfbA
A1	R11_1	2110943	protein_coding	T->TGG	rfbA
A1	R11_1	2110949	protein_coding	A->ACTC	rfbA
A1	R18_1	2110943	protein_coding	T->TGG	rfbA
A1	R18_1	2110949	protein_coding	A->ACTC	rfbA
B1	F14_1	2114040	protein_coding	GC->G	galF
B1	F19_1	2116422	protein_coding	CT->C	wcaL
B1	F21_1	2119779	protein_coding	TG->T	wzxC
A2	K14_2	2120432	protein_coding	T->TC	wcaJ
B2	M22_2	2127246	protein_coding	G->GT	gmd
B1	F22_1	2130762	protein_coding	T->TA	wcaD
A2	K11_2	2132563	protein_coding	G->GC	wcaA
B2	M1_2	2146101	protein_coding	T->TCC	dgcE
B1	F13_1	2143678	protein_coding	T->TG	dgcE
A2	K17_2	2143678	protein_coding	T->TGG	dgcE
A2	K7_2	2155764	protein_coding	GA->G	mdtB
B1	F15_1	2161083	protein_coding	GC->G	mdtC
A2	K20_2	2183621	protein_coding	G->GT	yegX
B2	M14_2	2186294	protein_coding	GCAT->G	rcnA
B2	M17_2	2188037	protein_coding	G->GC	yehA
B1	F13_1	2188037	protein_coding	G->GC	yehA
A2	K2_2	2188037	protein_coding	G->GCC	yehA
A2	K6_2	2188037	protein_coding	G->GCC	yehA
A2	K5_2	2188037	protein_coding	G->GCC	yehA
A2	K25_2	2188037	protein_coding	G->GCC	yehA
A1	R15_1	2188037	protein_coding	G->GCCC	yehA
A1	R2_1	2188037	protein_coding	G->GCCC	yehA
A1	R3_1	2188037	protein_coding	G->GCCCC	yehA
A1	R11_1	2188037	protein_coding	G->GCCCC	yehA
A1	R21_1	2188037	protein_coding	G->GCCCC	yehA
A1	R24_1	2188037	protein_coding	G->GCCC	yehA
B2	M15_2	2192177	protein_coding	T->TA	yehD
A2	K8_2	2192177	protein_coding	TA->T	yehD
B1	F22_1	2196559	protein_coding	GA->G	yehF
B2	M4_2	2200332	protein_coding	TA->T	yehI
B1	F3_1	2201589	protein_coding	G->GA	yehI
B1	F8_1	2203217	protein_coding	TA->T	yehI
B1	F4_1	2203217	protein_coding	T->TA	yehI
A1	R16_1	2202730	protein_coding	G->GC	yehI
A2	K5_2	2206889	protein_coding	A->AC	yehM
A2	K17_2	2206454	protein_coding	GC->G	yehM
A2	K1_2	2208896	protein_coding	AG->A	yehP
B1	F14_1	2210467	protein_coding	T->TC	yehQ
B1	F12_1	2210467	protein_coding	TC->T	yehQ
A2	K3_2	2210467	protein_coding	T->TC	yehQ
A2	K23_2	2210763	protein_coding	CA->C	yehQ
B1	F6_1	2214333	protein_coding	GC->G	btsS
A2	K10_2	2214333	protein_coding	G->GC	btsS
A1	R17_1	2214333	protein_coding	G->GC	btsS
B2	M6_2	2217319	protein_coding	G->GA	yehX
B2	M6_2	2230793	protein_coding	CA->C	yohJ
B2	M13_2	2231332	protein_coding	CG->C	yohK
A2	K21_2	2240749	protein_coding	G->GC	galS
B2	M12_2	2245531	protein_coding	G->GCC	cirA
B2	M5_2	2245529	protein_coding	C->CA	cirA
B2	M25_2	2245531	protein_coding	G->GCC	cirA
B2	M10_2	2265270	protein_coding	G->GC	yeiW
A2	K4_2	2268004	protein_coding	T->TC	yeiR
B2	M5_2	2273221	protein_coding	TA->T	yejA
B2	M22_2	2280700	protein_coding	TA->T	radD
B1	F2_1	2281481	protein_coding	AC->A	radD
B1	F20_1	2297107	protein_coding	T->TCCCC	ccmA
B1	F3_1	2297107	protein_coding	T->TCCCC	ccmA
B1	F14_1	2297107	protein_coding	T->TCCCC	ccmA
B1	F19_1	2297107	protein_coding	T->TCCCC	ccmA
A2	K24_2	2297107	protein_coding	T->TCC	ccmA
A1	R1_1	2297107	protein_coding	T->TC	ccmA
B1	F13_1	2300504	protein_coding	CG->C	napA
B1	F23_1	2309185	protein_coding	C->CG	alkB
B2	M17_2	2313168	ncRNA	GT->G	micF
B1	F1_1	2313168	ncRNA	GT->G	micF
A2	K12_2	2313734	protein_coding	TC->T	rcsD
B2	M17_2	2317779	protein_coding	CT->C	rcsC
A1	R25_1	2322517	protein_coding	GA->G	atoC
A1	R9_1	2325684	protein_coding	TC->T	atoE
B2	M19_2	2326443	protein_coding	C->CGG	atoB
B2	M1_2	2326443	protein_coding	C->CGG	atoB
B2	M11_2	2326443	protein_coding	C->CGGG	atoB
B2	M13_2	2326960	protein_coding	GC->G	atoB
B2	M5_2	2326960	protein_coding	GC->G	atoB
B2	M17_2	2326443	protein_coding	C->CGG	atoB
B2	M17_2	2326919	protein_coding	A->AC	atoB
B2	M18_2	2326443	protein_coding	C->CGG	atoB
A2	K1_2	2326919	protein_coding	A->ACC	atoB
A1	R7_1	2326443	protein_coding	C->CG	atoB
B1	F6_1	2328778	protein_coding	A->AGG	yfaQ
A1	R9_1	2343778	protein_coding	G->GA	yfaL
A1	R23_1	2358154	protein_coding	G->GC	yfaU
A1	R22_1	2360457	protein_coding	G->GCC	rhmD
A1	R24_1	2360457	protein_coding	G->GCC	rhmD
A1	R6_1	2374043	protein_coding	GC->G	menE
B1	F19_1	2375832	protein_coding	T->TC	menC
A2	K15_2	2377877	protein_coding	CG->C	menD
A1	R5_1	2378869	protein_coding	T->TG	menD
B1	F12_1	2381617	protein_coding	AT->A	rbn
B2	M12_2	2383438	protein_coding	TA->T	elaD
B1	F18_1	2383019	protein_coding	T->TC	elaD
A2	K3_2	2382816	protein_coding	TA->T	elaD
A1	R9_1	2383337	protein_coding	G->GA	elaD
B1	F19_1	2384348	protein_coding	C->CT	yfbK
B2	M17_2	2385862	protein_coding	G->GA	yfbL
B1	F22_1	2394238	protein_coding	TG->T	nuoL
B1	F13_1	2396323	protein_coding	C->CG	nuoI
A2	K1_2	2409584	protein_coding	A->AC	yfbS
B2	M22_2	2413034	protein_coding	C->CG	yfbV
A2	K11_2	2419376	protein_coding	TC->T	yfcE
A1	R2_1	2419376	protein_coding	T->TC	yfcE
A1	R16_1	2419480	protein_coding	CA->C	yfcE
B2	M22_2	2420984	protein_coding	G->GCCCC	yfcG
B2	M15_2	2420984	protein_coding	G->GCCCC	yfcG
B2	M20_2	2420984	protein_coding	G->GCCCC	yfcG
B2	M17_2	2420984	protein_coding	G->GC	yfcG
B2	M4_2	2420984	protein_coding	G->GCCCC	yfcG
A2	K14_2	2420984	protein_coding	G->GC	yfcG
A1	R17_1	2420984	protein_coding	G->GC	yfcG
A2	K23_2	2421443	protein_coding	AC->A	folX
B1	F4_1	2438220	protein_coding	C->CA	flk
A1	R10_1	2451573	protein_coding	T->TCC	yfcR
B1	F16_1	2460784	protein_coding	C->CT	yfcZ
A2	K16_2	2461731	protein_coding	C->CG	fadL
B2	M19_2	2465355	protein_coding	GA->G	yfdC
B2	M18_2	2465355	protein_coding	GA->G	yfdC
B1	F21_1	2469092	protein_coding	C->CA	yfdH
B1	F1_1	2469725	protein_coding	AT->A	yfdI
B1	F25_1	2479516	protein_coding	G->GA	dsdA
A1	R6_1	2481896	protein_coding	G->GAA	emrY
B2	M14_2	2482643	protein_coding	CG->C	emrK
B2	M10_2	2485309	protein_coding	G->GC	evgS
B2	M24_2	2485309	protein_coding	G->GCCC	evgS
B2	M9_2	2485309	protein_coding	G->GCCC	evgS
B2	M20_2	2485309	protein_coding	G->GCCC	evgS
B2	M20_2	2485309	protein_coding	G->GCCCC	evgS
B2	M3_2	2485309	protein_coding	G->GC	evgS
B2	M25_2	2487509	protein_coding	GA->G	evgS
B2	M21_2	2485309	protein_coding	G->GC	evgS
A2	K18_2	2484891	protein_coding	A->AC	evgS
A1	R7_1	2484891	protein_coding	A->AC	evgS
A1	R4_1	2505607	protein_coding	C->CG	ypdF
B2	M21_2	2509309	protein_coding	T->TG	glk
B2	M16_2	2515406	protein_coding	T->TC	insL-3
B1	F1_1	2515406	protein_coding	T->TCC	insL-3
A2	K8_2	2515406	protein_coding	T->TC	insL-3
A1	R24_1	2515406	protein_coding	T->TC	insL-3
A1	R21_1	2524499	protein_coding	G->GC	xapA
A1	R21_1	2541532	protein_coding	G->GC	cysW
B2	M10_2	2559781	protein_coding	T->TA	intZ
B2	M17_2	2563715	protein_coding	G->GA	yffQ
B2	M23_2	2565827	protein_coding	GC->G	eutA
A1	R23_1	2574845	protein_coding	C->CG	eutQ
B1	F8_1	2580459	protein_coding	AAC->A	tktB
B2	M5_2	2582745	protein_coding	GA->G	ypfG
B2	M10_2	2583963	protein_coding	G->GC	aegA
A2	K18_2	2593670	protein_coding	T->TC	ypfH
B1	F8_1	2596095	protein_coding	G->GC	ypfJ
B1	F25_1	2602010	protein_coding	GC->G	hyfB
B1	F18_1	2602010	protein_coding	G->GC	hyfB
B1	F7_1	2602010	protein_coding	G->GC	hyfB
A2	K8_2	2602010	protein_coding	G->GC	hyfB
A2	K16_2	2602010	protein_coding	G->GC	hyfB
A2	K19_2	2602010	protein_coding	G->GC	hyfB
A2	K22_2	2602010	protein_coding	G->GCCCC	hyfB
A2	K2_2	2602010	protein_coding	G->GC	hyfB
A1	R3_1	2602010	protein_coding	G->GC	hyfB
A1	R17_1	2602010	protein_coding	G->GC	hyfB
B1	F1_1	2607356	protein_coding	TA->T	hyfF
B1	F23_1	2611447	protein_coding	CG->C	hyfI
B2	M21_2	2614614	protein_coding	T->TC	focB
A2	K14_2	2614614	protein_coding	T->TC	focB
A2	K17_2	2614614	protein_coding	TC->T	focB
B2	M19_2	2615498	protein_coding	GC->G	yfgO
B2	M18_2	2615498	protein_coding	GC->G	yfgO
B2	M22_2	2627409	protein_coding	GA->G	pdeF
B2	M4_2	2634624	protein_coding	C->CA	xseA
B2	M3_2	2654261	protein_coding	CT->C	sseB
B1	F25_1	2662705	protein_coding	GC->G	trmJ
A1	R6_1	2666419	protein_coding	T->TG	csiE
A2	K21_2	2667575	protein_coding	GC->G	hcaT
B2	M6_2	2674573	protein_coding	C->CT	yphB
A2	K20_2	2674573	protein_coding	C->CT	yphB
A1	R22_1	2674573	protein_coding	C->CT	yphB
B2	M20_2	2678688	protein_coding	TC->T	yphF
B2	M16_2	2682149	protein_coding	T->TC	yphG
B1	F8_1	2682150	protein_coding	T->TC	yphG
A1	R18_1	2682150	protein_coding	T->TC	yphG
A1	R7_1	2682150	protein_coding	T->TC	yphG
B1	F22_1	2697377	protein_coding	T->TC	tadA
B2	M11_2	2698812	protein_coding	TA->T	yfhH
A1	R21_1	2725667	protein_coding	G->GCCC	kgtP
A2	K6_2	2728995	rRNA	T->TC	rrlG
A2	K12_2	2726539	rRNA	G->GC	rrlG
B2	M1_2	2734535	protein_coding	T->TCC	pgeF
B2	M1_2	2734535	protein_coding	T->TCCC	pgeF
B2	M21_2	2734535	protein_coding	T->TCCC	pgeF
B1	F16_1	2734535	protein_coding	T->TC	pgeF
B1	F22_1	2734535	protein_coding	T->TC	pgeF
B1	F7_1	2734535	protein_coding	T->TC	pgeF
A2	K3_2	2734535	protein_coding	T->TCCCC	pgeF
A2	K2_2	2734535	protein_coding	T->TCC	pgeF
A2	K9_2	2734535	protein_coding	T->TCCC	pgeF
A2	K13_2	2734535	protein_coding	T->TCC	pgeF
A2	K15_2	2734535	protein_coding	T->TCC	pgeF
A2	K25_2	2734534	protein_coding	CT->C	pgeF
A2	K4_2	2734535	protein_coding	T->TCC	pgeF
A1	R5_1	2734535	protein_coding	T->TCCC	pgeF
A1	R25_1	2734535	protein_coding	T->TCCC	pgeF
B2	M12_2	2742530	protein_coding	C->CA	dgcN
A2	K24_2	2743284	protein_coding	CG->C	dgcN
A1	R24_1	2742530	protein_coding	C->CA	dgcN
B1	F21_1	2748034	protein_coding	C->CA	ypjD
A2	K14_2	2749371	protein_coding	G->GA	yfjD
B1	F18_1	2758577	protein_coding	G->GT	yfjH
B2	M1_2	2770794	protein_coding	GC->G	yfjS
B2	M24_2	2771218	protein_coding	T->TC	yfjT
A2	K15_2	2778924	protein_coding	G->GC	ypjA
A1	R23_1	2778924	protein_coding	G->GC	ypjA
A1	R10_1	2784336	protein_coding	CT->C	ypjB
A1	R12_1	2795854	protein_coding	CA->C	csiR
A2	K16_2	2798297	protein_coding	CT->C	stpA
B1	F2_1	2803340	protein_coding	C->CT	nrdE
B1	F13_1	2803340	protein_coding	C->CT	nrdE
A2	K19_2	2803340	protein_coding	CT->C	nrdE
B2	M9_2	2809767	protein_coding	G->GT	ygaZ
B2	M24_2	2816584	protein_coding	CA->C	yqaA
B2	M14_2	2816584	protein_coding	C->CA	yqaA
B1	F8_1	2825078	protein_coding	GC->G	mltB
B2	M19_2	2829484	protein_coding	C->CA	srlR
B2	M18_2	2829484	protein_coding	C->CA	srlR
B1	F2_1	2831146	protein_coding	GC->G	norR
B2	M9_2	2835903	protein_coding	T->TC	hypF
A1	R4_1	2842375	protein_coding	T->TA	ascB
A1	R21_1	2841770	protein_coding	GA->G	ascB
A2	K5_2	2849508	protein_coding	CG->C	hycB
B2	M25_2	2851145	protein_coding	A->AC	hypB
B2	M4_2	2853090	protein_coding	CCG->C	hypD
A1	R12_1	2853090	protein_coding	CCG->C	hypD
B2	M16_2	2864068	protein_coding	CT->C	ygbL
B1	F12_1	2864421	protein_coding	T->TC	ygbM
B1	F8_1	2864438	protein_coding	C->CG	ygbM
B2	M15_2	2868497	protein_coding	A->AT	nlpD
B1	F16_1	2867920	protein_coding	G->GCCCC	nlpD
B1	F15_1	2867920	protein_coding	G->GCCCC	nlpD
A2	K1_2	2867920	protein_coding	GC->G	nlpD
B2	M17_2	2874319	protein_coding	ACG->A	cysN
A2	K25_2	2879534	protein_coding	T->TC	cas1
A1	R1_1	2880997	protein_coding	G->GC	casD
B2	M10_2	2884087	protein_coding	T->TCC	casA
B1	F6_1	2884087	protein_coding	T->TCC	casA
B2	M11_2	2886058	protein_coding	AT->A	cas3
B2	M5_2	2901804	protein_coding	AC->A	yqcE
B2	M10_2	2905213	protein_coding	G->GC	queE
B2	M9_2	2905213	protein_coding	G->GC	queE
B2	M3_2	2905213	protein_coding	G->GC	queE
B2	M6_2	2905213	protein_coding	G->GC	queE
B1	F3_1	2905213	protein_coding	G->GC	queE
B1	F15_1	2905213	protein_coding	G->GC	queE
A2	K2_2	2905213	protein_coding	G->GCCC	queE
A1	R2_1	2905213	protein_coding	G->GC	queE
A1	R4_1	2905213	protein_coding	G->GC	queE
A1	R24_1	2911901	protein_coding	C->CT	relA
B2	M24_2	2921944	protein_coding	CA->C	gudP
B2	M15_2	2938551	protein_coding	CG->C	fucK
A2	K9_2	2942893	ncRNA	CT->C	gcvB
B2	M21_2	2945261	protein_coding	GT->G	tcdA
B2	M13_2	2957408	protein_coding	CT->C	ptrA
B2	M6_2	2958629	protein_coding	G->GC	ptrA
A1	R14_1	2957482	protein_coding	GT->G	ptrA
B1	F6_1	2972903	protein_coding	G->GC	lplT
A2	K3_2	2972903	protein_coding	G->GC	lplT
B2	M3_2	2977838	protein_coding	TC->T	lysA
B1	F20_1	2979727	protein_coding	CG->C	lysR
A1	R3_1	2980863	protein_coding	G->GC	araE
B2	M15_2	2984447	protein_coding	G->GCC	yqeF
B1	F6_1	2984447	protein_coding	G->GCC	yqeF
B2	M22_2	2999673	protein_coding	A->AG	ygeR
B2	M12_2	2999673	protein_coding	A->AG	ygeR
B2	M20_2	2999673	protein_coding	A->AGG	ygeR
B2	M6_2	2999749	protein_coding	T->TC	ygeR
B1	F13_1	2999673	protein_coding	A->AGG	ygeR
B1	F13_1	2999673	protein_coding	A->AGGG	ygeR
A2	K21_2	2999673	protein_coding	A->AGGG	ygeR
A2	K1_2	2999673	protein_coding	A->AGGG	ygeR
A1	R14_1	2999673	protein_coding	A->AGG	ygeR
A1	R5_1	2999673	protein_coding	A->AGG	ygeR
A1	R16_1	2999673	protein_coding	A->AGG	ygeR
A1	R21_1	2999673	protein_coding	A->AGG	ygeR
B2	M19_2	3001297	protein_coding	C->CGGGG	xdhA
B2	M22_2	3001297	protein_coding	C->CG	xdhA
B2	M25_2	3001297	protein_coding	C->CGGGG	xdhA
B2	M6_2	3001297	protein_coding	C->CGGGG	xdhA
B2	M18_2	3001297	protein_coding	C->CGGGG	xdhA
B1	F14_1	3001297	protein_coding	C->CGGGG	xdhA
B1	F7_1	3001297	protein_coding	C->CGGGG	xdhA
A2	K8_2	3001297	protein_coding	C->CG	xdhA
A2	K18_2	3001297	protein_coding	C->CG	xdhA
A2	K2_2	3001297	protein_coding	C->CGG	xdhA
A2	K7_2	3001297	protein_coding	C->CGG	xdhA
A2	K20_2	3001297	protein_coding	C->CG	xdhA
A2	K1_2	3001297	protein_coding	C->CG	xdhA
A2	K17_2	3001304	protein_coding	GA->G	xdhA
A1	R20_1	3001297	protein_coding	C->CG	xdhA
A1	R23_1	3001297	protein_coding	C->CG	xdhA
A1	R3_1	3001164	protein_coding	A->AC	xdhA
B2	M21_2	3003473	protein_coding	C->CG	xdhB
B1	F3_1	3003473	protein_coding	C->CG	xdhB
A1	R5_1	3003479	protein_coding	GA->G	xdhB
A1	R2_1	3003473	protein_coding	C->CG	xdhB
A1	R25_1	3005354	protein_coding	CA->C	ygeV
B1	F24_1	3010248	protein_coding	AT->A	hyuA
B1	F3_1	3014967	protein_coding	T->TC	yqeC
B1	F1_1	3014963	protein_coding	GT->G	yqeC
A2	K2_2	3014967	protein_coding	T->TC	yqeC
A1	R9_1	3014967	protein_coding	T->TC	yqeC
A1	R21_1	3014967	protein_coding	T->TC	yqeC
A2	K12_2	3025925	protein_coding	GA->G	guaD
B2	M17_2	3033226	protein_coding	CA->C	idi
B1	F5_1	3037489	protein_coding	C->CA	recJ
A2	K22_2	3036630	protein_coding	G->GC	recJ
A1	R14_1	3043701	protein_coding	TG->T	bglA
B1	F18_1	3089154	protein_coding	T->TG	galP
B2	M10_2	3091307	protein_coding	C->CA	rsmE
B2	M16_2	3092560	protein_coding	A->AGGG	gshB
A1	R5_1	3098386	protein_coding	C->CT	yggW
B1	F5_1	3100717	protein_coding	G->GA	ansB
B1	F3_1	3101032	protein_coding	GC->G	yggN
B1	F14_1	3101032	protein_coding	G->GC	yggN
B1	F4_1	3101032	protein_coding	GC->G	yggN
B1	F2_1	3101032	protein_coding	G->GC	yggN
A2	K8_2	3101032	protein_coding	G->GC	yggN
A2	K23_2	3101032	protein_coding	G->GCC	yggN
A2	K22_2	3101032	protein_coding	G->GC	yggN
A2	K9_2	3101032	protein_coding	GC->G	yggN
A2	K1_2	3101032	protein_coding	G->GC	yggN
A1	R20_1	3101032	protein_coding	G->GCC	yggN
A1	R2_1	3101032	protein_coding	G->GC	yggN
A1	R4_1	3101032	protein_coding	G->GC	yggN
A1	R21_1	3101032	protein_coding	G->GC	yggN
B2	M15_2	3102334	protein_coding	GC->G	trmI
B1	F18_1	3102334	protein_coding	G->GC	trmI
B1	F4_1	3102334	protein_coding	GC->G	trmI
A2	K3_2	3102334	protein_coding	GC->G	trmI
A1	R23_1	3102334	protein_coding	G->GC	trmI
B2	M13_2	3121962	protein_coding	A->AC	glcB
B1	F14_1	3122217	protein_coding	GC->G	glcB
A2	K18_2	3124027	protein_coding	GC->G	glcG
B2	M16_2	3125413	protein_coding	AGC->A	glcF
B1	F12_1	3125413	protein_coding	AGC->A	glcF
B2	M8_2	3149826	protein_coding	A->AGG	yghA
B1	F20_1	3149826	protein_coding	A->AGG	yghA
A2	K15_2	3156873	protein_coding	G->GC	dkgA
B2	M11_2	3157705	protein_coding	A->ACC	yqhG
B2	M24_2	3157705	protein_coding	A->ACC	yqhG
B2	M25_2	3157705	protein_coding	AG->A	yqhG
B2	M16_2	3157705	protein_coding	AG->A	yqhG
B1	F6_1	3157705	protein_coding	AG->A	yqhG
B1	F20_1	3157705	protein_coding	A->AC	yqhG
B1	F14_1	3157705	protein_coding	AG->A	yqhG
B1	F21_1	3157705	protein_coding	A->AC	yqhG
B1	F2_1	3157705	protein_coding	AG->A	yqhG
B2	M5_2	3160278	protein_coding	GT->G	ygiQ
B1	F2_1	3168007	protein_coding	CT->C	mqsA
B2	M17_2	3172844	protein_coding	GA->G	mdaB
B2	M5_2	3177503	protein_coding	G->GC	nudF
B2	M20_2	3177503	protein_coding	G->GC	nudF
B1	F19_1	3177503	protein_coding	G->GC	nudF
A2	K13_2	3177503	protein_coding	G->GC	nudF
A1	R8_1	3177503	protein_coding	G->GC	nudF
B2	M11_2	3190246	protein_coding	TA->T	yqiH
B1	F6_1	3190246	protein_coding	TA->T	yqiH
A1	R11_1	3192437	protein_coding	GT->G	yqiJ
B2	M6_2	3194356	protein_coding	T->TG	yqiK
B1	F22_1	3194356	protein_coding	T->TG	yqiK
A1	R10_1	3195212	ncRNA	A->AGGGG	sibE
A1	R3_1	3195212	ncRNA	A->AGG	sibE
A2	K18_2	3200529	protein_coding	T->TC	ygiF
B1	F8_1	3216475	protein_coding	C->CGG	nfeF
B1	F2_1	3216475	protein_coding	C->CG	nfeF
B2	M13_2	3220168	protein_coding	C->CA	patA
A1	R24_1	3224601	protein_coding	GC->G	ebgA
B2	M25_2	3234264	protein_coding	G->GCC	higB
B2	M9_2	3235365	protein_coding	CT->C	rlmG
B1	F15_1	3236730	protein_coding	T->TG	ygjQ
B2	M4_2	3240977	protein_coding	C->CGG	sstT
B1	F14_1	3240977	protein_coding	C->CG	sstT
B1	F19_1	3240977	protein_coding	C->CG	sstT
B1	F7_1	3240977	protein_coding	C->CG	sstT
A2	K10_2	3240977	protein_coding	C->CG	sstT
A2	K22_2	3240977	protein_coding	C->CG	sstT
A2	K9_2	3240977	protein_coding	C->CG	sstT
A2	K11_2	3240115	protein_coding	G->GC	sstT
A2	K4_2	3240977	protein_coding	C->CG	sstT
A1	R8_1	3240977	protein_coding	C->CG	sstT
A1	R3_1	3240977	protein_coding	CG->C	sstT
A1	R21_1	3240115	protein_coding	G->GC	sstT
B1	F4_1	3253805	protein_coding	G->GC	yhaJ
B2	M25_2	3257845	protein_coding	G->GAA	cyuP
B1	F10_1	3268222	protein_coding	T->TA	yhaB
A2	K18_2	3268298	protein_coding	A->AC	yhaB
A2	K5_2	3268298	protein_coding	A->AC	yhaB
B2	M11_2	3270480	ncRNA	T->TC	rnpB
B2	M23_2	3270478	ncRNA	GT->G	rnpB
B2	M25_2	3270480	ncRNA	T->TC	rnpB
B2	M14_2	3270480	ncRNA	T->TC	rnpB
B2	M4_2	3270480	ncRNA	T->TC	rnpB
B1	F16_1	3270589	ncRNA	CT->C	rnpB
A2	K23_2	3270480	ncRNA	T->TC	rnpB
A2	K9_2	3270481	ncRNA	T->TCC	rnpB
A2	K24_2	3270480	ncRNA	T->TC	rnpB
A1	R14_1	3270481	ncRNA	T->TC	rnpB
A1	R4_1	3270481	ncRNA	T->TCC	rnpB
A1	R21_1	3270481	ncRNA	T->TC	rnpB
A1	R1_1	3270481	ncRNA	T->TC	rnpB
A2	K10_2	3272724	protein_coding	T->TC	garR
B2	M9_2	3276357	protein_coding	GA->G	garD
B1	F15_1	3280293	protein_coding	C->CG	agaV
A1	R25_1	3285175	protein_coding	A->AG	agaC
B1	F20_1	3294396	protein_coding	GC->G	lpoA
B2	M14_2	3304806	protein_coding	GC->G	mtr
B1	F21_1	3304806	protein_coding	G->GCCC	mtr
A2	K10_2	3304806	protein_coding	G->GC	mtr
A2	K18_2	3304806	protein_coding	G->GC	mtr
A2	K22_2	3304806	protein_coding	G->GCC	mtr
A2	K13_2	3304806	protein_coding	G->GC	mtr
A2	K1_2	3304806	protein_coding	G->GC	mtr
A2	K4_2	3305342	protein_coding	G->GC	mtr
A1	R9_1	3304806	protein_coding	G->GC	mtr
A1	R22_1	3304806	protein_coding	G->GC	mtr
A1	R20_1	3304806	protein_coding	G->GCC	mtr
A1	R5_1	3304806	protein_coding	G->GC	mtr
A1	R2_1	3304806	protein_coding	G->GCCC	mtr
A1	R3_1	3304806	protein_coding	G->GCCCC	mtr
B2	M11_2	3329101	protein_coding	GC->G	dacB
B1	F24_1	3330058	protein_coding	GC->G	dacB
B2	M4_2	3332674	protein_coding	G->GC	yhbE
A1	R5_1	3332674	protein_coding	GC->G	yhbE
A1	R4_1	3331948	protein_coding	G->GA	yhbE
B2	M5_2	3337094	protein_coding	G->GC	mlaB
B2	M23_2	3337094	protein_coding	G->GC	mlaB
B2	M8_2	3337094	protein_coding	G->GC	mlaB
B1	F2_1	3337094	protein_coding	G->GCC	mlaB
B1	F24_1	3337094	protein_coding	GT->G	mlaB
A1	R5_1	3337095	protein_coding	T->TC	mlaB
B2	M13_2	3342101	protein_coding	C->CGG	kdsD
B2	M3_2	3342101	protein_coding	C->CGGG	kdsD
B2	M8_2	3342101	protein_coding	C->CGG	kdsD
B1	F1_1	3342101	protein_coding	C->CGG	kdsD
B1	F2_1	3342101	protein_coding	C->CGG	kdsD
B2	M22_2	3350046	protein_coding	C->CG	elbB
B2	M5_2	3350176	protein_coding	A->ACC	elbB
B2	M20_2	3350177	protein_coding	A->ACCC	elbB
B2	M20_2	3350177	protein_coding	A->ACCCC	elbB
B2	M23_2	3350177	protein_coding	A->ACCC	elbB
B2	M14_2	3350177	protein_coding	A->ACCC	elbB
B2	M14_2	3350177	protein_coding	A->ACCCC	elbB
B1	F15_1	3350177	protein_coding	A->AC	elbB
A2	K16_2	3350177	protein_coding	A->ACC	elbB
A2	K24_2	3350177	protein_coding	A->AC	elbB
A1	R25_1	3350177	protein_coding	A->AC	elbB
B2	M20_2	3355883	protein_coding	GA->G	gltB
B1	F16_1	3356961	protein_coding	A->AG	gltB
A1	R7_1	3356525	protein_coding	GA->G	gltB
A2	K19_2	3360174	protein_coding	CG->C	gltD
B2	M21_2	3362811	protein_coding	TA->T	yhcD
B2	M6_2	3363011	protein_coding	GA->G	yhcD
B1	F6_1	3363110	protein_coding	G->GA	yhcD
B1	F14_1	3363011	protein_coding	GA->G	yhcD
B1	F19_1	3362854	protein_coding	T->TC	yhcD
A2	K24_2	3363011	protein_coding	GA->G	yhcD
A2	K17_2	3369782	protein_coding	T->TC	nanK
A2	K1_2	3371318	protein_coding	T->TG	nanT
A1	R11_1	3372105	protein_coding	GC->G	nanT
A2	K11_2	3375889	protein_coding	A->AGG	dcuD
A1	R21_1	3375889	protein_coding	A->AGG	dcuD
B1	F24_1	3376629	protein_coding	GC->G	sspB
D2	V24_2	3376606	protein_coding	CG->C	sspB
B2	M3_2	3379259	protein_coding	T->TC	zapE
B2	M8_2	3379259	protein_coding	T->TC	zapE
B1	F6_1	3379259	protein_coding	T->TC	zapE
B1	F16_1	3379259	protein_coding	TC->T	zapE
B1	F8_1	3379259	protein_coding	T->TC	zapE
B1	F18_1	3379259	protein_coding	TC->T	zapE
A2	K7_2	3379259	protein_coding	T->TC	zapE
A2	K25_2	3379259	protein_coding	T->TC	zapE
A2	K17_2	3379259	protein_coding	T->TC	zapE
A1	R1_1	3379259	protein_coding	T->TC	zapE
D2	V14_2	3389577	protein_coding	ACCG->A	aaeR
C2	R14_2	3390690	protein_coding	G->GT	tldD
A2	K6_2	3408822	protein_coding	GT->G	panF
A2	K23_2	3409220	protein_coding	T->TG	prmA
B2	M19_2	3410585	protein_coding	TA->T	dusB
B2	M18_2	3410585	protein_coding	TA->T	dusB
A1	R23_1	3411020	protein_coding	GC->G	dusB
B1	F15_1	3421755	protein_coding	GT->G	yhdY
A2	K10_2	3422792	protein_coding	G->GC	yhdZ
A2	K11_2	3426371	rRNA	GT->G	rrlD
D1	β15_1	3426725	rRNA	ACGTC->A	rrlD
B2	M25_2	3432988	protein_coding	G->GC	smf
B1	F20_1	3432988	protein_coding	G->GCC	smf
A1	R22_1	3432988	protein_coding	G->GC	smf
A1	R4_1	3432988	protein_coding	G->GC	smf
A1	R6_1	3432988	protein_coding	G->GC	smf
B1	F8_1	3435972	protein_coding	G->GC	rsmB
B1	F22_1	3438463	protein_coding	TA->T	arfA
B2	M24_2	3453606	protein_coding	A->AG	gspB
B2	M23_2	3455140	protein_coding	GC->G	gspA
B1	F12_1	3454080	protein_coding	AT->A	gspA
B2	M10_2	3456797	protein_coding	G->GCC	gspD
B2	M9_2	3456797	protein_coding	G->GC	gspD
B1	F1_1	3462838	protein_coding	T->TG	gspJ
A1	R5_1	3462838	protein_coding	T->TGG	gspJ
B1	F3_1	3481161	protein_coding	TC->T	kefG
B2	M22_2	3484082	protein_coding	T->TCCC	yheT
B2	M12_2	3484082	protein_coding	T->TCCC	yheT
B1	F14_1	3484082	protein_coding	T->TCC	yheT
A2	K15_2	3484540	protein_coding	GACC->G	prkB
A1	R21_1	3494308	protein_coding	GT->G	nirB
A1	R17_1	3494631	protein_coding	C->CA	nirB
B1	F12_1	3511738	protein_coding	C->CA	yhfZ
A2	K3_2	3522186	protein_coding	GC->G	hofM
A2	K8_2	3526993	protein_coding	C->CG	igaA
B1	F16_1	3549786	protein_coding	G->GC	malQ
B2	M1_2	3551855	protein_coding	C->CG	malP
B2	M21_2	3554420	protein_coding	AC->A	malT
A2	K14_2	3594747	protein_coding	TC->T	livM
B1	F24_1	3610787	protein_coding	GC->G	yhhS
A2	K9_2	3610787	protein_coding	G->GC	yhhS
B1	F14_1	3613505	protein_coding	TC->T	acpT
A2	K8_2	3636280	protein_coding	G->GC	yhiN
A1	R22_1	3636280	protein_coding	GC->G	yhiN
B1	F1_1	3639577	protein_coding	GC->G	uspB
A1	R22_1	3658464	protein_coding	C->CA	gadE
B1	F12_1	3659074	ncRNA	AT->A	gadF
B2	M11_2	3664357	protein_coding	T->TGG	gadW
B2	M21_2	3664357	protein_coding	T->TGG	gadW
B2	M16_2	3664357	protein_coding	T->TGG	gadW
B1	F3_1	3664357	protein_coding	T->TGG	gadW
B1	F12_1	3664357	protein_coding	T->TGG	gadW
B1	F12_1	3664357	protein_coding	T->TGGG	gadW
B1	F2_1	3664357	protein_coding	T->TGG	gadW
B2	M22_2	3664961	ncRNA	GT->G	gadY
B2	M9_2	3664961	ncRNA	GT->G	gadY
B2	M17_2	3664961	ncRNA	GTT->G	gadY
B2	M25_2	3668538	protein_coding	G->GC	ccp
B2	M14_2	3668538	protein_coding	G->GC	ccp
B1	F22_1	3668538	protein_coding	GC->G	ccp
B1	F2_1	3668538	protein_coding	GC->G	ccp
B1	F23_1	3670547	protein_coding	CG->C	treF
A1	R25_1	3678007	protein_coding	G->GT	yhjG
B2	M5_2	3681789	protein_coding	T->TG	yhjJ
A2	K2_2	3681789	protein_coding	T->TG	yhjJ
D1	β5_1	3688619	protein_coding	G->GT	bcsC
B1	F16_1	3690287	protein_coding	AGAC->A	bcsB
A2	K23_2	3697028	protein_coding	GA->G	bcsE
B1	F13_1	3699616	protein_coding	T->TC	bcsG
A2	K1_2	3709555	protein_coding	G->GC	eptB
A1	R14_1	3709555	protein_coding	G->GCC	eptB
B2	M11_2	3712918	protein_coding	CT->C	yhjY
B1	F3_1	3712918	protein_coding	C->CT	yhjY
A1	R12_1	3712918	protein_coding	CT->C	yhjY
A1	R10_1	3714803	protein_coding	CT->C	bisC
C2	R9_2	3720113	protein_coding	CT->C	cspA
B2	M11_2	3728110	protein_coding	T->TCC	xylB
B2	M20_2	3728110	protein_coding	T->TCC	xylB
B2	M3_2	3728110	protein_coding	TC->T	xylB
B2	M21_2	3728110	protein_coding	T->TCC	xylB
B1	F19_1	3728884	protein_coding	TC->T	xylB
B1	F12_1	3728110	protein_coding	TC->T	xylB
B1	F8_1	3728110	protein_coding	TC->T	xylB
A2	K8_2	3728110	protein_coding	T->TC	xylB
A2	K18_2	3728110	protein_coding	T->TC	xylB
A2	K18_2	3728110	protein_coding	T->TCC	xylB
A2	K23_2	3728110	protein_coding	TC->T	xylB
A2	K1_2	3728110	protein_coding	T->TC	xylB
A2	K17_2	3728110	protein_coding	TC->T	xylB
A2	K4_2	3728110	protein_coding	TC->T	xylB
A1	R17_1	3728110	protein_coding	TC->T	xylB
B1	F10_1	3740494	protein_coding	GA->G	avtA
B2	M17_2	3747679	protein_coding	T->TG	lyxK
B2	M13_2	3750295	protein_coding	CA->C	sgbE
B2	M20_2	3760126	protein_coding	A->AG	selA
B1	F2_1	3760126	protein_coding	A->AG	selA
B1	F24_1	3760126	protein_coding	A->AG	selA
B2	M10_2	3766588	protein_coding	C->CA	yibA
C2	R25_2	3769665	protein_coding	TA->T	yibV
B2	M12_2	3773035	protein_coding	T->TG	mtlA
B1	F13_1	3776137	protein_coding	T->TA	mtlR
A2	K3_2	3785271	protein_coding	TA->T	gpmM
B2	M3_2	3798651	protein_coding	AT->A	waaU
B2	M13_2	3803765	protein_coding	G->GT	waaB
A2	K1_2	3805048	protein_coding	CT->C	waaS
B1	F8_1	3805978	protein_coding	C->CT	waaG
B1	F1_1	3810698	protein_coding	GT->G	mutM
B2	M22_2	3817374	protein_coding	G->GA	yicC
B1	F25_1	3834422	protein_coding	C->CGG	yicI
B1	F23_1	3834422	protein_coding	C->CGG	yicI
B1	F18_1	3834422	protein_coding	C->CGG	yicI
A1	R12_1	3834422	protein_coding	C->CG	yicI
A1	R24_1	3840791	protein_coding	G->GC	nepI
A2	K4_2	3843515	protein_coding	GC->G	adeQ
B1	F1_1	3850443	protein_coding	GC->G	uhpA
B1	F12_1	3859296	protein_coding	CT->C	yidK
B2	M21_2	3864052	protein_coding	T->TG	yidP
B1	F1_1	3864646	protein_coding	T->TGG	yidE
A2	K8_2	3873091	protein_coding	GC->G	dgoA
B2	M12_2	3875761	protein_coding	G->GA	yidX
B2	M23_2	3884037	protein_coding	CA->C	ysdD
D2	V20_2	3888806	protein_coding	AT->A	tnaA
B2	M4_2	3892167	protein_coding	GC->G	mdtL
B1	F16_1	3892167	protein_coding	GC->G	mdtL
A1	R6_1	3892456	protein_coding	CG->C	mdtL
B1	F25_1	3893611	protein_coding	C->CA	yidZ
A2	K18_2	3893973	protein_coding	T->TC	yieE
B2	M19_2	3902308	protein_coding	AT->A	bglB
B2	M18_2	3902308	protein_coding	AT->A	bglB
B2	M17_2	3904417	protein_coding	GC->G	bglF
A2	K15_2	3905556	protein_coding	GC->G	bglF
B2	M22_2	3931554	protein_coding	A->AGG	kup
B2	M5_2	3931554	protein_coding	A->AGGG	kup
B2	M3_2	3931554	protein_coding	A->AGG	kup
B2	M21_2	3931554	protein_coding	A->AGGGG	kup
B2	M4_2	3931554	protein_coding	AG->A	kup
B1	F6_1	3932809	protein_coding	C->CA	kup
B1	F16_1	3931554	protein_coding	A->AG	kup
B1	F12_1	3931554	protein_coding	A->AG	kup
A2	K23_2	3931554	protein_coding	A->AG	kup
A2	K1_2	3931554	protein_coding	A->AG	kup
A1	R20_1	3931554	protein_coding	A->AG	kup
A1	R3_1	3931554	protein_coding	A->AG	kup
B2	M19_2	3936241	protein_coding	C->CA	rbsC
B2	M18_2	3936241	protein_coding	C->CA	rbsC
B2	M10_2	3944108	rRNA	T->TG	rrlC
B2	M9_2	3944108	rRNA	T->TG	rrlC
B2	M25_2	3944108	rRNA	T->TG	rrlC
B2	M17_2	3944114	rRNA	GA->G	rrlC
B1	F3_1	3944114	rRNA	GA->G	rrlC
B1	F12_1	3944108	rRNA	T->TG	rrlC
B1	F18_1	3944114	rRNA	GA->G	rrlC
B1	F1_1	3944108	rRNA	T->TG	rrlC
B1	F15_1	3946342	rRNA	A->AG	rrlC
B1	F24_1	3944108	rRNA	T->TG	rrlC
B1	F10_1	3944108	rRNA	T->TG	rrlC
A2	K10_2	3946342	rRNA	A->AG	rrlC
A2	K22_2	3946342	rRNA	A->AG	rrlC
A2	K17_2	3946342	rRNA	A->AG	rrlC
A1	R20_1	3946342	rRNA	A->AG	rrlC
A1	R14_1	3946342	rRNA	A->AG	rrlC
A1	R23_1	3946342	rRNA	A->AG	rrlC
A1	R3_1	3946342	rRNA	A->AG	rrlC
A2	K24_2	3948799	protein_coding	CG->C	yifB
B2	M15_2	3953738	protein_coding	C->CG	ilvD
B1	F1_1	3965549	protein_coding	CT->C	rhlB
B2	M3_2	3969236	protein_coding	T->TG	wzzE
A2	K9_2	3970026	protein_coding	C->CG	wzzE
B2	M8_2	3980951	protein_coding	T->TG	yifK
B1	F14_1	3980951	protein_coding	T->TG	yifK
B1	F5_1	3980951	protein_coding	T->TG	yifK
A2	K4_2	3980951	protein_coding	T->TGGGG	yifK
A1	R15_1	3980951	protein_coding	T->TG	yifK
A1	R3_1	3980951	protein_coding	T->TG	yifK
A1	R11_1	3980951	protein_coding	T->TGGGG	yifK
B2	M10_2	3982676	tRNA	T->TC	leuT
B1	F3_1	3982676	tRNA	TC->T	leuT
A2	K3_2	3982676	tRNA	T->TC	leuT
A2	K23_2	3982676	tRNA	T->TC	leuT
A2	K5_2	3982676	tRNA	T->TC	leuT
A2	K20_2	3982676	tRNA	T->TC	leuT
A1	R22_1	3982676	tRNA	T->TC	leuT
B2	M20_2	3988977	protein_coding	C->CT	hemX
A2	K9_2	3998897	protein_coding	TA->T	uvrD
B2	M15_2	4002702	protein_coding	G->GCC	yigF
B2	M6_2	4002702	protein_coding	G->GCC	yigF
B2	M19_2	4038937	rRNA	A->AG	rrlA
B2	M1_2	4038937	rRNA	A->AG	rrlA
B2	M21_2	4038937	rRNA	A->AG	rrlA
B2	M18_2	4038937	rRNA	A->AG	rrlA
B1	F6_1	4038937	rRNA	A->AG	rrlA
A2	K25_2	4037923	rRNA	T->TG	rrlA
A2	K12_2	4037702	rRNA	C->CG	rrlA
A1	R15_1	4038937	rRNA	A->AG	rrlA
A1	R2_1	4038937	rRNA	A->AG	rrlA
B1	F25_1	4060837	protein_coding	TG->T	yihL
B1	F23_1	4060837	protein_coding	TG->T	yihL
A2	K16_2	4060837	protein_coding	TG->T	yihL
A2	K20_2	4060837	protein_coding	TG->T	yihL
A1	R15_1	4060837	protein_coding	TG->T	yihL
A1	R16_1	4060837	protein_coding	T->TG	yihL
B2	M24_2	4074912	protein_coding	GA->G	yihW
B1	F22_1	4074912	protein_coding	GA->G	yihW
A1	R9_1	4080956	protein_coding	C->CG	fdhE
A1	R17_1	4088228	protein_coding	TCGG->T	frvR
B2	M19_2	4095808	protein_coding	T->TCC	rhaA
B2	M6_2	4095808	protein_coding	T->TCC	rhaA
B2	M18_2	4095808	protein_coding	T->TCC	rhaA
B1	F23_1	4095808	protein_coding	T->TCCC	rhaA
B1	F18_1	4095808	protein_coding	T->TC	rhaA
B1	F1_1	4095808	protein_coding	T->TCCCC	rhaA
B1	F7_1	4095808	protein_coding	T->TC	rhaA
B1	F5_1	4095808	protein_coding	T->TCCC	rhaA
B2	M9_2	4101851	protein_coding	G->GT	kdgT
A2	K18_2	4101721	protein_coding	C->CGG	kdgT
A2	K23_2	4101721	protein_coding	C->CGG	kdgT
A2	K11_2	4101721	protein_coding	C->CGGG	kdgT
A2	K15_2	4101721	protein_coding	C->CGG	kdgT
A2	K17_2	4101721	protein_coding	C->CGG	kdgT
A1	R10_1	4101778	protein_coding	C->CGG	kdgT
A1	R6_1	4101721	protein_coding	C->CGGG	kdgT
A1	R24_1	4101721	protein_coding	C->CGG	kdgT
A2	K5_2	4109948	protein_coding	C->CT	cdh
B1	F16_1	4120288	protein_coding	AG->A	menA
A2	K5_2	4133914	protein_coding	C->CGG	katG
A1	R18_1	4133914	protein_coding	C->CGG	katG
A2	K7_2	4136597	protein_coding	T->TG	yijE
A2	K25_2	4136597	protein_coding	T->TG	yijE
A2	K11_2	4151189	protein_coding	GC->G	ppc
B1	F20_1	4221234	protein_coding	A->AT	arpA
B1	F15_1	4221935	protein_coding	AT->A	arpA
B2	M21_2	4227776	protein_coding	TG->T	yjbB
B2	M12_2	4231451	protein_coding	C->CT	yjbD
A1	R5_1	4239240	protein_coding	C->CG	yjbH
B2	M12_2	4241329	protein_coding	GC->G	xylE
A1	R18_1	4241328	protein_coding	G->GC	xylE
B1	F22_1	4260557	protein_coding	TA->T	yjbL
A2	K19_2	4265984	protein_coding	C->CG	alr
A2	K12_2	4265984	protein_coding	C->CG	alr
A1	R20_1	4265984	protein_coding	C->CGGGG	alr
A1	R2_1	4265984	protein_coding	C->CG	alr
A1	R7_1	4265984	protein_coding	C->CGGGG	alr
A1	R18_1	4272038	protein_coding	C->CT	uvrA
A1	R23_1	4275883	protein_coding	CT->C	pdeC
A1	R20_1	4277293	protein_coding	AT->A	soxS
A1	R18_1	4280801	protein_coding	C->CT	yjcE
B2	M10_2	4287185	protein_coding	C->CG	acs
B2	M17_2	4285996	protein_coding	GC->G	acs
B2	M3_2	4293099	protein_coding	T->TG	nrfE
B2	M21_2	4293099	protein_coding	T->TG	nrfE
B1	F19_1	4293099	protein_coding	T->TG	nrfE
A2	K6_2	4293099	protein_coding	T->TG	nrfE
A1	R14_1	4307756	protein_coding	G->GC	alsK
A1	R22_1	4312196	protein_coding	CA->C	alsR
A1	R1_1	4314850	protein_coding	GC->G	phnP
B2	M10_2	4323471	protein_coding	GC->G	phnD
B1	F3_1	4329888	protein_coding	T->TG	yjcZ
B1	F4_1	4329888	protein_coding	TG->T	yjcZ
A2	K10_2	4329888	protein_coding	T->TGGG	yjcZ
A2	K18_2	4329888	protein_coding	T->TGG	yjcZ
A1	R4_1	4329888	protein_coding	T->TGG	yjcZ
A1	R24_1	4329888	protein_coding	T->TGG	yjcZ
B2	M5_2	4348054	protein_coding	G->GT	dcuB
A1	R23_1	4359640	protein_coding	A->AC	cadB
A2	K13_2	4361440	protein_coding	GA->G	cadC
A2	K20_2	4385924	protein_coding	GA->G	yjeO
B2	M20_2	4395068	protein_coding	TG->T	nnr
B2	M23_2	4395073	protein_coding	GA->G	nnr
B1	F23_1	4395073	protein_coding	GA->G	nnr
B1	F8_1	4394166	protein_coding	TG->T	nnr
B1	F8_1	4395068	protein_coding	TG->T	nnr
A1	R2_1	4394865	protein_coding	C->CG	nnr
C2	R18_2	4408897	protein_coding	TA->T	rnr
B1	F3_1	4415881	protein_coding	C->CG	aidB
A1	R11_1	4424285	protein_coding	GC->G	ulaF
B1	F18_1	4436058	protein_coding	G->GT	cpdB
A1	R18_1	4443924	protein_coding	TG->T	tamA
B2	M25_2	4448836	protein_coding	GC->G	chpB
B2	M16_2	4453430	protein_coding	TG->T	ytfT
A2	K13_2	4456531	protein_coding	GA->G	mpl
A1	R22_1	4458740	protein_coding	T->TG	pmbA
B2	M5_2	4465895	protein_coding	C->CTT	treB
A2	K13_2	4469647	protein_coding	G->GA	mgtA
B2	M8_2	4472418	protein_coding	C->CA	pyrL
B1	F13_1	4472418	protein_coding	CA->C	pyrL
A1	R4_1	4475556	protein_coding	C->CG	yjgL
B2	M21_2	4488572	protein_coding	T->TC	yjgR
B1	F22_1	4488572	protein_coding	T->TC	yjgR
A2	K23_2	4488572	protein_coding	T->TCCC	yjgR
A2	K22_2	4488572	protein_coding	T->TC	yjgR
A2	K9_2	4488572	protein_coding	T->TCCC	yjgR
A2	K13_2	4488572	protein_coding	T->TC	yjgR
A2	K5_2	4488572	protein_coding	T->TCCC	yjgR
A2	K11_2	4488572	protein_coding	T->TC	yjgR
A1	R22_1	4488572	protein_coding	T->TCCC	yjgR
A1	R12_1	4488572	protein_coding	T->TCCCC	yjgR
A1	R4_1	4488572	protein_coding	T->TCCC	yjgR
A1	R17_1	4488572	protein_coding	T->TCCC	yjgR
A1	R24_1	4488572	protein_coding	T->TCCC	yjgR
B1	F6_1	4494067	protein_coding	C->CA	idnD
B1	F5_1	4494067	protein_coding	C->CA	idnD
B2	M22_2	4503164	protein_coding	T->TG	insG
A2	K22_2	4503164	protein_coding	T->TG	insG
B2	M3_2	4506185	protein_coding	G->GA	yjhC
B1	F1_1	4506185	protein_coding	GA->G	yjhC
A1	R18_1	4506185	protein_coding	GA->G	yjhC
B2	M23_2	4517945	protein_coding	T->TCC	fecI
B2	M6_2	4517945	protein_coding	T->TCC	fecI
B1	F16_1	4517945	protein_coding	T->TC	fecI
B1	F23_1	4517945	protein_coding	T->TCCC	fecI
B1	F1_1	4517945	protein_coding	T->TC	fecI
B1	F10_1	4517945	protein_coding	T->TCCC	fecI
A1	R7_1	4517945	protein_coding	T->TC	fecI
B1	F25_1	4521059	protein_coding	GCAC->G	yjhF
A2	K6_2	4521059	protein_coding	GCAC->G	yjhF
B2	M14_2	4525407	protein_coding	GT->G	yjhI
A2	K15_2	4530064	protein_coding	A->AGGG	sgcC
B2	M9_2	4530525	protein_coding	CT->C	sgcB
B1	F19_1	4533894	protein_coding	G->GT	topAI
C2	R1_2	4542173	protein_coding	T->TGAC	fimE
C2	R21_2	4542173	protein_coding	T->TGAC	fimE
C1	P24_1	4542173	protein_coding	T->TGAC	fimE
B1	F14_1	4543399	protein_coding	CT->C	fimA
B1	F12_1	4543271	protein_coding	CA->C	fimA
B2	M10_2	4544059	protein_coding	AG->A	fimI
A1	R22_1	4547732	protein_coding	A->AG	fimD
A1	R24_1	4546387	protein_coding	TG->T	fimD
B2	M25_2	4556760	protein_coding	G->GT	ytiD
B2	M17_2	4556760	protein_coding	G->GT	ytiD
B1	F19_1	4556760	protein_coding	G->GT	ytiD
B1	F15_1	4556760	protein_coding	GT->G	ytiD
A2	K18_2	4556760	protein_coding	GT->G	ytiD
A2	K17_2	4556760	protein_coding	GT->G	ytiD
A1	R25_1	4557725	protein_coding	TA->T	hypT
B2	M17_2	4559844	protein_coding	GC->G	yjiG
B1	F24_1	4561858	protein_coding	G->GC	yjiJ
B2	M6_2	4571915	protein_coding	A->AGG	yjiS
B1	F21_1	4571915	protein_coding	A->AG	yjiS
B1	F7_1	4577061	protein_coding	AC->A	mcrC
B1	F18_1	4580854	protein_coding	G->GC	hsdS
A2	K23_2	4580854	protein_coding	G->GC	hsdS
A1	R3_1	4580095	protein_coding	A->ACC	hsdS
A1	R23_1	4584400	protein_coding	TG->T	hsdR
B2	M5_2	4590086	protein_coding	CG->C	btsT
B2	M8_2	4591185	protein_coding	T->TC	btsT
B2	M3_2	4591960	protein_coding	G->GA	tsr
B1	F23_1	4593634	protein_coding	GC->G	lgoT
B1	F13_1	4596501	protein_coding	CG->C	lgoD
B1	F23_1	4598760	protein_coding	A->AG	opgB
A2	K5_2	4601633	protein_coding	AG->A	yjjB
B1	F5_1	4604344	protein_coding	C->CT	bglJ
B2	M1_2	4606086	tRNA	AG->A	leuV
B2	M11_2	4606086	tRNA	AG->A	leuV
B2	M12_2	4606086	tRNA	A->AGG	leuV
B2	M15_2	4606086	tRNA	AG->A	leuV
B2	M13_2	4606086	tRNA	A->AG	leuV
B2	M3_2	4606086	tRNA	A->AGG	leuV
B2	M16_2	4606086	tRNA	A->AG	leuV
B1	F16_1	4606086	tRNA	AG->A	leuV
B1	F20_1	4606086	tRNA	AG->A	leuV
B1	F23_1	4606086	tRNA	A->AGG	leuV
B1	F23_1	4606086	tRNA	A->AGGG	leuV
B1	F10_1	4606086	tRNA	A->AGG	leuV
A2	K13_2	4606086	tRNA	AG->A	leuV
A1	R10_1	4606086	tRNA	A->AGG	leuV
A1	R25_1	4606086	tRNA	A->AGG	leuV
B2	M22_2	4606207	tRNA	A->AGGGG	leuP
B2	M24_2	4606207	tRNA	A->AGGG	leuP
B2	M23_2	4606207	tRNA	A->AGGG	leuP
B2	M23_2	4606207	tRNA	A->AGGGG	leuP
B2	M25_2	4606207	tRNA	A->AGGG	leuP
B2	M25_2	4606207	tRNA	A->AGGGG	leuP
B2	M21_2	4606207	tRNA	A->AGGG	leuP
B2	M21_2	4606207	tRNA	A->AGGGG	leuP
A1	R3_1	4606207	tRNA	A->AG	leuP
A1	R11_1	4606207	tRNA	AG->A	leuP
A1	R6_1	4606207	tRNA	A->AG	leuP
A1	R25_1	4606207	tRNA	A->AG	leuP
A1	R1_1	4606207	tRNA	AG->A	leuP
B2	M22_2	4606322	tRNA	AG->A	leuQ
B2	M11_2	4606322	tRNA	AG->A	leuQ
B2	M24_2	4606322	tRNA	A->AG	leuQ
B2	M6_2	4606322	tRNA	A->AG	leuQ
B1	F6_1	4606322	tRNA	A->AG	leuQ
B1	F14_1	4606322	tRNA	AG->A	leuQ
B1	F23_1	4606322	tRNA	A->AG	leuQ
B1	F5_1	4606322	tRNA	A->AG	leuQ
B1	F5_1	4607221	protein_coding	G->GC	rsmC
B2	M17_2	4620527	protein_coding	TG->T	deoB
B2	M15_2	4621787	protein_coding	CT->C	yjjJ
B2	M20_2	4623111	protein_coding	GC->G	lplA
B1	F3_1	4637734	protein_coding	GA->G	creC
B1	F4_1	4637734	protein_coding	GA->G	creC
B1	F24_1	4637734	protein_coding	GA->G	creC
B2	M12_2	4639354	protein_coding	T->TG	creD
B2	M10_2	388669	intergenic	GC->G	-
B2	M10_2	391697	intergenic	T->TGG	-
B2	M10_2	1157579	intergenic	G->GT	-
B2	M10_2	1226371	intergenic	AT->A	-
B2	M10_2	1712512	intergenic	A->ACC	-
B2	M10_2	1804803	intergenic	CA->C	-
B2	M10_2	2988244	intergenic	GT->G	-
B2	M10_2	2990999	intergenic	GA->G	-
B2	M10_2	3742699	intergenic	C->CA	-
B2	M10_2	4609329	intergenic	T->TCCC	-
B2	M10_2	4609329	intergenic	T->TCCCC	-
B2	M19_2	2364356	intergenic	GA->G	-
B2	M19_2	2517905	intergenic	A->AG	-
B2	M19_2	2785072	intergenic	TA->T	-
B2	M19_2	2976101	intergenic	G->GA	-
B2	M19_2	3087937	intergenic	C->CAA	-
B2	M19_2	3284128	intergenic	T->TA	-
B2	M19_2	4410044	intergenic	GTT->G	-
B2	M1_2	780841	intergenic	C->CT	-
B2	M1_2	987000	intergenic	GT->G	-
B2	M1_2	1370035	intergenic	GT->G	-
B2	M1_2	1671708	intergenic	G->GC	-
B2	M1_2	1712512	intergenic	A->ACC	-
B2	M1_2	1988100	intergenic	G->GC	-
B2	M1_2	2462880	intergenic	T->TC	-
B2	M1_2	2976303	intergenic	C->CA	-
B2	M1_2	3060764	intergenic	AT->A	-
B2	M1_2	3915442	intergenic	A->AGG	-
B2	M1_2	3915500	intergenic	CA->C	-
B2	M1_2	3931258	intergenic	CT->C	-
B2	M22_2	584479	intergenic	G->GT	-
B2	M22_2	1124102	intergenic	A->AG	-
B2	M22_2	1821859	intergenic	CA->C	-
B2	M22_2	2620200	intergenic	C->CA	-
B2	M22_2	2767438	intergenic	A->ACCCC	-
B2	M22_2	2976101	intergenic	G->GA	-
B2	M22_2	3195072	intergenic	C->CG	-
B2	M11_2	218827	intergenic	CA->C	-
B2	M11_2	1419714	intergenic	T->TGGG	-
B2	M11_2	2462880	intergenic	TC->T	-
B2	M11_2	2767438	intergenic	A->AC	-
B2	M11_2	2863560	intergenic	C->CT	-
B2	M11_2	3836528	intergenic	G->GC	-
B2	M12_2	107544	intergenic	GT->G	-
B2	M12_2	518315	intergenic	T->TG	-
B2	M12_2	951185	intergenic	CA->C	-
B2	M12_2	1121130	intergenic	A->AT	-
B2	M12_2	1419714	intergenic	T->TGGG	-
B2	M12_2	1622816	intergenic	GA->G	-
B2	M12_2	1879354	intergenic	G->GT	-
B2	M12_2	1888015	intergenic	C->CA	-
B2	M12_2	1923328	intergenic	G->GT	-
B2	M12_2	2462880	intergenic	TC->T	-
B2	M12_2	2483469	intergenic	CA->C	-
B2	M12_2	2765787	intergenic	G->GC	-
B2	M12_2	2767438	intergenic	A->AC	-
B2	M12_2	3309000	intergenic	G->GC	-
B2	M15_2	301	intergenic	C->CT	-
B2	M15_2	311480	intergenic	TC->T	-
B2	M15_2	446794	intergenic	CT->C	-
B2	M15_2	1097030	intergenic	A->AG	-
B2	M15_2	1583723	intergenic	CT->C	-
B2	M15_2	1594248	intergenic	TC->T	-
B2	M15_2	1622816	intergenic	G->GA	-
B2	M15_2	1655238	intergenic	C->CA	-
B2	M15_2	1712512	intergenic	A->ACC	-
B2	M15_2	2087280	intergenic	T->TG	-
B2	M15_2	2227334	intergenic	A->AC	-
B2	M15_2	2765787	intergenic	G->GC	-
B2	M15_2	2767438	intergenic	A->AC	-
B2	M15_2	2767500	intergenic	T->TCC	-
B2	M15_2	3385845	intergenic	C->CT	-
B2	M15_2	3905630	intergenic	CA->C	-
B2	M15_2	4575486	intergenic	T->TG	-
B2	M15_2	4639553	intergenic	TA->T	-
B2	M24_2	131468	intergenic	CT->C	-
B2	M24_2	451817	intergenic	CG->C	-
B2	M24_2	1426022	intergenic	GA->G	-
B2	M24_2	2227334	intergenic	A->ACCC	-
B2	M24_2	2407489	intergenic	T->TG	-
B2	M24_2	2765787	intergenic	G->GC	-
B2	M24_2	3895220	intergenic	TA->T	-
B2	M24_2	3905643	intergenic	G->GA	-
B2	M24_2	3931176	intergenic	A->AG	-
B2	M24_2	4609329	intergenic	T->TCC	-
B2	M13_2	1370035	intergenic	GT->G	-
B2	M13_2	1950554	intergenic	G->GC	-
B2	M13_2	2185868	intergenic	TG->T	-
B2	M13_2	2192987	intergenic	C->CA	-
B2	M13_2	2767500	intergenic	T->TCC	-
B2	M13_2	3815800	intergenic	C->CA	-
B2	M13_2	4535109	intergenic	TG->T	-
B2	M5_2	607580	intergenic	GA->G	-
B2	M5_2	1279513	intergenic	C->CT	-
B2	M5_2	1594124	intergenic	G->GCC	-
B2	M5_2	1632424	intergenic	C->CA	-
B2	M5_2	1818543	intergenic	G->GC	-
B2	M5_2	1995643	intergenic	CA->C	-
B2	M5_2	2227334	intergenic	A->ACCCC	-
B2	M5_2	2695578	intergenic	A->AGG	-
B2	M5_2	3000146	intergenic	G->GC	-
B2	M5_2	3639871	intergenic	GT->G	-
B2	M9_2	85592	intergenic	GT->G	-
B2	M9_2	257910	intergenic	T->TGC	-
B2	M9_2	476447	intergenic	TG->T	-
B2	M9_2	1097169	intergenic	AG->A	-
B2	M9_2	1988100	intergenic	GC->G	-
B2	M9_2	2288554	intergenic	G->GC	-
B2	M9_2	2462878	intergenic	ACT->A	-
B2	M9_2	2462879	intergenic	CT->*	-
B2	M9_2	2462879	intergenic	CT->C	-
B2	M9_2	2900297	intergenic	CA->C	-
B2	M9_2	2976303	intergenic	CA->C	-
B2	M9_2	3107007	intergenic	G->GT	-
B2	M20_2	515858	intergenic	T->TCC	-
B2	M20_2	987000	intergenic	GT->G	-
B2	M20_2	1097500	intergenic	T->TCC	-
B2	M20_2	1582627	intergenic	T->TA	-
B2	M20_2	2029444	intergenic	A->AT	-
B2	M20_2	2227334	intergenic	A->AC	-
B2	M20_2	2754776	intergenic	T->TA	-
B2	M20_2	2765787	intergenic	G->GC	-
B2	M20_2	2877939	intergenic	G->GC	-
B2	M20_2	3469961	intergenic	G->GA	-
B2	M20_2	4200149	intergenic	G->GC	-
B2	M20_2	4269060	intergenic	A->AG	-
B2	M20_2	4597066	intergenic	GT->G	-
B2	M3_2	632010	intergenic	A->AG	-
B2	M3_2	1097211	intergenic	A->AG	-
B2	M3_2	1121223	intergenic	CA->C	-
B2	M3_2	1370035	intergenic	GT->G	-
B2	M3_2	1555700	intergenic	T->TGG	-
B2	M3_2	1936524	intergenic	GA->G	-
B2	M3_2	2185868	intergenic	T->TG	-
B2	M3_2	3083825	intergenic	T->TA	-
B2	M3_2	3552972	intergenic	T->TA	-
B2	M3_2	3915442	intergenic	A->AGG	-
B2	M3_2	4492577	intergenic	A->AGG	-
B2	M3_2	4609329	intergenic	T->TCC	-
B2	M23_2	278988	intergenic	CG->C	-
B2	M23_2	321557	intergenic	T->TG	-
B2	M23_2	1579447	intergenic	AT->A	-
B2	M23_2	1594124	intergenic	G->GC	-
B2	M23_2	1757268	intergenic	A->AT	-
B2	M23_2	1932066	intergenic	CA->C	-
B2	M23_2	2197467	intergenic	C->CA	-
B2	M23_2	2765787	intergenic	GC->G	-
B2	M23_2	3477863	intergenic	TA->T	-
B2	M23_2	3915442	intergenic	A->AGGG	-
B2	M23_2	4595913	intergenic	C->CA	-
B2	M25_2	632010	intergenic	A->AG	-
B2	M25_2	982940	intergenic	T->TG	-
B2	M25_2	1124102	intergenic	A->AG	-
B2	M25_2	1818543	intergenic	GC->G	-
B2	M25_2	2227334	intergenic	A->ACCC	-
B2	M25_2	2462880	intergenic	T->TC	-
B2	M25_2	2754776	intergenic	T->TA	-
B2	M25_2	2900297	intergenic	C->CA	-
B2	M25_2	3238555	intergenic	GT->G	-
B2	M25_2	3950463	intergenic	CG->C	-
B2	M25_2	4251853	intergenic	A->AT	-
B2	M21_2	190794	intergenic	C->CT	-
B2	M21_2	1124102	intergenic	A->AG	-
B2	M21_2	1212080	intergenic	A->ACCC	-
B2	M21_2	1239989	intergenic	C->CA	-
B2	M21_2	1594124	intergenic	G->GC	-
B2	M21_2	2227334	intergenic	A->ACCCC	-
B2	M21_2	2227344	intergenic	CAA->C	-
B2	M21_2	2288554	intergenic	GC->G	-
B2	M21_2	2462880	intergenic	TC->T	-
B2	M21_2	3477863	intergenic	TA->T	-
B2	M21_2	3699915	intergenic	T->TCC	-
B2	M21_2	3722284	intergenic	T->TA	-
B2	M21_2	3905630	intergenic	CA->C	-
B2	M14_2	149657	intergenic	T->TG	-
B2	M14_2	1978434	intergenic	AG->A	-
B2	M14_2	2227334	intergenic	A->ACCCC	-
B2	M14_2	2227344	intergenic	CAA->C	-
B2	M14_2	3069949	intergenic	G->GA	-
B2	M14_2	3110588	intergenic	CT->C	-
B2	M14_2	3186103	intergenic	G->GCC	-
B2	M14_2	3905630	intergenic	CA->C	-
B2	M14_2	3915442	intergenic	A->AGG	-
B2	M14_2	4352492	intergenic	C->CA	-
B2	M17_2	223609	intergenic	TG->T	-
B2	M17_2	223614	intergenic	GC->G	-
B2	M17_2	553213	intergenic	GT->G	-
B2	M17_2	632010	intergenic	A->AG	-
B2	M17_2	781971	intergenic	CT->C	-
B2	M17_2	954806	intergenic	TA->T	-
B2	M17_2	1269064	intergenic	C->CT	-
B2	M17_2	1427670	intergenic	AT->A	-
B2	M17_2	1714317	intergenic	CTT->C	-
B2	M17_2	1757337	intergenic	C->CA	-
B2	M17_2	1821859	intergenic	CA->C	-
B2	M17_2	2185848	intergenic	T->TG	-
B2	M17_2	2477655	intergenic	T->TA	-
B2	M17_2	2695578	intergenic	A->AG	-
B2	M17_2	2765787	intergenic	GC->G	-
B2	M17_2	2765867	intergenic	A->AG	-
B2	M17_2	2767438	intergenic	A->ACCCC	-
B2	M17_2	3385845	intergenic	CT->C	-
B2	M17_2	3553039	intergenic	CA->C	-
B2	M17_2	3926533	intergenic	T->TA	-
B2	M17_2	4410044	intergenic	GTT->G	-
B2	M17_2	4609329	intergenic	T->TCC	-
B2	M8_2	194839	intergenic	C->CT	-
B2	M8_2	456648	intergenic	GT->G	-
B2	M8_2	2288554	intergenic	GC->G	-
B2	M8_2	2754776	intergenic	T->TA	-
B2	M6_2	121571	intergenic	G->GT	-
B2	M6_2	257910	intergenic	T->TGC	-
B2	M6_2	434608	intergenic	G->GCCCC	-
B2	M6_2	632010	intergenic	A->AG	-
B2	M6_2	1419714	intergenic	T->TGGGG	-
B2	M6_2	2259440	intergenic	CA->C	-
B2	M6_2	2462880	intergenic	TC->T	-
B2	M6_2	2767438	intergenic	A->ACCCC	-
B2	M6_2	2767500	intergenic	T->TCC	-
B2	M6_2	2818851	intergenic	C->CA	-
B2	M4_2	19645	intergenic	T->TG	-
B2	M4_2	391697	intergenic	T->TG	-
B2	M4_2	458733	intergenic	A->AG	-
B2	M4_2	1097523	intergenic	GA->G	-
B2	M4_2	1212080	intergenic	AC->A	-
B2	M4_2	1370035	intergenic	G->GT	-
B2	M4_2	1665188	intergenic	GT->G	-
B2	M4_2	1712512	intergenic	A->ACCC	-
B2	M4_2	1987844	intergenic	C->CA	-
B2	M4_2	2406779	intergenic	TA->T	-
B2	M4_2	2462880	intergenic	T->TC	-
B2	M4_2	2765787	intergenic	GC->G	-
B2	M4_2	3186103	intergenic	G->GCC	-
B2	M4_2	4520477	intergenic	TC->T	-
B2	M18_2	2364356	intergenic	GA->G	-
B2	M18_2	2517905	intergenic	A->AG	-
B2	M18_2	2785072	intergenic	TA->T	-
B2	M18_2	2976101	intergenic	G->GA	-
B2	M18_2	3087937	intergenic	C->CAA	-
B2	M18_2	3284128	intergenic	T->TA	-
B2	M18_2	4410044	intergenic	GTT->G	-
B2	M18_2	4639563	intergenic	CG->C	-
B2	M18_2	4639564	intergenic	GT->*	-
B2	M16_2	9909	intergenic	C->CGGG	-
B2	M16_2	380012	intergenic	AG->A	-
B2	M16_2	2227334	intergenic	A->ACCCC	-
B2	M16_2	2227344	intergenic	CAA->C	-
B2	M16_2	2716012	intergenic	GA->G	-
B2	M16_2	3348273	intergenic	T->TC	-
B2	M16_2	3931176	intergenic	A->AG	-
B2	M16_2	4494552	intergenic	TA->T	-
B2	M16_2	4597066	intergenic	GT->G	-
B1	F6_1	529047	intergenic	CT->C	-
B1	F6_1	674969	intergenic	C->CT	-
B1	F6_1	1594248	intergenic	T->TCCC	-
B1	F6_1	1594248	intergenic	T->TCCCC	-
B1	F6_1	1806103	intergenic	C->CA	-
B1	F6_1	1958440	intergenic	T->TA	-
B1	F6_1	2033986	intergenic	C->CT	-
B1	F6_1	2288554	intergenic	GC->G	-
B1	F6_1	2753971	intergenic	T->TA	-
B1	F6_1	2765787	intergenic	GC->G	-
B1	F6_1	3107007	intergenic	G->GTT	-
B1	F16_1	697136	intergenic	C->CT	-
B1	F16_1	1590225	intergenic	A->AT	-
B1	F16_1	1714317	intergenic	CT->C	-
B1	F16_1	1818543	intergenic	G->GC	-
[truncated: 528 more rows]

## Sheet: S1
Clone	Line	Position	Region	Indel mutation	Gene
A1	C23_1	1147	protein_coding	A->AC	thrA
A2	F1_2	15600	protein_coding	C->CG	insL-1
A2	F5_2	16520	protein_coding	T->TC	insL-1
A1	C21_1	16520	protein_coding	T->TC	insL-1
A1	C1_1	16520	protein_coding	T->TC	insL-1
B2	T13_2	16520	protein_coding	T->TCC	insL-1
B2	T6_2	16520	protein_coding	T->TCC	insL-1
B2	T10_2	16520	protein_coding	T->TCC	insL-1
B1	J9_1	15600	protein_coding	C->CG	insL-1
B1	J10_1	16520	protein_coding	T->TCC	insL-1
A1	C6_1	32766	protein_coding	GGC->G	carB
A2	F7_2	37351	protein_coding	AT->A	caiC
A1	C6_1	47898	protein_coding	T->TG	kefC
A1	C18_1	47898	protein_coding	T->TG	kefC
A1	C15_1	58722	protein_coding	T->TGA	yabP
B2	T18_2	59170	protein_coding	TC->T	yabQ
B1	J21_1	59170	protein_coding	T->TCC	yabQ
B1	J13_1	59170	protein_coding	T->TCC	yabQ
B1	J14_1	59170	protein_coding	T->TCC	yabQ
A1	C15_1	70484	protein_coding	A->AT	araC
A1	C25_1	77376	ncRNA	A->AG	sgrS
B1	J9_1	77585	ncRNA	GT->G	sgrS
A2	F4_2	86246	protein_coding	CA->C	ilvI
A1	C17_1	86647	protein_coding	GC->G	ilvI
B2	T17_2	86246	protein_coding	C->CA	ilvI
B1	J17_1	111224	protein_coding	A->AC	mutT
B1	J6_1	146213	protein_coding	C->CG	yadE
B1	J12_1	146213	protein_coding	C->CG	yadE
B1	J11_1	146213	protein_coding	C->CG	yadE
B2	T4_2	151631	protein_coding	T->TTGTC	yadL
B2	T22_2	155160	protein_coding	CT->C	htrE
B2	T20_2	160858	protein_coding	A->AC	sfsA
B2	T10_2	160858	protein_coding	A->AC	sfsA
B2	T14_2	160858	protein_coding	A->AC	sfsA
B2	T2_2	160858	protein_coding	A->AC	sfsA
B1	J9_1	160858	protein_coding	A->AC	sfsA
B1	J13_1	160858	protein_coding	A->AC	sfsA
B1	J14_1	160858	protein_coding	A->AC	sfsA
A1	C14_1	163475	protein_coding	GT->G	hrpB
B1	J16_1	172264	protein_coding	TG->T	fhuB
A2	F7_2	176287	protein_coding	T->TG	clcA
A1	C13_1	184747	protein_coding	A->AG	yaeI
A1	C8_1	215133	protein_coding	GA->G	arfB
B2	T18_2	215133	protein_coding	GA->G	arfB
A2	F19_2	219332	protein_coding	A->AC	trmO
A2	F18_2	222957	protein_coding	T->TA	gmhB
B2	T1_2	224504	rRNA	G->GC	rrsH
B2	T2_2	224504	rRNA	G->GC	rrsH
A2	F9_2	225942	rRNA	C->CG	rrlH
A2	F25_2	228397	rRNA	A->AG	rrlH
A2	F13_2	226163	rRNA	T->TGG	rrlH
A2	F19_2	228397	rRNA	A->AG	rrlH
A2	F11_2	226169	rRNA	GA->G	rrlH
A1	C17_1	226163	rRNA	T->TG	rrlH
A1	C22_1	226163	rRNA	T->TG	rrlH
A1	C9_1	228397	rRNA	A->AGG	rrlH
A1	C3_1	228397	rRNA	A->AGG	rrlH
A1	C20_1	228397	rRNA	A->AGG	rrlH
B2	T19_2	227178	rRNA	A->AG	rrlH
B2	T5_2	226169	rRNA	GA->G	rrlH
B2	T3_2	226163	rRNA	T->TGG	rrlH
B2	T6_2	226169	rRNA	GA->G	rrlH
B2	T16_2	226374	rRNA	A->AG	rrlH
B2	T21_2	226163	rRNA	T->TG	rrlH
B2	T9_2	226163	rRNA	T->TG	rrlH
B2	T7_2	226163	rRNA	T->TG	rrlH
B1	J6_1	227178	rRNA	A->AG	rrlH
B1	J20_1	226163	rRNA	T->TGG	rrlH
B1	J15_1	228397	rRNA	A->AG	rrlH
B2	T15_2	228969	tRNA	A->AGG	aspU
B2	T14_2	228969	tRNA	A->AGG	aspU
B1	J19_1	228969	tRNA	A->AGG	aspU
A2	F20_2	247665	protein_coding	A->AGG	rayT
A1	C16_1	251009	protein_coding	C->CG	dinB
B1	J17_1	251009	protein_coding	C->CG	dinB
B1	J3_1	251009	protein_coding	C->CG	dinB
B1	J6_1	255168	protein_coding	A->AC	pepD
B1	J24_1	255168	protein_coding	A->AC	pepD
A2	F23_2	272983	protein_coding	A->AG	ykfC
B2	T1_2	273584	protein_coding	GA->G	ykfC
B2	T2_2	273584	protein_coding	GA->G	ykfC
A2	F20_2	276896	protein_coding	C->CG	mmuM
A1	C7_1	285647	protein_coding	GC->G	yagG
B2	T24_2	285641	protein_coding	T->TG	yagG
A1	C8_1	287221	protein_coding	T->TG	yagH
D1	H24_1	290198	protein_coding	AT->A	argF
A2	F24_2	296549	protein_coding	C->CT	intF
A1	C24_1	304946	protein_coding	C->CG	ecpE
B2	T14_2	304946	protein_coding	C->CG	ecpE
B2	T15_2	308047	protein_coding	G->GC	ecpC
B2	T8_2	308047	protein_coding	G->GC	ecpC
B2	T5_2	308047	protein_coding	G->GCC	ecpC
B2	T6_2	308047	protein_coding	G->GC	ecpC
B2	T23_2	308047	protein_coding	G->GC	ecpC
B1	J1_1	308047	protein_coding	G->GC	ecpC
B2	T19_2	310316	protein_coding	G->GT	ecpA
B1	J1_1	334647	protein_coding	C->CA	yahC
A2	F2_2	336513	protein_coding	G->GA	yahE
B1	J24_1	343932	protein_coding	G->GA	yahK
A2	F22_2	367841	protein_coding	TGC->T	mhpR
B1	J13_1	367841	protein_coding	TGC->T	mhpR
B1	J14_1	367841	protein_coding	TGC->T	mhpR
A1	C9_1	371588	protein_coding	GC->G	mhpC
B2	T15_2	371582	protein_coding	T->TG	mhpC
A2	F5_2	379821	protein_coding	G->GC	frmR
B2	T20_2	395615	protein_coding	AG->A	ampH
A2	F5_2	410892	protein_coding	T->TGG	mak
A2	F17_2	410892	protein_coding	T->TGG	mak
A2	F15_2	410892	protein_coding	T->TGG	mak
B2	T17_2	410892	protein_coding	T->TGG	mak
B2	T5_2	410892	protein_coding	T->TGG	mak
B2	T13_2	410892	protein_coding	T->TG	mak
B2	T10_2	410892	protein_coding	T->TGG	mak
B1	J5_1	410892	protein_coding	T->TGGGG	mak
B1	J23_1	410892	protein_coding	T->TG	mak
B2	T21_2	418367	protein_coding	A->AT	phoR
B1	J24_1	421461	protein_coding	CCAT->C	proY
A1	C16_1	469563	protein_coding	C->CA	mdlA
B1	J21_1	469563	protein_coding	CA->C	mdlA
B2	T18_2	472736	protein_coding	C->CGG	glnK
B1	J24_1	472736	protein_coding	C->CGG	glnK
B1	J6_1	479110	protein_coding	C->CA	ylaC
A1	C25_1	484331	protein_coding	G->GCC	acrB
A1	C1_1	484331	protein_coding	G->GCC	acrB
B2	T18_2	486974	protein_coding	GCA->G	mscK
B2	T20_2	510462	protein_coding	TGC->T	copA
B2	T16_2	523735	protein_coding	TG->T	rhsD
A2	F19_2	561690	protein_coding	T->TGG	sfmD
A1	C21_1	561690	protein_coding	T->TGG	sfmD
A1	C8_1	561690	protein_coding	T->TGG	sfmD
A1	C13_1	561690	protein_coding	T->TGG	sfmD
A2	F24_2	563406	protein_coding	CG->C	sfmF
B2	T24_2	564403	protein_coding	G->GT	fimZ
A2	F14_2	570266	protein_coding	T->TGG	ybcK
D2	L19_2	578223	protein_coding	AAAT->A	rzpD
D2	L19_2	578230	protein_coding	A->AC	rzpD
D2	L19_2	578238	protein_coding	GAA->G	rzpD
D2	L19_2	578248	protein_coding	A->AC	rzpD
D2	L19_2	578250	protein_coding	CG->C	rzpD
D2	L19_2	578257	protein_coding	ATT->A	rzpD
D2	L19_2	578260	protein_coding	ACT->A	rzpD
D2	L19_2	578312	protein_coding	CGA->C	rzpD
D2	L19_2	578319	protein_coding	GTT->G	rzpD
D2	L19_2	578322	protein_coding	A->AACTG	rzpD
C2	B22_2	578248	protein_coding	A->AC	rzpD
C2	B24_2	578230	protein_coding	A->AC	rzpD
C2	B24_2	578238	protein_coding	GAA->G	rzpD
C2	B24_2	578248	protein_coding	A->AC	rzpD
C2	B24_2	578250	protein_coding	CG->C	rzpD
C2	B24_2	578257	protein_coding	ATT->A	rzpD
C2	B24_2	578260	protein_coding	ACT->A	rzpD
C2	B24_2	578312	protein_coding	CGA->C	rzpD
C2	B10_2	578248	protein_coding	A->AC	rzpD
C2	B10_2	578250	protein_coding	CG->C	rzpD
C2	B10_2	578257	protein_coding	ATT->A	rzpD
C2	B10_2	578260	protein_coding	ACT->A	rzpD
C2	B10_2	578312	protein_coding	CGA->C	rzpD
C1	O22_1	578248	protein_coding	A->AC	rzpD
C1	O22_1	578250	protein_coding	CG->C	rzpD
C1	O22_1	578257	protein_coding	ATT->A	rzpD
C1	O22_1	578260	protein_coding	ACT->A	rzpD
C1	O22_1	578312	protein_coding	CGA->C	rzpD
C1	O22_1	578319	protein_coding	GTT->G	rzpD
D2	L19_2	580865	protein_coding	T->TA	nohD
D2	L19_2	581285	protein_coding	T->TCAA	nohD
D2	L19_2	581288	protein_coding	AACG->A	nohD
B1	J10_1	591812	protein_coding	AGC->A	nfrB
B1	J17_1	599456	protein_coding	TA->T	cusA
B2	T19_2	609140	protein_coding	T->TC	insL-2
B2	T13_2	609140	protein_coding	T->TCC	insL-2
B2	T13_2	609140	protein_coding	T->TCCC	insL-2
B1	J6_1	608430	protein_coding	CG->C	insL-2
B1	J21_1	608220	protein_coding	C->CG	insL-2
B1	J23_1	609140	protein_coding	TC->T	insL-2
A2	F3_2	618370	protein_coding	C->CA	fepE
A1	C1_1	633758	protein_coding	A->AGG	ybdL
A1	C15_1	652552	protein_coding	C->CCG	dpiB
B1	J12_1	652300	protein_coding	CT->C	dpiB
B2	T21_2	659096	protein_coding	GA->G	tatE
B2	T9_2	669828	protein_coding	A->AG	cobC
A2	F13_2	676205	protein_coding	T->TG	ybeQ
A2	F4_2	685935	protein_coding	G->GCC	gltJ
A2	F13_2	685935	protein_coding	G->GCC	gltJ
A2	F20_2	685935	protein_coding	G->GCCCC	gltJ
A2	F12_2	685935	protein_coding	G->GCCCC	gltJ
A2	F22_2	685935	protein_coding	G->GCC	gltJ
A2	F11_2	685935	protein_coding	G->GCCCC	gltJ
A2	F3_2	685935	protein_coding	G->GCCCC	gltJ
A2	F10_2	685935	protein_coding	G->GCC	gltJ
A1	C4_1	685935	protein_coding	G->GCCC	gltJ
A1	C16_1	685935	protein_coding	G->GCCCC	gltJ
A1	C9_1	685935	protein_coding	G->GC	gltJ
A1	C3_1	685935	protein_coding	G->GCCC	gltJ
A1	C20_1	685935	protein_coding	G->GCCCC	gltJ
A1	C23_1	708848	protein_coding	A->AG	chiP
A2	F1_2	717796	protein_coding	A->AC	potE
B2	T8_2	723520	protein_coding	GT->G	kdpD
B2	T19_2	723520	protein_coding	GT->G	kdpD
B2	T5_2	721832	protein_coding	G->GC	kdpD
B2	T6_2	721832	protein_coding	G->GC	kdpD
B1	J21_1	723520	protein_coding	GT->G	kdpD
B1	J11_1	723520	protein_coding	GT->G	kdpD
A2	F5_2	733498	protein_coding	T->TG	rhsC
A1	C4_1	729670	protein_coding	G->GC	rhsC
B2	T23_2	731816	protein_coding	A->AT	rhsC
C1	O14_1	733788	protein_coding	AT->A	ybfB
B1	J25_1	736037	protein_coding	C->CA	ybfC
A2	F9_2	766951	protein_coding	C->CG	mngA
A2	F14_2	766951	protein_coding	C->CGGGG	mngA
A1	C12_1	766951	protein_coding	C->CG	mngA
A1	C21_1	766951	protein_coding	C->CGGGG	mngA
A1	C18_1	766951	protein_coding	C->CGGG	mngA
A1	C18_1	766951	protein_coding	C->CGGGG	mngA
A1	C1_1	766951	protein_coding	C->CG	mngA
A1	C22_1	766951	protein_coding	C->CGGG	mngA
A1	C20_1	766951	protein_coding	C->CGGG	mngA
B2	T8_2	766361	protein_coding	T->TC	mngA
B1	J5_1	766951	protein_coding	C->CGG	mngA
A1	C1_1	777079	protein_coding	C->CA	tolA
A2	F6_2	779655	protein_coding	G->GC	cpoB
A1	C17_1	812248	protein_coding	C->CT	bioC
A1	C6_1	825011	protein_coding	C->CT	ybhQ
A1	C6_1	825011	protein_coding	C->CT	ybhR
B2	T15_2	827501	protein_coding	A->AG	ybhF
A2	F20_2	837434	protein_coding	TA->T	hcxB
A2	F11_2	837434	protein_coding	TA->T	hcxB
B1	J21_1	837434	protein_coding	T->TA	hcxB
A2	F20_2	847926	protein_coding	AT->A	glnH
A2	F1_2	868414	protein_coding	G->GC	gsiA
A1	C12_1	868414	protein_coding	GC->G	gsiA
A1	C24_1	868414	protein_coding	G->GC	gsiA
A1	C18_1	868414	protein_coding	G->GC	gsiA
B1	J21_1	868414	protein_coding	GCC->G	gsiA
C2	B17_2	880435	protein_coding	CT->C	gstB
A1	C21_1	889561	protein_coding	GA->G	ybjL
B2	T19_2	899248	protein_coding	T->TGG	rlmC
B1	J12_1	899248	protein_coding	T->TGG	rlmC
B1	J2_1	899248	protein_coding	T->TGG	rlmC
B1	J11_1	899248	protein_coding	T->TGGG	rlmC
A2	F4_2	921584	protein_coding	T->TC	macB
A2	F1_2	925892	tRNA	A->AG	serW
A1	C21_1	925892	tRNA	A->AG	serW
B1	J25_1	925892	tRNA	AG->A	serW
B1	J22_1	925892	tRNA	A->AG	serW
B2	T25_2	934908	protein_coding	CG->C	ftsK
B1	J20_1	938159	protein_coding	T->TG	rarA
C1	O12_1	943962	protein_coding	C->CA	dmsB
A1	C12_1	957383	protein_coding	GA->G	ycaP
B1	J10_1	960898	protein_coding	A->AG	ycaL
A2	F3_2	981844	protein_coding	C->CG	ldtD
B1	J1_1	981844	protein_coding	CG->C	ldtD
B2	T21_2	985401	protein_coding	G->GC	aspC
A2	F6_2	994592	protein_coding	A->AC	ssuC
A1	C4_1	996041	protein_coding	CT->C	ssuA
A2	F7_2	1001015	protein_coding	GA->G	elfC
A2	F10_2	1001015	protein_coding	GA->G	elfC
A1	C7_1	1001015	protein_coding	GA->G	elfC
B2	T17_2	1001015	protein_coding	GA->G	elfC
B1	J6_1	1001015	protein_coding	GA->G	elfC
A1	C8_1	1002217	protein_coding	A->AG	elfG
A1	C9_1	1002217	protein_coding	A->AG	elfG
A1	C3_1	1002217	protein_coding	A->AG	elfG
B2	T15_2	1002217	protein_coding	A->AG	elfG
A2	F6_2	1004153	protein_coding	C->CG	ycbF
A2	F7_2	1004153	protein_coding	C->CG	ycbF
A2	F17_2	1004153	protein_coding	C->CG	ycbF
A1	C8_1	1004153	protein_coding	C->CGG	ycbF
A1	C1_1	1004153	protein_coding	C->CGG	ycbF
A1	C17_1	1004153	protein_coding	C->CGG	ycbF
A1	C22_1	1004153	protein_coding	C->CGG	ycbF
B1	J25_1	1008779	protein_coding	CG->C	rlmL
B2	T20_2	1026806	protein_coding	A->ACC	mgsA
B2	T11_2	1026806	protein_coding	A->ACC	mgsA
B1	J6_1	1026806	protein_coding	A->ACC	mgsA
B1	J22_1	1026806	protein_coding	A->ACC	mgsA
A1	C6_1	1039277	protein_coding	AG->A	appC
B2	T12_2	1040662	protein_coding	A->AC	appA
A2	F9_2	1053510	protein_coding	A->AGGGG	torS
A2	F18_2	1053510	protein_coding	A->AGGG	torS
A2	F20_2	1053510	protein_coding	A->AGGG	torS
A2	F1_2	1059430	protein_coding	T->TG	torA
A2	F24_2	1059430	protein_coding	T->TGG	torA
B2	T24_2	1059430	protein_coding	T->TG	torA
B2	T7_2	1059430	protein_coding	T->TG	torA
B1	J16_1	1061437	protein_coding	C->CA	torA
B2	T22_2	1064117	protein_coding	GA->G	yccE
A2	F20_2	1073735	protein_coding	GC->G	rutA
D2	L19_2	1084044	protein_coding	C->CA	efeB
A2	F10_2	1093860	protein_coding	T->TG	dgcT
A1	C17_1	1093352	protein_coding	T->TGG	dgcT
A1	C20_1	1093352	protein_coding	T->TGG	dgcT
B2	T18_2	1093352	protein_coding	T->TG	dgcT
B1	J2_1	1093352	protein_coding	T->TG	dgcT
B1	J10_1	1093352	protein_coding	T->TG	dgcT
A2	F8_2	1097573	tRNA	A->AG	serX
A1	C16_1	1097573	tRNA	A->AG	serX
A2	F9_2	1106415	protein_coding	CT->C	clsC
B2	T19_2	1113404	protein_coding	TA->T	opgH
A2	F17_2	1135567	protein_coding	CA->C	flgH
A1	C12_1	1135658	protein_coding	A->AG	flgH
B2	T4_2	1135658	protein_coding	A->AG	flgH
A2	F6_2	1138170	protein_coding	A->AGG	flgJ
A2	F18_2	1138170	protein_coding	A->AGG	flgJ
A1	C3_1	1138170	protein_coding	A->AGG	flgJ
B2	T25_2	1138943	protein_coding	T->TG	flgK
A2	F11_2	1146596	ncRNA	AT->A	sraB
B2	T25_2	1148397	protein_coding	G->GA	plsX
A1	C12_1	1164813	protein_coding	GTT->G	nagZ
A1	C18_1	1187876	protein_coding	ACGC->A	roxA
B2	T8_2	1194049	protein_coding	C->CA	nudJ
A1	C16_1	1204489	protein_coding	T->TG	ymfN
A2	F20_2	1208058	protein_coding	C->CGCTA	ycfK
A1	C13_1	1207935	protein_coding	T->TG	ycfK
B2	T17_2	1207935	protein_coding	T->TG	ycfK
B2	T3_2	1207935	protein_coding	T->TG	ycfK
B2	T21_2	1207935	protein_coding	T->TG	ycfK
B2	T4_2	1207935	protein_coding	T->TG	ycfK
B2	T24_2	1207935	protein_coding	T->TGGG	ycfK
B1	J6_1	1207935	protein_coding	T->TG	ycfK
B1	J2_1	1207935	protein_coding	T->TG	ycfK
B1	J20_1	1207935	protein_coding	T->TGGG	ycfK
B1	J11_1	1207935	protein_coding	T->TG	ycfK
B1	J13_1	1207935	protein_coding	T->TGGG	ycfK
B1	J16_1	1207935	protein_coding	T->TG	ycfK
A1	C13_1	1213385	protein_coding	GT->G	bluR
A2	F14_2	1226780	protein_coding	G->GA	ycgJ
A2	F24_2	1230807	protein_coding	CT->C	umuD
B2	T8_2	1235647	protein_coding	A->AG	fadR
A2	F24_2	1236272	protein_coding	A->AG	ycgB
C2	B14_2	1243474	protein_coding	A->AG	emtA
B2	T15_2	1245405	protein_coding	C->CA	ycgY
A1	C8_1	1297355	protein_coding	TCAA->T	adhE
B1	J23_1	1297355	protein_coding	TCAA->T	adhE
B2	T18_2	1318565	protein_coding	G->GCC	trpC
B2	T16_2	1318565	protein_coding	G->GCCC	trpC
B2	T9_2	1318565	protein_coding	G->GCC	trpC
B1	J22_1	1318565	protein_coding	G->GCC	trpC
B1	J9_1	1318565	protein_coding	G->GCC	trpC
A2	F24_2	1321309	protein_coding	GC->G	trpD
A2	F12_2	1321097	protein_coding	GC->G	trpD
A1	C8_1	1321097	protein_coding	GC->G	trpD
B1	J13_1	1322626	protein_coding	A->AG	trpE
A2	F23_2	1338175	protein_coding	CA->C	acnA
A2	F9_2	1343306	protein_coding	A->AT	osmB
B1	J13_1	1343919	protein_coding	C->CT	yciT
B1	J14_1	1343919	protein_coding	C->CT	yciT
A1	C6_1	1346283	protein_coding	GC->G	pdeR
B2	T20_2	1348785	protein_coding	C->CT	rnb
B1	J16_1	1352141	protein_coding	AGC->A	sapF
D2	L24_2	1358293	protein_coding	CAA->C	puuP
A2	F21_2	1364593	protein_coding	GC->G	puuB
A2	F5_2	1368320	protein_coding	AAG->A	pspA
A2	F11_2	1389164	protein_coding	C->CA	ycjG
A1	C14_1	1392753	protein_coding	GA->G	pgrR
B2	T7_2	1392753	protein_coding	G->GA	pgrR
A2	F21_2	1399978	protein_coding	T->TCC	ogt
A2	F20_2	1399978	protein_coding	T->TCC	ogt
A1	C4_1	1399978	protein_coding	T->TCC	ogt
A1	C15_1	1399978	protein_coding	T->TCC	ogt
B2	T8_2	1399978	protein_coding	T->TCC	ogt
B2	T19_2	1399978	protein_coding	T->TCC	ogt
B2	T20_2	1399978	protein_coding	T->TCC	ogt
B1	J6_1	1399978	protein_coding	T->TC	ogt
B1	J2_1	1399978	protein_coding	TC->T	ogt
B2	T18_2	1401366	protein_coding	GA->G	abgT
B1	J23_1	1400720	protein_coding	GA->G	abgT
A1	C1_1	1402469	protein_coding	C->CGG	abgB
A1	C1_1	1405044	protein_coding	G->GA	abgR
B2	T7_2	1417538	protein_coding	C->CT	racC
B2	T22_2	1420787	protein_coding	A->AGG	ydaT
B2	T24_2	1420787	protein_coding	A->AGG	ydaT
B2	T7_2	1420787	protein_coding	A->AGG	ydaT
B1	J6_1	1420787	protein_coding	A->AGGG	ydaT
A2	F9_2	1421631	protein_coding	T->TCCCC	ydaU
A2	F25_2	1421631	protein_coding	T->TCCCC	ydaU
A2	F2_2	1421631	protein_coding	T->TCCCC	ydaU
A2	F3_2	1421373	protein_coding	G->GT	ydaU
A1	C20_1	1421643	protein_coding	T->TC	ydaU
B2	T14_2	1421643	protein_coding	T->TC	ydaU
B1	J12_1	1421643	protein_coding	T->TC	ydaU
A2	F24_2	1425220	protein_coding	GT->G	trkG
B2	T23_2	1425220	protein_coding	G->GT	trkG
B1	J11_1	1432106	protein_coding	GCA->G	stfR
B2	T3_2	1432719	protein_coding	A->AG	tfaR
B2	T23_2	1432723	protein_coding	GA->G	tfaR
A1	C20_1	1437222	ncRNA	CTT->C	micC
B1	J17_1	1439084	protein_coding	G->GA	ydbK
B1	J19_1	1454209	protein_coding	CA->C	paaA
B2	T15_2	1456159	protein_coding	A->AC	paaD
B1	J11_1	1458619	protein_coding	T->TGGG	paaG
B1	J8_1	1458619	protein_coding	T->TGGG	paaG
B1	J23_1	1458619	protein_coding	T->TGGG	paaG
A1	C23_1	1474309	protein_coding	G->GCC	pdxI
B2	T17_2	1474796	protein_coding	TG->T	pdxI
B1	J11_1	1474309	protein_coding	G->GCC	pdxI
A1	C24_1	1478720	protein_coding	CG->C	ynbB
B1	J8_1	1479681	protein_coding	CG->C	ynbC
A2	F24_2	1488986	protein_coding	T->TG	aldA
A1	C21_1	1488986	protein_coding	T->TG	aldA
B1	J7_1	1494878	protein_coding	G->GCC	ydcI
A2	F23_2	1512579	protein_coding	C->CA	ydcS
A1	C23_1	1514196	protein_coding	GT->G	ydcU
B1	J21_1	1521606	protein_coding	CT->C	yncD
B1	J6_1	1540988	protein_coding	GC->G	narZ
B1	J3_1	1547603	protein_coding	C->CA	fdnG
A1	C21_1	1551964	protein_coding	GA->G	fdnI
B2	T9_2	1555648	protein_coding	G->GT	maeA
A2	F8_2	1565685	protein_coding	CG->C	dosP
A2	F25_2	1565689	protein_coding	GA->G	dosP
B2	T10_2	1565689	protein_coding	G->GA	dosP
B1	J16_1	1580041	protein_coding	C->CA	ydeM
B2	T4_2	1602382	protein_coding	T->TG	lsrA
B2	T6_2	1605705	protein_coding	G->GC	lsrB
B2	T13_2	1612504	protein_coding	A->AC	glsB
B2	T3_2	1612504	protein_coding	A->AC	glsB
B1	J6_1	1635810	protein_coding	G->GC	ydfN
B1	J6_1	1635810	protein_coding	G->GC	nohA
A1	C8_1	1639440	protein_coding	A->AT	rzpQ
A1	C22_1	1639440	protein_coding	A->AT	rzpQ
A1	C18_1	1643642	protein_coding	A->AT	ydfU
A1	C7_1	1655355	protein_coding	G->GC	ynfA
A2	F14_2	1660834	protein_coding	T->TTAGA	ynfF
B2	T4_2	1669360	protein_coding	TC->T	ynfL
B2	T10_2	1669903	protein_coding	A->AC	ynfM
A1	C14_1	1674649	protein_coding	T->TC	tqsA
A1	C16_1	1674649	protein_coding	T->TC	tqsA
B1	J1_1	1674649	protein_coding	T->TC	tqsA
A1	C4_1	1685536	protein_coding	GC->G	fumC
B2	T21_2	1685536	protein_coding	GC->G	fumC
A1	C3_1	1702082	protein_coding	GA->G	malY
B2	T23_2	1708711	protein_coding	C->CT	rsxC
A2	F23_2	1709408	protein_coding	T->TCC	rsxD
B2	T7_2	1709408	protein_coding	T->TCC	rsxD
B1	J6_1	1709408	protein_coding	T->TC	rsxD
B2	T13_2	1727488	protein_coding	C->CGGG	nemA
B2	T22_2	1727488	protein_coding	C->CGGG	nemA
B2	T24_2	1727488	protein_coding	C->CGGG	nemA
B2	T2_2	1727488	protein_coding	C->CGGG	nemA
B2	T7_2	1727488	protein_coding	C->CG	nemA
B2	T5_2	1730367	protein_coding	GT->G	lhr
B2	T21_2	1732645	protein_coding	C->CA	lhr
B1	J24_1	1730367	protein_coding	GT->G	lhr
B1	J9_1	1739572	protein_coding	A->AT	ydhB
A2	F2_2	1742222	protein_coding	G->GA	cfa
A2	F13_2	1768435	protein_coding	C->CG	ydiJ
A2	F20_2	1768435	protein_coding	C->CG	ydiJ
A2	F12_2	1768125	protein_coding	G->GC	ydiJ
B2	T17_2	1768435	protein_coding	C->CGG	ydiJ
B2	T22_2	1768435	protein_coding	C->CGG	ydiJ
B2	T10_2	1768435	protein_coding	C->CGG	ydiJ
B2	T4_2	1768431	protein_coding	GC->G	ydiJ
B2	T4_2	1768434	protein_coding	GC->G	ydiJ
B2	T11_2	1768435	protein_coding	C->CGG	ydiJ
B1	J22_1	1768435	protein_coding	C->CG	ydiJ
B1	J5_1	1768435	protein_coding	C->CG	ydiJ
A2	F9_2	1769513	protein_coding	GCAC->G	ydiK
A2	F2_2	1769471	protein_coding	T->TGGG	ydiK
A1	C23_1	1770469	ncRNA	CT->C	rprA
A1	C17_1	1770787	protein_coding	GA->G	ydiL
B1	J8_1	1774574	protein_coding	AG->A	ydiB
A2	F21_2	1778991	protein_coding	G->GCC	ydiP
A1	C13_1	1778991	protein_coding	G->GCC	ydiP
B2	T7_2	1793844	protein_coding	A->AC	btuE
B1	J16_1	1793844	protein_coding	A->AC	btuE
A2	F16_2	1806036	protein_coding	G->GCC	ydiY
A2	F7_2	1806036	protein_coding	G->GCC	ydiY
A2	F19_2	1806036	protein_coding	G->GCC	ydiY
A1	C14_1	1806036	protein_coding	G->GCC	ydiY
A1	C15_1	1806036	protein_coding	G->GCCC	ydiY
B2	T15_2	1806036	protein_coding	G->GCC	ydiY
B2	T21_2	1806036	protein_coding	G->GCC	ydiY
B2	T23_2	1806036	protein_coding	G->GCC	ydiY
B1	J2_1	1806036	protein_coding	G->GCC	ydiY
B1	J14_1	1826925	protein_coding	G->GC	astB
A1	C18_1	1840945	protein_coding	T->TC	ynjF
A1	C18_1	1847718	protein_coding	G->GC	selD
B1	J7_1	1847718	protein_coding	G->GC	selD
B1	J2_1	1847718	protein_coding	G->GC	selD
B1	J8_1	1847718	protein_coding	GC->G	selD
B1	J13_1	1847718	protein_coding	G->GC	selD
A2	F5_2	1851889	protein_coding	G->GC	pncA
A2	F22_2	1851889	protein_coding	G->GC	pncA
B1	J24_1	1853603	protein_coding	G->GC	ydjE
B1	J14_1	1855749	protein_coding	G->GT	ydjG
A1	C6_1	1856803	protein_coding	AC->A	ydjH
B2	T1_2	1865010	protein_coding	G->GT	yeaE
B2	T2_2	1865010	protein_coding	G->GT	yeaE
A1	C13_1	1871826	protein_coding	A->AG	cdgI
B1	J2_1	1871826	protein_coding	A->AGG	cdgI
B1	J16_1	1871826	protein_coding	A->AGG	cdgI
A1	C1_1	1875050	protein_coding	G->GC	nimR
A2	F7_2	1883335	protein_coding	T->TGGG	yeaV
A2	F24_2	1883335	protein_coding	T->TGGG	yeaV
A1	C8_1	1883335	protein_coding	T->TG	yeaV
A1	C1_1	1883335	protein_coding	T->TGGG	yeaV
B2	T6_2	1888234	protein_coding	CT->C	fadD
A2	F2_2	1894341	protein_coding	CA->C	yoaC
B2	T25_2	1905086	protein_coding	C->CA	yobD
B2	T16_2	1906102	protein_coding	GC->G	mntP
B1	J21_1	1911647	protein_coding	TA->T	yebQ
B2	T9_2	1918008	protein_coding	G->GC	yebT
B1	J25_1	1921103	protein_coding	TC->T	rsmF
A2	F3_2	1922340	protein_coding	G->GC	pphA
A1	C6_1	1924189	protein_coding	GC->G	yebZ
B2	T11_2	1927235	protein_coding	G->GCC	ptrB
B1	J12_1	1927235	protein_coding	G->GCC	ptrB
B1	J16_1	1927235	protein_coding	G->GCC	ptrB
A1	C4_1	1932834	protein_coding	GT->G	edd
A1	C23_1	1937034	protein_coding	C->CA	yebK
B1	J21_1	1937034	protein_coding	C->CA	yebK
A2	F6_2	1942567	protein_coding	GT->G	znuA
A1	C13_1	1959162	protein_coding	GCC->G	cutC
B2	T10_2	1959162	protein_coding	G->GC	cutC
A1	C6_1	1964400	protein_coding	GA->G	flhA
A2	F10_2	1967606	protein_coding	G->GCC	cheB
B2	T23_2	1968794	protein_coding	GC->G	cheR
B1	J1_1	1974325	protein_coding	T->TA	cheA
B2	T20_2	1985515	protein_coding	G->GC	araF
A2	F5_2	1997135	protein_coding	G->GC	tcyN
C2	B20_2	2009570	protein_coding	TA->T	yedF
B1	J2_1	2010686	protein_coding	T->TC	yedL
A1	C20_1	2014009	protein_coding	GC->G	fliF
A2	F24_2	2017423	protein_coding	AC->A	fliI
B2	T18_2	2017423	protein_coding	A->ACCCC	fliI
B1	J19_1	2017422	protein_coding	A->ACC	fliI
B2	T4_2	2018252	protein_coding	GA->G	fliJ
A2	F16_2	2018920	protein_coding	G->GC	fliK
A2	F17_2	2018524	protein_coding	G->GCCC	fliK
A2	F22_2	2018524	protein_coding	G->GCC	fliK
A1	C4_1	2018524	protein_coding	G->GCCC	fliK
A1	C15_1	2018524	protein_coding	G->GCC	fliK
A1	C17_1	2018523	protein_coding	G->GC	fliK
B2	T11_2	2018524	protein_coding	G->GC	fliK
B1	J6_1	2029856	protein_coding	GC->G	yedA
B1	J19_1	2033731	ncRNA	CT->C	rseX
A2	F11_2	2038184	protein_coding	T->TC	hprR
A1	C8_1	2059414	protein_coding	CAA->C	yeeO
A2	F13_2	2064284	protein_coding	C->CT	cobT
A1	C15_1	2065741	protein_coding	G->GCC	cobU
A1	C8_1	2065741	protein_coding	G->GCC	cobU
A1	C1_1	2065741	protein_coding	G->GCCC	cobU
B2	T19_2	2065741	protein_coding	G->GCC	cobU
B2	T10_2	2065741	protein_coding	G->GCC	cobU
B2	T25_2	2065741	protein_coding	G->GCC	cobU
B2	T14_2	2065741	protein_coding	G->GCC	cobU
B1	J5_1	2065741	protein_coding	G->GCC	cobU
B2	T21_2	2099414	protein_coding	TTA->T	ugd
A2	F21_2	2100868	protein_coding	G->GC	gnd
A1	C9_1	2104873	protein_coding	G->GA	wbbJ
B1	J9_1	2107964	protein_coding	CT->C	glf
A1	C12_1	2117424	protein_coding	G->GC	wcaK
B2	T7_2	2118403	protein_coding	AT->A	wcaK
B2	T5_2	2120432	protein_coding	T->TCC	wcaJ
B2	T6_2	2120432	protein_coding	T->TCC	wcaJ
B2	T2_2	2120432	protein_coding	T->TCC	wcaJ
B1	J9_1	2120432	protein_coding	T->TCC	wcaJ
B1	J2_1	2120432	protein_coding	T->TCCC	wcaJ
B1	J13_1	2120432	protein_coding	T->TCC	wcaJ
B1	J14_1	2120432	protein_coding	T->TCC	wcaJ
B1	J16_1	2120432	protein_coding	T->TCC	wcaJ
B1	J14_1	2127412	protein_coding	A->AC	gmd
B1	J11_1	2129008	protein_coding	CT->C	wcaE
D1	H19_1	2139271	protein_coding	T->TG	yegH
B2	T15_2	2140104	protein_coding	CT->C	asmA
A2	F19_2	2143678	protein_coding	T->TG	dgcE
A1	C9_1	2143574	protein_coding	CG->C	dgcE
B2	T19_2	2146174	protein_coding	GC->G	dgcE
B1	J11_1	2143678	protein_coding	T->TG	dgcE
A2	F20_2	2151944	protein_coding	GC->G	pphC
A2	F8_2	2188037	protein_coding	G->GCC	yehA
A2	F6_2	2188037	protein_coding	G->GCC	yehA
A2	F5_2	2188037	protein_coding	G->GCCC	yehA
A2	F14_2	2188037	protein_coding	G->GCC	yehA
A2	F20_2	2188037	protein_coding	G->GCC	yehA
A1	C4_1	2188037	protein_coding	G->GCC	yehA
A1	C1_1	2188037	protein_coding	G->GCC	yehA
A1	C22_1	2188037	protein_coding	G->GCC	yehA
B2	T23_2	2188037	protein_coding	G->GC	yehA
B1	J19_1	2188037	protein_coding	G->GC	yehA
B1	J8_1	2188952	protein_coding	G->GC	yehB
A2	F14_2	2201589	protein_coding	GA->G	yehI
A2	F24_2	2203363	protein_coding	T->TGG	yehI
B2	T24_2	2205896	protein_coding	G->GCC	yehM
B1	J22_1	2205896	protein_coding	G->GCC	yehM
A2	F8_2	2210467	protein_coding	T->TC	yehQ
B2	T17_2	2210467	protein_coding	T->TCC	yehQ
B1	J12_1	2210467	protein_coding	T->TCC	yehQ
B1	J10_1	2210467	protein_coding	T->TCC	yehQ
B1	J13_1	2210467	protein_coding	T->TCC	yehQ
B2	T25_2	2211617	protein_coding	C->CA	yehR
A2	F1_2	2214333	protein_coding	G->GCCC	btsS
A2	F24_2	2214333	protein_coding	G->GCCC	btsS
B1	J19_1	2214333	protein_coding	GC->G	btsS
A2	F19_2	2217926	protein_coding	G->GCCC	yehY
A2	F15_2	2217926	protein_coding	G->GCCC	yehY
A1	C12_1	2217926	protein_coding	G->GCCC	yehY
A1	C18_1	2217926	protein_coding	G->GCCC	yehY
A1	C13_1	2217926	protein_coding	G->GCCC	yehY
B1	J20_1	2235590	protein_coding	T->TG	preA
A2	F7_2	2240749	protein_coding	G->GCC	galS
A1	C18_1	2240749	protein_coding	G->GCCC	galS
A1	C9_1	2240749	protein_coding	G->GCC	galS
A1	C7_1	2257972	protein_coding	T->TC	psuG
B2	T6_2	2263872	protein_coding	T->TC	setB
A2	F7_2	2279494	protein_coding	CGCG->C	bcr
B2	T10_2	2297107	protein_coding	T->TCCCC	ccmA
B1	J7_1	2303986	protein_coding	GA->G	eco
A2	F19_2	2305391	protein_coding	GC->G	mqo
B2	T19_2	2305379	protein_coding	G->GC	mqo
B1	J9_1	2305391	protein_coding	G->GC	mqo
A1	C20_1	2309778	protein_coding	TC->T	ada
A1	C12_1	2325793	protein_coding	CT->C	atoE
A2	F3_2	2326443	protein_coding	CG->C	atoB
A1	C25_1	2326960	protein_coding	G->GC	atoB
A1	C9_1	2326960	protein_coding	G->GC	atoB
B2	T8_2	2326960	protein_coding	G->GCC	atoB
B2	T17_2	2326960	protein_coding	G->GCC	atoB
B2	T16_2	2326443	protein_coding	C->CG	atoB
A1	C12_1	2328401	protein_coding	AT->A	yfaQ
B2	T22_2	2343967	protein_coding	G->GA	yfaL
A2	F24_2	2353541	protein_coding	GC->G	glpA
B2	T18_2	2353776	protein_coding	G->GC	glpA
B2	T15_2	2364635	protein_coding	GT->G	nudI
B2	T3_2	2371614	protein_coding	AT->A	arnT
A1	C6_1	2375832	protein_coding	T->TC	menC
A2	F21_2	2379082	protein_coding	GC->G	menD
B2	T16_2	2378771	protein_coding	TC->T	menD
B2	T9_2	2383715	protein_coding	GC->G	elaD
B1	J2_1	2388726	protein_coding	A->AT	yfbO
A1	C25_1	2412833	protein_coding	A->AG	yfbV
A1	C21_1	2419376	protein_coding	T->TCCCC	yfcE
A1	C14_1	2419376	protein_coding	T->TCCCC	yfcE
A1	C4_1	2419376	protein_coding	T->TCCCC	yfcE
A2	F16_2	2420984	protein_coding	G->GC	yfcG
A2	F12_2	2420984	protein_coding	G->GC	yfcG
B2	T17_2	2420984	protein_coding	G->GC	yfcG
B2	T3_2	2420984	protein_coding	G->GC	yfcG
B2	T20_2	2420984	protein_coding	G->GCCC	yfcG
B2	T16_2	2420984	protein_coding	G->GC	yfcG
B2	T4_2	2420984	protein_coding	G->GCCC	yfcG
B2	T14_2	2420984	protein_coding	G->GCCCC	yfcG
B2	T23_2	2420984	protein_coding	G->GC	yfcG
B1	J2_1	2420984	protein_coding	G->GCC	yfcG
A1	C20_1	2449630	protein_coding	G->GC	yfcO
B1	J9_1	2451573	protein_coding	TC->T	yfcR
A1	C17_1	2459365	protein_coding	GC->G	fadI
B1	J6_1	2461731	protein_coding	C->CG	fadL
A1	C15_1	2464499	protein_coding	T->TA	mlaA
A2	F12_2	2469725	protein_coding	AT->A	yfdI
B2	T11_2	2478245	protein_coding	C->CA	dsdX
B2	T5_2	2481896	protein_coding	G->GA	emrY
B1	J10_1	2482900	protein_coding	A->AC	emrK
A2	F8_2	2484891	protein_coding	A->ACCC	evgS
A2	F25_2	2484891	protein_coding	A->ACCC	evgS
A2	F17_2	2484891	protein_coding	A->AC	evgS
A1	C16_1	2484891	protein_coding	A->ACCC	evgS
A1	C8_1	2484891	protein_coding	A->ACCC	evgS
B2	T9_2	2485309	protein_coding	G->GC	evgS
B1	J22_1	2485309	protein_coding	G->GCC	evgS
B1	J2_1	2485309	protein_coding	G->GCC	evgS
B1	J5_1	2485309	protein_coding	G->GCC	evgS
B2	T4_2	2488323	protein_coding	TA->T	yfdE
A2	F1_2	2494925	protein_coding	G->GCCC	ypdI
A2	F18_2	2494925	protein_coding	G->GC	ypdI
A2	F7_2	2494925	protein_coding	G->GCCC	ypdI
A2	F20_2	2494925	protein_coding	G->GCCC	ypdI
A2	F11_2	2494925	protein_coding	G->GCCC	ypdI
A2	F10_2	2494925	protein_coding	G->GCCCC	ypdI
A1	C7_1	2494925	protein_coding	G->GCCC	ypdI
A1	C20_1	2494925	protein_coding	G->GCCC	ypdI
B1	J5_1	2494925	protein_coding	G->GC	ypdI
A2	F20_2	2499065	protein_coding	TC->T	ypdA
B2	T22_2	2507237	protein_coding	CA->C	fryC
B2	T25_2	2513705	protein_coding	G->GA	nupC
B2	T19_2	2514696	protein_coding	CG->C	insL-3
B2	T20_2	2514696	protein_coding	CG->C	insL-3
B2	T20_2	2515406	protein_coding	T->TC	insL-3
B2	T21_2	2515406	protein_coding	T->TC	insL-3
B1	J9_1	2514486	protein_coding	C->CGG	insL-3
B1	J10_1	2514487	protein_coding	G->GA	insL-3
A2	F12_2	2523241	protein_coding	CA->C	xapB
B1	J6_1	2524499	protein_coding	G->GC	xapA
B1	J5_1	2540363	protein_coding	AGC->A	cysA
B1	J24_1	2540871	protein_coding	CT->C	cysW
B2	T19_2	2557231	protein_coding	C->CGG	eutC
B1	J16_1	2570237	protein_coding	A->AC	eutJ
B1	J16_1	2574001	protein_coding	AT->A	eutT
B2	T22_2	2589442	protein_coding	TG->T	acrD
B1	J13_1	2588910	protein_coding	A->AG	acrD
B1	J14_1	2588910	protein_coding	A->AG	acrD
A1	C17_1	2596544	protein_coding	T->TG	ypfJ
A1	C16_1	2600657	protein_coding	GA->G	bcp
A2	F25_2	2602017	protein_coding	C->CCT	hyfB
A2	F5_2	2602010	protein_coding	G->GC	hyfB
A2	F18_2	2602010	protein_coding	G->GC	hyfB
A2	F21_2	2602010	protein_coding	G->GCCCC	hyfB
A2	F24_2	2602010	protein_coding	G->GC	hyfB
A2	F22_2	2602010	protein_coding	G->GCCCC	hyfB
A2	F19_2	2602010	protein_coding	G->GC	hyfB
A1	C13_1	2602010	protein_coding	G->GCCC	hyfB
B2	T13_2	2602010	protein_coding	GC->G	hyfB
B1	J1_1	2602010	protein_coding	G->GC	hyfB
B1	J21_1	2602010	protein_coding	G->GCC	hyfB
B1	J15_1	2604531	protein_coding	T->TG	hyfC
A2	F6_2	2616108	protein_coding	GA->G	bepA
B1	J19_1	2616108	protein_coding	GA->G	bepA
B1	J15_1	2638020	protein_coding	G->GC	bamB
A2	F2_2	2646577	protein_coding	C->CGG	pbpC
A2	F1_2	2646577	protein_coding	C->CGG	pbpC
A2	F17_2	2646577	protein_coding	C->CGGG	pbpC
A2	F17_2	2646577	protein_coding	C->CGGGG	pbpC
A1	C4_1	2646577	protein_coding	C->CG	pbpC
B2	T15_2	2646577	protein_coding	CG->C	pbpC
B2	T19_2	2652849	protein_coding	T->TGG	sseA
B2	T21_2	2652849	protein_coding	T->TGG	sseA
B2	T25_2	2652849	protein_coding	T->TGG	sseA
B1	J20_1	2652849	protein_coding	T->TGG	sseA
B1	J5_1	2652849	protein_coding	T->TGG	sseA
A1	C25_1	2667197	protein_coding	G->GC	hcaT
A2	F11_2	2668493	protein_coding	A->AT	hcaR
A1	C4_1	2673388	protein_coding	G->GT	yphA
A2	F4_2	2681632	protein_coding	GC->G	yphG
A1	C13_1	2682150	protein_coding	T->TCC	yphG
B2	T20_2	2682150	protein_coding	T->TC	yphG
B1	J21_1	2682150	protein_coding	T->TC	yphG
B1	J10_1	2681632	protein_coding	GC->G	yphG
A2	F18_2	2725667	protein_coding	GC->G	kgtP
B1	J23_1	2726539	rRNA	G->GC	rrlG
A2	F24_2	2734535	protein_coding	T->TC	pgeF
A1	C16_1	2734535	protein_coding	T->TC	pgeF
B2	T18_2	2734535	protein_coding	TC->T	pgeF
B2	T8_2	2734535	protein_coding	T->TCC	pgeF
A2	F9_2	2757654	protein_coding	CT->C	yfjH
B1	J16_1	2773408	protein_coding	AT->A	yfjW
B1	J5_1	2778924	protein_coding	G->GC	ypjA
A2	F5_2	2795605	protein_coding	GA->G	gabP
B2	T6_2	2826576	protein_coding	CG->C	srlE
A2	F25_2	2838688	protein_coding	T->TG	ascG
A2	F21_2	2848461	protein_coding	TC->T	hycC
A1	C25_1	2851285	protein_coding	CCG->C	hypB
B1	J9_1	2851285	protein_coding	CCG->C	hypB
B2	T13_2	2853090	protein_coding	CCG->C	hypD
B2	T13_2	2861959	protein_coding	T->TA	ygbJ
B2	T24_2	2863160	protein_coding	G->GC	ygbK
B1	J19_1	2864068	protein_coding	C->CT	ygbL
A2	F13_2	2866855	protein_coding	C->CT	rpoS
A1	C8_1	2866877	protein_coding	CG->C	rpoS
B2	T4_2	2867920	protein_coding	G->GC	nlpD
B2	T25_2	2868582	protein_coding	TCGG->T	nlpD
B1	J22_1	2867920	protein_coding	GC->G	nlpD
B2	T21_2	2869390	protein_coding	C->CT	pcm
B1	J11_1	2870172	protein_coding	CG->C	umpG
A1	C20_1	2870781	protein_coding	G->GC	truD
B2	T2_2	2876054	protein_coding	GT->G	cysD
B1	J24_1	2878927	protein_coding	TG->T	cas1
A2	F6_2	2884086	protein_coding	T->TCC	casA
A2	F13_2	2884086	protein_coding	T->TCC	casA
A1	C8_1	2884086	protein_coding	T->TCC	casA
B1	J20_1	2886404	protein_coding	TC->T	cas3
B1	J23_1	2886802	protein_coding	C->CA	cas3
B1	J11_1	2888222	protein_coding	G->GT	cysH
B2	T5_2	2889153	protein_coding	AC->A	cysI
B2	T6_2	2889153	protein_coding	AC->A	cysI
A1	C18_1	2897614	protein_coding	A->AT	ygcS
B2	T24_2	2901060	protein_coding	TG->T	yqcE
A2	F22_2	2902539	protein_coding	T->TG	ygcE
A1	C24_1	2905213	protein_coding	G->GCC	queE
A1	C1_1	2905213	protein_coding	G->GC	queE
B2	T5_2	2905213	protein_coding	G->GC	queE
B2	T6_2	2905213	protein_coding	G->GC	queE
D1	H12_1	2914854	protein_coding	GT->G	rlmD
B2	T18_2	2918997	protein_coding	A->ACCCC	gudD
B2	T19_2	2918997	protein_coding	A->ACCCC	gudD
B2	T3_2	2918997	protein_coding	A->ACCCC	gudD
B2	T4_2	2918997	protein_coding	A->ACC	gudD
B2	T25_2	2918997	protein_coding	A->ACC	gudD
B2	T7_2	2918997	protein_coding	A->ACCCC	gudD
B1	J1_1	2918997	protein_coding	A->ACCC	gudD
B1	J21_1	2918997	protein_coding	A->ACCC	gudD
B1	J8_1	2918997	protein_coding	A->ACCC	gudD
B1	J24_1	2918997	protein_coding	A->ACCC	gudD
D2	L19_2	2919746	protein_coding	GT->G	gudX
B2	T1_2	2928420	protein_coding	G->GT	sdaC
A2	F15_2	2942893	ncRNA	CTT->C	gcvB
B2	T1_2	2943932	protein_coding	A->AG	csdA
B2	T2_2	2943932	protein_coding	A->AG	csdA
B2	T8_2	2946700	protein_coding	G->GC	mltA
B1	J8_1	2947451	tRNA	G->GC	metZ
A2	F21_2	2979838	protein_coding	G->GC	lysR
A1	C1_1	2979727	protein_coding	CG->C	lysR
B2	T3_2	2979838	protein_coding	G->GC	lysR
A1	C8_1	2999673	protein_coding	A->AG	ygeR
A1	C9_1	2999673	protein_coding	A->AG	ygeR
A1	C20_1	2999673	protein_coding	A->AG	ygeR
B2	T13_2	2999748	protein_coding	AT->A	ygeR
B2	T23_2	2999673	protein_coding	A->AG	ygeR
B1	J11_1	2999673	protein_coding	A->AG	ygeR
A2	F8_2	3001297	protein_coding	C->CG	xdhA
A2	F13_2	3001297	protein_coding	C->CGG	xdhA
A2	F23_2	3001297	protein_coding	C->CG	xdhA
A2	F15_2	3001297	protein_coding	C->CG	xdhA
A1	C7_1	3001297	protein_coding	C->CG	xdhA
A1	C20_1	3001297	protein_coding	C->CG	xdhA
B2	T20_2	3001297	protein_coding	C->CG	xdhA
B2	T6_2	3001297	protein_coding	C->CG	xdhA
B2	T4_2	3001297	protein_coding	C->CG	xdhA
B2	T24_2	3001297	protein_coding	C->CG	xdhA
B2	T2_2	3001297	protein_coding	C->CGGGG	xdhA
B1	J1_1	3001297	protein_coding	C->CGGG	xdhA
B1	J7_1	3001297	protein_coding	C->CGG	xdhA
B1	J14_1	3001297	protein_coding	C->CGG	xdhA
A2	F10_2	3003441	protein_coding	CA->C	xdhB
B2	T8_2	3003473	protein_coding	C->CG	xdhB
B2	T19_2	3003473	protein_coding	C->CG	xdhB
B1	J22_1	3003473	protein_coding	C->CG	xdhB
B1	J16_1	3003473	protein_coding	C->CG	xdhB
A2	F3_2	3014967	protein_coding	T->TCC	yqeC
A1	C12_1	3014967	protein_coding	T->TCC	yqeC
A1	C13_1	3014967	protein_coding	T->TCC	yqeC
B2	T13_2	3014966	protein_coding	T->TC	yqeC
B2	T21_2	3014967	protein_coding	T->TC	yqeC
B1	J25_1	3014967	protein_coding	TC->T	yqeC
A1	C12_1	3028157	protein_coding	TG->T	ghxQ
B2	T11_2	3028801	protein_coding	GC->G	ygfS
B2	T13_2	3065616	protein_coding	T->TGGG	scpC
A1	C17_1	3076091	protein_coding	AT->A	yggF
B2	T21_2	3088328	protein_coding	G->GT	galP
A2	F23_2	3095992	protein_coding	TG->T	yggT
A2	F8_2	3101032	protein_coding	G->GC	yggN
A2	F6_2	3101032	protein_coding	G->GCCCC	yggN
A2	F2_2	3101032	protein_coding	G->GC	yggN
A2	F14_2	3101032	protein_coding	G->GCCCC	yggN
A2	F23_2	3101032	protein_coding	G->GCCCC	yggN
A2	F22_2	3101032	protein_coding	G->GC	yggN
A2	F10_2	3101032	protein_coding	G->GC	yggN
A1	C21_1	3101032	protein_coding	G->GCCCC	yggN
A1	C15_1	3101032	protein_coding	G->GC	yggN
A1	C17_1	3101032	protein_coding	G->GCCCC	yggN
A1	C3_1	3101032	protein_coding	G->GC	yggN
B2	T8_2	3101032	protein_coding	G->GC	yggN
B2	T7_2	3101032	protein_coding	GC->G	yggN
B1	J7_1	3101032	protein_coding	G->GC	yggN
B1	J11_1	3101032	protein_coding	G->GC	yggN
B1	J13_1	3101032	protein_coding	G->GC	yggN
B1	J15_1	3101032	protein_coding	G->GC	yggN
B2	T15_2	3102096	protein_coding	A->AT	yggL
A2	F13_2	3102427	protein_coding	GA->G	trmI
A1	C16_1	3102626	protein_coding	G->GC	trmI
A1	C15_1	3102334	protein_coding	GC->G	trmI
B2	T23_2	3102334	protein_coding	G->GC	trmI
B1	J7_1	3102334	protein_coding	GC->G	trmI
B2	T7_2	3107753	protein_coding	GC->G	speC
B2	T5_2	3125413	protein_coding	AGC->A	glcF
B2	T6_2	3125413	protein_coding	AGC->A	glcF
B1	J1_1	3142422	protein_coding	GC->G	hybC
B2	T20_2	3154198	protein_coding	T->TA	yghB
B2	T19_2	3157706	protein_coding	G->GCC	yqhG
B1	J25_1	3157706	protein_coding	G->GCC	yqhG
B1	J22_1	3157706	protein_coding	G->GCC	yqhG
B1	J14_1	3157706	protein_coding	G->GCC	yqhG
B1	J23_1	3157706	protein_coding	G->GCC	yqhG
A2	F25_2	3175791	protein_coding	T->TCC	yqiA
A2	F19_2	3175791	protein_coding	T->TCC	yqiA
A1	C18_1	3175791	protein_coding	T->TCC	yqiA
B2	T8_2	3175791	protein_coding	T->TC	yqiA
A2	F23_2	3177503	protein_coding	G->GC	nudF
A1	C14_1	3177503	protein_coding	G->GC	nudF
B2	T13_2	3177503	protein_coding	G->GCCCC	nudF
B2	T14_2	3177503	protein_coding	G->GCCCC	nudF
B2	T7_2	3177503	protein_coding	G->GCCCC	nudF
B1	J25_1	3177503	protein_coding	G->GCCCC	nudF
B1	J9_1	3177503	protein_coding	G->GC	nudF
A2	F16_2	3185112	protein_coding	T->TC	ubiK
A2	F2_2	3185113	protein_coding	CT->C	ubiK
A2	F4_2	3185112	protein_coding	T->TC	ubiK
A2	F22_2	3185112	protein_coding	T->TC	ubiK
A2	F15_2	3185113	protein_coding	CT->C	ubiK
A1	C6_1	3185112	protein_coding	T->TC	ubiK
A1	C15_1	3185112	protein_coding	T->TC	ubiK
B1	J6_1	3194356	protein_coding	T->TGG	yqiK
B1	J13_1	3194356	protein_coding	T->TGG	yqiK
B1	J14_1	3194356	protein_coding	T->TGG	yqiK
A2	F23_2	3194837	ncRNA	A->AGG	sibD
B2	T19_2	3195212	ncRNA	A->AG	sibE
B1	J6_1	3198891	protein_coding	G->GC	glnE
C1	O3_1	3206582	protein_coding	A->AAGG	ttdA
A2	F7_2	3216475	protein_coding	C->CGGGG	nfeF
A2	F12_2	3216475	protein_coding	C->CGGGG	nfeF
A1	C6_1	3216475	protein_coding	C->CG	nfeF
A1	C7_1	3216475	protein_coding	C->CG	nfeF
A1	C3_1	3216475	protein_coding	C->CGGGG	nfeF
B2	T1_2	3216475	protein_coding	C->CGG	nfeF
B2	T20_2	3216475	protein_coding	C->CGG	nfeF
B2	T21_2	3216475	protein_coding	C->CGG	nfeF
B2	T2_2	3216475	protein_coding	C->CGG	nfeF
B2	T23_2	3216475	protein_coding	C->CGGG	nfeF
B2	T23_2	3216475	protein_coding	C->CGGGG	nfeF
B1	J11_1	3216475	protein_coding	C->CGGG	nfeF
B1	J5_1	3216475	protein_coding	C->CGG	nfeF
B1	J13_1	3216475	protein_coding	C->CGG	nfeF
B1	J14_1	3216475	protein_coding	C->CGG	nfeF
B2	T3_2	3218851	protein_coding	C->CT	aer
B2	T13_2	3220168	protein_coding	C->CA	patA
B1	J22_1	3222692	protein_coding	C->CT	ebgA
A2	F24_2	3228263	protein_coding	AC->A	ygjJ
B1	J10_1	3232028	protein_coding	G->GCCC	fadH
B1	J23_1	3232028	protein_coding	G->GC	fadH
B1	J17_1	3238261	protein_coding	TG->T	ygjR
A2	F4_2	3240977	protein_coding	CGG->C	sstT
B2	T8_2	3240977	protein_coding	C->CGGG	sstT
B2	T19_2	3240977	protein_coding	C->CGGG	sstT
B2	T22_2	3240977	protein_coding	C->CGGG	sstT
B2	T22_2	3240977	protein_coding	C->CGGGG	sstT
B2	T23_2	3240977	protein_coding	C->CGGG	sstT
B1	J10_1	3240977	protein_coding	C->CGGG	sstT
A1	C18_1	3244451	protein_coding	GC->G	uxaC
A2	F3_2	3252008	protein_coding	TA->T	yqjG
D1	H17_1	3252326	protein_coding	TA->T	yhaH
D1	H9_1	3252925	protein_coding	G->GA	yhaI
A1	C13_1	3268298	protein_coding	A->AC	yhaB
A2	F5_2	3270480	ncRNA	T->TCCC	rnpB
A2	F22_2	3270480	ncRNA	T->TCCC	rnpB
A2	F11_2	3270480	ncRNA	T->TCCCC	rnpB
A2	F10_2	3270480	ncRNA	T->TCCCC	rnpB
A1	C23_1	3270480	ncRNA	T->TCCC	rnpB
B2	T18_2	3270481	ncRNA	T->TC	rnpB
B2	T14_2	3270481	ncRNA	T->TC	rnpB
B2	T7_2	3270481	ncRNA	TC->T	rnpB
B1	J11_1	3270481	ncRNA	T->TC	rnpB
B1	J13_1	3270481	ncRNA	T->TC	rnpB
B1	J14_1	3270481	ncRNA	T->TC	rnpB
B1	J8_1	3274221	protein_coding	C->CT	garP
A2	F19_2	3275433	protein_coding	A->AG	garD
A2	F15_2	3288521	protein_coding	G->GA	yraI
B1	J3_1	3302170	protein_coding	C->CAAT	yhbU
B1	J12_1	3303487	protein_coding	GC->G	yhbW
A1	C18_1	3304806	protein_coding	G->GC	mtr
A1	C8_1	3304806	protein_coding	G->GC	mtr
A1	C22_1	3304806	protein_coding	G->GC	mtr
B2	T8_2	3304806	protein_coding	G->GCCCC	mtr
B2	T17_2	3304806	protein_coding	G->GC	mtr
B2	T24_2	3304806	protein_coding	G->GC	mtr
B1	J22_1	3304806	protein_coding	G->GC	mtr
B1	J15_1	3311393	ncRNA	C->CGAT	sraG
B1	J15_1	3311394	ncRNA	C->CAG	sraG
B1	J9_1	3321190	protein_coding	C->CT	yhbX
B1	J12_1	3329404	protein_coding	G->GC	dacB
A1	C25_1	3332674	protein_coding	GC->G	yhbE
A1	C7_1	3332674	protein_coding	G->GC	yhbE
A1	C21_1	3339398	protein_coding	A->AT	mlaF
B1	J12_1	3342101	protein_coding	C->CG	kdsD
A2	F8_2	3350176	protein_coding	A->AC	elbB
A1	C12_1	3350177	protein_coding	A->ACC	elbB
A1	C25_1	3350177	protein_coding	A->ACCC	elbB
A1	C7_1	3350177	protein_coding	A->ACC	elbB
A1	C22_1	3350177	protein_coding	A->ACC	elbB
B2	T9_2	3350177	protein_coding	A->AC	elbB
B1	J6_1	3350177	protein_coding	A->AC	elbB
B1	J12_1	3350177	protein_coding	A->ACCCC	elbB
B1	J2_1	3350177	protein_coding	A->AC	elbB
B1	J17_1	3350177	protein_coding	A->ACCCC	elbB
B1	J14_1	3350177	protein_coding	A->ACCCC	elbB
B1	J19_1	3350177	protein_coding	A->ACCCC	elbB
B2	T11_2	3350895	protein_coding	C->CT	arcB
B2	T7_2	3361409	protein_coding	C->CA	gltF
C1	O3_1	3362983	protein_coding	A->AGC	yhcD
C1	O3_1	3362985	protein_coding	AT->A	yhcD
C1	O3_1	3362995	protein_coding	AG->A	yhcD
C1	O3_1	3363000	protein_coding	C->CTA	yhcD
A2	F25_2	3379259	protein_coding	T->TC	zapE
A2	F24_2	3379259	protein_coding	T->TC	zapE
A2	F12_2	3379259	protein_coding	T->TC	zapE
A2	F15_2	3379259	protein_coding	T->TC	zapE
A1	C25_1	3379259	protein_coding	TC->T	zapE
A1	C15_1	3379259	protein_coding	T->TC	zapE
A1	C1_1	3379259	protein_coding	TC->T	zapE
B2	T18_2	3379258	protein_coding	T->TC	zapE
B2	T15_2	3379258	protein_coding	T->TC	zapE
B2	T22_2	3379258	protein_coding	T->TCC	zapE
B2	T3_2	3379256	protein_coding	GTT->G	zapE
B2	T3_2	3379259	protein_coding	T->TCCC	zapE
B2	T3_2	3379259	protein_coding	T->TCCCC	zapE
B2	T9_2	3379258	protein_coding	T->TC	zapE
B2	T11_2	3379258	protein_coding	T->TC	zapE
B1	J7_1	3379258	protein_coding	T->TC	zapE
B1	J11_1	3379258	protein_coding	T->TC	zapE
B1	J13_1	3379258	protein_coding	T->TC	zapE
B1	J13_1	3379258	protein_coding	T->TCC	zapE
B1	J14_1	3379258	protein_coding	T->TC	zapE
A2	F15_2	3426594	rRNA	TC->T	rrlD
A1	C12_1	3432988	protein_coding	G->GCCC	smf
A1	C18_1	3432988	protein_coding	G->GCC	smf
A1	C16_1	3432988	protein_coding	G->GCCCC	smf
A1	C1_1	3432988	protein_coding	G->GCC	smf
A1	C23_1	3432988	protein_coding	G->GCC	smf
B2	T25_2	3432988	protein_coding	G->GC	smf
A2	F5_2	3456797	protein_coding	G->GC	gspD
A1	C24_1	3456796	protein_coding	G->GC	gspD
A1	C16_1	3456796	protein_coding	G->GC	gspD
B2	T15_2	3456797	protein_coding	G->GCC	gspD
B2	T10_2	3456797	protein_coding	G->GCC	gspD
B2	T24_2	3456797	protein_coding	G->GCC	gspD
B1	J9_1	3456797	protein_coding	G->GCC	gspD
B1	J13_1	3456797	protein_coding	G->GCCC	gspD
B1	J14_1	3456797	protein_coding	G->GCCC	gspD
B1	J20_1	3462838	protein_coding	TG->T	gspJ
B1	J15_1	3462838	protein_coding	T->TG	gspJ
A1	C16_1	3465678	protein_coding	CA->C	gspO
B2	T18_2	3484082	protein_coding	T->TC	yheT
A2	F19_2	3484540	protein_coding	GACC->G	prkB
B2	T12_2	3489291	protein_coding	GC->G	argD
A1	C24_1	3496766	protein_coding	GA->G	nirD
A2	F12_2	3501445	protein_coding	CA->C	frlB
B1	J16_1	3507652	protein_coding	G->GT	yhfU
A1	C3_1	3525680	protein_coding	TC->T	nudE
A1	C3_1	3544991	protein_coding	GC->G	yhgH
B2	T17_2	3593116	protein_coding	C->CA	livF
B1	J2_1	3593116	protein_coding	C->CA	livF
A2	F21_2	3598041	protein_coding	CA->C	panZ
A2	F22_2	3612033	protein_coding	C->CG	yhhT
A2	F2_2	3622868	protein_coding	A->AGG	rhsB
A1	C14_1	3622874	protein_coding	GA->G	rhsB
A1	C4_1	3622868	protein_coding	A->AG	rhsB
A1	C16_1	3622868	protein_coding	A->AG	rhsB
A1	C9_1	3622868	protein_coding	A->AG	rhsB
B1	J7_1	3621056	protein_coding	AG->A	rhsB
A1	C25_1	3649766	protein_coding	G->GC	arsB
A2	F13_2	3659074	ncRNA	AT->A	gadF
A2	F24_2	3664357	protein_coding	T->TGG	gadW
A1	C22_1	3664357	protein_coding	T->TGG	gadW
A1	C23_1	3664357	protein_coding	T->TGG	gadW
B2	T18_2	3668538	protein_coding	G->GC	ccp
B2	T20_2	3668538	protein_coding	G->GC	ccp
A2	F6_2	3681789	protein_coding	T->TG	yhjJ
A2	F13_2	3681789	protein_coding	T->TG	yhjJ
A1	C13_1	3688637	protein_coding	GC->G	bcsC
A1	C16_1	3694680	protein_coding	A->AC	bcsA
B1	J20_1	3694680	protein_coding	A->AC	bcsA
B2	T5_2	3711508	protein_coding	GT->G	yhjX
B2	T6_2	3711508	protein_coding	GT->G	yhjX
B1	J13_1	3712918	protein_coding	CT->C	yhjY
B1	J14_1	3712918	protein_coding	CT->C	yhjY
B2	T23_2	3726078	protein_coding	C->CT	wecH
A2	F18_2	3728110	protein_coding	T->TC	xylB
A1	C4_1	3728110	protein_coding	TC->T	xylB
A1	C3_1	3728110	protein_coding	TC->T	xylB
B2	T1_2	3728110	protein_coding	T->TC	xylB
B2	T16_2	3728110	protein_coding	T->TC	xylB
B2	T4_2	3728110	protein_coding	T->TC	xylB
B2	T4_2	3728110	protein_coding	T->TCC	xylB
B1	J21_1	3728110	protein_coding	T->TC	xylB
B1	J2_1	3728110	protein_coding	TC->T	xylB
B1	J8_1	3728110	protein_coding	T->TC	xylB
B1	J19_1	3728110	protein_coding	TC->T	xylB
B2	T25_2	3736652	protein_coding	GGTT->G	bax
A2	F4_2	3750295	protein_coding	CA->C	sgbE
B1	J13_1	3751450	protein_coding	T->TC	yiaT
B1	J14_1	3751450	protein_coding	T->TC	yiaT
B1	J13_1	3769665	protein_coding	TA->T	yibV
B1	J14_1	3769665	protein_coding	TA->T	yibV
A1	C9_1	3785015	protein_coding	T->TGG	yibN
A1	C9_1	3792945	protein_coding	CG->C	htrL
A1	C21_1	3799382	protein_coding	AT->A	waaZ
B1	J1_1	3799382	protein_coding	AT->A	waaZ
B2	T19_2	3801783	protein_coding	G->GA	waaJ
A2	F5_2	3843409	protein_coding	CA->C	adeQ
A1	C25_1	3848202	protein_coding	ACG->A	uhpC
B2	T23_2	3855726	protein_coding	G->GA	yidG
A2	F7_2	3857450	protein_coding	G->GC	yidJ
A1	C13_1	3861692	protein_coding	A->AT	glvG
B2	T4_2	3862268	protein_coding	C->CT	glvB
A1	C23_1	3863048	protein_coding	AG->A	glvC
A2	F3_2	3880309	protein_coding	CA->C	recF
B1	J8_1	3892167	protein_coding	G->GC	mdtL
A2	F3_2	3893611	protein_coding	C->CA	yidZ
B1	J21_1	3902308	protein_coding	AT->A	bglB
B1	J23_1	3905348	protein_coding	C->CT	bglF
A2	F17_2	3907901	protein_coding	CAG->C	pstB
A1	C12_1	3907901	protein_coding	CAG->C	pstB
B1	J10_1	3909446	protein_coding	GC->G	pstC
A2	F23_2	3930295	protein_coding	T->TA	ravA
B1	J25_1	3930328	protein_coding	C->CT	ravA
A2	F3_2	3931554	protein_coding	A->AG	kup
A1	C6_1	3931554	protein_coding	A->AG	kup
A1	C14_1	3931554	protein_coding	A->AG	kup
A1	C8_1	3931554	protein_coding	A->AG	kup
B2	T16_2	3932997	protein_coding	G->GTT	kup
B2	T7_2	3931554	protein_coding	A->AG	kup
B1	J12_1	3931554	protein_coding	A->AG	kup
B1	J24_1	3931554	protein_coding	A->AG	kup
A1	C4_1	3939113	protein_coding	TG->T	rbsR
C1	O19_1	3944203	rRNA	GA->G	rrlC
A1	C25_1	3946913	tRNA	A->AG	aspT
A2	F18_2	3953738	protein_coding	CG->C	ilvD
B2	T13_2	3970026	protein_coding	C->CGG	wzzE
B2	T24_2	3970026	protein_coding	C->CGG	wzzE
B1	J2_1	3970026	protein_coding	C->CGG	wzzE
A1	C1_1	3974209	protein_coding	AC->A	rffH
A2	F25_2	3977849	protein_coding	T->TG	rffT
B2	T22_2	3977849	protein_coding	T->TG	rffT
A1	C4_1	3980951	protein_coding	T->TG	yifK
B1	J6_1	3980951	protein_coding	T->TG	yifK
B1	J19_1	3982225	protein_coding	GT->G	yifK
A2	F12_2	3982676	tRNA	T->TCCC	leuT
A1	C1_1	3982676	tRNA	T->TCC	leuT
A1	C13_1	3982676	tRNA	T->TC	leuT
B1	J25_1	3982676	tRNA	T->TC	leuT
B1	J9_1	3982676	tRNA	T->TC	leuT
B1	J8_1	3982676	tRNA	T->TC	leuT
B1	J23_1	3982676	tRNA	T->TC	leuT
A2	F11_2	4002702	protein_coding	G->GCC	yigF
A2	F19_2	4037800	rRNA	AGT->A	rrlA
A2	F19_2	4037923	rRNA	TG->T	rrlA
B2	T8_2	4039241	rRNA	G->GTC	rrlA
B2	T8_2	4039242	rRNA	CGA->C	rrlA
B2	T5_2	4037800	rRNA	AGT->A	rrlA
B2	T14_2	4039241	rRNA	G->GTC	rrlA
B2	T14_2	4039242	rRNA	CGA->C	rrlA
B1	J8_1	4037923	rRNA	T->TG	rrlA
A1	C25_1	4051243	ncRNA	GA->G	csrC
A2	F8_2	4074912	protein_coding	GA->G	yihW
A1	C18_1	4074912	protein_coding	GA->G	yihW
A1	C22_1	4095808	protein_coding	T->TC	rhaA
B1	J14_1	4095808	protein_coding	T->TC	rhaA
A2	F3_2	4100338	protein_coding	GC->G	rhaT
A2	F11_2	4101778	protein_coding	CG->C	kdgT
A1	C14_1	4101778	protein_coding	CG->C	kdgT
B2	T17_2	4101721	protein_coding	C->CG	kdgT
B2	T13_2	4101721	protein_coding	C->CG	kdgT
B2	T22_2	4101721	protein_coding	C->CG	kdgT
B2	T3_2	4101721	protein_coding	C->CG	kdgT
B2	T16_2	4101721	protein_coding	C->CGGG	kdgT
B2	T4_2	4101721	protein_coding	C->CGGG	kdgT
B2	T14_2	4101721	protein_coding	C->CGGG	kdgT
B2	T24_2	4101721	protein_coding	C->CGGG	kdgT
B2	T7_2	4101721	protein_coding	C->CGGGG	kdgT
B2	T11_2	4101851	protein_coding	G->GT	kdgT
B1	J22_1	4101721	protein_coding	C->CGG	kdgT
B1	J5_1	4101721	protein_coding	C->CGG	kdgT
B1	J15_1	4101721	protein_coding	C->CGGGG	kdgT
B1	J16_1	4101721	protein_coding	C->CGG	kdgT
A1	C23_1	4136712	protein_coding	CT->C	yijE
B2	T19_2	4136597	protein_coding	T->TG	yijE
B1	J5_1	4136597	protein_coding	T->TG	yijE
D1	H4_1	4156084	protein_coding	TAG->T	argB
B2	T1_2	4171279	rRNA	A->AG	rrlB
A2	F7_2	4209839	tRNA	A->AG	gltV
A2	F9_2	4210226	rRNA	C->CG	rrlE
A1	C22_1	4210447	rRNA	T->TG	rrlE
B1	J23_1	4212681	rRNA	A->AG	rrlE
B2	T7_2	4227854	protein_coding	G->GA	yjbB
B2	T5_2	4269665	protein_coding	CA->C	aphA
B1	J5_1	4273045	protein_coding	GC->G	uvrA
D1	H21_1	4291176	protein_coding	C->CG	nrfD
A1	C25_1	4293099	protein_coding	T->TGG	nrfE
B1	J19_1	4293099	protein_coding	T->TG	nrfE
A2	F23_2	4304088	protein_coding	CT->C	mdtN
B1	J16_1	4318582	protein_coding	T->TC	phnK
B1	J20_1	4321513	protein_coding	C->CA	phnG
A2	F5_2	4329888	protein_coding	T->TGG	yjcZ
A1	C15_1	4329888	protein_coding	TG->T	yjcZ
B2	T23_2	4330195	protein_coding	C->CGG	yjcZ
B1	J3_1	4329888	protein_coding	T->TG	yjcZ
D1	H4_1	4339034	protein_coding	AG->A	adiA
A2	F2_2	4342849	protein_coding	TA->T	melA
B2	T15_2	4361440	protein_coding	G->GA	cadC
B1	J25_1	4366679	protein_coding	AC->A	dcuA
A2	F23_2	4385988	protein_coding	G->GT	yjeO
B1	J13_1	4385924	protein_coding	G->GA	yjeO
B1	J14_1	4385924	protein_coding	G->GA	yjeO
A2	F25_2	4389321	protein_coding	G->GC	mscM
A2	F2_2	4389321	protein_coding	G->GC	mscM
A2	F22_2	4389321	protein_coding	G->GC	mscM
A2	F19_2	4389321	protein_coding	G->GC	mscM
A1	C6_1	4389321	protein_coding	G->GC	mscM
A1	C25_1	4389321	protein_coding	G->GC	mscM
A1	C7_1	4389321	protein_coding	G->GCCC	mscM
A1	C15_1	4389321	protein_coding	G->GCCC	mscM
A1	C17_1	4389321	protein_coding	G->GC	mscM
A1	C20_1	4389321	protein_coding	G->GCCC	mscM
B2	T3_2	4389321	protein_coding	G->GC	mscM
B1	J7_1	4389321	protein_coding	G->GCC	mscM
B1	J21_1	4389403	protein_coding	CT->C	psd
B2	T8_2	4395068	protein_coding	TG->T	nnr
A1	C25_1	4403801	protein_coding	A->AC	hflC
B2	T7_2	4409688	protein_coding	GA->G	rlmB
B2	T4_2	4415888	protein_coding	AGT->A	aidB
A2	F25_2	4424213	protein_coding	T->TG	ulaF
A2	F8_2	4432371	protein_coding	CG->C	ytfF
B2	T16_2	4443791	protein_coding	C->CG	tamA
A1	C24_1	4458740	protein_coding	T->TG	pmbA
A2	F5_2	4472418	protein_coding	C->CA	pyrL
A2	F10_2	4472418	protein_coding	C->CA	pyrL
A1	C17_1	4472418	protein_coding	C->CA	pyrL
A2	F1_2	4475556	protein_coding	C->CGG	yjgL
A1	C12_1	4475556	protein_coding	C->CGG	yjgL
A1	C21_1	4475556	protein_coding	C->CGG	yjgL
A1	C9_1	4475556	protein_coding	C->CGGG	yjgL
A1	C13_1	4475556	protein_coding	C->CGG	yjgL
B2	T8_2	4475556	protein_coding	C->CGG	yjgL
B2	T20_2	4475556	protein_coding	C->CGG	yjgL
B2	T4_2	4475556	protein_coding	C->CGG	yjgL
B1	J13_1	4475556	protein_coding	C->CG	yjgL
B1	J14_1	4475556	protein_coding	C->CG	yjgL
B1	J22_1	4479964	protein_coding	C->CT	yjgN
B1	J8_1	4479964	protein_coding	CT->C	yjgN
B1	J3_1	4479964	protein_coding	C->CT	yjgN
A2	F5_2	4488572	protein_coding	T->TC	yjgR
A2	F7_2	4488572	protein_coding	T->TC	yjgR
A2	F14_2	4488572	protein_coding	T->TC	yjgR
A1	C6_1	4488572	protein_coding	T->TC	yjgR
B2	T15_2	4488572	protein_coding	T->TCCC	yjgR
B2	T22_2	4488572	protein_coding	T->TC	yjgR
B2	T2_2	4488572	protein_coding	T->TC	yjgR
B2	T11_2	4488572	protein_coding	T->TCCC	yjgR
B1	J6_1	4488572	protein_coding	T->TCCC	yjgR
B1	J7_1	4488572	protein_coding	T->TCCC	yjgR
B1	J10_1	4488572	protein_coding	T->TC	yjgR
B1	J14_1	4488572	protein_coding	T->TC	yjgR
A1	C4_1	4520209	protein_coding	A->AC	yjhU
B1	J1_1	4519447	protein_coding	T->TC	yjhU
B1	J12_1	4521059	protein_coding	GCAC->G	yjhF
A2	F14_2	4538228	protein_coding	C->CT	nanM
A2	F23_2	4541168	protein_coding	T->TA	fimB
C2	B2_2	4542173	protein_coding	T->TGAC	fimE
C2	B9_2	4542173	protein_coding	T->TGAC	fimE
C1	O1_1	4542173	protein_coding	T->TGAC	fimE
A1	C13_1	4543219	protein_coding	T->TA	fimA
A1	C15_1	4554774	protein_coding	CG->C	uxuR
D2	L24_2	4556191	protein_coding	A->AGGT	yjiC
A1	C4_1	4556760	protein_coding	G->GT	ytiD
B2	T9_2	4556760	protein_coding	GT->G	ytiD
B1	J25_1	4556760	protein_coding	GT->G	ytiD
B1	J3_1	4556760	protein_coding	GT->G	ytiD
A1	C1_1	4561858	protein_coding	G->GC	yjiJ
B1	J9_1	4562956	protein_coding	AT->A	yjiK
B2	T18_2	4573209	protein_coding	C->CA	yjiT
A2	F22_2	4577061	protein_coding	A->ACC	mcrC
A1	C6_1	4577061	protein_coding	A->ACC	mcrC
A1	C4_1	4577061	protein_coding	A->ACC	mcrC
A1	C15_1	4578750	protein_coding	A->AT	mcrB
B2	T2_2	4580854	protein_coding	G->GCC	hsdS
B2	T7_2	4580854	protein_coding	G->GCC	hsdS
A2	F14_2	4586588	protein_coding	A->AGG	hsdR
A1	C3_1	4584582	protein_coding	GT->G	hsdR
B1	J14_1	4586588	protein_coding	A->AG	hsdR
A1	C25_1	4591185	protein_coding	T->TC	btsT
A1	C18_1	4602105	protein_coding	G->GC	yjjP
A2	F9_2	4606086	tRNA	AG->A	leuV
A2	F18_2	4606086	tRNA	AG->A	leuV
A2	F14_2	4606086	tRNA	A->AG	leuV
A2	F21_2	4606086	tRNA	A->AG	leuV
A2	F23_2	4606086	tRNA	A->AG	leuV
A2	F22_2	4606086	tRNA	A->AG	leuV
A2	F3_2	4606086	tRNA	AG->A	leuV
A1	C14_1	4606086	tRNA	A->AG	leuV
A1	C4_1	4606086	tRNA	A->AGG	leuV
A1	C25_1	4606086	tRNA	A->AG	leuV
A1	C17_1	4606086	tRNA	A->AG	leuV
A1	C3_1	4606086	tRNA	AG->A	leuV
B2	T1_2	4606086	tRNA	AG->A	leuV
B2	T25_2	4606086	tRNA	AG->A	leuV
B2	T24_2	4606086	tRNA	AG->A	leuV
B2	T7_2	4606086	tRNA	A->AG	leuV
B2	T11_2	4606094	tRNA	GA->G	leuV
B1	J6_1	4606094	tRNA	GA->G	leuV
A2	F25_2	4606215	tRNA	GA->G	leuP
A2	F7_2	4606215	tRNA	GA->G	leuP
A2	F22_2	4606207	tRNA	AG->A	leuP
A2	F19_2	4606207	tRNA	AG->A	leuP
A1	C16_1	4606207	tRNA	A->AGG	leuP
A1	C15_1	4606207	tRNA	A->AGG	leuP
A1	C15_1	4606207	tRNA	A->AGGG	leuP
B2	T2_2	4606215	tRNA	GA->G	leuP
B2	T23_2	4606215	tRNA	GA->G	leuP
B1	J6_1	4606214	tRNA	GGA->G	leuP
B1	J21_1	4606207	tRNA	A->AG	leuP
B1	J2_1	4606214	tRNA	GGA->G	leuP
B1	J14_1	4606214	tRNA	GGA->G	leuP
B1	J19_1	4606214	tRNA	GGA->G	leuP
A2	F9_2	4606322	tRNA	AG->A	leuQ
A2	F17_2	4606322	tRNA	A->AGG	leuQ
A1	C14_1	4606322	tRNA	A->AG	leuQ
A1	C4_1	4606322	tRNA	A->AG	leuQ
A1	C25_1	4606322	tRNA	AG->A	leuQ
A1	C8_1	4606322	tRNA	A->AG	leuQ
A1	C20_1	4606322	tRNA	AG->A	leuQ
B2	T8_2	4606322	tRNA	A->AG	leuQ
B2	T21_2	4606322	tRNA	A->AG	leuQ
B2	T9_2	4606322	tRNA	A->AG	leuQ
B2	T11_2	4606322	tRNA	AG->A	leuQ
B1	J8_1	4606322	tRNA	A->AG	leuQ
B1	J10_1	4606322	tRNA	A->AG	leuQ
B1	J24_1	4606322	tRNA	A->AGG	leuQ
B1	J13_1	4606330	tRNA	GA->G	leuQ
B1	J14_1	4606330	tRNA	GA->G	leuQ
B1	J16_1	4606322	tRNA	AG->A	leuQ
B2	T7_2	4625820	protein_coding	T->TG	serB
A2	F24_2	4637734	protein_coding	GAA->G	creC
B2	T8_2	4637734	protein_coding	GA->G	creC
B1	J10_1	4637734	protein_coding	GA->G	creC
A2	F8_2	705963	intergenic	CT->C	-
A2	F8_2	982958	intergenic	G->GCCC	-
A2	F8_2	1818543	intergenic	G->GCCC	-
A2	F8_2	2900297	intergenic	CA->C	-
A2	F8_2	3423853	intergenic	C->CA	-
A2	F8_2	4341719	intergenic	A->AG	-
A2	F8_2	4492577	intergenic	AG->A	-
A2	F9_2	257910	intergenic	T->TGC	-
A2	F9_2	1151486	intergenic	T->TG	-
A2	F9_2	1714317	intergenic	CT->C	-
A2	F9_2	2012557	intergenic	A->AGGG	-
A2	F9_2	3767757	intergenic	C->CG	-
A2	F6_2	780732	intergenic	A->AATG	-
A2	F6_2	780735	intergenic	A->AAG	-
A2	F6_2	780841	intergenic	C->CT	-
A2	F6_2	1212080	intergenic	A->ACCC	-
A2	F6_2	1594124	intergenic	G->GCC	-
A2	F6_2	2695578	intergenic	A->AG	-
A2	F6_2	3060764	intergenic	A->AT	-
A2	F25_2	1972735	intergenic	A->AG	-
A2	F25_2	2185868	intergenic	T->TG	-
A2	F25_2	2462880	intergenic	TCC->T	-
A2	F25_2	2767500	intergenic	T->TCC	-
A2	F25_2	3906589	intergenic	CA->C	-
A2	F25_2	3931176	intergenic	A->AG	-
A2	F16_2	2057669	intergenic	A->ACC	-
A2	F16_2	2765787	intergenic	G->GC	-
A2	F16_2	3624036	intergenic	A->AGGGG	-
A2	F16_2	3915442	intergenic	AG->A	-
A2	F2_2	1080931	intergenic	G->GC	-
A2	F2_2	1097161	intergenic	GA->G	-
A2	F2_2	1972735	intergenic	A->AG	-
A2	F2_2	2057669	intergenic	A->ACC	-
A2	F2_2	2057669	intergenic	A->ACCC	-
A2	F2_2	2405517	intergenic	AT->A	-
A2	F2_2	2726254	intergenic	C->CA	-
A2	F2_2	3553039	intergenic	C->CA	-
A2	F2_2	3639871	intergenic	GT->G	-
A2	F1_2	310051	intergenic	A->AG	-
A2	F1_2	1124102	intergenic	A->AG	-
A2	F1_2	3931176	intergenic	AG->A	-
A2	F1_2	4492577	intergenic	A->AG	-
A2	F5_2	1351189	intergenic	A->AGGG	-
A2	F5_2	1555700	intergenic	TG->T	-
A2	F4_2	194839	intergenic	CT->C	-
A2	F4_2	528991	intergenic	CA->C	-
A2	F4_2	1351189	intergenic	A->AGGG	-
A2	F4_2	2737011	intergenic	TA->T	-
A2	F4_2	2976101	intergenic	GA->G	-
A2	F4_2	3581063	intergenic	C->CA	-
A2	F4_2	3624036	intergenic	A->AG	-
A2	F18_2	257910	intergenic	T->TGC	-
A2	F18_2	1594124	intergenic	G->GC	-
A2	F18_2	1594248	intergenic	T->TCC	-
A2	F18_2	3931176	intergenic	AG->A	-
A2	F7_2	107544	intergenic	GT->G	-
A2	F7_2	228687	intergenic	AT->A	-
A2	F7_2	925842	intergenic	GA->G	-
A2	F7_2	1097030	intergenic	A->AGGGG	-
A2	F7_2	3236513	intergenic	T->TC	-
A2	F14_2	380012	intergenic	AGGG->A	-
A2	F14_2	529047	intergenic	CT->C	-
A2	F14_2	1594248	intergenic	T->TCC	-
A2	F14_2	1594248	intergenic	T->TCCC	-
A2	F14_2	2900297	intergenic	CA->C	-
A2	F14_2	3168599	intergenic	GA->G	-
A2	F13_2	1097161	intergenic	GA->G	-
A2	F13_2	3913774	intergenic	T->TG	-
A2	F13_2	3931176	intergenic	A->AG	-
A2	F21_2	1097030	intergenic	A->AGGGG	-
A2	F21_2	2947335	intergenic	T->TA	-
A2	F21_2	3913774	intergenic	T->TG	-
A2	F23_2	228687	intergenic	AT->A	-
A2	F23_2	1157808	intergenic	T->TC	-
A2	F23_2	1381215	intergenic	C->CGG	-
A2	F23_2	1496700	intergenic	TA->T	-
A2	F23_2	1714317	intergenic	CT->C	-
A2	F23_2	1972741	intergenic	GA->G	-
A2	F23_2	2741862	intergenic	TG->T	-
A2	F23_2	2765787	intergenic	G->GC	-
A2	F23_2	3637521	intergenic	AT->A	-
A2	F23_2	4040448	intergenic	AT->A	-
A2	F17_2	1818543	intergenic	G->GCCC	-
A2	F17_2	2099803	intergenic	CA->C	-
A2	F24_2	263226	intergenic	TA->T	-
A2	F24_2	310051	intergenic	A->AGG	-
A2	F24_2	1097030	intergenic	A->AGGGG	-
A2	F24_2	1547334	intergenic	CA->C	-
A2	F24_2	2204477	intergenic	GT->G	-
A2	F20_2	1594248	intergenic	T->TCC	-
A2	F20_2	2025330	intergenic	A->AT	-
A2	F20_2	2859682	intergenic	C->CG	-
A2	F20_2	3236510	intergenic	A->ACCC	-
A2	F20_2	4040448	intergenic	AT->A	-
A2	F12_2	637698	intergenic	GT->G	-
A2	F12_2	1594124	intergenic	G->GC	-
A2	F12_2	2518005	intergenic	CA->C	-
A2	F12_2	3014268	intergenic	A->AC	-
A2	F12_2	3328809	intergenic	C->CA	-
A2	F12_2	3624036	intergenic	A->AGGGG	-
A2	F12_2	3948443	intergenic	CT->C	-
A2	F12_2	3950463	intergenic	CG->C	-
A2	F22_2	310051	intergenic	A->AG	-
A2	F22_2	2716655	intergenic	A->AT	-
A2	F22_2	3070116	intergenic	G->GA	-
A2	F22_2	3599882	intergenic	C->CA	-
A2	F22_2	3946632	intergenic	A->AT	-
A2	F19_2	218827	intergenic	CA->C	-
A2	F19_2	310051	intergenic	A->AG	-
A2	F19_2	1769053	intergenic	CA->C	-
A2	F11_2	1351189	intergenic	A->AGGG	-
A2	F11_2	1594124	intergenic	G->GCC	-
A2	F11_2	1594248	intergenic	T->TCC	-
A2	F11_2	1818543	intergenic	G->GCCC	-
A2	F11_2	2765787	intergenic	G->GC	-
A2	F11_2	3915500	intergenic	C->CA	-
A2	F11_2	4492577	intergenic	A->AG	-
A2	F3_2	107544	intergenic	G->GT	-
A2	F3_2	1020244	intergenic	GA->G	-
A2	F3_2	3005789	intergenic	CT->C	-
A2	F3_2	3650673	intergenic	TC->T	-
A2	F15_2	243466	intergenic	CT->C	-
A2	F15_2	1714317	intergenic	CT->C	-
A2	F15_2	3624036	intergenic	A->AGGGG	-
A2	F10_2	217019	intergenic	TA->T	-
A2	F10_2	1097161	intergenic	GA->G	-
A2	F10_2	1594124	intergenic	G->GC	-
A2	F10_2	2334244	intergenic	TC->T	-
A1	C6_1	257906	intergenic	T->TA	-
A1	C6_1	1818543	intergenic	G->GCC	-
A1	C6_1	2575996	intergenic	C->CT	-
A1	C6_1	2695578	intergenic	A->AG	-
A1	C6_1	3552540	intergenic	CT->C	-
A1	C6_1	4424449	intergenic	C->CAA	-
A1	C12_1	1011933	intergenic	GT->G	-
A1	C12_1	1212080	intergenic	AC->A	-
A1	C12_1	1552025	intergenic	TA->T	-
A1	C12_1	1594124	intergenic	G->GC	-
A1	C12_1	1594124	intergenic	G->GCC	-
A1	C12_1	2572083	intergenic	T->TC	-
A1	C12_1	2765787	intergenic	G->GC	-
A1	C12_1	3915442	intergenic	A->AG	-
A1	C12_1	3931258	intergenic	C->CT	-
A1	C21_1	257906	intergenic	T->TA	-
A1	C21_1	1594124	intergenic	G->GC	-
A1	C21_1	1995643	intergenic	C->CA	-
A1	C21_1	2754776	intergenic	TA->T	-
A1	C21_1	2765787	intergenic	G->GC	-
A1	C21_1	2765787	intergenic	G->GCC	-
A1	C21_1	4314316	intergenic	A->AG	-
A1	C24_1	1018968	intergenic	CA->C	-
A1	C24_1	2620200	intergenic	C->CA	-
A1	C24_1	4253007	intergenic	GA->G	-
A1	C14_1	310051	intergenic	A->AGG	-
A1	C14_1	523206	intergenic	AT->A	-
A1	C14_1	1269420	intergenic	GC->G	-
A1	C14_1	1594124	intergenic	G->GC	-
A1	C14_1	1714317	intergenic	CT->C	-
A1	C14_1	2685817	intergenic	CA->C	-
A1	C14_1	3236510	intergenic	A->ACCC	-
A1	C14_1	3236510	intergenic	A->ACCCC	-
A1	C14_1	4554423	intergenic	G->GT	-
A1	C4_1	216139	intergenic	A->ACC	-
A1	C4_1	310051	intergenic	A->AG	-
A1	C4_1	1594124	intergenic	GC->G	-
A1	C4_1	2185868	intergenic	T->TG	-
A1	C4_1	3239819	intergenic	AT->A	-
A1	C4_1	4462790	intergenic	T->TG	-
A1	C4_1	4498041	intergenic	A->AGG	-
A1	C18_1	218827	intergenic	CA->C	-
A1	C18_1	257910	intergenic	T->TGC	-
A1	C18_1	468286	intergenic	AT->A	-
A1	C18_1	543191	intergenic	C->CA	-
A1	C18_1	982958	intergenic	G->GCCC	-
A1	C18_1	1594124	intergenic	G->GC	-
A1	C18_1	1821859	intergenic	CA->C	-
A1	C18_1	2087280	intergenic	T->TG	-
A1	C18_1	2769642	intergenic	G->GC	-
A1	C18_1	3378782	intergenic	G->GA	-
A1	C18_1	3429097	intergenic	CT->C	-
A1	C25_1	2167823	intergenic	A->AT	-
A1	C25_1	2225635	intergenic	G->GCC	-
A1	C25_1	3107007	intergenic	GT->G	-
A1	C25_1	3429086	intergenic	AT->A	-
A1	C25_1	3931176	intergenic	A->AG	-
A1	C16_1	257910	intergenic	T->TGC	-
A1	C16_1	528991	intergenic	CA->C	-
A1	C16_1	987000	intergenic	GT->G	-
A1	C16_1	1097030	intergenic	A->AG	-
A1	C16_1	1223977	intergenic	C->CA	-
A1	C16_1	3058654	intergenic	T->TC	-
A1	C7_1	216139	intergenic	A->ACCC	-
A1	C7_1	456489	intergenic	C->CT	-
A1	C7_1	1115569	intergenic	A->AG	-
A1	C7_1	1212080	intergenic	A->ACCC	-
A1	C7_1	1212080	intergenic	A->ACCCC	-
A1	C7_1	1594956	intergenic	G->GC	-
A1	C7_1	1714317	intergenic	C->CT	-
A1	C7_1	1818543	intergenic	G->GCC	-
A1	C7_1	2407326	intergenic	TA->T	-
A1	C15_1	58383	intergenic	T->TA	-
A1	C15_1	982958	intergenic	G->GCCC	-
A1	C15_1	1351189	intergenic	A->AGG	-
A1	C15_1	1594248	intergenic	T->TCCCC	-
A1	C15_1	1638712	intergenic	GA->G	-
A1	C15_1	2033986	intergenic	C->CT	-
A1	C15_1	3107007	intergenic	GT->G	-
A1	C15_1	4060271	intergenic	GTT->G	-
A1	C8_1	1212080	intergenic	A->ACC	-
A1	C8_1	2767500	intergenic	T->TCC	-
A1	C8_1	4212971	intergenic	AT->A	-
A1	C1_1	257910	intergenic	T->TGC	-
A1	C1_1	258836	intergenic	A->AGGTG	-
A1	C1_1	456489	intergenic	CT->C	-
A1	C1_1	2765787	intergenic	G->GC	-
A1	C17_1	257906	intergenic	T->TA	-
A1	C17_1	1097523	intergenic	GA->G	-
A1	C17_1	1322967	intergenic	C->CA	-
A1	C17_1	1714317	intergenic	CT->C	-
A1	C17_1	1818543	intergenic	G->GCC	-
A1	C17_1	3946632	intergenic	A->AT	-
A1	C22_1	1018968	intergenic	CA->C	-
A1	C22_1	1097500	intergenic	T->TCC	-
A1	C22_1	1124102	intergenic	A->AG	-
A1	C22_1	1212080	intergenic	A->ACC	-
A1	C22_1	2171508	intergenic	TA->T	-
A1	C22_1	2185848	intergenic	T->TG	-
A1	C9_1	705963	intergenic	CT->C	-
A1	C9_1	1594247	intergenic	T->TCC	-
A1	C9_1	1714317	intergenic	CT->C	-
A1	C9_1	2185868	intergenic	T->TG	-
A1	C9_1	2462880	intergenic	TCC->T	-
A1	C9_1	2754776	intergenic	TA->T	-
A1	C9_1	3236510	intergenic	A->ACCC	-
A1	C9_1	3236510	intergenic	A->ACCCC	-
A1	C9_1	4462790	intergenic	T->TG	-
A1	C23_1	223463	intergenic	CG->C	-
A1	C23_1	257906	intergenic	T->TA	-
A1	C23_1	310051	intergenic	A->AG	-
A1	C23_1	528821	intergenic	A->AT	-
A1	C23_1	735130	intergenic	A->AG	-
A1	C23_1	1381215	intergenic	C->CGG	-
A1	C23_1	1645103	intergenic	T->TC	-
A1	C23_1	2288553	intergenic	GGC->G	-
A1	C23_1	2476538	intergenic	T->TA	-
A1	C23_1	3867567	intergenic	CT->C	-
A1	C23_1	4639564	intergenic	G->GT	-
A1	C3_1	1097500	intergenic	T->TCC	-
A1	C3_1	1212080	intergenic	AC->A	-
A1	C3_1	1449057	intergenic	GT->G	-
A1	C3_1	1594248	intergenic	T->TCCCC	-
A1	C20_1	11812	intergenic	A->AG	-
A1	C20_1	257910	intergenic	T->TGC	-
A1	C20_1	982958	intergenic	G->GCCC	-
A1	C20_1	1258514	intergenic	GT->G	-
A1	C20_1	1322967	intergenic	CA->C	-
A1	C20_1	4200149	intergenic	G->GC	-
A1	C13_1	711913	intergenic	C->CG	-
A1	C13_1	752956	intergenic	A->AGG	-
A1	C13_1	1097500	intergenic	T->TCC	-
A1	C13_1	1212080	intergenic	A->ACC	-
A1	C13_1	1594124	intergenic	G->GCC	-
A1	C13_1	2976101	intergenic	G->GA	-
A1	C13_1	3850744	intergenic	TA->T	-
B2	T18_2	216139	intergenic	A->ACC	-
B2	T18_2	321557	intergenic	T->TG	-
B2	T18_2	1097030	intergenic	A->AGGG	-
B2	T18_2	1419714	intergenic	T->TG	-
B2	T18_2	1712512	intergenic	A->ACCC	-
B2	T18_2	2769642	intergenic	G->GCC	-
B2	T15_2	222651	intergenic	AT->A	-
B2	T15_2	923250	intergenic	T->TG	-
B2	T15_2	1097030	intergenic	A->AG	-
B2	T15_2	1419714	intergenic	T->TG	-
B2	T15_2	1594124	intergenic	G->GC	-
B2	T15_2	1787190	intergenic	G->GA	-
B2	T15_2	1921670	intergenic	C->CA	-
B2	T15_2	2227334	intergenic	A->AC	-
B2	T15_2	2460482	intergenic	T->TA	-
B2	T15_2	2754776	intergenic	TA->T	-
B2	T15_2	2990917	intergenic	T->TCCC	-
B2	T8_2	310051	intergenic	A->AG	-
B2	T8_2	1594124	intergenic	G->GC	-
B2	T8_2	2767500	intergenic	T->TC	-
B2	T8_2	2769642	intergenic	G->GCC	-
B2	T8_2	4120380	intergenic	GC->G	-
B2	T17_2	194839	intergenic	CT->C	-
B2	T17_2	2114373	intergenic	A->AT	-
B2	T17_2	3922544	intergenic	G->GC	-
B2	T17_2	4158277	intergenic	CA->C	-
B2	T19_2	257906	intergenic	T->TA	-
B2	T19_2	932332	intergenic	G->GA	-
B2	T19_2	1594124	intergenic	GC->G	-
B2	T19_2	1757356	intergenic	T->TA	-
B2	T19_2	3238555	intergenic	G->GT	-
B2	T19_2	3624036	intergenic	A->AG	-
B2	T19_2	3836528	intergenic	G->GCCC	-
B2	T19_2	3946632	intergenic	A->AT	-
B2	T19_2	4390424	intergenic	AG->A	-
B2	T1_2	2229177	intergenic	A->AG	-
B2	T1_2	3905630	intergenic	CA->C	-
B2	T1_2	3946632	intergenic	A->AT	-
B2	T5_2	257906	intergenic	T->TA	-
B2	T5_2	813436	intergenic	G->GT	-
B2	T5_2	1004680	intergenic	G->GTT	-
B2	T5_2	2087280	intergenic	T->TG	-
B2	T5_2	2263539	intergenic	G->GA	-
B2	T5_2	3267246	intergenic	CA->C	-
B2	T5_2	4035354	intergenic	A->AC	-
B2	T5_2	4163363	intergenic	TG->T	-
B2	T5_2	4510357	intergenic	T->TCCCC	-
B2	T13_2	257910	intergenic	T->TGC	-
B2	T13_2	461304	intergenic	CT->C	-
B2	T13_2	1020244	intergenic	GA->G	-
B2	T13_2	1097030	intergenic	A->AG	-
B2	T13_2	1818543	intergenic	G->GCC	-
B2	T13_2	1978434	intergenic	A->AGG	-
B2	T13_2	3931176	intergenic	A->AGG	-
B2	T13_2	4400608	intergenic	G->GT	-
B2	T22_2	216139	intergenic	A->ACC	-
B2	T22_2	237060	intergenic	G->GT	-
B2	T22_2	915217	intergenic	G->GC	-
B2	T22_2	1712512	intergenic	A->AC	-
B2	T22_2	1806103	intergenic	C->CAA	-
B2	T22_2	4510357	intergenic	T->TCCC	-
B2	T3_2	237060	intergenic	G->GT	-
B2	T3_2	1270490	intergenic	G->GC	-
B2	T12_2	697136	intergenic	CT->C	-
B2	T12_2	705963	intergenic	CT->C	-
B2	T12_2	1642470	intergenic	C->CGGTG	-
B2	T12_2	1642472	intergenic	T->TG	-
B2	T12_2	1712512	intergenic	A->ACCC	-
B2	T12_2	2185848	intergenic	T->TGG	-
B2	T12_2	3309000	intergenic	G->GC	-
B2	T12_2	3580921	intergenic	CA->C	-
B2	T12_2	3770230	intergenic	T->TC	-
B2	T12_2	4035354	intergenic	A->AC	-
B2	T20_2	1024396	intergenic	G->GT	-
B2	T20_2	1594124	intergenic	G->GCC	-
B2	T20_2	2737707	intergenic	C->CG	-
B2	T20_2	4040448	intergenic	AT->A	-
B2	T20_2	4510357	intergenic	T->TCCC	-
B2	T6_2	209595	intergenic	GA->G	-
B2	T6_2	257910	intergenic	T->TGC	-
B2	T6_2	813436	intergenic	G->GT	-
B2	T6_2	1004680	intergenic	G->GT	-
B2	T6_2	1170488	intergenic	T->TG	-
B2	T6_2	1818543	intergenic	G->GCC	-
B2	T6_2	1988100	intergenic	G->GCC	-
B2	T6_2	2087280	intergenic	T->TG	-
B2	T6_2	2263539	intergenic	G->GA	-
B2	T6_2	2990917	intergenic	T->TCCC	-
B2	T6_2	3915500	intergenic	C->CA	-
B2	T6_2	4035354	intergenic	A->AC	-
B2	T6_2	4510357	intergenic	T->TCCC	-
B2	T16_2	257906	intergenic	T->TA	-
B2	T16_2	321557	intergenic	T->TG	-
B2	T16_2	657541	intergenic	GT->G	-
B2	T16_2	752956	intergenic	A->AG	-
B2	T16_2	1594124	intergenic	GC->G	-
B2	T16_2	1632424	intergenic	C->CA	-
B2	T16_2	2185848	intergenic	T->TGG	-
B2	T16_2	2407204	intergenic	G->GC	-
B2	T16_2	2809157	intergenic	TCTG->T	-
B2	T16_2	4212971	intergenic	AT->A	-
B2	T16_2	4392268	intergenic	T->TG	-
B2	T10_2	229036	intergenic	G->GT	-
B2	T10_2	1594124	intergenic	GC->G	-
B2	T10_2	2622945	intergenic	GTT->G	-
B2	T10_2	2767500	intergenic	T->TC	-
B2	T10_2	2769642	intergenic	G->GCC	-
B2	T10_2	3946632	intergenic	A->AT	-
B2	T10_2	4040448	intergenic	AT->A	-
B2	T10_2	4510357	intergenic	T->TCCCC	-
B2	T21_2	1121130	intergenic	A->AT	-
B2	T21_2	1594124	intergenic	G->GC	-
B2	T21_2	2288554	intergenic	G->GCC	-
B2	T21_2	4640819	intergenic	CT->C	-
B2	T4_2	229036	intergenic	GT->G	-
B2	T4_2	456489	intergenic	C->CT	-
B2	T4_2	1223977	intergenic	C->CA	-
B2	T4_2	1594124	intergenic	GC->G	-
B2	T4_2	1843808	intergenic	GC->G	-
B2	T4_2	2662280	intergenic	AT->A	-
B2	T4_2	3695960	intergenic	AC->A	-
B2	T25_2	1594248	intergenic	T->TC	-
B2	T25_2	3722203	intergenic	T->TA	-
B2	T14_2	1594124	intergenic	G->GCC	-
B2	T14_2	1712512	intergenic	A->AC	-
B2	T14_2	1737759	intergenic	CT->C	-
B2	T14_2	2767500	intergenic	T->TC	-
B2	T14_2	2990917	intergenic	T->TCCC	-
B2	T14_2	4439458	intergenic	T->TA	-
B2	T24_2	1097030	intergenic	A->AGGGG	-
B2	T24_2	1496700	intergenic	TA->T	-
B2	T24_2	1712512	intergenic	A->AC	-
B2	T24_2	3915500	intergenic	C->CA	-
B2	T2_2	1988100	intergenic	G->GCC	-
B2	T2_2	3905630	intergenic	CA->C	-
B2	T9_2	257906	intergenic	T->TA	-
B2	T9_2	932332	intergenic	GA->G	-
B2	T9_2	1097488	intergenic	C->CGGG	-
B2	T9_2	1978434	intergenic	A->AG	-
B2	T9_2	1988100	intergenic	G->GCC	-
B2	T9_2	2767500	intergenic	T->TC	-
B2	T9_2	3931176	intergenic	A->AGG	-
B2	T9_2	4035354	intergenic	A->AC	-
B2	T9_2	4609329	intergenic	T->TC	-
B2	T7_2	321557	intergenic	T->TG	-
B2	T7_2	982940	intergenic	T->TG	-
B2	T7_2	1594124	intergenic	G->GC	-
B2	T7_2	2288554	intergenic	G->GCC	-
B2	T7_2	2407489	intergenic	T->TGG	-
B2	T7_2	2990917	intergenic	T->TCCC	-
B2	T7_2	3128137	intergenic	AT->A	-
B2	T7_2	4492577	intergenic	A->AG	-
B2	T23_2	434608	intergenic	G->GC	-
B2	T23_2	1712512	intergenic	A->AC	-
B2	T23_2	2282839	intergenic	GT->G	-
B2	T23_2	2765867	intergenic	AG->A	-
B2	T23_2	3322655	intergenic	G->GA	-
B2	T23_2	3946632	intergenic	A->AT	-
B2	T23_2	4269060	intergenic	A->AG	-
B2	T11_2	1097030	intergenic	A->AG	-
B2	T11_2	1874188	intergenic	G->GC	-
B2	T11_2	2765824	intergenic	G->GC	-
B1	J25_1	216139	intergenic	A->ACC	-
B1	J25_1	1096980	intergenic	G->GA	-
B1	J25_1	1712512	intergenic	A->AC	-
B1	J25_1	2726254	intergenic	C->CA	-
B1	J25_1	2990917	intergenic	T->TCCCC	-
B1	J25_1	3931176	intergenic	A->AGG	-
B1	J25_1	4278319	intergenic	C->CT	-
B1	J25_1	4541951	intergenic	CT->C	-
B1	J1_1	380012	intergenic	AGGGG->A	-
B1	J1_1	932332	intergenic	GA->G	-
B1	J1_1	4189622	intergenic	TG->T	-
B1	J6_1	216139	intergenic	A->ACC	-
B1	J6_1	321557	intergenic	T->TG	-
B1	J6_1	543191	intergenic	CA->C	-
B1	J6_1	932332	intergenic	GA->G	-
B1	J6_1	1174004	intergenic	TG->T	-
B1	J6_1	1419714	intergenic	TG->T	-
B1	J6_1	1517335	intergenic	C->CA	-
B1	J6_1	1818543	intergenic	G->GCC	-
B1	J6_1	3333574	intergenic	GA->G	-
B1	J6_1	3915442	intergenic	AG->A	-
B1	J6_1	4040448	intergenic	AT->A	-
B1	J6_1	4459343	intergenic	TA->T	-
B1	J12_1	216139	intergenic	A->ACC	-
B1	J12_1	229036	intergenic	GT->G	-
B1	J12_1	1151486	intergenic	T->TG	-
B1	J12_1	1157808	intergenic	T->TC	-
B1	J12_1	2012557	intergenic	A->AGG	-
B1	J12_1	4168471	intergenic	CGCCG->C	-
B1	J12_1	4609329	intergenic	T->TC	-
B1	J7_1	1370035	intergenic	GTT->G	-
B1	J7_1	1597306	intergenic	A->AC	-
B1	J7_1	1977207	intergenic	CA->C	-
B1	J7_1	4510357	intergenic	T->TCC	-
B1	J21_1	780841	intergenic	C->CT	-
B1	J21_1	1097488	intergenic	C->CGG	-
B1	J21_1	1818543	intergenic	G->GCCC	-
B1	J21_1	3119207	intergenic	GA->G	-
B1	J21_1	3800260	intergenic	A->AT	-
B1	J22_1	1427676	intergenic	T->TC	-
B1	J22_1	1712512	intergenic	A->ACCC	-
B1	J22_1	1818543	intergenic	G->GCC	-
B1	J22_1	1988100	intergenic	G->GCC	-
B1	J22_1	2012557	intergenic	A->AGG	-
B1	J22_1	2725798	intergenic	AT->A	-
B1	J22_1	3808326	intergenic	T->TA	-
B1	J22_1	4392802	intergenic	AT->A	-
B1	J22_1	4639564	intergenic	GT->G	-
B1	J9_1	503373	intergenic	C->CA	-
B1	J9_1	696398	intergenic	C->CA	-
B1	J9_1	1988100	intergenic	G->GCC	-
B1	J9_1	2876548	intergenic	T->TA	-
B1	J9_1	3172306	intergenic	C->CA	-
B1	J9_1	3654602	intergenic	CTAT->C	-
B1	J9_1	3737374	intergenic	G->GT	-
B1	J2_1	301	intergenic	CT->C	-
B1	J2_1	513928	intergenic	C->CA	-
B1	J2_1	2101502	intergenic	GA->G	-
B1	J2_1	2685817	intergenic	C->CA	-
B1	J2_1	2877939	intergenic	G->GC	-
B1	J2_1	2947335	intergenic	TA->T	-
B1	J2_1	3650673	intergenic	T->TC	-
B1	J20_1	321557	intergenic	T->TG	-
B1	J20_1	523206	intergenic	AT->A	-
B1	J20_1	632010	intergenic	AG->A	-
B1	J20_1	1097030	intergenic	A->AGG	-
B1	J20_1	1169363	intergenic	AT->A	-
B1	J20_1	1531761	intergenic	G->GT	-
B1	J20_1	2695578	intergenic	A->AG	-
B1	J20_1	3931176	intergenic	A->AGG	-
B1	J20_1	4370560	intergenic	AT->A	-
B1	J11_1	380019	intergenic	GGGGC->G	-
B1	J11_1	584479	intergenic	GT->G	-
B1	J11_1	1818543	intergenic	G->GCC	-
B1	J11_1	2087280	intergenic	T->TG	-
B1	J11_1	2462880	intergenic	TCC->T	-
B1	J11_1	2462880	intergenic	TCC->TC	-
B1	J11_1	2767499	intergenic	T->TC	-
B1	J11_1	2990917	intergenic	T->TC	-
B1	J11_1	3639871	intergenic	GT->G	-
B1	J11_1	4633787	intergenic	GA->G	-
B1	J8_1	301	intergenic	CT->C	-
B1	J8_1	1097030	intergenic	A->AGG	-
B1	J8_1	1212080	intergenic	A->ACC	-
B1	J8_1	1212080	intergenic	A->ACCC	-
B1	J8_1	1597306	intergenic	A->ACC	-
B1	J8_1	2013113	intergenic	G->GA	-
B1	J8_1	2462880	intergenic	TCC->T	-
B1	J8_1	2865047	intergenic	TC->T	-
B1	J8_1	3293375	intergenic	T->TA	-
B1	J8_1	4327015	intergenic	T->TA	-
B1	J10_1	1212080	intergenic	A->ACC	-
B1	J10_1	1594248	intergenic	T->TC	-
B1	J10_1	1712512	intergenic	A->AC	-
B1	J10_1	2087280	intergenic	T->TG	-
B1	J10_1	3699916	intergenic	T->TC	-
B1	J5_1	1594124	intergenic	G->GC	-
B1	J5_1	1712512	intergenic	A->AC	-
B1	J5_1	2462880	intergenic	TCC->T	-
B1	J5_1	2620200	intergenic	CA->C	-
B1	J5_1	2767500	intergenic	T->TC	-
B1	J5_1	2990917	intergenic	T->TCCC	-
B1	J24_1	301	intergenic	CT->C	-
B1	J24_1	2034934	intergenic	CA->C	-
B1	J24_1	2087280	intergenic	T->TG	-
B1	J13_1	1594248	intergenic	T->TC	-
B1	J13_1	1988100	intergenic	G->GCC	-
B1	J13_1	2785906	intergenic	A->AT	-
B1	J13_1	4498041	intergenic	A->AG	-
B1	J17_1	310051	intergenic	A->AG	-
B1	J17_1	410123	intergenic	G->GA	-
B1	J17_1	1818543	intergenic	G->GCC	-
B1	J17_1	2227334	intergenic	A->AC	-
B1	J17_1	2620899	intergenic	CA->C	-
B1	J17_1	2990917	intergenic	T->TC	-
B1	J17_1	3060764	intergenic	A->AT	-
B1	J14_1	257906	intergenic	T->TA	-
B1	J14_1	1594248	intergenic	T->TC	-
B1	J14_1	1988100	intergenic	G->GCC	-
B1	J14_1	2785906	intergenic	A->AT	-
B1	J14_1	4498041	intergenic	A->AG	-
B1	J15_1	380012	intergenic	AGG->A	-
B1	J15_1	1097488	intergenic	C->CGG	-
B1	J15_1	2775727	intergenic	CG->C	-
B1	J16_1	842166	intergenic	A->AT	-
B1	J3_1	468263	intergenic	GT->G	-
B1	J3_1	1097030	intergenic	A->AGG	-
B1	J3_1	1594124	intergenic	G->GCC	-
B1	J3_1	2185868	intergenic	T->TG	-
B1	J3_1	4639564	intergenic	G->GT	-
B1	J23_1	1594248	intergenic	T->TC	-
B1	J23_1	2994988	intergenic	G->GCC	-
B1	J19_1	1212080	intergenic	A->ACC	-
B1	J19_1	1594124	intergenic	G->GC	-
D2	L16_2	257910	intergenic	T->TGC	-
D2	L16_2	2800627	intergenic	C->CT	-
D2	L1_2	257906	intergenic	T->TA	-
D2	L19_2	257910	intergenic	T->TGC	-
D2	L19_2	566198	intergenic	TTTTC->T	-
D2	L19_2	566222	intergenic	T->TGGTG	-
D2	L19_2	566225	intergenic	TGCAG->T	-
D2	L19_2	580608	intergenic	AT->A	-
D2	L19_2	580689	intergenic	G->GCA	-
D2	L19_2	580692	intergenic	TAA->T	-
D2	L19_2	580713	intergenic	CG->C	-
D2	L19_2	580717	intergenic	G->GC	-
D2	L19_2	580728	intergenic	TA->T	-
D2	L19_2	580733	intergenic	A->AAC	-
D2	L19_2	580736	intergenic	TA->T	-
D2	L19_2	580769	intergenic	G->GCC	-
D2	L19_2	580776	intergenic	A->AT	-
D2	L19_2	580779	intergenic	C->CCA	-
D2	L19_2	580819	intergenic	TCC->T	-
D2	L19_2	580822	intergenic	G->GTA	-
D2	L19_2	581396	intergenic	GTC->G	-
D2	L19_2	581403	intergenic	C->CG	-
D2	L19_2	581407	intergenic	G->GTCTA	-
D2	L19_2	581410	intergenic	TCGC->T	-
D2	L11_2	257910	intergenic	T->TGC	-
D2	L12_2	257906	intergenic	T->TA	-
D2	L24_2	257910	intergenic	T->TGC	-
D2	L4_2	257906	intergenic	T->TA	-
D1	H16_1	257910	intergenic	T->TGC	-
D1	H18_1	1212080	intergenic	A->AC	-
D1	H13_1	257910	intergenic	T->TGC	-
D1	H25_1	257910	intergenic	T->TGC	-
D1	H14_1	380012	intergenic	AG->A	-
D1	H14_1	4033135	intergenic	A->AGGT	-
D1	H20_1	2991189	intergenic	TA->T	-
D1	H11_1	3769969	intergenic	A->AGGT	-
D1	H5_1	257910	intergenic	T->TGC	-
D1	H17_1	1978507	intergenic	A->ATCTG	-
C2	B18_2	566198	intergenic	TTTTC->T	-
C2	B2_2	257906	intergenic	T->TA	-
C2	B8_2	257910	intergenic	T->TGC	-
C2	B8_2	566376	intergenic	TAC->T	-
C2	B5_2	566185	intergenic	AC->A	-
C2	B5_2	566188	intergenic	C->CG	-
C2	B5_2	566198	intergenic	TTTTC->T	-
C2	B5_2	580728	intergenic	TA->T	-
C2	B5_2	580733	intergenic	A->AAC	-
C2	B5_2	580736	intergenic	TA->T	-
C2	B22_2	1978507	intergenic	A->ATC	-
C2	B14_2	566376	intergenic	T->TGAA	-
C2	B14_2	2229177	intergenic	A->AG	-
C2	B11_2	257910	intergenic	T->TGC	-
C2	B11_2	1209623	intergenic	T->TGC	-
C2	B4_2	257906	intergenic	T->TA	-
C2	B17_2	580728	intergenic	TA->T	-
C2	B17_2	580733	intergenic	A->AAC	-
C2	B17_2	580736	intergenic	TA->T	-
C2	B19_2	257910	intergenic	T->TGC	-
C2	B19_2	580728	intergenic	TA->T	-
C2	B19_2	580733	intergenic	A->AAC	-
C2	B19_2	580736	intergenic	TA->T	-
C2	B19_2	1212080	intergenic	A->AC	-
C2	B7_2	257906	intergenic	T->TA	-
C2	B6_2	257910	intergenic	T->TGC	-
C2	B9_2	580728	intergenic	TA->T	-
C2	B9_2	580733	intergenic	A->AAC	-
C2	B9_2	580736	intergenic	TA->T	-
C1	O15_1	566230	intergenic	GC->G	-
C1	O17_1	3428989	intergenic	AT->A	-
C1	O19_1	257906	intergenic	T->TA	-
C1	O21_1	257906	intergenic	T->TA	-
C1	O14_1	1209623	intergenic	T->TGC	-
C1	O6_1	566198	intergenic	TTTTC->T	-
C1	O13_1	257906	intergenic	T->TA	-
C1	O25_1	257910	intergenic	T->TGC	-
C1	O20_1	257906	intergenic	T->TA	-

## Sheet: L10
Clone	Line	Position	Region	Indel mutation	Gene
B2	A13_2	490	protein_coding	G->GA	thrA
E1	G3_1	451	protein_coding	G->GC	thrA
F1	K10_1	1182	protein_coding	TA->T	thrA
E1	G8_1	3333	protein_coding	C->CG	thrB
E2	O6_2	5267	protein_coding	T->TC	yaaX
E1	G20_1	7426	protein_coding	C->CG	yaaJ
E2	O20_2	12842	protein_coding	T->TGG	dnaK
E2	O19_2	12842	protein_coding	T->TGG	dnaK
A2	Z32_2	16519	protein_coding	T->TC	insL-1
A2	Z8_2	16517	protein_coding	AT->A	insL-1
B2	A23_2	16520	protein_coding	T->TCC	insL-1
B2	A25_2	15600	protein_coding	C->CG	insL-1
B2	A19_2	16520	protein_coding	T->TCC	insL-1
B2	A19_2	16520	protein_coding	T->TCCC	insL-1
B1	T10_1	16520	protein_coding	T->TC	insL-1
B1	T24_1	15810	protein_coding	C->CGG	insL-1
E2	O16_2	16520	protein_coding	T->TC	insL-1
E2	O8_2	16520	protein_coding	T->TC	insL-1
E1	G2_1	16520	protein_coding	T->TC	insL-1
E1	G11_1	16520	protein_coding	T->TC	insL-1
D2	H12_2	16520	protein_coding	T->TC	insL-1
D2	H9_2	15810	protein_coding	C->CG	insL-1
D2	H20_2	16520	protein_coding	T->TC	insL-1
F2	W15_2	16520	protein_coding	T->TC	insL-1
F2	W12_2	16520	protein_coding	T->TC	insL-1
F1	K20_1	15600	protein_coding	CG->C	insL-1
F1	K10_1	15600	protein_coding	C->CG	insL-1
C2	Y24_2	16520	protein_coding	T->TC	insL-1
C2	Y17_2	16520	protein_coding	T->TC	insL-1
C1	V5_1	16520	protein_coding	T->TC	insL-1
D2	H20_2	18174	protein_coding	C->CG	nhaA
A2	Z15_2	34885	protein_coding	C->CA	caiE
A1	D21_1	34818	protein_coding	C->CG	caiE
E2	O4_2	34818	protein_coding	CG->C	caiE
E1	G17_1	34818	protein_coding	CG->C	caiE
F2	W5_2	34818	protein_coding	C->CG	caiE
C1	V20_1	34818	protein_coding	C->CG	caiE
F1	K16_1	36581	protein_coding	T->TA	caiC
D2	H12_2	40142	protein_coding	G->GC	caiA
A2	Z27_2	44375	protein_coding	G->GC	fixC
D2	H4_2	45590	protein_coding	GC->G	fixX
A2	Z24_2	46853	protein_coding	CG->C	yaaU
B1	T16_1	46630	protein_coding	T->TG	yaaU
B2	A9_2	47898	protein_coding	T->TG	kefC
E2	O5_2	47898	protein_coding	T->TG	kefC
B2	A2_2	52774	protein_coding	CT->C	pdxA
B1	T17_1	54635	protein_coding	T->TGGG	surA
E2	O16_2	54635	protein_coding	T->TGG	surA
E2	O17_2	54635	protein_coding	TG->T	surA
E2	O4_2	54635	protein_coding	TG->T	surA
F2	W20_2	54635	protein_coding	T->TG	surA
B1	T3_1	57522	protein_coding	G->GT	djlA
E1	G16_1	57424	protein_coding	T->TG	djlA
D2	H10_2	58173	protein_coding	TA->T	djlA
F2	W20_2	58986	protein_coding	T->TA	yabP
C2	Y19_2	58986	protein_coding	TA->T	yabP
B2	A15_2	59170	protein_coding	T->TC	yabQ
B2	A1_2	59170	protein_coding	T->TC	yabQ
E2	O6_2	59177	protein_coding	C->CA	yabQ
D2	H25_2	59170	protein_coding	T->TC	yabQ
F2	W7_2	59170	protein_coding	T->TC	yabQ
F1	K4_1	59170	protein_coding	TC->T	yabQ
F1	K21_1	59170	protein_coding	T->TC	yabQ
F1	K8_1	59170	protein_coding	T->TC	yabQ
C2	Y21_2	59170	protein_coding	T->TC	yabQ
C2	Y13_2	59177	protein_coding	C->CA	yabQ
E2	O5_2	61170	protein_coding	CT->C	rapA
F2	W14_2	70547	protein_coding	AG->A	araC
C1	V21_1	71626	protein_coding	GA->G	yabI
F1	K24_1	72386	protein_coding	A->AT	thiQ
A2	Z10_2	73865	protein_coding	G->GC	thiP
A2	Z26_2	74074	protein_coding	T->TA	thiP
E2	O7_2	73865	protein_coding	G->GC	thiP
E2	O5_2	73865	protein_coding	G->GCC	thiP
E1	G18_1	73865	protein_coding	GC->G	thiP
D2	H7_2	73865	protein_coding	G->GC	thiP
F2	W25_2	73865	protein_coding	G->GC	thiP
F2	W7_2	73865	protein_coding	G->GC	thiP
F1	K22_1	73865	protein_coding	G->GC	thiP
A1	D23_1	76143	protein_coding	C->CG	sgrR
E2	O6_2	77585	ncRNA	GT->G	sgrS
E2	O1_2	77585	ncRNA	GT->G	sgrS
E1	G9_1	77585	ncRNA	GT->G	sgrS
E1	G13_1	77585	ncRNA	GT->G	sgrS
D2	H15_2	77585	ncRNA	GT->G	sgrS
D2	H3_2	77585	ncRNA	GT->G	sgrS
A2	Z26_2	77694	protein_coding	T->TG	setA
E2	O14_2	78716	protein_coding	TG->T	setA
E2	O5_2	78630	protein_coding	CG->C	setA
A2	Z21_2	78948	protein_coding	CG->C	leuD
A1	D34_1	81610	protein_coding	G->GC	leuB
C2	Y34_2	81921	protein_coding	T->TC	leuB
B2	A3_2	82023	protein_coding	CG->C	leuA
A1	D21_1	83669	protein_coding	TTAG->T	leuL
A2	Z2_2	87071	protein_coding	TG->T	ilvI
A2	Z3_2	87306	protein_coding	C->CG	ilvI
E2	O20_2	86246	protein_coding	C->CA	ilvI
E2	O13_2	87420	protein_coding	CT->C	ilvH
C2	Y13_2	87420	protein_coding	CT->C	ilvH
C1	V18_1	87583	protein_coding	T->TG	ilvH
E1	G3_1	89776	protein_coding	A->ACC	mraZ
A2	Z21_2	102599	protein_coding	GA->G	ddlB
A1	D29_1	111224	protein_coding	A->AC	mutT
E2	O14_2	111224	protein_coding	A->AC	mutT
E2	O4_2	111224	protein_coding	A->AC	mutT
E2	O1_2	111224	protein_coding	A->AC	mutT
E1	G3_1	111224	protein_coding	A->ACC	mutT
E1	G19_1	111224	protein_coding	A->ACC	mutT
E1	G25_1	111224	protein_coding	A->ACC	mutT
E1	G4_1	111224	protein_coding	A->ACC	mutT
F1	K4_1	111224	protein_coding	A->AC	mutT
C2	Y33_2	111224	protein_coding	A->ACC	mutT
C2	Y23_2	111224	protein_coding	A->ACC	mutT
C1	V16_1	111224	protein_coding	A->ACC	mutT
C2	Y17_2	114768	protein_coding	AT->A	hofC
C1	V24_1	118560	protein_coding	TG->T	nadC
E2	O6_2	119738	protein_coding	T->TG	ampE
E2	O4_2	119738	protein_coding	T->TG	ampE
C2	Y12_2	119738	protein_coding	T->TG	ampE
B2	A13_2	131773	protein_coding	T->TC	acnB
E2	O3_2	131773	protein_coding	T->TC	acnB
B2	A14_2	136449	protein_coding	GT->G	speE
E2	O16_2	136449	protein_coding	GTT->G	speE
E1	G17_1	136449	protein_coding	G->GT	speE
C2	Y18_2	136449	protein_coding	GT->G	speE
C1	V16_1	136449	protein_coding	G->GT	speE
E1	G16_1	138245	protein_coding	T->TG	cueO
C1	V20_1	137520	protein_coding	CA->C	cueO
A2	Z5_2	140739	protein_coding	C->CG	gcd
F2	W9_2	141168	protein_coding	C->CA	gcd
A2	Z1_2	142808	protein_coding	T->TA	yadG
E1	G10_1	142808	protein_coding	T->TA	yadG
F2	W18_2	142898	protein_coding	C->CG	yadG
F2	W1_2	144970	protein_coding	C->CA	yadI
C2	Y34_2	144970	protein_coding	C->CA	yadI
C2	Y34_2	145637	protein_coding	GT->G	yadE
F2	W15_2	147056	protein_coding	A->AT	rpnC
B2	A17_2	149550	protein_coding	GT->G	panB
B2	A22_2	149550	protein_coding	GT->G	panB
B1	T18_1	149550	protein_coding	G->GT	panB
E2	O16_2	149550	protein_coding	GT->G	panB
E1	G2_1	150833	protein_coding	A->AG	yadC
B2	A16_2	151889	protein_coding	A->AC	yadL
E2	O17_2	151695	protein_coding	A->AT	yadL
A2	Z15_2	153486	protein_coding	A->AC	htrE
F2	W20_2	155084	protein_coding	CT->C	htrE
A2	Z22_2	156077	protein_coding	CT->C	yadV
C2	Y21_2	156033	protein_coding	CA->C	yadV
E1	G24_1	159074	protein_coding	CT->C	pcnB
F2	W13_2	160046	protein_coding	AG->A	gluQ
A2	Z5_2	161260	protein_coding	GC->G	sfsA
B2	A17_2	160858	protein_coding	A->AC	sfsA
B2	A25_2	160858	protein_coding	A->AC	sfsA
E1	G14_1	160858	protein_coding	A->AC	sfsA
E1	G4_1	160858	protein_coding	A->AC	sfsA
F1	K23_1	160858	protein_coding	AC->A	sfsA
F1	K3_1	160858	protein_coding	A->AC	sfsA
C2	Y6_2	160858	protein_coding	AC->A	sfsA
C1	V21_1	160858	protein_coding	A->AC	sfsA
E2	O17_2	163291	protein_coding	T->TG	hrpB
E1	G20_1	163291	protein_coding	T->TG	hrpB
F2	W2_2	163291	protein_coding	T->TG	hrpB
F2	W3_2	163291	protein_coding	T->TG	hrpB
E2	O6_2	167646	protein_coding	TG->T	fhuA
E1	G11_1	172264	protein_coding	T->TG	fhuB
D2	H20_2	171676	protein_coding	T->TG	fhuB
A2	Z7_2	175268	protein_coding	C->CA	clcA
E1	G16_1	175209	protein_coding	AT->A	clcA
C2	Y33_2	175300	protein_coding	T->TG	clcA
C1	V5_1	176287	protein_coding	T->TG	clcA
E1	G3_1	178090	protein_coding	A->AG	btuF
F2	W7_2	178090	protein_coding	A->AG	btuF
E2	O20_2	180131	protein_coding	TG->T	dgt
E2	O5_2	179926	protein_coding	GA->G	dgt
C2	Y7_2	184747	protein_coding	A->AG	yaeI
C2	Y18_2	184747	protein_coding	A->AG	yaeI
B1	T2_1	197751	protein_coding	C->CG	rseP
F1	K15_1	204552	protein_coding	CG->C	rnhB
C2	Y18_2	204552	protein_coding	CG->C	rnhB
D2	H4_2	212204	protein_coding	CA->C	yaeR
D2	H1_2	214541	protein_coding	T->TG	yaeQ
C1	V18_1	215133	protein_coding	G->GA	arfB
B2	A18_2	220904	protein_coding	CA->C	metQ
B1	T2_1	221543	protein_coding	C->CA	metI
E2	O17_2	221543	protein_coding	CA->C	metI
F1	K7_1	221543	protein_coding	C->CA	metI
F1	K15_1	221543	protein_coding	CA->C	metI
C2	Y8_2	221543	protein_coding	C->CA	metI
F2	W7_2	222345	protein_coding	C->CA	metN
E2	O11_2	224435	rRNA	A->AGG	rrsH
E2	O17_2	224699	rRNA	GC->G	rrsH
E2	O8_2	224694	rRNA	CG->C	rrsH
E1	G19_1	224435	rRNA	A->AGG	rrsH
E1	G22_1	224435	rRNA	A->AG	rrsH
D2	H22_2	224435	rRNA	A->AG	rrsH
F1	K10_1	224435	rRNA	A->AG	rrsH
C2	Y33_2	223969	rRNA	AG->A	rrsH
A1	D21_1	225419	tRNA	AG->A	ileV
B2	A20_2	228397	rRNA	A->AGG	rrlH
B2	A22_2	225993	rRNA	TC->T	rrlH
B2	A22_2	228397	rRNA	A->AGG	rrlH
B2	A5_2	228397	rRNA	A->AGG	rrlH
B2	A6_2	227178	rRNA	A->AG	rrlH
B2	A6_2	228397	rRNA	A->AGG	rrlH
B2	A2_2	227178	rRNA	A->AG	rrlH
B1	T12_1	226163	rRNA	T->TG	rrlH
B1	T1_1	227178	rRNA	A->AGG	rrlH
E2	O6_2	228397	rRNA	A->AG	rrlH
E2	O19_2	227178	rRNA	A->AGG	rrlH
E2	O5_2	226612	rRNA	C->CG	rrlH
E1	G3_1	226163	rRNA	T->TG	rrlH
E1	G7_1	227178	rRNA	A->AG	rrlH
E1	G22_1	228397	rRNA	A->AG	rrlH
E1	G8_1	227178	rRNA	A->AG	rrlH
D2	H7_2	226163	rRNA	T->TG	rrlH
F2	W5_2	228397	rRNA	A->AG	rrlH
F2	W10_2	226091	rRNA	GC->G	rrlH
F1	K5_1	226163	rRNA	T->TG	rrlH
F1	K16_1	228397	rRNA	A->AG	rrlH
F1	K10_1	225965	rRNA	A->AC	rrlH
C2	Y18_2	225993	rRNA	TC->T	rrlH
C2	Y9_2	226040	rRNA	AGT->A	rrlH
C1	V8_1	226026	rRNA	CCA->C	rrlH
C1	V8_1	226030	rRNA	AGC->A	rrlH
C1	V8_1	226036	rRNA	A->ATT	rrlH
C1	V8_1	226038	rRNA	TC->T	rrlH
C1	V8_1	226058	rRNA	AGCG->A	rrlH
C1	V8_1	226062	rRNA	T->TGA	rrlH
C1	V8_1	226063	rRNA	C->CT	rrlH
C1	V18_1	226163	rRNA	T->TG	rrlH
C1	V12_1	226531	rRNA	T->TG	rrlH
E2	O16_2	228996	tRNA	GT->G	aspU
F1	K25_1	228978	tRNA	CG->C	aspU
C2	Y5_2	229895	protein_coding	T->TA	dkgB
A1	D9_1	230762	protein_coding	C->CT	yafC
E1	G6_1	230026	protein_coding	TA->T	yafC
E1	G24_1	231625	protein_coding	TA->T	yafD
E2	O22_2	232051	protein_coding	GA->G	yafE
C1	V14_1	232051	protein_coding	GA->G	yafE
C2	Y34_2	233622	protein_coding	G->GT	mltD
F2	W17_2	236972	tRNA	A->AG	aspV
A2	Z3_2	238394	protein_coding	C->CA	ykfM
F2	W18_2	238489	protein_coding	G->GT	ykfM
D2	H24_2	239908	protein_coding	CA->C	yafV
E2	O10_2	247665	protein_coding	A->AG	rayT
E1	G6_1	247926	protein_coding	GT->G	rayT
E1	G16_1	247665	protein_coding	A->AG	rayT
F2	W21_2	247665	protein_coding	A->AG	rayT
F1	K10_1	248088	protein_coding	C->CG	rayT
E2	O25_2	251754	protein_coding	A->AG	dinB
E2	O20_2	251009	protein_coding	C->CG	dinB
E1	G7_1	251009	protein_coding	C->CG	dinB
E1	G21_1	251009	protein_coding	C->CG	dinB
E1	G4_1	251009	protein_coding	C->CG	dinB
C2	Y12_2	251009	protein_coding	C->CGG	dinB
C1	V11_1	251009	protein_coding	C->CG	dinB
C1	V9_1	251009	protein_coding	C->CG	dinB
A1	D15_1	252569	protein_coding	A->AG	yafO
D2	H4_2	252569	protein_coding	A->AG	yafO
A2	Z26_2	255168	protein_coding	A->AC	pepD
E2	O15_2	255168	protein_coding	A->AC	pepD
E2	O23_2	255168	protein_coding	A->AC	pepD
E2	O7_2	255168	protein_coding	A->AC	pepD
E2	O18_2	255465	protein_coding	AT->A	pepD
E1	G23_1	255168	protein_coding	A->AC	pepD
E1	G22_1	255168	protein_coding	A->AC	pepD
D2	H4_2	255168	protein_coding	A->AC	pepD
C2	Y23_2	255168	protein_coding	A->AC	pepD
A2	Z7_2	261091	protein_coding	C->CG	proB
A2	Z15_2	263796	protein_coding	TG->T	yafW
E2	O6_2	263796	protein_coding	T->TG	yafW
D2	H3_2	263796	protein_coding	T->TG	yafW
A2	Z14_2	264365	protein_coding	AG->A	ykfG
E1	G17_1	266273	protein_coding	GT->G	yafY
E1	G9_1	267575	protein_coding	T->TC	yafZ
B2	A18_2	269373	protein_coding	G->GA	perR
E2	O23_2	272983	protein_coding	AG->A	ykfC
E2	O20_2	272983	protein_coding	AG->A	ykfC
E1	G9_1	272983	protein_coding	AG->A	ykfC
E1	G25_1	272983	protein_coding	A->AG	ykfC
D2	H9_2	272983	protein_coding	A->AG	ykfC
C1	V9_1	276317	protein_coding	G->GA	mmuP
B2	A3_2	276896	protein_coding	C->CG	mmuM
D2	H8_2	276896	protein_coding	C->CG	mmuM
A2	Z28_2	281045	protein_coding	C->CG	yagA
F2	W5_2	281045	protein_coding	C->CG	yagA
C2	Y19_2	281412	protein_coding	AGCT->A	yagA
C1	V14_1	280875	protein_coding	A->AC	yagA
E1	G17_1	282310	protein_coding	T->TC	yagE
A2	Z6_2	285641	protein_coding	T->TG	yagG
B2	A4_2	285641	protein_coding	T->TG	yagG
B2	A13_2	285641	protein_coding	T->TG	yagG
B2	A7_2	285641	protein_coding	T->TGG	yagG
B1	T16_1	285641	protein_coding	T->TG	yagG
B1	T17_1	285641	protein_coding	T->TG	yagG
B1	T25_1	285641	protein_coding	T->TG	yagG
E2	O23_2	285641	protein_coding	T->TG	yagG
E2	O7_2	285641	protein_coding	T->TGG	yagG
E2	O24_2	285641	protein_coding	T->TG	yagG
E2	O20_2	285641	protein_coding	TG->T	yagG
E2	O9_2	285641	protein_coding	T->TGG	yagG
E2	O6_2	285641	protein_coding	T->TG	yagG
E2	O19_2	285641	protein_coding	TG->T	yagG
E2	O10_2	285641	protein_coding	T->TGG	yagG
E1	G20_1	285641	protein_coding	T->TGGGG	yagG
E1	G7_1	285641	protein_coding	T->TG	yagG
E1	G8_1	285641	protein_coding	T->TG	yagG
D2	H4_2	285641	protein_coding	T->TG	yagG
D2	H13_2	285641	protein_coding	T->TG	yagG
F2	W1_2	285641	protein_coding	T->TG	yagG
F2	W6_2	285641	protein_coding	T->TG	yagG
F1	K7_1	285641	protein_coding	T->TG	yagG
F1	K22_1	285641	protein_coding	T->TG	yagG
F1	K24_1	285641	protein_coding	T->TG	yagG
C2	Y11_2	285641	protein_coding	T->TG	yagG
C1	V13_1	285641	protein_coding	TG->T	yagG
F2	W7_2	287221	protein_coding	T->TG	yagH
F2	W21_2	288036	protein_coding	C->CA	yagH
C1	V9_1	287221	protein_coding	T->TG	yagH
E1	G18_1	293521	protein_coding	C->CA	yagL
A1	D10_1	294099	protein_coding	A->AC	yagM
B1	T3_1	294688	protein_coding	G->GT	yagM
B1	T4_1	294688	protein_coding	G->GT	yagM
E1	G19_1	294745	protein_coding	GT->G	yagM
F2	W16_2	294745	protein_coding	G->GT	yagM
C2	Y6_2	294745	protein_coding	G->GT	yagM
A2	Z13_2	297077	protein_coding	TA->T	intF
B1	T1_1	297726	protein_coding	T->TC	yagP
E2	O6_2	300120	protein_coding	C->CG	paoC
E1	G3_1	300715	protein_coding	CT->C	paoC
D2	H24_2	299420	protein_coding	A->AT	paoC
D2	H21_2	299420	protein_coding	A->AT	paoC
C1	V11_1	300870	protein_coding	TG->T	paoC
A1	D11_1	302188	protein_coding	GC->G	paoA
A1	D21_1	303087	protein_coding	T->TGG	yagU
B2	A3_2	303087	protein_coding	T->TG	yagU
B2	A2_2	303087	protein_coding	T->TG	yagU
B2	A9_2	303087	protein_coding	T->TG	yagU
B1	T16_1	303087	protein_coding	T->TG	yagU
E2	O23_2	303087	protein_coding	T->TG	yagU
E2	O24_2	303087	protein_coding	T->TG	yagU
E2	O6_2	303087	protein_coding	T->TGGG	yagU
E2	O10_2	303087	protein_coding	T->TG	yagU
E1	G24_1	303087	protein_coding	T->TG	yagU
E1	G20_1	303087	protein_coding	T->TG	yagU
E1	G16_1	303087	protein_coding	T->TG	yagU
E1	G11_1	303087	protein_coding	TG->T	yagU
E1	G12_1	303087	protein_coding	T->TG	yagU
D2	H1_2	303087	protein_coding	T->TG	yagU
F2	W16_2	303087	protein_coding	T->TG	yagU
F2	W13_2	303087	protein_coding	T->TG	yagU
A2	Z1_2	304507	protein_coding	A->AG	ecpE
B2	A9_2	304946	protein_coding	C->CG	ecpE
E2	O6_2	304946	protein_coding	C->CG	ecpE
E1	G3_1	304507	protein_coding	A->AG	ecpE
E1	G2_1	304946	protein_coding	CG->C	ecpE
D2	H9_2	304946	protein_coding	C->CG	ecpE
F2	W21_2	304946	protein_coding	CG->C	ecpE
C2	Y18_2	304946	protein_coding	C->CGG	ecpE
C2	Y15_2	304507	protein_coding	A->AG	ecpE
C1	V16_1	304946	protein_coding	C->CG	ecpE
E2	O1_2	305624	protein_coding	CT->C	ecpD
E1	G18_1	306651	protein_coding	GC->G	ecpD
A2	Z22_2	308047	protein_coding	GC->G	ecpC
B2	A17_2	308047	protein_coding	G->GC	ecpC
B2	A13_2	308047	protein_coding	GC->G	ecpC
B2	A1_2	308047	protein_coding	G->GC	ecpC
B2	A14_2	308047	protein_coding	G->GC	ecpC
E2	O7_2	308047	protein_coding	G->GC	ecpC
E2	O9_2	308047	protein_coding	G->GC	ecpC
E2	O10_2	308047	protein_coding	G->GC	ecpC
E1	G20_1	308047	protein_coding	G->GCC	ecpC
E1	G7_1	308047	protein_coding	G->GCC	ecpC
E1	G11_1	308267	protein_coding	G->GC	ecpC
D2	H9_2	308047	protein_coding	GCC->G	ecpC
F2	W15_2	308047	protein_coding	G->GCC	ecpC
F2	W11_2	308047	protein_coding	G->GC	ecpC
F2	W13_2	308047	protein_coding	G->GC	ecpC
F2	W14_2	308047	protein_coding	G->GCC	ecpC
C2	Y15_2	308047	protein_coding	G->GCC	ecpC
C2	Y12_2	308047	protein_coding	G->GC	ecpC
B2	A14_2	310660	protein_coding	CT->C	ecpA
E1	G10_1	310316	protein_coding	GT->G	ecpA
C2	Y21_2	310660	protein_coding	CT->C	ecpA
C1	V9_1	310660	protein_coding	C->CT	ecpA
E2	O12_2	312461	protein_coding	CTG->C	ykgO
E2	O12_2	312464	protein_coding	A->ATC	ykgO
E1	G25_1	312518	protein_coding	G->GC	ykgM
E1	G2_1	315314	protein_coding	TA->T	insE-1
D2	H4_2	315509	protein_coding	CA->C	insE-1
E2	O11_2	318310	protein_coding	AT->A	rclC
C2	Y15_2	318238	protein_coding	TA->T	rclC
B1	T7_1	320525	protein_coding	A->AT	rclR
E2	O9_2	321037	protein_coding	A->AC	rclR
E2	O10_2	321037	protein_coding	A->AC	rclR
A1	D13_1	323639	protein_coding	CA->C	ykgF
E2	O14_2	323351	protein_coding	A->AG	ykgF
D2	H4_2	323070	protein_coding	G->GC	ykgF
C2	Y34_2	322905	protein_coding	C->CA	ykgF
C1	V9_1	322572	protein_coding	CA->C	ykgF
E1	G20_1	324362	protein_coding	GC->G	ykgG
C2	Y8_2	324730	protein_coding	AT->A	ykgH
C2	Y10_2	324730	protein_coding	A->AT	ykgH
E2	O8_2	330743	protein_coding	CG->C	betT
F2	W4_2	330798	protein_coding	GC->G	betT
C2	Y23_2	330798	protein_coding	GC->G	betT
A2	Z6_2	333540	protein_coding	T->TC	yahB
E2	O9_2	334586	protein_coding	A->AC	yahC
E2	O10_2	334586	protein_coding	A->AC	yahC
E1	G13_1	335396	protein_coding	GA->G	yahD
A2	Z1_2	335964	protein_coding	C->CG	yahE
B2	A13_2	336684	protein_coding	G->GA	yahE
F2	W11_2	336283	protein_coding	T->TG	yahE
C2	Y11_2	336554	protein_coding	CA->C	yahE
E1	G17_1	336990	protein_coding	TA->T	yahF
E1	G3_1	338317	protein_coding	GA->G	yahF
C2	Y10_2	337655	protein_coding	A->AG	yahF
A1	D21_1	341834	protein_coding	C->CG	yahJ
E2	O21_2	341834	protein_coding	CG->C	yahJ
E2	O22_2	341834	protein_coding	CG->C	yahJ
D2	H11_2	342487	protein_coding	T->TG	yahJ
F2	W1_2	341834	protein_coding	C->CG	yahJ
E1	G3_1	343533	protein_coding	TG->T	yahK
F1	K17_1	344695	protein_coding	AT->A	yahL
E1	G16_1	345535	protein_coding	T->TG	yahM
D2	H5_2	345596	protein_coding	C->CG	yahM
E2	O11_2	346241	protein_coding	T->TA	yahN
D2	H2_2	347704	protein_coding	T->TC	prpR
F2	W14_2	347651	protein_coding	CA->C	prpR
C2	Y13_2	347704	protein_coding	T->TC	prpR
C2	Y5_2	347704	protein_coding	T->TC	prpR
D2	H5_2	349570	protein_coding	TA->T	prpB
B2	A25_2	355145	protein_coding	C->CA	codB
D2	H12_2	356712	protein_coding	TG->T	codA
C2	Y17_2	356773	protein_coding	CT->C	codA
E2	O23_2	361965	protein_coding	C->CG	lacY
E2	O15_2	366249	protein_coding	GT->G	lacZ
E2	O7_2	364079	protein_coding	TG->T	lacZ
F2	W20_2	365270	protein_coding	TCAG->T	lacZ
A2	Z23_2	366538	protein_coding	TC->T	lacI
A2	Z7_2	366882	protein_coding	A->AT	lacI
B2	A3_2	367841	protein_coding	TGC->T	mhpR
E1	G18_1	367841	protein_coding	TGC->T	mhpR
E1	G13_1	367841	protein_coding	TGC->T	mhpR
D2	H3_2	367841	protein_coding	TGC->T	mhpR
F1	K5_1	367841	protein_coding	TGC->T	mhpR
C1	V6_1	367841	protein_coding	TGC->T	mhpR
A1	D8_1	371582	protein_coding	T->TG	mhpC
E2	O18_2	371582	protein_coding	T->TGGG	mhpC
E2	O6_2	371941	protein_coding	T->TG	mhpC
E2	O17_2	371582	protein_coding	T->TGG	mhpC
E2	O13_2	371582	protein_coding	T->TGG	mhpC
E1	G21_1	371941	protein_coding	T->TG	mhpC
E1	G12_1	371582	protein_coding	T->TG	mhpC
F1	K15_1	371582	protein_coding	T->TG	mhpC
F1	K25_1	371582	protein_coding	TG->T	mhpC
C1	V16_1	371582	protein_coding	TG->T	mhpC
A1	D21_1	376507	protein_coding	T->TG	mhpT
E2	O4_2	375940	protein_coding	C->CG	mhpT
E1	G3_1	375517	protein_coding	G->GT	mhpT
D2	H2_2	376507	protein_coding	T->TGG	mhpT
B1	T11_1	376825	protein_coding	C->CA	yaiL
E2	O23_2	376825	protein_coding	C->CA	yaiL
E2	O24_2	376825	protein_coding	C->CA	yaiL
F2	W10_2	376825	protein_coding	C->CA	yaiL
E1	G9_1	379490	protein_coding	CT->C	frmA
F1	K24_1	379490	protein_coding	C->CT	frmA
F2	W1_2	380551	protein_coding	CA->C	yaiO
B1	T11_1	383654	protein_coding	A->AT	yaiP
E1	G20_1	383684	protein_coding	GC->G	yaiP
C2	Y13_2	383591	protein_coding	T->TA	yaiP
D2	H10_2	385906	protein_coding	T->TA	tauA
A2	Z27_2	386245	protein_coding	C->CA	tauB
B1	T2_1	387458	protein_coding	C->CG	tauC
E1	G14_1	396728	protein_coding	T->TG	sbmA
F1	K15_1	398848	protein_coding	T->TC	yaiW
C2	Y3_2	399088	protein_coding	T->TA	yaiY
A2	Z23_2	400615	protein_coding	GA->G	ddlA
E1	G12_1	400914	protein_coding	G->GT	ddlA
F1	K9_1	400914	protein_coding	GT->G	ddlA
A1	D22_1	401543	protein_coding	AG->A	iraP
E2	O3_2	401543	protein_coding	AG->A	iraP
E2	O1_2	401543	protein_coding	A->AG	iraP
E1	G24_1	401543	protein_coding	A->AG	iraP
F2	W4_2	401543	protein_coding	A->AG	iraP
C1	V13_1	401543	protein_coding	AG->A	iraP
C1	V15_1	401543	protein_coding	AG->A	iraP
B1	T19_1	402082	protein_coding	T->TA	phoA
B1	T13_1	404106	protein_coding	TG->T	dgcC
E2	O20_2	404700	protein_coding	T->TG	dgcC
E1	G13_1	404490	protein_coding	T->TG	dgcC
A1	D23_1	407151	protein_coding	AG->A	yaiA
F1	K12_1	407932	protein_coding	C->CA	aroM
A1	D8_1	408979	protein_coding	T->TA	ykiD
B2	A18_2	410892	protein_coding	T->TG	mak
B2	A2_2	410892	protein_coding	T->TGG	mak
B2	A10_2	410892	protein_coding	T->TG	mak
B1	T9_1	410892	protein_coding	T->TG	mak
E2	O15_2	410892	protein_coding	T->TG	mak
E2	O20_2	410892	protein_coding	T->TG	mak
E2	O19_2	410892	protein_coding	T->TG	mak
E1	G7_1	410892	protein_coding	TG->T	mak
E1	G9_1	410892	protein_coding	T->TG	mak
E1	G2_1	410892	protein_coding	TG->T	mak
C2	Y11_2	410892	protein_coding	T->TG	mak
E1	G13_1	411299	protein_coding	A->AC	araJ
C2	Y21_2	411983	protein_coding	TA->T	araJ
E2	O7_2	415627	protein_coding	T->TC	sbcC
B2	A25_2	416229	protein_coding	T->TG	sbcD
D2	H3_2	417633	protein_coding	CT->C	phoB
B2	A14_2	418246	protein_coding	AT->A	phoR
E2	O13_2	418146	protein_coding	T->TA	phoR
C1	V25_1	422206	protein_coding	CG->C	proY
E2	O20_2	422544	protein_coding	G->GC	malZ
E2	O19_2	422544	protein_coding	G->GC	malZ
E2	O13_2	437348	protein_coding	GC->G	yajO
A2	Z21_2	441132	protein_coding	G->GA	xseB
A2	Z14_2	441196	protein_coding	G->GC	xseB
D2	H20_2	443186	protein_coding	C->CA	yajL
E1	G21_1	447997	protein_coding	GT->G	cyoD
B1	T17_1	448053	protein_coding	GC->G	cyoC
E1	G22_1	450270	protein_coding	GT->G	cyoB
C2	Y25_2	451146	protein_coding	GA->G	cyoA
E2	O15_2	452435	protein_coding	CG->C	ampG
C2	Y9_2	452435	protein_coding	CG->C	ampG
D2	H9_2	453987	protein_coding	CT->C	yajG
F2	W7_2	454154	protein_coding	A->AT	yajG
C2	Y24_2	455240	protein_coding	GA->G	tig
B2	A13_2	459322	protein_coding	C->CA	lon
A2	Z24_2	462787	protein_coding	A->AT	ppiD
E1	G9_1	462070	protein_coding	TG->T	ppiD
A1	D10_1	467816	protein_coding	CA->C	cof
B2	A19_2	467816	protein_coding	C->CA	cof
B1	T22_1	467816	protein_coding	C->CA	cof
B2	A16_2	469563	protein_coding	C->CA	mdlA
B1	T25_1	469563	protein_coding	CA->C	mdlA
B1	T19_1	469563	protein_coding	C->CA	mdlA
E1	G9_1	470267	protein_coding	TG->T	mdlA
E1	G23_1	470039	protein_coding	A->AG	mdlA
E1	G21_1	469563	protein_coding	CA->C	mdlA
D2	H22_2	469563	protein_coding	CA->C	mdlA
F2	W2_2	469563	protein_coding	CA->C	mdlA
F2	W3_2	469563	protein_coding	CA->C	mdlA
F1	K9_1	469563	protein_coding	CA->C	mdlA
A2	Z21_2	472736	protein_coding	C->CG	glnK
B2	A18_2	472736	protein_coding	C->CG	glnK
B1	T6_1	472736	protein_coding	C->CG	glnK
B1	T20_1	472736	protein_coding	C->CG	glnK
E2	O7_2	472736	protein_coding	C->CG	glnK
E2	O16_2	472736	protein_coding	CG->C	glnK
E2	O6_2	472736	protein_coding	C->CGG	glnK
E2	O8_2	472736	protein_coding	C->CG	glnK
E1	G17_1	472736	protein_coding	C->CGGGG	glnK
E1	G3_1	472736	protein_coding	C->CG	glnK
E1	G7_1	472736	protein_coding	C->CGGGG	glnK
E1	G9_1	472736	protein_coding	C->CG	glnK
E1	G23_1	472736	protein_coding	C->CGGGG	glnK
E1	G16_1	472736	protein_coding	C->CG	glnK
E1	G11_1	472736	protein_coding	C->CG	glnK
D2	H17_2	472736	protein_coding	C->CG	glnK
F2	W8_2	472736	protein_coding	C->CG	glnK
F1	K9_1	472736	protein_coding	C->CG	glnK
F1	K8_1	472736	protein_coding	CG->C	glnK
F1	K5_1	472736	protein_coding	CG->C	glnK
E1	G17_1	473473	protein_coding	TG->T	amtB
F1	K2_1	473807	protein_coding	T->TG	amtB
E1	G19_1	474651	protein_coding	CT->C	tesB
F1	K21_1	476311	protein_coding	AT->A	atl
B2	A20_2	476552	ncRNA	GC->G	ffs
E2	O3_2	476465	ncRNA	T->TC	ffs
E1	G9_1	476552	ncRNA	G->GC	ffs
F1	K14_1	477522	protein_coding	C->CG	pdeB
B2	A21_2	479110	protein_coding	C->CA	ylaC
F2	W9_2	479170	protein_coding	TA->T	ylaC
F1	K2_1	479110	protein_coding	C->CA	ylaC
E1	G6_1	479676	protein_coding	GA->G	maa
E2	O17_2	480625	protein_coding	G->GT	tomB
A2	Z8_2	484331	protein_coding	G->GC	acrB
B2	A22_2	484331	protein_coding	G->GC	acrB
B2	A5_2	484331	protein_coding	G->GC	acrB
B2	A21_2	484331	protein_coding	G->GC	acrB
B1	T22_1	484331	protein_coding	G->GC	acrB
B1	T18_1	484331	protein_coding	GC->G	acrB
B1	T20_1	484331	protein_coding	G->GC	acrB
E1	G10_1	481678	protein_coding	A->AC	acrB
E1	G12_1	484331	protein_coding	G->GC	acrB
D2	H22_2	484331	protein_coding	G->GCC	acrB
F2	W20_2	484331	protein_coding	G->GC	acrB
F2	W10_2	484331	protein_coding	G->GC	acrB
F2	W14_2	484331	protein_coding	G->GC	acrB
F2	W4_2	484331	protein_coding	G->GC	acrB
F1	K22_1	484331	protein_coding	G->GC	acrB
C2	Y18_2	484331	protein_coding	G->GC	acrB
E1	G3_1	485339	protein_coding	TAG->T	acrA
C2	Y21_2	485339	protein_coding	TAG->T	acrA
D2	H15_2	486321	protein_coding	T->TA	acrR
A1	D13_1	487888	protein_coding	GA->G	mscK
E2	O14_2	488302	protein_coding	C->CA	mscK
E1	G21_1	486663	protein_coding	CA->C	mscK
F1	K12_1	490251	protein_coding	A->AG	ybaM
E2	O18_2	490907	protein_coding	T->TTGGC	ybaN
F1	K24_1	495555	protein_coding	G->GA	htpG
E1	G17_1	499385	protein_coding	GC->G	aes
A2	Z27_2	501155	protein_coding	T->TG	gsk
A2	Z8_2	502380	protein_coding	CA->C	ybaL
E1	G14_1	504256	protein_coding	GC->G	fsr
B2	A10_2	505047	protein_coding	AT->A	ushA
F1	K23_1	505088	protein_coding	C->CA	ushA
B2	A2_2	507050	protein_coding	G->GT	ybaK
B1	T3_1	506725	protein_coding	C->CG	ybaK
B1	T6_1	506725	protein_coding	CG->C	ybaK
B1	T4_1	506725	protein_coding	C->CG	ybaK
E2	O7_2	506776	protein_coding	T->TCC	ybaK
E2	O9_2	506752	protein_coding	G->GT	ybaK
E2	O19_2	506776	protein_coding	T->TC	ybaK
E2	O10_2	506752	protein_coding	G->GT	ybaK
E1	G18_1	506725	protein_coding	C->CG	ybaK
F1	K12_1	507050	protein_coding	G->GT	ybaK
C2	Y6_2	509116	protein_coding	TG->T	copA
A2	Z21_2	513139	protein_coding	GC->G	ybaT
A2	Z34_2	512655	protein_coding	T->TG	ybaT
B2	A4_2	512775	protein_coding	T->TG	ybaT
B2	A15_2	513139	protein_coding	G->GC	ybaT
E1	G20_1	513139	protein_coding	G->GC	ybaT
E1	G13_1	513139	protein_coding	G->GC	ybaT
F2	W6_2	513139	protein_coding	G->GC	ybaT
C2	Y23_2	513139	protein_coding	GC->G	ybaT
C1	V24_1	513139	protein_coding	G->GC	ybaT
C1	V5_1	513139	protein_coding	G->GC	ybaT
E1	G18_1	514060	protein_coding	A->AG	cueR
C1	V8_1	517148	protein_coding	C->CA	fetB
C1	V2_1	517148	protein_coding	C->CA	fetB
E1	G18_1	518842	protein_coding	AG->A	ybbO
A1	D34_1	521254	protein_coding	T->TG	ybbP
B1	T9_1	521254	protein_coding	T->TG	ybbP
B1	T14_1	522575	protein_coding	GA->G	ybbP
E1	G18_1	521254	protein_coding	T->TG	ybbP
D2	H11_2	521254	protein_coding	T->TG	ybbP
F2	W2_2	522575	protein_coding	GA->G	ybbP
F2	W3_2	522575	protein_coding	GA->G	ybbP
B1	T23_1	525557	protein_coding	C->CG	rhsD
B1	T7_1	524846	protein_coding	CG->C	rhsD
B1	T20_1	523735	protein_coding	T->TG	rhsD
E2	O23_2	527072	protein_coding	C->CG	rhsD
E2	O21_2	523531	protein_coding	GT->G	rhsD
E2	O21_2	523735	protein_coding	T->TG	rhsD
E2	O18_2	527072	protein_coding	C->CG	rhsD
E2	O24_2	527072	protein_coding	C->CG	rhsD
E2	O8_2	523735	protein_coding	TG->T	rhsD
E2	O12_2	523735	protein_coding	T->TG	rhsD
E2	O1_2	523735	protein_coding	TG->T	rhsD
E2	O22_2	523735	protein_coding	T->TG	rhsD
E1	G19_1	523735	protein_coding	TG->T	rhsD
D2	H9_2	523735	protein_coding	T->TG	rhsD
F2	W10_2	523735	protein_coding	T->TG	rhsD
C2	Y34_2	523735	protein_coding	T->TG	rhsD
A2	Z20_2	531149	protein_coding	A->AG	selU
C1	V9_1	530194	protein_coding	CT->C	selU
E1	G5_1	531499	protein_coding	CA->C	allS
C2	Y25_2	532072	protein_coding	GA->G	allS
B2	A21_2	534545	protein_coding	C->CG	gcl
E1	G17_1	535465	protein_coding	GT->G	gcl
F1	K4_1	534545	protein_coding	C->CG	gcl
C2	Y5_2	534545	protein_coding	C->CG	gcl
C2	Y23_2	534998	protein_coding	C->CA	gcl
A1	D8_1	537189	protein_coding	C->CA	glxR
B2	A15_2	537842	protein_coding	CT->C	ybbW
E2	O6_2	539070	protein_coding	C->CA	ybbW
A2	Z7_2	543011	protein_coding	T->TA	glxK
A1	D13_1	545156	protein_coding	C->CT	allC
E2	O1_2	544536	protein_coding	CT->C	allC
D2	H4_2	544536	protein_coding	CT->C	allC
B2	A18_2	545478	protein_coding	C->CG	allD
E2	O9_2	546089	protein_coding	AT->A	allD
E1	G2_1	545811	protein_coding	CT->C	allD
D2	H14_2	545668	protein_coding	AATC->A	allD
F2	W9_2	545668	protein_coding	AATC->A	allD
F2	W7_2	545844	protein_coding	CA->C	allD
E1	G17_1	547172	protein_coding	GA->G	fdrA
E1	G22_1	547327	protein_coding	A->AG	fdrA
F1	K20_1	548607	protein_coding	A->AG	ylbE
A2	Z6_2	550462	protein_coding	T->TG	ybcF
E2	O17_2	550462	protein_coding	T->TG	ybcF
E2	O20_2	554331	protein_coding	T->TA	ppiB
A2	Z3_2	561690	protein_coding	T->TG	sfmD
A2	Z7_2	562100	protein_coding	G->GA	sfmD
A2	Z1_2	561690	protein_coding	T->TG	sfmD
B1	T18_1	561690	protein_coding	T->TG	sfmD
E2	O25_2	561690	protein_coding	T->TGGG	sfmD
E2	O17_2	561690	protein_coding	T->TGG	sfmD
E2	O19_2	561690	protein_coding	T->TGG	sfmD
E2	O5_2	561690	protein_coding	T->TGG	sfmD
E2	O4_2	561690	protein_coding	T->TGG	sfmD
E1	G3_1	561690	protein_coding	T->TG	sfmD
D2	H17_2	561690	protein_coding	T->TGG	sfmD
D2	H24_2	561690	protein_coding	T->TG	sfmD
D2	H21_2	561690	protein_coding	T->TG	sfmD
D2	H8_2	561690	protein_coding	T->TG	sfmD
F2	W20_2	561690	protein_coding	T->TG	sfmD
F2	W23_2	561690	protein_coding	T->TG	sfmD
F1	K18_1	561690	protein_coding	T->TG	sfmD
B1	T4_1	562667	protein_coding	T->TC	sfmH
F2	W2_2	562667	protein_coding	TC->T	sfmH
F2	W3_2	562667	protein_coding	TC->T	sfmH
C1	V24_1	562667	protein_coding	T->TC	sfmH
B2	A15_2	564403	protein_coding	G->GT	fimZ
F2	W12_2	564403	protein_coding	G->GT	fimZ
E2	O6_2	565471	protein_coding	CT->C	intD
E1	G12_1	565768	protein_coding	CT->C	intD
E2	O15_2	566865	protein_coding	TA->T	insE-3
E1	G16_1	566865	protein_coding	TA->T	insE-3
E1	G3_1	569599	protein_coding	GA->G	ybcK
E1	G12_1	569599	protein_coding	GA->G	ybcK
C1	V25_1	571248	protein_coding	AT->A	ybcL
A1	D23_1	573459	protein_coding	A->AG	rusA
E1	G19_1	573772	protein_coding	T->TG	ylcG
B1	T17_1	573986	protein_coding	T->TG	ybcQ
B1	T24_1	578096	protein_coding	T->TG	rrrD
C2	Y33_2	578096	protein_coding	T->TG	rrrD
A2	Z29_2	578248	protein_coding	A->AC	rzpD
A2	Z29_2	578250	protein_coding	CG->C	rzpD
A2	Z29_2	578257	protein_coding	ATT->A	rzpD
A2	Z29_2	578260	protein_coding	ACT->A	rzpD
A2	Z29_2	578312	protein_coding	CGA->C	rzpD
A2	Z29_2	578319	protein_coding	GTT->G	rzpD
A2	Z29_2	578322	protein_coding	A->AACTG	rzpD
E2	O6_2	578452	protein_coding	T->TCC	rzpD
E2	O12_2	578452	protein_coding	T->TC	rzpD
E2	O22_2	578452	protein_coding	T->TC	rzpD
E1	G5_1	578452	protein_coding	T->TC	rzpD
E1	G7_1	578452	protein_coding	T->TCC	rzpD
E1	G9_1	578452	protein_coding	T->TC	rzpD
D2	H12_2	578452	protein_coding	T->TC	rzpD
F1	K17_1	578452	protein_coding	T->TC	rzpD
E2	O6_2	578452	protein_coding	T->TCC	rzoD
E2	O12_2	578452	protein_coding	T->TC	rzoD
E2	O22_2	578452	protein_coding	T->TC	rzoD
E1	G5_1	578452	protein_coding	T->TC	rzoD
E1	G7_1	578452	protein_coding	T->TCC	rzoD
E1	G9_1	578452	protein_coding	T->TC	rzoD
D2	H12_2	578452	protein_coding	T->TC	rzoD
F1	K17_1	578452	protein_coding	T->TC	rzoD
B1	T10_1	578883	protein_coding	A->AT	borD
B1	T20_1	578883	protein_coding	AT->A	borD
A2	Z29_2	580865	protein_coding	T->TA	nohD
A2	Z29_2	581285	protein_coding	T->TCAA	nohD
A2	Z29_2	581288	protein_coding	AACG->A	nohD
C1	V11_1	581286	protein_coding	G->GA	nohD
E1	G2_1	584040	protein_coding	CA->C	appY
C1	V16_1	585386	protein_coding	TG->T	ompT
A2	Z6_2	588844	protein_coding	C->CG	nfrA
D2	H11_2	590156	protein_coding	C->CT	nfrA
E2	O11_2	594303	protein_coding	GC->G	cusS
E1	G7_1	593462	protein_coding	A->AG	cusS
E1	G19_1	594396	protein_coding	CA->C	cusS
B2	A15_2	596294	protein_coding	A->AG	cusC
E1	G14_1	596508	protein_coding	AT->A	cusC
E1	G19_1	596508	protein_coding	AT->A	cusC
C1	V16_1	596003	protein_coding	A->AT	cusC
E2	O11_2	597133	protein_coding	G->GA	cusF
C2	Y12_2	597133	protein_coding	GA->G	cusF
B2	A17_2	597575	protein_coding	G->GA	cusB
D2	H17_2	598227	protein_coding	T->TC	cusB
C2	Y19_2	597575	protein_coding	G->GA	cusB
A2	Z5_2	599530	protein_coding	CG->C	cusA
E1	G3_1	600391	protein_coding	GA->G	cusA
E1	G19_1	601718	protein_coding	CG->C	cusA
E1	G23_1	600904	protein_coding	GA->G	cusA
E1	G16_1	600481	protein_coding	C->CA	cusA
E2	O7_2	602948	protein_coding	GT->G	pheP
A2	Z21_2	606115	protein_coding	C->CG	ybdJ
F1	K12_1	606115	protein_coding	CG->C	ybdJ
E1	G14_1	606984	protein_coding	C->CA	ybdK
B2	A16_2	609140	protein_coding	T->TC	insL-2
B2	A17_2	609140	protein_coding	T->TCC	insL-2
B2	A20_2	608220	protein_coding	C->CG	insL-2
B2	A20_2	609140	protein_coding	T->TC	insL-2
B2	A18_2	609140	protein_coding	T->TC	insL-2
B2	A11_2	609140	protein_coding	T->TC	insL-2
B1	T14_1	609140	protein_coding	T->TC	insL-2
B1	T2_1	609140	protein_coding	T->TC	insL-2
E2	O15_2	609140	protein_coding	T->TCCC	insL-2
E2	O20_2	609140	protein_coding	T->TCC	insL-2
E2	O20_2	609140	protein_coding	T->TCCC	insL-2
E2	O17_2	609140	protein_coding	T->TCC	insL-2
E2	O3_2	609140	protein_coding	T->TCCCC	insL-2
E2	O19_2	609140	protein_coding	T->TCC	insL-2
E2	O14_2	609140	protein_coding	T->TCCC	insL-2
E2	O13_2	609140	protein_coding	T->TCC	insL-2
E1	G7_1	608220	protein_coding	C->CG	insL-2
E1	G7_1	609140	protein_coding	T->TCCC	insL-2
E1	G7_1	609140	protein_coding	T->TCCCC	insL-2
E1	G9_1	609140	protein_coding	T->TCCC	insL-2
E1	G25_1	609139	protein_coding	T->TCC	insL-2
E1	G11_1	608430	protein_coding	C->CG	insL-2
E1	G18_1	608220	protein_coding	CG->C	insL-2
D2	H22_2	609140	protein_coding	T->TC	insL-2
D2	H7_2	608201	protein_coding	TG->T	insL-2
D2	H15_2	609140	protein_coding	T->TC	insL-2
D2	H6_2	608430	protein_coding	C->CG	insL-2
F2	W23_2	609140	protein_coding	T->TC	insL-2
F2	W7_2	609140	protein_coding	T->TC	insL-2
F1	K10_1	609140	protein_coding	T->TC	insL-2
C2	Y15_2	609140	protein_coding	T->TC	insL-2
C1	V8_1	609140	protein_coding	T->TC	insL-2
C1	V23_1	609140	protein_coding	T->TC	insL-2
C1	V24_1	608220	protein_coding	C->CGG	insL-2
C1	V2_1	609140	protein_coding	T->TC	insL-2
F1	K18_1	616077	protein_coding	C->CA	entF
C2	Y23_2	617987	protein_coding	A->AG	entF
A2	Z20_2	618291	protein_coding	AT->A	fepE
B2	A9_2	618370	protein_coding	C->CA	fepE
F2	W4_2	622542	protein_coding	CA->C	entS
C1	V25_1	623081	protein_coding	GT->G	entS
E1	G23_1	625785	protein_coding	A->AC	entC
E1	G22_1	625459	protein_coding	TG->T	entC
F1	K18_1	626874	protein_coding	G->GA	entE
E1	G21_1	627976	protein_coding	T->TG	entB
F1	K16_1	629287	protein_coding	TG->T	entA
A2	Z22_2	635154	protein_coding	GT->G	ybdM
A2	Z26_2	635154	protein_coding	G->GT	ybdM
A2	Z1_2	635010	protein_coding	CT->C	ybdM
B2	A20_2	635822	protein_coding	C->CA	ybdN
E2	O11_2	635999	protein_coding	GT->G	ybdN
E2	O12_2	635999	protein_coding	GT->G	ybdN
F2	W20_2	636874	protein_coding	A->AG	ybdO
A2	Z24_2	637933	protein_coding	G->GC	dsbG
B2	A8_2	638450	protein_coding	C->CG	dsbG
E1	G7_1	638450	protein_coding	C->CG	dsbG
E1	G23_1	637871	protein_coding	A->AC	dsbG
F1	K10_1	638450	protein_coding	C->CG	dsbG
A1	D11_1	641551	protein_coding	GC->G	uspG
B2	A1_2	643310	protein_coding	C->CG	ybdR
E1	G6_1	643310	protein_coding	C->CG	ybdR
C2	Y13_2	643310	protein_coding	C->CG	ybdR
C1	V21_1	644656	protein_coding	GGC->G	rna
B2	A3_2	646802	protein_coding	GC->G	citG
E2	O7_2	646802	protein_coding	G->GC	citG
E1	G23_1	646802	protein_coding	GC->G	citG
E1	G2_1	646802	protein_coding	G->GC	citG
E1	G13_1	646802	protein_coding	G->GC	citG
F2	W13_2	646802	protein_coding	G->GC	citG
C1	V16_1	646802	protein_coding	GC->G	citG
C1	V16_1	647186	protein_coding	GC->G	citG
C2	Y10_2	647632	protein_coding	C->CG	citX
C2	Y9_2	647632	protein_coding	C->CG	citX
B2	A10_2	649451	protein_coding	C->CT	citF
F1	K20_1	651804	protein_coding	A->AT	citC
A1	D9_1	652267	protein_coding	A->AT	dpiB
E1	G10_1	653009	protein_coding	T->TC	dpiB
F1	K12_1	653429	protein_coding	CT->C	dpiB
E2	O20_2	654202	protein_coding	T->TG	dpiA
E1	G2_1	657669	protein_coding	CA->C	crcB
A2	Z26_2	659096	protein_coding	GA->G	tatE
E1	G17_1	663445	protein_coding	AT->A	dacA
C2	Y25_2	662842	protein_coding	CG->C	dacA
E2	O5_2	664301	protein_coding	G->GC	rlpA
B2	A22_2	669828	protein_coding	A->AGG	cobC
E2	O11_2	669309	protein_coding	A->AC	cobC
E1	G3_1	669828	protein_coding	A->AG	cobC
E1	G20_1	669828	protein_coding	A->AG	cobC
E1	G23_1	669828	protein_coding	A->AGG	cobC
E1	G10_1	669828	protein_coding	A->AG	cobC
F2	W7_2	669828	protein_coding	A->AG	cobC
F2	W4_2	669828	protein_coding	A->AG	cobC
F2	W6_2	669828	protein_coding	A->AGGG	cobC
F1	K12_1	669828	protein_coding	A->AG	cobC
F1	K2_1	669828	protein_coding	AG->A	cobC
B1	T7_1	676205	protein_coding	T->TG	ybeQ
E1	G2_1	677078	protein_coding	GT->G	ybeR
B1	T19_1	677907	protein_coding	G->GT	djlB
B2	A1_2	679840	protein_coding	A->AG	ybeU
F1	K16_1	681008	protein_coding	AG->A	djlC
E1	G20_1	683947	protein_coding	GC->G	rihA
B2	A19_2	684661	protein_coding	C->CA	gltL
B2	A17_2	685935	protein_coding	G->GCCC	gltJ
E2	O6_2	685935	protein_coding	G->GC	gltJ
E2	O13_2	685935	protein_coding	G->GC	gltJ
E1	G9_1	685935	protein_coding	G->GC	gltJ
E1	G6_1	685935	protein_coding	GC->G	gltJ
C1	V7_1	685935	protein_coding	G->GC	gltJ
C1	V8_1	685935	protein_coding	G->GC	gltJ
C1	V25_1	685935	protein_coding	G->GC	gltJ
C1	V2_1	685935	protein_coding	G->GC	gltJ
F1	K10_1	687511	protein_coding	CT->C	gltI
C2	Y19_2	687007	protein_coding	C->CT	gltI
C1	V8_1	687667	protein_coding	C->CG	gltI
C1	V2_1	687667	protein_coding	C->CG	gltI
E1	G5_1	696796	tRNA	CA->C	glnW
F2	W4_2	697047	tRNA	C->CA	leuW
E1	G3_1	698972	protein_coding	GT->G	asnB
E1	G14_1	698999	protein_coding	G->GC	asnB
D2	H4_2	698548	protein_coding	GT->G	asnB
F2	W13_2	698999	protein_coding	GC->G	asnB
F1	K3_1	699869	protein_coding	T->TA	umpH
A2	Z6_2	701376	protein_coding	GC->G	nagC
E2	O5_2	700582	protein_coding	AT->A	nagC
E1	G6_1	701376	protein_coding	GC->G	nagC
D2	H4_2	701376	protein_coding	G->GC	nagC
C2	Y34_2	701063	protein_coding	GC->G	nagC
E1	G4_1	703957	protein_coding	G->GT	nagE
D2	H2_2	704899	protein_coding	C->CG	nagE
D2	H4_2	704899	protein_coding	C->CG	nagE
C2	Y24_2	704899	protein_coding	C->CG	nagE
B1	T23_1	708848	protein_coding	A->AG	chiP
F1	K24_1	708848	protein_coding	A->AG	chiP
C1	V13_1	715810	protein_coding	A->AT	ybfP
B1	T12_1	717796	protein_coding	A->AC	potE
E2	O16_2	717119	protein_coding	A->AG	potE
E1	G20_1	717119	protein_coding	AG->A	potE
E1	G19_1	717119	protein_coding	A->AG	potE
E1	G23_1	717796	protein_coding	A->ACC	potE
E1	G25_1	717796	protein_coding	AC->A	potE
D2	H8_2	717119	protein_coding	A->AG	potE
D2	H13_2	717119	protein_coding	A->AG	potE
F2	W5_2	717119	protein_coding	A->AG	potE
F2	W21_2	717796	protein_coding	A->AC	potE
F1	K4_1	717119	protein_coding	A->AGG	potE
C2	Y7_2	717796	protein_coding	A->AC	potE
C2	Y33_2	717119	protein_coding	A->AG	potE
C2	Y23_2	717119	protein_coding	A->AG	potE
E2	O11_2	720031	protein_coding	T->TC	speF
B1	T25_1	721187	protein_coding	G->GC	kdpE
F2	W24_2	721187	protein_coding	G->GC	kdpE
A2	Z25_2	722604	protein_coding	CT->C	kdpD
B2	A5_2	723520	protein_coding	GT->G	kdpD
B2	A5_2	723697	protein_coding	G->GC	kdpD
B1	T16_1	723520	protein_coding	GT->G	kdpD
B1	T20_1	723520	protein_coding	GT->G	kdpD
E2	O15_2	723319	protein_coding	C->CG	kdpD
E2	O16_2	721760	protein_coding	AG->A	kdpD
E2	O9_2	723697	protein_coding	G->GC	kdpD
E2	O10_2	723697	protein_coding	G->GC	kdpD
E1	G2_1	723697	protein_coding	G->GC	kdpD
D2	H11_2	723520	protein_coding	GT->G	kdpD
D2	H1_2	723520	protein_coding	GT->G	kdpD
D2	H23_2	723520	protein_coding	GT->G	kdpD
F1	K12_1	723520	protein_coding	GT->G	kdpD
F1	K8_1	723520	protein_coding	GT->G	kdpD
C2	Y7_2	723520	protein_coding	GT->G	kdpD
C2	Y15_2	723863	protein_coding	C->CG	kdpD
C2	Y25_2	722604	protein_coding	CT->C	kdpD
C2	Y25_2	723520	protein_coding	GT->G	kdpD
C2	Y23_2	723520	protein_coding	GT->G	kdpD
C1	V24_1	721832	protein_coding	GC->G	kdpD
C1	V14_1	723697	protein_coding	GC->G	kdpD
C1	V21_1	723520	protein_coding	GT->G	kdpD
C1	V15_1	723520	protein_coding	GT->G	kdpD
E1	G17_1	725136	protein_coding	A->AG	kdpB
E2	O11_2	728495	protein_coding	T->TA	kdpA
E2	O14_2	727200	protein_coding	CT->C	kdpA
E1	G17_1	727892	protein_coding	G->GC	kdpA
E1	G17_1	728165	protein_coding	T->TA	kdpA
F1	K12_1	727859	protein_coding	C->CA	kdpA
F1	K10_1	727859	protein_coding	C->CA	kdpA
A2	Z21_2	729189	protein_coding	CG->C	ybfA
A2	Z13_2	733157	protein_coding	C->CG	rhsC
E2	O11_2	729670	protein_coding	GC->G	rhsC
E2	O21_2	733498	protein_coding	TG->T	rhsC
E1	G23_1	730609	protein_coding	CG->C	rhsC
F2	W14_2	731654	protein_coding	A->AG	rhsC
F2	W19_2	729670	protein_coding	G->GC	rhsC
C2	Y19_2	731080	protein_coding	GC->G	rhsC
C2	Y5_2	733498	protein_coding	T->TG	rhsC
B2	A16_2	736037	protein_coding	C->CA	ybfC
A2	Z1_2	738809	protein_coding	G->GT	ybfD
F2	W8_2	738713	protein_coding	G->GA	ybfD
B1	T9_1	742309	protein_coding	GC->G	dtpD
E1	G24_1	741518	protein_coding	T->TC	dtpD
F1	K9_1	741518	protein_coding	T->TC	dtpD
C1	V18_1	742353	protein_coding	C->CA	dtpD
B2	A6_2	744390	protein_coding	G->GC	pxpC
B1	T6_1	744877	protein_coding	A->AG	pxpC
E1	G7_1	746571	protein_coding	C->CG	nei
F2	W15_2	746571	protein_coding	CG->C	nei
F1	K3_1	746571	protein_coding	CG->C	nei
A2	Z1_2	747489	protein_coding	GA->G	abrB
B1	T8_1	747312	protein_coding	G->GC	abrB
F1	K7_1	746932	protein_coding	G->GC	abrB
A2	Z32_2	748711	protein_coding	AC->A	ybgO
A2	Z27_2	751123	protein_coding	A->AC	ybgQ
B1	T16_1	751731	protein_coding	A->AG	ybgQ
B1	T23_1	751731	protein_coding	A->AG	ybgQ
E2	O18_2	751731	protein_coding	A->AG	ybgQ
D2	H16_2	751731	protein_coding	A->AG	ybgQ
E1	G4_1	752316	protein_coding	GA->G	ybgD
E2	O23_2	753682	protein_coding	G->GC	gltA
E2	O24_2	753682	protein_coding	G->GC	gltA
C2	Y5_2	754771	protein_coding	CT->C	ybgU
B2	A17_2	755319	protein_coding	TG->T	sdhC
E1	G6_1	756825	protein_coding	T->TG	sdhA
C2	Y18_2	763243	protein_coding	TG->T	sucC
A1	D13_1	766951	protein_coding	C->CG	mngA
A1	D22_1	766951	protein_coding	C->CG	mngA
B2	A14_2	766951	protein_coding	C->CGG	mngA
E1	G18_1	766951	protein_coding	C->CGGG	mngA
E1	G13_1	766951	protein_coding	C->CGGG	mngA
D2	H22_2	766951	protein_coding	C->CGG	mngA
D2	H6_2	766361	protein_coding	T->TC	mngA
F2	W23_2	766951	protein_coding	C->CG	mngA
F2	W12_2	766361	protein_coding	T->TC	mngA
F2	W14_2	766951	protein_coding	C->CG	mngA
F1	K20_1	766361	protein_coding	T->TC	mngA
C2	Y18_2	766951	protein_coding	C->CG	mngA
C1	V16_1	766951	protein_coding	CG->C	mngA
E2	O18_2	772969	protein_coding	GA->G	cydA
B2	A1_2	774352	protein_coding	G->GC	ybgE
D2	H11_2	774352	protein_coding	GC->G	ybgE
E2	O5_2	780805	tRNA	A->AG	valT
C2	Y25_2	780805	tRNA	AG->A	valT
A2	Z2_2	781108	tRNA	AG->A	valZ
B1	T1_1	781108	tRNA	A->AG	valZ
A2	Z20_2	782124	protein_coding	T->TC	nadA
B2	A7_2	782125	protein_coding	T->TC	nadA
B1	T5_1	782125	protein_coding	T->TC	nadA
E1	G17_1	782640	protein_coding	C->CA	nadA
E1	G6_1	782125	protein_coding	T->TC	nadA
C2	Y33_2	782125	protein_coding	T->TC	nadA
E1	G12_1	786107	protein_coding	TG->T	aroG
E2	O14_2	789960	protein_coding	G->GT	galK
B2	A21_2	790932	protein_coding	C->CA	galT
E1	G19_1	796247	protein_coding	T->TG	modB
C1	V14_1	795951	protein_coding	CT->C	modB
A2	Z13_2	797201	protein_coding	G->GT	modC
E2	O1_2	797160	protein_coding	GA->G	modC
B2	A18_2	799714	protein_coding	C->CA	ybhD
E2	O25_2	800382	protein_coding	CT->C	ybhD
F2	W16_2	799714	protein_coding	C->CA	ybhD
A2	Z32_2	800761	protein_coding	GA->G	ybhH
C2	Y10_2	800761	protein_coding	GA->G	ybhH
E2	O5_2	801945	protein_coding	GT->G	ybhI
E1	G17_1	803068	protein_coding	A->AT	ybhI
C2	Y5_2	802017	protein_coding	T->TG	ybhI
E1	G16_1	804923	protein_coding	CA->C	ybhJ
D2	H4_2	804767	protein_coding	GC->G	ybhJ
F2	W6_2	804705	protein_coding	CA->C	ybhJ
B2	A22_2	808210	protein_coding	CG->C	bioA
E1	G6_1	808210	protein_coding	CG->C	bioA
F2	W16_2	808210	protein_coding	C->CG	bioA
F2	W4_2	807975	protein_coding	C->CA	bioA
C2	Y6_2	807975	protein_coding	C->CA	bioA
A2	Z26_2	809696	protein_coding	A->AG	bioB
A2	Z2_2	810571	protein_coding	A->AG	bioF
A2	Z8_2	810571	protein_coding	A->AG	bioF
B2	A16_2	810880	protein_coding	C->CG	bioF
E2	O1_2	810571	protein_coding	A->AG	bioF
E1	G6_1	810870	protein_coding	T->TC	bioF
E1	G18_1	810880	protein_coding	CG->C	bioF
D2	H16_2	811078	protein_coding	CT->C	bioF
E2	O8_2	812222	protein_coding	A->AG	bioC
F2	W19_2	819060	protein_coding	C->CT	moaD
E1	G6_1	821493	protein_coding	GT->G	ybhM
F2	W19_2	821657	protein_coding	AG->A	ybhN
B2	A9_2	822677	protein_coding	G->GT	clsB
D2	H4_2	822997	protein_coding	A->AC	clsB
D2	H16_2	822933	protein_coding	CA->C	clsB
E1	G8_1	826415	protein_coding	GC->G	ybhS
C2	Y11_2	826421	protein_coding	TC->T	ybhS
A2	Z10_2	829813	protein_coding	G->GC	ybhG
B1	T16_1	829813	protein_coding	G->GC	ybhG
B1	T23_1	829813	protein_coding	G->GC	ybhG
B1	T9_1	829813	protein_coding	G->GC	ybhG
E2	O11_2	829813	protein_coding	GC->G	ybhG
E2	O9_2	829813	protein_coding	G->GCC	ybhG
E2	O12_2	829813	protein_coding	GC->G	ybhG
E1	G2_1	829813	protein_coding	G->GC	ybhG
E1	G25_1	829813	protein_coding	G->GC	ybhG
A2	Z19_2	830453	protein_coding	TG->T	cecR
F1	K16_1	832053	protein_coding	TGGC->T	rhlE
E1	G16_1	832716	protein_coding	GC->G	ybiA
D2	H6_2	834947	protein_coding	A->AG	dinG
E1	G2_1	835286	protein_coding	GA->G	ybiB
B1	T10_1	837434	protein_coding	T->TA	hcxB
E2	O16_2	837434	protein_coding	TA->T	hcxB
E2	O14_2	836580	protein_coding	CG->C	hcxB
E2	O13_2	836580	protein_coding	CG->C	hcxB
D2	H4_2	836535	protein_coding	A->AG	hcxB
F1	K16_1	837434	protein_coding	T->TA	hcxB
C2	Y23_2	837091	protein_coding	CG->C	hcxB
C1	V20_1	836580	protein_coding	CG->C	hcxB
C1	V21_1	837434	protein_coding	T->TA	hcxB
E1	G7_1	838321	protein_coding	T->TG	ybiI
F1	K17_1	839603	protein_coding	GT->G	fiu
C1	V9_1	839836	protein_coding	CT->C	fiu
A2	Z6_2	843362	protein_coding	G->GT	ybiO
A2	Z6_2	845342	protein_coding	CT->C	ybiO
A1	D9_1	845342	protein_coding	CT->C	ybiO
B1	T15_1	845250	protein_coding	A->AG	ybiO
B1	T6_1	845250	protein_coding	A->AG	ybiO
E2	O20_2	845250	protein_coding	A->AG	ybiO
E2	O19_2	845250	protein_coding	A->AG	ybiO
E1	G19_1	844959	protein_coding	A->AT	ybiO
E1	G22_1	845342	protein_coding	C->CT	ybiO
F2	W11_2	845342	protein_coding	C->CT	ybiO
F1	K7_1	845342	protein_coding	CT->C	ybiO
E1	G23_1	848607	protein_coding	GT->G	dps
F2	W5_2	850452	protein_coding	G->GA	ompX
E2	O8_2	852204	protein_coding	CT->C	opgE
E2	O5_2	852204	protein_coding	CT->C	opgE
E1	G14_1	851593	protein_coding	G->GT	opgE
E1	G2_1	852204	protein_coding	C->CT	opgE
F1	K23_1	852204	protein_coding	C->CT	opgE
C2	Y11_2	851023	protein_coding	CG->C	opgE
B2	A15_2	856812	protein_coding	TCG->T	ybiT
E1	G16_1	857469	protein_coding	AC->A	ybiT
D2	H7_2	858014	protein_coding	CG->C	ybiU
C2	Y13_2	858014	protein_coding	C->CG	ybiU
E2	O8_2	865814	protein_coding	GA->G	moeA
E1	G2_1	865556	protein_coding	T->TC	moeA
F2	W2_2	866942	protein_coding	A->AG	iaaA
F2	W3_2	866942	protein_coding	A->AG	iaaA
C1	V24_1	867106	protein_coding	TG->T	iaaA
A2	Z21_2	868414	protein_coding	GC->G	gsiA
A2	Z25_2	868414	protein_coding	G->GC	gsiA
B1	T3_1	868414	protein_coding	G->GC	gsiA
B1	T15_1	868414	protein_coding	G->GC	gsiA
B1	T9_1	868414	protein_coding	GC->G	gsiA
B1	T17_1	868414	protein_coding	G->GC	gsiA
B1	T4_1	868414	protein_coding	G->GC	gsiA
E2	O25_2	868414	protein_coding	G->GC	gsiA
E1	G14_1	868414	protein_coding	GCC->G	gsiA
E1	G7_1	868412	protein_coding	AG->A	gsiA
E1	G9_1	868414	protein_coding	GCC->G	gsiA
D2	H12_2	869339	protein_coding	C->CG	gsiA
F2	W17_2	868414	protein_coding	GC->G	gsiA
F2	W23_2	868412	protein_coding	AG->A	gsiA
F2	W13_2	868414	protein_coding	G->GCC	gsiA
F2	W19_2	868414	protein_coding	GC->G	gsiA
F2	W4_2	868414	protein_coding	GC->G	gsiA
F1	K4_1	868414	protein_coding	G->GC	gsiA
C2	Y12_2	868414	protein_coding	G->GC	gsiA
C2	Y25_2	868414	protein_coding	G->GC	gsiA
C1	V16_1	868414	protein_coding	GCC->G	gsiA
C1	V9_1	868414	protein_coding	G->GC	gsiA
B1	T13_1	869589	protein_coding	A->AG	gsiB
B1	T16_1	871187	protein_coding	A->AG	gsiC
E2	O1_2	871486	protein_coding	AT->A	gsiC
A1	D20_1	872085	protein_coding	GA->G	gsiD
D2	H14_2	872155	protein_coding	T->TG	gsiD
F2	W20_2	872406	protein_coding	AT->A	gsiD
A2	Z19_2	874692	protein_coding	C->CA	pdeI
B2	A5_2	874438	protein_coding	AG->A	pdeI
E2	O25_2	874443	protein_coding	GA->G	pdeI
E1	G17_1	873491	protein_coding	TA->T	pdeI
F1	K14_1	873747	protein_coding	GA->G	pdeI
F1	K11_1	873054	protein_coding	CT->C	pdeI
B1	T25_1	875593	protein_coding	T->TC	dgcI
C1	V5_1	875667	protein_coding	GA->G	dgcI
E1	G17_1	879582	protein_coding	GT->G	yliI
F2	W9_2	879643	protein_coding	T->TC	yliI
E2	O5_2	880435	protein_coding	CT->C	gstB
B2	A12_2	881203	protein_coding	C->CA	dacC
F2	W4_2	882425	protein_coding	TG->T	deoR
C2	Y15_2	884340	protein_coding	CG->C	mdfA
C2	Y12_2	884340	protein_coding	C->CG	mdfA
E1	G17_1	886465	protein_coding	GC->G	ybjJ
E1	G19_1	886996	protein_coding	G->GC	ybjJ
D2	H11_2	887029	protein_coding	A->AG	ybjJ
C2	Y21_2	886900	protein_coding	T->TA	ybjJ
C2	Y13_2	887068	protein_coding	A->AC	ybjJ
A1	D9_1	887518	protein_coding	CA->C	rcdA
E2	O9_2	887453	protein_coding	GA->G	rcdA
E2	O10_2	887453	protein_coding	GA->G	rcdA
E1	G21_1	887978	ncRNA	CA->C	rybB
E2	O14_2	889572	protein_coding	GA->G	ybjL
F2	W15_2	889630	protein_coding	G->GGGTA	ybjL
F2	W15_2	889635	protein_coding	A->AT	ybjL
F2	W21_2	889572	protein_coding	G->GA	ybjL
A2	Z32_2	890331	protein_coding	GT->G	ybjM
B2	A3_2	890331	protein_coding	GT->G	ybjM
B1	T1_1	890111	protein_coding	C->CG	ybjM
E2	O19_2	890402	protein_coding	TG->T	ybjM
F1	K24_1	890331	protein_coding	G->GT	ybjM
B2	A20_2	891305	protein_coding	G->GT	nfsA
E2	O14_2	892777	protein_coding	GA->G	rimK
C2	Y33_2	895888	protein_coding	G->GA	potG
B2	A5_2	899643	protein_coding	T->TA	rlmC
B2	A3_2	899248	protein_coding	T->TG	rlmC
E1	G16_1	899248	protein_coding	T->TG	rlmC
F2	W20_2	899248	protein_coding	T->TG	rlmC
F2	W8_2	899248	protein_coding	T->TG	rlmC
F2	W14_2	899248	protein_coding	TG->T	rlmC
C1	V8_1	899248	protein_coding	TG->T	rlmC
C1	V2_1	899248	protein_coding	TG->T	rlmC
B1	T1_1	900081	protein_coding	AT->A	artJ
C1	V8_1	903115	protein_coding	GT->G	artP
C1	V2_1	903115	protein_coding	GT->G	artP
C1	V8_1	904800	protein_coding	CG->C	ybjQ
C1	V2_1	904800	protein_coding	CG->C	ybjQ
E1	G17_1	906626	protein_coding	AT->A	ybjS
D2	H10_2	906516	protein_coding	A->AG	ybjS
D2	H14_2	906584	protein_coding	GA->G	ybjS
E2	O7_2	908570	protein_coding	A->AG	ltaE
C2	Y12_2	914728	protein_coding	TA->T	lysO
F2	W7_2	916800	protein_coding	AT->A	ybjD
D2	H4_2	918202	protein_coding	GT->G	ybjX
D2	H16_2	918677	protein_coding	GT->G	ybjX
B2	A6_2	921580	protein_coding	CT->C	macB
E1	G4_1	921580	protein_coding	CT->C	macB
A1	D32_1	925892	tRNA	A->AG	serW
B2	A16_2	925892	tRNA	A->AG	serW
B2	A13_2	925892	tRNA	A->AG	serW
B2	A23_2	925892	tRNA	AG->A	serW
E1	G5_1	925892	tRNA	A->AG	serW
F2	W1_2	925892	tRNA	A->AG	serW
C2	Y19_2	925892	tRNA	A->AG	serW
C2	Y21_2	925892	tRNA	A->AGG	serW
C2	Y23_2	925892	tRNA	A->AG	serW
B1	T15_1	927291	protein_coding	GA->G	aat
F2	W13_2	932715	protein_coding	T->TC	lrp
E2	O20_2	938159	protein_coding	TG->T	rarA
A1	D13_1	941473	protein_coding	TG->T	dmsA
E2	O8_2	941646	protein_coding	G->GA	dmsA
E1	G9_1	941988	protein_coding	GA->G	dmsA
E1	G12_1	947535	protein_coding	CA->C	ycaM
E2	O18_2	950091	protein_coding	GA->G	ycaK
A2	Z25_2	965694	protein_coding	T->TC	ycaI
C2	Y25_2	965694	protein_coding	T->TC	ycaI
C1	V9_1	974210	protein_coding	AT->A	cmoM
B2	A4_2	981844	protein_coding	CG->C	ldtD
B2	A25_2	981844	protein_coding	CG->C	ldtD
B1	T4_1	981844	protein_coding	C->CG	ldtD
B1	T14_1	981844	protein_coding	C->CGG	ldtD
E2	O7_2	981844	protein_coding	CG->C	ldtD
E2	O6_2	981844	protein_coding	CG->C	ldtD
E2	O8_2	981844	protein_coding	CG->C	ldtD
E1	G7_1	981844	protein_coding	C->CG	ldtD
D2	H14_2	981844	protein_coding	C->CGG	ldtD
F2	W20_2	981844	protein_coding	C->CG	ldtD
C2	Y25_2	982047	protein_coding	T->TG	ldtD
C2	Y18_2	983181	protein_coding	GC->G	ycbK
E2	O11_2	985401	protein_coding	G->GCC	aspC
E2	O10_2	985401	protein_coding	G->GC	aspC
E1	G7_1	985401	protein_coding	G->GC	aspC
C2	Y34_2	985401	protein_coding	G->GCC	aspC
C2	Y23_2	985401	protein_coding	G->GC	aspC
C1	V15_1	985401	protein_coding	G->GC	aspC
E1	G11_1	995832	protein_coding	G->GC	ssuD
B1	T15_1	997870	protein_coding	G->GA	elfA
A1	D7_1	1001015	protein_coding	GA->G	elfC
E2	O11_2	999703	protein_coding	T->TC	elfC
E1	G9_1	999493	protein_coding	A->AG	elfC
E1	G23_1	1001015	protein_coding	GA->G	elfC
E1	G8_1	999703	protein_coding	T->TC	elfC
D2	H7_2	1001015	protein_coding	GA->G	elfC
F1	K5_1	999703	protein_coding	T->TC	elfC
C2	Y7_2	1001015	protein_coding	GA->G	elfC
C2	Y16_2	1001015	protein_coding	GA->G	elfC
C2	Y13_2	1001015	protein_coding	GA->G	elfC
A2	Z14_2	1002217	protein_coding	A->AG	elfG
A2	Z24_2	1002217	protein_coding	AG->A	elfG
B2	A16_2	1002217	protein_coding	A->AG	elfG
B2	A16_2	1002273	protein_coding	A->AG	elfG
B2	A12_2	1002217	protein_coding	A->AG	elfG
B2	A3_2	1002217	protein_coding	A->AGG	elfG
B2	A11_2	1002217	protein_coding	A->AG	elfG
B1	T12_1	1002273	protein_coding	A->AG	elfG
B1	T11_1	1002273	protein_coding	A->AG	elfG
E2	O18_2	1002217	protein_coding	A->AGG	elfG
E2	O9_2	1002217	protein_coding	A->AGG	elfG
E2	O6_2	1002217	protein_coding	A->AGGG	elfG
E2	O5_2	1002217	protein_coding	A->AGG	elfG
E2	O10_2	1002217	protein_coding	A->AGG	elfG
E1	G5_1	1002217	protein_coding	A->AGGG	elfG
D2	H22_2	1002217	protein_coding	A->AG	elfG
F2	W18_2	1002217	protein_coding	AG->A	elfG
F2	W24_2	1002217	protein_coding	AG->A	elfG
F1	K24_1	1002273	protein_coding	A->AG	elfG
F1	K21_1	1002217	protein_coding	A->AG	elfG
F1	K1_1	1002217	protein_coding	A->AG	elfG
C2	Y12_2	1002217	protein_coding	A->AG	elfG
C2	Y23_2	1002217	protein_coding	A->AG	elfG
C1	V3_1	1002217	protein_coding	AG->A	elfG
B2	A16_2	1002894	protein_coding	GA->G	ycbU
A2	Z15_2	1004153	protein_coding	C->CGG	ycbF
A1	D6_1	1004153	protein_coding	C->CG	ycbF
A1	D22_1	1004153	protein_coding	C->CG	ycbF
B2	A5_2	1004153	protein_coding	C->CGGGG	ycbF
B2	A7_2	1004153	protein_coding	C->CGGG	ycbF
B2	A2_2	1004153	protein_coding	C->CGGG	ycbF
B2	A9_2	1004153	protein_coding	C->CGGG	ycbF
B1	T15_1	1004152	protein_coding	C->CT	ycbF
B1	T23_1	1004153	protein_coding	C->CGGG	ycbF
B1	T23_1	1004153	protein_coding	C->CGGGG	ycbF
B1	T5_1	1004153	protein_coding	C->CGGG	ycbF
B1	T11_1	1004153	protein_coding	C->CGGG	ycbF
E1	G3_1	1004153	protein_coding	C->CGGG	ycbF
E1	G2_1	1004153	protein_coding	C->CG	ycbF
E1	G22_1	1004153	protein_coding	C->CG	ycbF
E1	G11_1	1004153	protein_coding	C->CG	ycbF
E1	G8_1	1004153	protein_coding	C->CG	ycbF
D2	H11_2	1004153	protein_coding	C->CGG	ycbF
D2	H8_2	1004153	protein_coding	C->CG	ycbF
F2	W5_2	1004153	protein_coding	C->CG	ycbF
F1	K14_1	1004153	protein_coding	C->CG	ycbF
F1	K21_1	1004153	protein_coding	C->CG	ycbF
F1	K23_1	1004153	protein_coding	C->CG	ycbF
F1	K25_1	1004153	protein_coding	C->CGGGG	ycbF
F1	K17_1	1004153	protein_coding	C->CGG	ycbF
F1	K10_1	1004153	protein_coding	C->CG	ycbF
C2	Y19_2	1004153	protein_coding	C->CGG	ycbF
C1	V24_1	1004153	protein_coding	C->CGG	ycbF
C1	V16_1	1004153	protein_coding	C->CGG	ycbF
C1	V8_1	1006277	protein_coding	CG->C	zapC
C1	V2_1	1006277	protein_coding	CG->C	zapC
B2	A10_2	1007911	protein_coding	T->TGG	rlmL
F1	K16_1	1007911	protein_coding	T->TG	rlmL
E1	G14_1	1011231	protein_coding	AT->A	uup
F1	K9_1	1011586	protein_coding	G->GA	uup
C1	V9_1	1015724	protein_coding	C->CA	rmf
B2	A12_2	1020632	protein_coding	AG->A	sulA
A2	Z32_2	1021140	protein_coding	G->GA	sxy
B2	A25_2	1022452	protein_coding	C->CA	yccS
E1	G3_1	1024706	protein_coding	G->GT	helD
E1	G19_1	1025030	protein_coding	AT->A	helD
A2	Z10_2	1026806	protein_coding	A->AC	mgsA
B1	T8_1	1026806	protein_coding	A->AC	mgsA
E1	G12_1	1026806	protein_coding	A->AC	mgsA
F2	W18_2	1026806	protein_coding	A->AC	mgsA
D2	H11_2	1028195	protein_coding	TG->T	yccU
A2	Z1_2	1029731	protein_coding	GA->G	rlmI
E2	O15_2	1029731	protein_coding	GAA->G	rlmI
E2	O11_2	1029731	protein_coding	GAA->G	rlmI
E2	O13_2	1029450	protein_coding	CG->C	rlmI
E1	G7_1	1029731	protein_coding	GA->G	rlmI
E1	G4_1	1029731	protein_coding	GA->G	rlmI
E1	G12_1	1029731	protein_coding	GA->G	rlmI
C2	Y3_2	1030311	protein_coding	C->CG	yccX
A1	D34_1	1030975	protein_coding	A->AC	yccA
E2	O20_2	1033812	protein_coding	T->TG	hyaB
E2	O6_2	1034684	protein_coding	G->GA	hyaB
E2	O17_2	1034684	protein_coding	G->GA	hyaB
E2	O19_2	1033812	protein_coding	T->TG	hyaB
E2	O14_2	1033928	protein_coding	TA->T	hyaB
E1	G18_1	1033812	protein_coding	T->TG	hyaB
D2	H2_2	1033812	protein_coding	T->TG	hyaB
D2	H13_2	1034000	protein_coding	CG->C	hyaB
C2	Y16_2	1037349	protein_coding	C->CT	hyaF
B1	T25_1	1040379	protein_coding	TG->T	appB
E1	G14_1	1040379	protein_coding	TG->T	appB
E1	G20_1	1040379	protein_coding	TG->T	appB
F1	K21_1	1039499	protein_coding	T->TG	appB
C2	Y34_2	1041377	protein_coding	C->CG	appA
F1	K18_1	1051969	protein_coding	CG->C	ymcE
E1	G17_1	1052444	protein_coding	CT->C	yccM
C1	V13_1	1052583	protein_coding	AT->A	yccM
B1	T20_1	1053510	protein_coding	A->AG	torS
E1	G2_1	1053510	protein_coding	A->AG	torS
F2	W7_2	1053510	protein_coding	AG->A	torS
B2	A5_2	1057102	protein_coding	A->AGG	torT
F1	K4_1	1058568	protein_coding	TG->T	torC
B2	A12_2	1061255	protein_coding	A->AG	torA
B2	A4_2	1059430	protein_coding	T->TG	torA
B2	A2_2	1059430	protein_coding	T->TG	torA
B1	T7_1	1059430	protein_coding	T->TG	torA
E2	O20_2	1059430	protein_coding	TG->T	torA
E1	G7_1	1059430	protein_coding	T->TG	torA
F1	K2_1	1059430	protein_coding	T->TG	torA
C2	Y6_2	1059430	protein_coding	TG->T	torA
C2	Y23_2	1059430	protein_coding	T->TG	torA
F2	W6_2	1062261	protein_coding	CA->C	torD
E2	O7_2	1065123	protein_coding	T->TG	yccE
F1	K10_1	1064776	protein_coding	T->TA	yccE
E2	O18_2	1065829	protein_coding	TG->T	agp
C1	V6_1	1068152	protein_coding	AG->A	ymdF
D2	H17_2	1069621	protein_coding	GA->G	rutG
C1	V5_1	1071694	protein_coding	A->AC	rutD
E1	G16_1	1072108	protein_coding	A->AG	rutC
C1	V21_1	1072108	protein_coding	A->AG	rutC
A1	D34_1	1073454	protein_coding	G->GA	rutA
C2	Y19_2	1072867	protein_coding	G->GC	rutA
B2	A10_2	1078246	protein_coding	G->GC	putA
C1	V16_1	1078246	protein_coding	GC->G	putA
F1	K5_1	1079035	protein_coding	T->TA	ymdG
C1	V24_1	1080034	protein_coding	TG->T	putP
E1	G3_1	1082395	protein_coding	GA->G	efeO
A2	Z29_2	1084044	protein_coding	C->CA	efeB
D2	H10_2	1084580	protein_coding	A->AT	efeB
F2	W9_2	1084120	protein_coding	C->CA	efeB
B1	T23_1	1086874	protein_coding	C->CA	pgaC
E2	O3_2	1087726	protein_coding	TA->T	pgaC
E1	G22_1	1089440	protein_coding	CG->C	pgaB
E1	G21_1	1089440	protein_coding	CG->C	pgaB
F2	W5_2	1089440	protein_coding	CG->C	pgaB
B2	A11_2	1091246	protein_coding	C->CG	pgaA
D2	H9_2	1090615	protein_coding	C->CA	pgaA
B2	A15_2	1093352	protein_coding	T->TG	dgcT
B1	T16_1	1093313	protein_coding	CA->C	dgcT
E2	O15_2	1093352	protein_coding	TG->T	dgcT
E2	O20_2	1093352	protein_coding	T->TG	dgcT
E2	O19_2	1093352	protein_coding	T->TG	dgcT
E1	G3_1	1093860	protein_coding	TG->T	dgcT
E1	G14_1	1093352	protein_coding	T->TGG	dgcT
E1	G7_1	1093797	protein_coding	C->CA	dgcT
E1	G9_1	1093352	protein_coding	T->TGG	dgcT
E1	G25_1	1093352	protein_coding	T->TGG	dgcT
E1	G8_1	1093352	protein_coding	T->TGG	dgcT
C2	Y8_2	1093797	protein_coding	C->CA	dgcT
C2	Y19_2	1093352	protein_coding	T->TG	dgcT
C2	Y21_2	1093352	protein_coding	TG->T	dgcT
C2	Y11_2	1093352	protein_coding	T->TG	dgcT
C2	Y12_2	1093352	protein_coding	T->TGG	dgcT
C2	Y23_2	1093352	protein_coding	T->TG	dgcT
E2	O23_2	1095407	protein_coding	GT->G	insE-4
E2	O24_2	1095407	protein_coding	GT->G	insE-4
E1	G17_1	1096536	protein_coding	CT->C	ycdU
E1	G9_1	1096589	protein_coding	C->CT	ycdU
E1	G16_1	1096304	protein_coding	GA->G	ycdU
F2	W6_2	1096536	protein_coding	CT->C	ycdU
F1	K17_1	1096536	protein_coding	C->CT	ycdU
B2	A7_2	1097573	tRNA	A->AG	serX
B2	A25_2	1097573	tRNA	A->AG	serX
B1	T3_1	1097573	tRNA	A->AG	serX
E2	O21_2	1097573	tRNA	A->AG	serX
E2	O3_2	1097573	tRNA	A->AG	serX
E2	O12_2	1097573	tRNA	A->AGG	serX
D2	H10_2	1097573	tRNA	A->AG	serX
D2	H4_2	1097573	tRNA	A->AG	serX
F2	W18_2	1097573	tRNA	A->AGG	serX
F2	W20_2	1097573	tRNA	A->AGGG	serX
F2	W12_2	1097573	tRNA	A->AGG	serX
F2	W10_2	1097573	tRNA	A->AGG	serX
F2	W19_2	1097573	tRNA	A->AGG	serX
F1	K17_1	1097573	tRNA	A->AGG	serX
C1	V12_1	1097573	tRNA	A->AG	serX
E1	G6_1	1101625	protein_coding	C->CG	csgG
E1	G17_1	1102056	protein_coding	GA->G	csgF
D2	H9_2	1104523	protein_coding	ACGG->A	csgA
F2	W23_2	1108422	protein_coding	A->AT	opgC
F2	W19_2	1108714	protein_coding	TA->T	opgC
F1	K25_1	1108714	protein_coding	T->TA	opgC
C1	V25_1	1108714	protein_coding	T->TA	opgC
A2	Z7_2	1109819	protein_coding	C->CA	opgG
F2	W19_2	1110661	protein_coding	A->AC	opgG
B2	A12_2	1114770	protein_coding	TG->T	mdtG
F1	K9_1	1114770	protein_coding	T->TG	mdtG
A2	Z1_2	1117385	protein_coding	T->TA	yceA
E1	G8_1	1117385	protein_coding	T->TA	yceA
F2	W4_2	1117385	protein_coding	T->TA	yceA
E1	G17_1	1118475	protein_coding	AT->A	yceI
B2	A4_2	1120585	protein_coding	AT->A	solA
E1	G25_1	1120001	protein_coding	CT->C	solA
E1	G6_1	1120944	protein_coding	A->AT	bssS
E1	G3_1	1127062	protein_coding	C->CG	yceM
E2	O23_2	1130748	protein_coding	A->ACCCC	flgA
E2	O24_2	1130748	protein_coding	A->ACCCC	flgA
E2	O5_2	1130748	protein_coding	A->AC	flgA
E1	G19_1	1130210	protein_coding	GT->G	flgA
C2	Y18_2	1131439	protein_coding	TG->T	flgC
E1	G18_1	1134301	protein_coding	CG->C	flgF
B2	A16_2	1135567	protein_coding	C->CA	flgH
C2	Y11_2	1135658	protein_coding	A->AG	flgH
C2	Y19_2	1136515	protein_coding	T->TA	flgI
E2	O14_2	1138170	protein_coding	AG->A	flgJ
A1	D13_1	1138768	protein_coding	C->CA	flgK
B2	A8_2	1138943	protein_coding	T->TG	flgK
C2	Y6_2	1138838	protein_coding	AG->A	flgK
B1	T6_1	1140376	protein_coding	A->AG	flgL
E1	G2_1	1141670	protein_coding	C->CG	rne
E1	G8_1	1144800	protein_coding	GT->G	yceQ
A1	D10_1	1145040	protein_coding	CA->C	rluC
E1	G18_1	1146495	protein_coding	GT->G	yceF
C2	Y7_2	1148397	protein_coding	GA->G	plsX
A2	Z2_2	1154757	protein_coding	GA->G	mltG
A2	Z27_2	1154114	protein_coding	GA->G	mltG
C1	V3_1	1155117	protein_coding	GA->G	mltG
E1	G18_1	1157360	protein_coding	T->TC	ycfH
E1	G12_1	1158437	protein_coding	AC->A	ptsG
C2	Y11_2	1160082	protein_coding	GT->G	fhuE
E2	O8_2	1162587	protein_coding	T->TG	ycfL
F1	K12_1	1163546	protein_coding	TA->T	thiK
B2	A15_2	1167897	protein_coding	T->TG	ycfJ
E2	O6_2	1167897	protein_coding	TG->T	ycfJ
E1	G11_1	1167897	protein_coding	T->TG	ycfJ
E1	G16_1	1168342	protein_coding	T->TG	comR
D2	H23_2	1170004	protein_coding	GT->G	ldtC
B1	T25_1	1171758	protein_coding	A->AC	mfd
C1	V16_1	1177307	protein_coding	TG->T	lolD
F2	W2_2	1179598	protein_coding	A->AT	cobB
F2	W3_2	1179598	protein_coding	A->AT	cobB
F1	K17_1	1179660	protein_coding	A->AG	cobB
E1	G18_1	1180733	protein_coding	C->CG	ycfZ
C1	V8_1	1180733	protein_coding	C->CG	ycfZ
C1	V2_1	1180733	protein_coding	C->CG	ycfZ
B2	A20_2	1185215	protein_coding	C->CG	potA
B1	T2_1	1189217	protein_coding	CT->C	phoQ
C2	Y19_2	1189750	protein_coding	G->GA	phoQ
C2	Y11_2	1190055	protein_coding	C->CG	phoP
E2	O21_2	1192466	protein_coding	C->CA	hflD
E2	O22_2	1192466	protein_coding	C->CA	hflD
F1	K15_1	1192466	protein_coding	C->CA	hflD
A2	Z10_2	1197321	protein_coding	CT->C	ymfD
F1	K1_1	1197413	protein_coding	AT->A	ymfD
C2	Y11_2	1198213	protein_coding	T->TG	ymfE
A1	D8_1	1200036	protein_coding	A->AG	intE
D2	H6_2	1199939	protein_coding	GA->G	intE
F2	W18_2	1199939	protein_coding	G->GA	intE
E1	G7_1	1201276	protein_coding	G->GC	ymfH
A2	Z2_2	1204727	protein_coding	TCAG->T	ymfN
A2	Z13_2	1204489	protein_coding	T->TG	ymfN
F2	W7_2	1204727	protein_coding	TCAG->T	ymfN
F1	K8_1	1204489	protein_coding	T->TG	ymfN
A2	Z21_2	1207935	protein_coding	T->TG	ycfK
E2	O18_2	1207935	protein_coding	T->TG	ycfK
E2	O6_2	1207935	protein_coding	T->TGG	ycfK
E2	O8_2	1208042	protein_coding	C->CG	ycfK
E2	O4_2	1207935	protein_coding	T->TG	ycfK
E1	G3_1	1207935	protein_coding	T->TGGG	ycfK
E1	G24_1	1207935	protein_coding	T->TGGG	ycfK
E1	G20_1	1208042	protein_coding	CG->C	ycfK
E1	G21_1	1207935	protein_coding	T->TGGG	ycfK
E1	G16_1	1207935	protein_coding	T->TGGG	ycfK
F2	W15_2	1207935	protein_coding	T->TG	ycfK
F2	W1_2	1208042	protein_coding	C->CG	ycfK
C2	Y23_2	1207935	protein_coding	T->TG	ycfK
C1	V8_1	1208042	protein_coding	C->CG	ycfK
C1	V2_1	1208042	protein_coding	C->CG	ycfK
E2	O7_2	1210436	protein_coding	TG->T	mcrA
E1	G25_1	1210436	protein_coding	TG->T	mcrA
C2	Y7_2	1210620	protein_coding	G->GC	mcrA
A1	D11_1	1212811	protein_coding	GC->G	ycgX
B2	A15_2	1213330	protein_coding	A->AG	bluR
E2	O18_2	1213330	protein_coding	A->AG	bluR
F2	W5_2	1214885	protein_coding	A->AT	bluF
D2	H10_2	1218136	protein_coding	T->TA	pdeG
C2	Y24_2	1225960	protein_coding	CG->C	minC
C1	V5_1	1227768	protein_coding	GA->G	ycgL
A1	D10_1	1236272	protein_coding	A->AG	ycgB
B2	A15_2	1236272	protein_coding	A->AG	ycgB
B2	A9_2	1236272	protein_coding	A->AG	ycgB
B1	T6_1	1236272	protein_coding	A->AG	ycgB
E2	O16_2	1236272	protein_coding	A->AG	ycgB
E2	O18_2	1236272	protein_coding	A->AG	ycgB
E1	G3_1	1236272	protein_coding	A->AG	ycgB
E1	G25_1	1236272	protein_coding	A->AG	ycgB
E1	G8_1	1236272	protein_coding	A->AG	ycgB
D2	H23_2	1236272	protein_coding	A->AG	ycgB
C2	Y17_2	1236272	protein_coding	A->AG	ycgB
A2	Z6_2	1237668	protein_coding	C->CG	dadA
B2	A12_2	1237668	protein_coding	C->CG	dadA
E2	O6_2	1237668	protein_coding	CG->C	dadA
A2	Z14_2	1243526	protein_coding	TG->T	emtA
A1	D29_1	1243311	protein_coding	G->GA	emtA
E2	O5_2	1243526	protein_coding	TG->T	emtA
E2	O13_2	1243526	protein_coding	TG->T	emtA
D2	H4_2	1243526	protein_coding	TG->T	emtA
A2	Z3_2	1243996	protein_coding	GC->G	ycgR
B1	T1_1	1245339	protein_coding	C->CT	ycgY
D2	H16_2	1245339	protein_coding	CT->C	ycgY
F2	W12_2	1245600	protein_coding	GA->G	ycgY
C2	Y13_2	1245405	protein_coding	C->CA	ycgY
A2	Z28_2	1245856	protein_coding	G->GC	treA
A1	D34_1	1245856	protein_coding	G->GC	treA
B1	T20_1	1245856	protein_coding	GC->G	treA
B1	T19_1	1245856	protein_coding	G->GC	treA
E2	O25_2	1245856	protein_coding	G->GC	treA
E2	O20_2	1245856	protein_coding	GC->G	treA
E2	O19_2	1245856	protein_coding	GC->G	treA
E1	G9_1	1245856	protein_coding	GC->G	treA
E1	G23_1	1245856	protein_coding	GC->G	treA
D2	H15_2	1245856	protein_coding	GC->G	treA
F2	W17_2	1245856	protein_coding	GC->G	treA
F1	K11_1	1245856	protein_coding	G->GC	treA
C1	V16_1	1245856	protein_coding	G->GC	treA
E1	G20_1	1248623	protein_coding	GT->G	dhaM
A2	Z19_2	1249782	protein_coding	T->TA	dhaK
F1	K8_1	1251850	protein_coding	TA->T	dhaR
C1	V7_1	1252390	protein_coding	A->AG	dhaR
C1	V8_1	1252390	protein_coding	A->AG	dhaR
B2	A10_2	1254153	protein_coding	T->TC	ycgV
B1	T8_1	1255825	protein_coding	A->AG	ycgV
E2	O6_2	1254153	protein_coding	T->TC	ycgV
E2	O8_2	1255831	protein_coding	GA->G	ycgV
E2	O13_2	1255825	protein_coding	A->AG	ycgV
E1	G23_1	1253363	protein_coding	G->GC	ycgV
D2	H15_2	1254153	protein_coding	T->TC	ycgV
B2	A5_2	1258831	protein_coding	T->TG	ychH
A2	Z32_2	1259644	protein_coding	G->GC	dauA
E1	G21_1	1260165	protein_coding	CA->C	dauA
A1	D8_1	1269340	ncRNA	G->GC	rdlA
B1	T1_1	1269875	ncRNA	G->GC	rdlB
D2	H5_2	1269858	ncRNA	G->GT	rdlB
D2	H5_2	1269863	ncRNA	GT->G	rdlB
E1	G2_1	1270452	ncRNA	GT->G	rdlC
C2	Y10_2	1270393	ncRNA	G->GT	rdlC
E1	G20_1	1273589	protein_coding	AT->A	ychN
C1	V6_1	1274725	protein_coding	C->CA	ychO
C1	V16_1	1274725	protein_coding	C->CA	ychO
C2	Y8_2	1275856	protein_coding	G->GT	narX
E1	G22_1	1278353	protein_coding	TTCA->T	narK
A1	D23_1	1280620	protein_coding	T->TG	narG
B2	A17_2	1280620	protein_coding	T->TG	narG
B2	A6_2	1281576	protein_coding	C->CG	narG
E1	G3_1	1281576	protein_coding	CG->C	narG
F2	W7_2	1280170	protein_coding	CT->C	narG
F1	K14_1	1281576	protein_coding	C->CG	narG
E2	O7_2	1286032	protein_coding	AT->A	narI
A1	D18_1	1286858	protein_coding	GT->G	ychS
A1	D14_1	1286858	protein_coding	GT->G	ychS
A1	D14_1	1286866	protein_coding	A->AG	ychS
A1	D15_1	1286858	protein_coding	GT->G	ychS
A1	D15_1	1286866	protein_coding	A->AG	ychS
C2	Y7_2	1286894	protein_coding	T->TG	ychS
C2	Y12_2	1286858	protein_coding	GT->G	ychS
C2	Y12_2	1286866	protein_coding	A->AG	ychS
E1	G19_1	1287319	tRNA	GA->G	tyrV
F1	K9_1	1289324	protein_coding	TA->T	rssA
C2	Y21_2	1289452	protein_coding	GT->G	rssA
C1	V16_1	1293567	protein_coding	GT->G	tdk
A2	Z6_2	1297915	protein_coding	G->GT	adhE
F2	W6_2	1298067	protein_coding	CT->C	adhE
E2	O7_2	1298679	protein_coding	AT->A	ychE
E1	G7_1	1298843	protein_coding	C->CG	ychE
D2	H9_2	1298636	protein_coding	A->AT	ychE
A1	D11_1	1302475	protein_coding	C->CA	oppA
D2	H15_2	1301290	protein_coding	GA->G	oppA
F2	W15_2	1301640	protein_coding	G->GA	oppA
C2	Y25_2	1301788	protein_coding	GA->G	oppA
A1	D9_1	1304276	protein_coding	C->CA	oppC
E1	G17_1	1304307	protein_coding	C->CT	oppC
D2	H4_2	1304844	protein_coding	A->AC	oppD
C1	V8_1	1309586	protein_coding	TC->T	kch
C1	V2_1	1309586	protein_coding	TC->T	kch
E2	O5_2	1311952	protein_coding	CT->C	yciA
F1	K22_1	1312597	protein_coding	CT->C	yciB
C2	Y24_2	1312597	protein_coding	CT->C	yciB
C1	V20_1	1313144	protein_coding	CA->C	yciC
A2	Z21_2	1314179	protein_coding	GT->G	ompW
E2	O11_2	1314284	protein_coding	CG->C	ompW
A2	Z26_2	1315897	protein_coding	C->CT	yciG
E1	G14_1	1316559	protein_coding	CT->C	trpA
C1	V5_1	1318304	protein_coding	CT->C	trpB
B2	A6_2	1318565	protein_coding	G->GC	trpC
B1	T18_1	1318565	protein_coding	G->GC	trpC
E1	G3_1	1318565	protein_coding	G->GC	trpC
F2	W23_2	1318565	protein_coding	G->GC	trpC
F2	W21_2	1318565	protein_coding	G->GC	trpC
F1	K5_1	1318565	protein_coding	G->GC	trpC
F1	K1_1	1318565	protein_coding	G->GC	trpC
D2	H3_2	1320953	protein_coding	TA->T	trpD
F1	K11_1	1321097	protein_coding	GC->G	trpD
A1	D34_1	1322626	protein_coding	A->AG	trpE
B2	A4_2	1322626	protein_coding	A->AG	trpE
B2	A1_2	1322626	protein_coding	A->AGGG	trpE
B1	T12_1	1322626	protein_coding	A->AG	trpE
B1	T5_1	1322378	protein_coding	C->CT	trpE
E2	O13_2	1322378	protein_coding	CT->C	trpE
E1	G10_1	1322626	protein_coding	A->AG	trpE
E1	G12_1	1322886	protein_coding	GA->G	trpE
D2	H17_2	1322626	protein_coding	A->AGG	trpE
D2	H4_2	1322378	protein_coding	CT->C	trpE
C2	Y24_2	1322378	protein_coding	C->CT	trpE
C2	Y21_2	1335589	protein_coding	GA->G	ymiC
B1	T7_1	1338035	protein_coding	A->AG	acnA
E2	O8_2	1343306	protein_coding	A->AT	osmB
E1	G20_1	1343919	protein_coding	CT->C	yciT
F2	W14_2	1343919	protein_coding	CT->C	yciT
B2	A22_2	1346095	protein_coding	T->TA	pdeR
C1	V3_1	1346095	protein_coding	T->TA	pdeR
B2	A3_2	1346832	protein_coding	GT->G	ymiB
C1	V8_1	1346832	protein_coding	GT->G	ymiB
C1	V2_1	1346832	protein_coding	GT->G	ymiB
A2	Z23_2	1349224	protein_coding	AT->A	yciW
B2	A19_2	1349951	protein_coding	A->AG	yciW
C2	Y34_2	1349951	protein_coding	AG->A	yciW
C2	Y24_2	1349951	protein_coding	AG->A	yciW
E1	G4_1	1352141	protein_coding	AGC->A	sapF
B1	T12_1	1361607	protein_coding	A->AG	puuD
F2	W4_2	1361607	protein_coding	A->AG	puuD
E1	G21_1	1362759	protein_coding	T->TA	puuC
E1	G17_1	1367662	protein_coding	GC->G	pspF
E1	G7_1	1367662	protein_coding	G->GC	pspF
C2	Y11_2	1367662	protein_coding	G->GC	pspF
F2	W13_2	1369694	protein_coding	T->TA	pspE
F1	K22_1	1373231	protein_coding	C->CT	ycjO
E2	O13_2	1375264	protein_coding	T->TG	ycjQ
B1	T24_1	1380324	protein_coding	CG->C	ycjU
E1	G14_1	1380324	protein_coding	C->CG	ycjU
C2	Y25_2	1380324	protein_coding	CG->C	ycjU
E2	O11_2	1386564	protein_coding	GA->G	ycjF
F1	K10_1	1387117	protein_coding	A->AT	tyrR
C1	V13_1	1386844	protein_coding	AT->A	tyrR
E1	G16_1	1390494	protein_coding	A->AG	mpaA
E1	G18_1	1391719	protein_coding	G->GC	ycjY
A2	Z24_2	1392753	protein_coding	GA->G	pgrR
E1	G17_1	1392753	protein_coding	G->GA	pgrR
C1	V23_1	1392753	protein_coding	G->GA	pgrR
E2	O15_2	1394536	protein_coding	T->TG	mppA
F1	K17_1	1395598	protein_coding	C->CT	ynaI
F1	K17_1	1398097	protein_coding	G->GT	uspE
F1	K10_1	1397881	protein_coding	CT->C	uspE
E2	O5_2	1399978	protein_coding	T->TC	ogt
E1	G25_1	1399977	protein_coding	GT->G	ogt
E1	G11_1	1399978	protein_coding	T->TC	ogt
D2	H12_2	1399977	protein_coding	GT->G	ogt
D2	H11_2	1399977	protein_coding	G->GCCC	ogt
D2	H15_2	1399977	protein_coding	GT->G	ogt
D2	H14_2	1399977	protein_coding	GT->G	ogt
F2	W16_2	1399977	protein_coding	GT->G	ogt
F2	W12_2	1399978	protein_coding	T->TC	ogt
F1	K25_1	1399978	protein_coding	T->TC	ogt
C2	Y21_2	1399978	protein_coding	TC->T	ogt
C1	V11_1	1399978	protein_coding	T->TC	ogt
C1	V14_1	1399978	protein_coding	T->TC	ogt
E2	O16_2	1401606	protein_coding	GT->G	abgT
A2	Z5_2	1401992	protein_coding	G->GC	abgB
E2	O20_2	1402469	protein_coding	C->CG	abgB
E2	O19_2	1402469	protein_coding	C->CG	abgB
A1	D11_1	1405008	protein_coding	C->CA	abgR
C2	Y12_2	1407287	protein_coding	G->GT	dgcM
C1	V16_1	1408689	protein_coding	GA->G	zntB
A2	Z21_2	1409242	ncRNA	C->CT	fnrS
E1	G10_1	1409242	ncRNA	CT->C	fnrS
F2	W13_2	1410384	protein_coding	GC->G	dbpA
A2	Z24_2	1412100	protein_coding	AT->A	intR
C1	V15_1	1412662	protein_coding	AT->A	intR
A2	Z5_2	1416726	protein_coding	C->CT	recE
A2	Z26_2	1416441	protein_coding	C->CT	recE
F1	K10_1	1415478	protein_coding	C->CG	recE
C1	V13_1	1416034	protein_coding	A->AT	recE
E2	O21_2	1417538	protein_coding	CT->C	racC
E1	G5_1	1417538	protein_coding	CT->C	racC
E1	G3_1	1417538	protein_coding	CT->C	racC
E1	G2_1	1417538	protein_coding	C->CT	racC
F1	K25_1	1417538	protein_coding	CT->C	racC
C2	Y11_2	1417538	protein_coding	CT->C	racC
A1	D20_1	1420787	protein_coding	A->AG	ydaT
E2	O11_2	1420787	protein_coding	A->AG	ydaT
E2	O18_2	1420787	protein_coding	AG->A	ydaT
E1	G23_1	1420787	protein_coding	AG->A	ydaT
F2	W5_2	1420787	protein_coding	A->AG	ydaT
C2	Y34_2	1420787	protein_coding	A->AGGG	ydaT
C2	Y11_2	1420787	protein_coding	A->AG	ydaT
C1	V24_1	1420787	protein_coding	A->AGG	ydaT
A2	Z14_2	1421643	protein_coding	T->TC	ydaU
A2	Z7_2	1421731	protein_coding	TG->T	ydaU
A2	Z26_2	1421643	protein_coding	T->TC	ydaU
A1	D9_1	1421643	protein_coding	T->TC	ydaU
A1	D13_1	1421643	protein_coding	T->TC	ydaU
E2	O20_2	1421643	protein_coding	T->TC	ydaU
E2	O19_2	1421643	protein_coding	T->TC	ydaU
E1	G16_1	1421631	protein_coding	T->TC	ydaU
F2	W9_2	1421643	protein_coding	T->TC	ydaU
F2	W2_2	1421631	protein_coding	T->TC	ydaU
F2	W3_2	1421631	protein_coding	T->TC	ydaU
F2	W4_2	1421643	protein_coding	T->TC	ydaU
F2	W6_2	1421643	protein_coding	T->TC	ydaU
F1	K22_1	1421643	protein_coding	T->TC	ydaU
F1	K9_1	1421631	protein_coding	T->TC	ydaU
F1	K15_1	1421643	protein_coding	T->TC	ydaU
F1	K10_1	1421440	protein_coding	GA->G	ydaU
F1	K2_1	1421643	protein_coding	T->TC	ydaU
F1	K1_1	1421643	protein_coding	T->TC	ydaU
C2	Y18_2	1421643	protein_coding	T->TC	ydaU
C2	Y17_2	1421643	protein_coding	T->TC	ydaU
A2	Z7_2	1425031	protein_coding	TA->T	trkG
E2	O20_2	1425220	protein_coding	GT->G	trkG
E1	G14_1	1425220	protein_coding	G->GT	trkG
F2	W20_2	1423925	protein_coding	AT->A	trkG
F2	W17_2	1427893	protein_coding	CG->C	insH-5
E1	G6_1	1432372	protein_coding	CA->C	stfR
F2	W11_2	1432106	protein_coding	GCA->G	stfR
C1	V21_1	1430840	protein_coding	A->AG	stfR
F2	W5_2	1437222	ncRNA	C->CT	micC
F1	K18_1	1437222	ncRNA	CT->C	micC
F1	K2_1	1437222	ncRNA	CT->C	micC
F1	K1_1	1437222	ncRNA	CT->C	micC
C2	Y25_2	1437222	ncRNA	CT->C	micC
C1	V13_1	1437222	ncRNA	CT->C	micC
E1	G18_1	1440106	protein_coding	CT->C	ydbK
F1	K22_1	1439084	protein_coding	G->GA	ydbK
C2	Y23_2	1440700	protein_coding	T->TG	ydbK
E2	O7_2	1441565	protein_coding	AT->A	hslJ
E2	O14_2	1442731	protein_coding	GT->G	ldhA
E1	G13_1	1441883	protein_coding	CT->C	ldhA
A2	Z19_2	1443738	protein_coding	C->CA	ydbH
A1	D7_1	1443625	protein_coding	T->TG	ydbH
E2	O16_2	1447274	protein_coding	C->CG	feaR
C1	V8_1	1447123	protein_coding	AC->A	feaR
C1	V2_1	1447123	protein_coding	AC->A	feaR
C2	Y11_2	1447970	protein_coding	AG->A	feaB
F1	K17_1	1450602	protein_coding	C->CT	tynA
E2	O8_2	1453480	protein_coding	CG->C	paaZ
B2	A22_2	1456159	protein_coding	A->AC	paaD
E2	O5_2	1456159	protein_coding	A->AC	paaD
D2	H12_2	1456159	protein_coding	AC->A	paaD
E1	G7_1	1457301	protein_coding	A->AG	paaE
E1	G20_1	1457667	protein_coding	CT->C	paaF
B2	A14_2	1458619	protein_coding	T->TG	paaG
E1	G9_1	1458619	protein_coding	T->TG	paaG
E1	G6_1	1458619	protein_coding	T->TG	paaG
C1	V18_1	1458619	protein_coding	TG->T	paaG
A1	D20_1	1459100	protein_coding	TG->T	paaH
D2	H11_2	1459478	protein_coding	AT->A	paaH
F1	K3_1	1459347	protein_coding	C->CA	paaH
F2	W25_2	1461522	protein_coding	GA->G	paaJ
B2	A23_2	1462496	protein_coding	A->AG	paaK
E2	O15_2	1463217	protein_coding	C->CG	paaK
E2	O8_2	1462861	protein_coding	CG->C	paaK
E1	G14_1	1462496	protein_coding	A->AG	paaK
E1	G6_1	1462496	protein_coding	AG->A	paaK
F1	K10_1	1463217	protein_coding	CG->C	paaK
F1	K2_1	1463217	protein_coding	C->CG	paaK
C2	Y11_2	1462623	protein_coding	GA->G	paaK
D2	H11_2	1469708	protein_coding	G->GA	insI-2
E2	O4_2	1474309	protein_coding	G->GC	pdxI
E1	G16_1	1474309	protein_coding	G->GC	pdxI
E1	G4_1	1474309	protein_coding	G->GC	pdxI
F1	K22_1	1474309	protein_coding	G->GC	pdxI
B1	T22_1	1475254	protein_coding	A->AT	ydbD
C1	V12_1	1476962	protein_coding	TG->T	ydbD
A1	D21_1	1478314	protein_coding	GA->G	ynbB
F2	W12_2	1479089	protein_coding	A->AT	ynbB
A1	D34_1	1479681	protein_coding	C->CG	ynbC
B1	T11_1	1479166	protein_coding	AT->A	ynbC
E2	O4_2	1479681	protein_coding	C->CG	ynbC
E1	G11_1	1479681	protein_coding	CG->C	ynbC
C2	Y25_2	1479477	protein_coding	C->CA	ynbC
F2	W18_2	1482068	protein_coding	TGGC->T	ynbD
A2	Z5_2	1482431	protein_coding	TC->T	azoR
A2	Z13_2	1488621	protein_coding	TC->T	aldA
B2	A16_2	1488986	protein_coding	T->TG	aldA
B2	A14_2	1488986	protein_coding	T->TG	aldA
E1	G2_1	1488510	protein_coding	A->AG	aldA
E1	G6_1	1489254	protein_coding	GGC->G	aldA
E1	G21_1	1488986	protein_coding	T->TG	aldA
F1	K4_1	1488510	protein_coding	AG->A	aldA
E2	O11_2	1491763	protein_coding	A->AG	ydcA
E2	O12_2	1491763	protein_coding	A->AG	ydcA
C2	Y10_2	1492160	ncRNA	CG->C	sokB
C2	Y9_2	1492160	ncRNA	CG->C	sokB
A1	D32_1	1495060	protein_coding	AT->A	ydcI
E1	G10_1	1494878	protein_coding	GC->G	ydcI
E1	G3_1	1496319	protein_coding	GT->G	ydcJ
A1	D6_1	1497209	protein_coding	GT->G	opgD
C2	Y19_2	1497777	protein_coding	CG->C	opgD
C1	V20_1	1496928	protein_coding	CT->C	opgD
C1	V25_1	1497526	protein_coding	C->CG	opgD
A1	D7_1	1499792	protein_coding	T->TG	ydcK
E2	O17_2	1500276	protein_coding	AT->A	ydcK
E2	O16_2	1503842	protein_coding	GA->G	insQ
E2	O6_2	1503965	protein_coding	C->CA	insQ
F1	K22_1	1508216	protein_coding	CG->C	rlhA
C1	V13_1	1506894	protein_coding	TG->T	rlhA
A1	D21_1	1510780	protein_coding	CA->C	ydcR
A1	D11_1	1510780	protein_coding	CA->C	ydcR
B2	A16_2	1510780	protein_coding	C->CA	ydcR
E2	O5_2	1510780	protein_coding	CA->C	ydcR
E1	G6_1	1510355	protein_coding	T->TC	ydcR
E1	G18_1	1510780	protein_coding	C->CA	ydcR
E1	G12_1	1510780	protein_coding	CA->C	ydcR
D2	H3_2	1510780	protein_coding	CA->C	ydcR
F2	W23_2	1510780	protein_coding	C->CA	ydcR
F2	W13_2	1511318	protein_coding	GT->G	ydcR
F1	K22_1	1510780	protein_coding	C->CA	ydcR
C1	V14_1	1510780	protein_coding	CA->C	ydcR
A1	D20_1	1513125	protein_coding	C->CA	ydcT
E1	G17_1	1513347	protein_coding	G->GA	ydcT
E2	O20_2	1514196	protein_coding	GT->G	ydcU
E1	G23_1	1514196	protein_coding	GT->G	ydcU
E1	G21_1	1514660	protein_coding	A->AG	ydcU
D2	H6_2	1514196	protein_coding	GT->G	ydcU
F2	W6_2	1514196	protein_coding	G->GT	ydcU
F1	K3_1	1514660	protein_coding	A->AG	ydcU
C2	Y10_2	1514660	protein_coding	AG->A	ydcU
C2	Y11_2	1513865	protein_coding	C->CA	ydcU
C2	Y9_2	1514660	protein_coding	AG->A	ydcU
C1	V16_1	1514196	protein_coding	G->GT	ydcU
A1	D20_1	1515993	protein_coding	T->TG	patD
B2	A8_2	1516703	protein_coding	C->CA	patD
C1	V16_1	1515626	protein_coding	GA->G	patD
F2	W20_2	1517507	protein_coding	TG->T	ortT
B2	A3_2	1519976	protein_coding	G->GT	curA
B1	T1_1	1519511	protein_coding	T->TG	curA
E1	G23_1	1519559	protein_coding	T->TGG	curA
E1	G21_1	1519133	protein_coding	C->CG	curA
C2	Y19_2	1519559	protein_coding	T->TG	curA
E2	O5_2	1525675	protein_coding	C->CA	ansP
B2	A25_2	1526748	protein_coding	T->TG	yncG
C2	Y16_2	1530069	protein_coding	G->GA	ydcD
C2	Y25_2	1529952	protein_coding	AT->A	ydcD
F1	K5_1	1532144	protein_coding	GA->G	ydcC
A2	Z27_2	1533522	protein_coding	C->CG	yddH
E1	G3_1	1538852	protein_coding	AT->A	narY
D2	H11_2	1538433	protein_coding	G->GC	narY
B1	T18_1	1542541	protein_coding	GT->G	narZ
E1	G3_1	1538852	protein_coding	AT->A	narZ
E1	G25_1	1539777	protein_coding	C->CG	narZ
E1	G16_1	1539767	protein_coding	GC->G	narZ
C2	Y6_2	1541282	protein_coding	TG->T	narZ
B1	T24_1	1544037	protein_coding	AT->A	narU
E2	O16_2	1542809	protein_coding	TA->T	narU
E2	O19_2	1543235	protein_coding	CA->C	narU
C1	V5_1	1542809	protein_coding	T->TA	narU
D2	H16_2	1545242	protein_coding	G->GAT	yddK
E2	O24_2	1550448	protein_coding	A->AGG	fdnG
E1	G19_1	1551964	protein_coding	G->GA	fdnI
E2	O23_2	1552651	protein_coding	T->TC	yddM
E2	O24_2	1552651	protein_coding	T->TC	yddM
C2	Y13_2	1552462	protein_coding	C->CA	yddM
B2	A1_2	1555648	protein_coding	G->GT	maeA
B2	A19_2	1555648	protein_coding	G->GT	maeA
A2	Z34_2	1556208	protein_coding	GA->G	bdm
B1	T12_1	1558810	protein_coding	G->GC	ddpD
B1	T11_1	1558810	protein_coding	G->GC	ddpD
D2	H12_2	1559379	protein_coding	G->GC	ddpC
F2	W5_2	1559379	protein_coding	G->GC	ddpC
A1	D13_1	1560890	protein_coding	G->GC	ddpB
E2	O17_2	1560639	protein_coding	GA->G	ddpB
E1	G5_1	1560890	protein_coding	G->GC	ddpB
B1	T24_1	1565685	protein_coding	CG->C	dosP
E2	O8_2	1565685	protein_coding	CG->C	dosP
E1	G25_1	1565616	protein_coding	C->CG	dosP
E1	G12_1	1565689	protein_coding	GA->G	dosP
F1	K12_1	1565685	protein_coding	CG->C	dosP
F1	K14_1	1563389	protein_coding	A->AG	dosP
F1	K24_1	1563961	protein_coding	A->AG	dosP
F1	K21_1	1565685	protein_coding	CG->C	dosP
C2	Y19_2	1563961	protein_coding	A->AG	dosP
C2	Y24_2	1565445	protein_coding	C->CT	dosP
C2	Y12_2	1563961	protein_coding	A->AG	dosP
E1	G20_1	1566016	protein_coding	G->GCC	dosC
C2	Y6_2	1566788	protein_coding	A->AT	dosC
E2	O11_2	1569937	protein_coding	CG->C	gadC
E1	G20_1	1569937	protein_coding	C->CG	gadC
E1	G25_1	1569937	protein_coding	CG->C	gadC
C2	Y15_2	1576158	protein_coding	TA->T	yddB
C2	Y6_2	1579163	protein_coding	G->GA	yddA
B2	A5_2	1579863	protein_coding	G->GT	ydeM
E2	O18_2	1579863	protein_coding	GT->G	ydeM
E1	G10_1	1580429	protein_coding	T->TG	ydeM
E1	G4_1	1579863	protein_coding	GT->G	ydeM
C2	Y5_2	1583451	protein_coding	T->TA	ydeO
A2	Z32_2	1585095	protein_coding	G->GC	ydeP
B2	A22_2	1585095	protein_coding	G->GC	ydeP
B2	A10_2	1585095	protein_coding	G->GC	ydeP
E2	O20_2	1585095	protein_coding	G->GC	ydeP
E1	G17_1	1585095	protein_coding	G->GCC	ydeP
E1	G18_1	1585095	protein_coding	G->GC	ydeP
D2	H17_2	1585619	protein_coding	T->TC	ydeP
F2	W20_2	1585095	protein_coding	GC->G	ydeP
F2	W7_2	1585095	protein_coding	G->GC	ydeP
F2	W14_2	1585095	protein_coding	GC->G	ydeP
C1	V13_1	1584927	protein_coding	G->GT	ydeP
C1	V9_1	1584927	protein_coding	G->GT	ydeP
D2	H17_2	1587295	protein_coding	T->TC	ydeQ
F1	K10_1	1588678	protein_coding	GT->G	ydeS
E2	O20_2	1591086	protein_coding	GT->G	hipA
E2	O19_2	1591086	protein_coding	GT->G	hipA
D2	H9_2	1591052	protein_coding	C->CA	hipA
C1	V25_1	1591086	protein_coding	GT->G	hipA
E2	O21_2	1599270	protein_coding	T->TA	lsrK
E2	O22_2	1599270	protein_coding	T->TA	lsrK
F2	W25_2	1599967	protein_coding	C->CG	lsrK
A1	D8_1	1602382	protein_coding	T->TG	lsrA
B2	A15_2	1601824	protein_coding	C->CAA	lsrA
E1	G18_1	1601824	protein_coding	C->CA	lsrA
C2	Y6_2	1601596	protein_coding	AG->A	lsrA
C2	Y11_2	1601824	protein_coding	C->CA	lsrA
D2	H9_2	1604811	protein_coding	CG->C	lsrD
B2	A12_2	1606154	protein_coding	CA->C	lsrF
E1	G16_1	1606523	protein_coding	GT->G	lsrF
C2	Y8_2	1606154	protein_coding	C->CA	lsrF
E2	O8_2	1608416	protein_coding	AG->A	yneE
E1	G9_1	1610106	protein_coding	GC->G	uxaB
E2	O20_2	1612055	protein_coding	GA->G	yneG
A1	D9_1	1616009	protein_coding	GA->G	yneK
B2	A22_2	1615929	protein_coding	CA->C	yneK
E2	O24_2	1616138	protein_coding	AT->A	yneK
E2	O22_2	1616172	protein_coding	TG->T	yneK
C1	V11_1	1615929	protein_coding	CA->C	yneK
A1	D9_1	1618878	protein_coding	C->CA	marC
E1	G20_1	1620840	protein_coding	TA->T	eamA
F2	W20_2	1620438	protein_coding	T->TC	eamA
F1	K7_1	1620250	protein_coding	CT->C	eamA
E1	G16_1	1622205	protein_coding	AT->A	ydeE
D2	H4_2	1622496	protein_coding	TG->T	ydeE
F2	W18_2	1621634	protein_coding	C->CT	ydeE
E1	G23_1	1623230	protein_coding	G->GC	dgcZ
A1	D10_1	1624349	protein_coding	AT->A	ydeI
E2	O11_2	1624349	protein_coding	AT->A	ydeI
E2	O24_2	1624349	protein_coding	AT->A	ydeI
E1	G6_1	1624349	protein_coding	AT->A	ydeI
C1	V16_1	1629345	protein_coding	GA->G	ydfZ
B2	A12_2	1629602	protein_coding	CT->C	ydfI
D2	H10_2	1630625	protein_coding	CT->C	ydfI
E2	O20_2	1633920	protein_coding	T->TG	pinQ
E1	G9_1	1633920	protein_coding	T->TG	pinQ
A2	Z24_2	1634918	protein_coding	GT->G	ydfN
E2	O15_2	1635176	protein_coding	GA->G	ydfN
E1	G17_1	1636846	protein_coding	C->CA	ynfO
C1	V25_1	1636909	protein_coding	G->GA	ynfO
A2	Z21_2	1637699	protein_coding	C->CT	gnsB
A2	Z2_2	1637718	protein_coding	AT->A	gnsB
B1	T19_1	1637718	protein_coding	AT->A	gnsB
E2	O21_2	1637718	protein_coding	AT->A	gnsB
D2	H14_2	1637718	protein_coding	AT->A	gnsB
E1	G6_1	1639440	protein_coding	AT->A	rzpQ
F1	K12_1	1639440	protein_coding	A->AT	rzpQ
[truncated: 6,298 more rows]

## Sheet: L100
Clone	Line	Position	Region	Indel mutation	Gene
A1	Z12_1	425	protein_coding	A->AG	thrA
A1	Z24_1	451	protein_coding	G->GC	thrA
B2	U8_2	16520	protein_coding	T->TC	insL-1
B2	U12_2	16520	protein_coding	T->TC	insL-1
B1	Q4_1	16520	protein_coding	T->TC	insL-1
B1	Q15_1	16520	protein_coding	T->TC	insL-1
B1	Q1_1	15600	protein_coding	C->CG	insL-1
B1	Q5_1	16520	protein_coding	T->TC	insL-1
A2	N1_2	15600	protein_coding	C->CGGG	insL-1
A2	N10_2	15600	protein_coding	C->CG	insL-1
A1	Z7_1	16520	protein_coding	T->TC	insL-1
A1	Z6_1	16520	protein_coding	T->TC	insL-1
A2	N3_2	16822	protein_coding	CT->C	mokC
A2	N3_2	16822	protein_coding	CT->C	hokC
B1	Q2_1	44796	protein_coding	A->AG	fixC
A2	N5_2	44375	protein_coding	G->GC	fixC
A2	N20_2	54635	protein_coding	TG->T	surA
A1	Z25_1	62221	protein_coding	AT->A	rapA
B2	U21_2	73865	protein_coding	G->GC	thiP
A2	N25_2	73865	protein_coding	G->GC	thiP
A1	Z24_1	73865	protein_coding	G->GC	thiP
A1	Z10_1	77585	ncRNA	GT->G	sgrS
A2	N1_2	111224	protein_coding	A->AC	mutT
A1	Z7_1	111224	protein_coding	A->AC	mutT
B2	U14_2	119738	protein_coding	T->TG	ampE
B1	Q15_1	135228	protein_coding	A->AG	speD
D2	D10_2	139731	protein_coding	CA->C	gcd
B1	Q6_1	149550	protein_coding	G->GT	panB
A1	Z5_1	149550	protein_coding	GT->G	panB
A1	Z4_1	149550	protein_coding	GT->G	panB
B2	U3_2	160046	protein_coding	A->AG	gluQ
B2	U22_2	167646	protein_coding	TG->T	fhuA
A2	N24_2	172264	protein_coding	TG->T	fhuB
A1	Z24_1	175300	protein_coding	T->TG	clcA
A2	N10_2	178090	protein_coding	A->AG	btuF
A1	Z19_1	179256	protein_coding	GA->G	dgt
B2	U16_2	215133	protein_coding	GA->G	arfB
B2	U6_2	215133	protein_coding	G->GA	arfB
B1	Q9_1	219332	protein_coding	A->AC	trmO
B2	U8_2	228397	rRNA	A->AG	rrlH
A2	N25_2	226163	rRNA	T->TG	rrlH
A1	Z16_1	226163	rRNA	T->TG	rrlH
A1	Z10_1	226163	rRNA	T->TG	rrlH
A1	Z19_1	228397	rRNA	A->AGG	rrlH
A1	Z1_1	228397	rRNA	A->AGG	rrlH
A1	Z5_1	232610	protein_coding	ATGT->A	mltD
B2	U5_2	235925	protein_coding	TA->T	rnhA
B1	Q21_1	244498	protein_coding	T->TC	yafJ
A2	N13_2	244621	protein_coding	TG->T	yafJ
A1	Z8_1	251009	protein_coding	C->CG	dinB
B2	U18_2	252569	protein_coding	A->AG	yafO
B2	U23_2	255168	protein_coding	A->AC	pepD
B2	U20_2	266254	protein_coding	A->AT	yafY
B1	Q14_1	276896	protein_coding	C->CG	mmuM
B2	U3_2	285641	protein_coding	T->TG	yagG
B1	Q6_1	285641	protein_coding	T->TG	yagG
A1	Z13_1	285641	protein_coding	T->TG	yagG
A1	Z15_1	285641	protein_coding	TG->T	yagG
A1	Z23_1	285641	protein_coding	T->TG	yagG
B2	U23_2	303087	protein_coding	T->TG	yagU
B2	U20_2	303087	protein_coding	T->TG	yagU
A2	N7_2	303087	protein_coding	T->TG	yagU
A2	N15_2	303087	protein_coding	TG->T	yagU
A1	Z13_1	303087	protein_coding	T->TGG	yagU
A1	Z8_1	303087	protein_coding	T->TG	yagU
A1	Z1_1	303087	protein_coding	T->TGG	yagU
B2	U6_2	304946	protein_coding	C->CG	ecpE
B1	Q9_1	304946	protein_coding	C->CG	ecpE
A2	N8_2	304507	protein_coding	A->AG	ecpE
A2	N20_2	304946	protein_coding	C->CG	ecpE
A2	N6_2	304507	protein_coding	A->AG	ecpE
A1	Z8_1	304946	protein_coding	C->CG	ecpE
A1	Z17_1	304946	protein_coding	C->CG	ecpE
A1	Z20_1	304946	protein_coding	C->CG	ecpE
B2	U1_2	308047	protein_coding	G->GC	ecpC
B2	U11_2	308047	protein_coding	GC->G	ecpC
B1	Q24_1	308047	protein_coding	G->GC	ecpC
A1	Z5_1	308047	protein_coding	G->GC	ecpC
A2	N1_2	310660	protein_coding	C->CT	ecpA
B2	U11_2	334647	protein_coding	C->CA	yahC
B1	Q12_1	338734	protein_coding	TG->T	yahG
A1	Z3_1	341834	protein_coding	C->CG	yahJ
B2	U16_2	343473	protein_coding	T->TG	yahK
B2	U12_2	345596	protein_coding	C->CG	yahM
A2	N23_2	347704	protein_coding	T->TC	prpR
B2	U20_2	367841	protein_coding	TGC->T	mhpR
B2	U9_2	367841	protein_coding	TGC->T	mhpR
B1	Q3_1	367841	protein_coding	TGC->T	mhpR
B1	Q10_1	367841	protein_coding	TGC->T	mhpR
A1	Z19_1	367841	protein_coding	TGC->T	mhpR
A1	Z18_1	375940	protein_coding	C->CG	mhpT
A1	Z17_1	375517	protein_coding	G->GT	mhpT
B2	U1_2	384487	protein_coding	C->CT	yaiS
B1	Q23_1_263	401543	protein_coding	AG->A	iraP
B1	Q25_1	401543	protein_coding	AG->A	iraP
B1	Q1_1	404974	protein_coding	G->GC	proC
B2	U19_2	410892	protein_coding	T->TG	mak
B1	Q14_1	410892	protein_coding	T->TG	mak
A2	N11_2	410892	protein_coding	T->TG	mak
B1	Q15_1	424027	protein_coding	GA->G	malZ
A1	Z10_1	437348	protein_coding	G->GC	yajO
B1	Q2_1	465384	protein_coding	GC->G	queC
B2	U16_2	469563	protein_coding	C->CA	mdlA
A2	N13_2	469563	protein_coding	CA->C	mdlA
B2	U14_2	472736	protein_coding	CG->C	glnK
B1	Q8_1	472736	protein_coding	C->CG	glnK
A1	Z16_1	472736	protein_coding	C->CG	glnK
A1	Z7_1	473210	protein_coding	TG->T	amtB
A2	N9_2	484331	protein_coding	GC->G	acrB
A1	Z19_1	483095	protein_coding	GC->G	acrB
B1	Q22_1	501731	protein_coding	CG->C	ybaL
B1	Q13_1	501938	protein_coding	T->TCC	ybaL
B1	Q4_1	503738	protein_coding	AC->A	fsr
B2	U14_2	513314	protein_coding	GT->G	ybaT
A1	Z21_1	512644	protein_coding	T->TG	ybaT
A1	Z6_1	513139	protein_coding	G->GC	ybaT
B2	U21_2	522571	protein_coding	CG->C	ybbP
A2	N8_2	521404	protein_coding	C->CGCCA	ybbP
A2	N6_2	521404	protein_coding	C->CGCCA	ybbP
B2	U6_2	524143	protein_coding	CT->C	rhsD
B2	U4_2	523987	protein_coding	CG->C	rhsD
B2	U12_2	527072	protein_coding	C->CGG	rhsD
A2	N9_2	523735	protein_coding	T->TG	rhsD
A1	Z14_1	527072	protein_coding	C->CG	rhsD
B1	Q17_1	531639	protein_coding	GA->G	allS
A1	Z8_1	531907	protein_coding	G->GT	allS
B2	U5_2	535342	protein_coding	T->TG	gcl
B1	Q13_1	534545	protein_coding	C->CG	gcl
B1	Q11_1	544882	protein_coding	G->GC	allC
A2	N7_2	561690	protein_coding	T->TG	sfmD
A1	Z12_1	561690	protein_coding	TG->T	sfmD
B2	U21_2	573772	protein_coding	T->TG	ylcG
B1	Q4_1	578096	protein_coding	T->TG	rrrD
B1	Q9_1	581821	protein_coding	A->AG	tfaD
B2	U4_2	584255	protein_coding	C->CA	appY
B1	Q14_1	601718	protein_coding	C->CG	cusA
A2	N11_2	599114	protein_coding	CG->C	cusA
A1	Z20_1	606115	protein_coding	CG->C	ybdJ
B2	U18_2	609140	protein_coding	T->TC	insL-2
B2	U21_2	609140	protein_coding	T->TC	insL-2
B2	U19_2	609140	protein_coding	T->TC	insL-2
B1	Q3_1	609140	protein_coding	TC->T	insL-2
B1	Q10_1	609140	protein_coding	T->TC	insL-2
A1	Z16_1	608430	protein_coding	C->CG	insL-2
A1	Z3_1	609140	protein_coding	TC->T	insL-2
A1	Z10_1	609140	protein_coding	T->TC	insL-2
A1	Z19_1	609140	protein_coding	T->TC	insL-2
B2	U2_2	618736	protein_coding	G->GA	fepE
B2	U12_2	627976	protein_coding	T->TG	entB
A1	Z23_1	633758	protein_coding	A->AG	ybdL
A1	Z2_1	633970	protein_coding	GC->G	ybdL
A2	N20_2	638450	protein_coding	CG->C	dsbG
A2	N19_2	643310	protein_coding	C->CG	ybdR
A2	N23_2	643310	protein_coding	C->CG	ybdR
B1	Q2_1	653172	protein_coding	T->TG	dpiB
A2	N3_2	653429	protein_coding	C->CT	dpiB
B2	U8_2	669828	protein_coding	A->AG	cobC
B2	U24_2	669828	protein_coding	A->AG	cobC
B1	Q11_1	685935	protein_coding	GC->G	gltJ
A2	N3_2	685935	protein_coding	G->GC	gltJ
A1	Z7_1	685935	protein_coding	G->GC	gltJ
A1	Z3_1	685935	protein_coding	G->GC	gltJ
B2	U7_2	698847	protein_coding	CT->C	asnB
B2	U14_2	701456	protein_coding	C->CG	nagC
B1	Q13_1	701456	protein_coding	C->CG	nagC
A1	Z19_1	709393	protein_coding	G->GA	chiP
B2	U1_2	717119	protein_coding	A->AG	potE
A1	Z11_1	717119	protein_coding	A->AG	potE
B2	U20_2	723863	protein_coding	CG->C	kdpD
B2	U2_2	723520	protein_coding	GT->G	kdpD
B1	Q7_1	723520	protein_coding	GT->G	kdpD
B1	Q13_1	723520	protein_coding	GT->G	kdpD
A2	N1_2	723520	protein_coding	GT->G	kdpD
A2	N11_2	723520	protein_coding	GT->G	kdpD
A1	Z21_1	723520	protein_coding	GT->G	kdpD
A1	Z6_1	723520	protein_coding	GT->G	kdpD
B1	Q15_1	747974	protein_coding	TG->T	ybgO
C1	N17_1	766950	protein_coding	GC->G	mngA
A1	Z22_1	770365	protein_coding	G->GC	mngB
A1	Z25_1	780179	protein_coding	T->TA	cpoB
B2	U21_2	780805	tRNA	A->AG	valT
B1	Q5_1	795694	protein_coding	AG->A	modA
B2	U22_2	801989	protein_coding	C->CT	ybhI
B2	U18_2	811024	protein_coding	A->AG	bioF
B2	U24_2	810571	protein_coding	A->AG	bioF
B1	Q17_1	829813	protein_coding	G->GC	ybhG
B2	U2_2	837434	protein_coding	TA->T	hcxB
B1	Q24_1	836580	protein_coding	CG->C	hcxB
A2	N16_2	838321	protein_coding	TG->T	ybiI
A2	N21_2	841133	protein_coding	GC->G	fiu
B2	U8_2	845250	protein_coding	AG->A	ybiO
B2	U19_2	845342	protein_coding	CT->C	ybiO
B2	U12_2	845342	protein_coding	C->CT	ybiO
A1	Z25_1	845367	protein_coding	C->CG	ybiO
A2	N18_2	852204	protein_coding	C->CT	opgE
A1	Z6_1	855306	protein_coding	CT->C	ldtB
A2	N13_2	856812	protein_coding	TCG->T	ybiT
A1	Z6_1	856812	protein_coding	TCG->T	ybiT
A1	Z25_1	856812	protein_coding	TCG->T	ybiT
B2	U16_2	868414	protein_coding	GC->G	gsiA
B2	U8_2	868414	protein_coding	G->GC	gsiA
B2	U20_2	868414	protein_coding	GC->G	gsiA
B2	U7_2	868414	protein_coding	G->GC	gsiA
B2	U19_2	868414	protein_coding	GC->G	gsiA
B1	Q9_1	868414	protein_coding	GCC->G	gsiA
A2	N24_2	868414	protein_coding	GC->G	gsiA
A2	N8_2	868414	protein_coding	G->GC	gsiA
A2	N9_2	868414	protein_coding	GC->G	gsiA
A2	N11_2	868412	protein_coding	AG->A	gsiA
A2	N19_2	868414	protein_coding	GC->G	gsiA
A2	N6_2	868414	protein_coding	G->GC	gsiA
A2	N18_2	868414	protein_coding	GC->G	gsiA
A1	Z21_1	868414	protein_coding	G->GC	gsiA
A1	Z23_1	868414	protein_coding	G->GC	gsiA
A1	Z11_1	868414	protein_coding	G->GC	gsiA
A1	Z24_1	868414	protein_coding	GC->G	gsiA
A2	N10_2	889572	protein_coding	GA->G	ybjL
B2	U24_2	899248	protein_coding	T->TG	rlmC
A2	N21_2	899248	protein_coding	T->TG	rlmC
A1	Z2_1	924964	protein_coding	GA->G	clpA
B2	U6_2	925892	tRNA	A->AG	serW
A2	N15_2	925892	tRNA	A->AGG	serW
A1	Z14_1	925892	tRNA	A->AGG	serW
A1	Z4_1	925892	tRNA	A->AGG	serW
B2	U12_2	927291	protein_coding	GA->G	aat
B2	U4_2	950091	protein_coding	GA->G	ycaK
A1	Z4_1	956012	protein_coding	GT->G	ycaO
B2	U1_2	981844	protein_coding	C->CG	ldtD
A1	Z19_1	982047	protein_coding	TG->T	ldtD
B1	Q4_1	985401	protein_coding	G->GC	aspC
B1	Q12_1	993437	protein_coding	AC->A	ssuB
A2	N1_2	1001015	protein_coding	GA->G	elfC
A2	N16_2	1001015	protein_coding	GA->G	elfC
A2	N15_2	1001015	protein_coding	GA->G	elfC
A1	Z6_1	1001015	protein_coding	GA->G	elfC
A2	N7_2	1002894	protein_coding	G->GA	ycbU
B1	Q16_1	1003709	protein_coding	A->AC	ycbV
B2	U15_2	1004153	protein_coding	C->CGG	ycbF
B2	U18_2	1004153	protein_coding	C->CG	ycbF
B1	Q8_1	1004153	protein_coding	C->CG	ycbF
B1	Q6_1	1004153	protein_coding	C->CG	ycbF
A1	Z15_1	1004153	protein_coding	CG->C	ycbF
A1	Z4_1	1004153	protein_coding	C->CG	ycbF
B2	U9_2	1005596	protein_coding	GA->G	pyrD
B1	Q14_1	1013541	protein_coding	GA->G	pqiB
A1	Z1_1	1021210	protein_coding	CGA->C	sxy
B2	U6_2	1028001	protein_coding	T->TG	yccU
B2	U3_2	1029731	protein_coding	GA->G	rlmI
A2	N3_2	1029731	protein_coding	GA->G	rlmI
A1	Z13_1	1029731	protein_coding	GA->G	rlmI
A1	Z1_1	1048896	protein_coding	G->GA	gfcB
A2	N24_2	1050124	protein_coding	CG->C	insB-4
B2	U10_2	1052867	protein_coding	TA->T	yccM
B1	Q7_1	1059430	protein_coding	T->TG	torA
A2	N8_2	1059430	protein_coding	T->TG	torA
A2	N6_2	1059430	protein_coding	T->TG	torA
A2	N24_2	1064776	protein_coding	T->TA	yccE
B2	U18_2	1096293	protein_coding	AT->A	ycdU
B2	U16_2	1097573	tRNA	A->AG	serX
B2	U8_2	1097573	tRNA	A->AG	serX
B2	U21_2	1097573	tRNA	A->AG	serX
B2	U14_2	1097573	tRNA	A->AG	serX
B1	Q21_1	1097573	tRNA	A->AG	serX
B1	Q13_1	1118282	protein_coding	AT->A	yceI
A2	N15_2	1126837	protein_coding	TA->T	yceM
B2	U5_2	1134883	protein_coding	C->CG	flgG
A2	N16_2	1135567	protein_coding	C->CA	flgH
A2	N1_2	1146596	ncRNA	AT->A	sraB
A2	N8_2	1160913	protein_coding	TG->T	fhuE
A2	N6_2	1160913	protein_coding	TG->T	fhuE
A2	N17_2	1167897	protein_coding	TG->T	ycfJ
A1	Z6_1	1190055	protein_coding	C->CG	phoP
A2	N22_2	1207935	protein_coding	T->TG	ycfK
A2	N5_2	1207935	protein_coding	T->TG	ycfK
A2	N19_2	1218763	protein_coding	AG->A	pdeG
B2	U5_2	1237668	protein_coding	C->CG	dadA
A2	N12_2	1245339	protein_coding	C->CT	ycgY
A1	Z20_1	1245405	protein_coding	C->CA	ycgY
B1	Q10_1	1255825	protein_coding	A->AG	ycgV
A1	Z25_1	1254153	protein_coding	T->TC	ycgV
A1	Z7_1	1269377	ncRNA	CG->C	rdlA
A1	Z13_1	1269323	ncRNA	GT->G	rdlA
D2	D21_2	1269323	ncRNA	GT->G	rdlA
D2	D21_2	1269329	ncRNA	G->GT	rdlA
D1	A3_1	1269323	ncRNA	GT->G	rdlA
B1	Q2_1	1270393	ncRNA	G->GT	rdlC
B1	Q15_1	1288477	protein_coding	T->TA	purU
B2	U17_2	1298609	protein_coding	CT->C	ychE
B2	U2_2	1306264	protein_coding	TG->T	oppF
B2	U3_2	1309586	protein_coding	T->TC	kch
A1	Z21_1	1315897	protein_coding	CT->C	yciG
B2	U3_2	1322626	protein_coding	A->AG	trpE
A2	N3_2	1322626	protein_coding	A->AG	trpE
A2	N5_2	1322378	protein_coding	CT->C	trpE
A1	Z3_1	1337387	protein_coding	CA->C	acnA
B1	Q3_1	1345280	protein_coding	TC->T	pdeR
B2	U16_2	1346832	protein_coding	GT->G	ymiB
B2	U19_2	1349951	protein_coding	AG->A	yciW
A1	Z11_1	1361767	protein_coding	GC->G	puuD
A2	N24_2	1367662	protein_coding	G->GC	pspF
A1	Z1_1	1369801	protein_coding	A->AG	pspE
B2	U16_2	1372290	protein_coding	CG->C	ycjN
A1	Z14_1	1380324	protein_coding	C->CG	ycjU
A1	Z3_1	1391719	protein_coding	G->GC	ycjY
B1	Q15_1	1396093	protein_coding	C->CG	insH-4
B1	Q15_1	1396096	protein_coding	T->TCCC	insH-4
B1	Q15_1	1396098	protein_coding	GAAC->G	insH-4
B1	Q15_1	1396105	protein_coding	GT->G	insH-4
B2	U22_2	1399978	protein_coding	TC->T	ogt
B1	Q9_1	1399978	protein_coding	T->TC	ogt
B1	Q5_1	1399978	protein_coding	T->TC	ogt
A2	N5_2	1399978	protein_coding	T->TCC	ogt
A1	Z21_1	1399978	protein_coding	T->TCC	ogt
A1	Z22_1	1399978	protein_coding	T->TCC	ogt
A1	Z11_1	1399978	protein_coding	T->TCC	ogt
A1	Z2_1	1399978	protein_coding	T->TCC	ogt
B1	Q7_1	1406787	protein_coding	C->CA	dgcM
B1	Q14_1	1409242	ncRNA	CT->C	fnrS
A1	Z18_1	1411802	protein_coding	A->AC	ttcA
C2	I25_2	1411939	protein_coding	TTTC->T	ttcA
C2	I25_2	1411945	protein_coding	G->GCGA	ttcA
A2	N7_2	1417538	protein_coding	C->CT	racC
B2	U25_2	1420787	protein_coding	A->AG	ydaT
B2	U21_2	1420787	protein_coding	A->AG	ydaT
A2	N21_2	1420787	protein_coding	A->AG	ydaT
B2	U5_2	1421631	protein_coding	T->TC	ydaU
B2	U5_2	1421650	protein_coding	CG->C	ydaU
B2	U25_2	1421631	protein_coding	T->TC	ydaU
B2	U2_2	1421373	protein_coding	G->GT	ydaU
B1	Q17_1	1421643	protein_coding	T->TC	ydaU
A2	N21_2	1421643	protein_coding	T->TC	ydaU
A2	N19_2	1421643	protein_coding	T->TCC	ydaU
A1	Z4_1	1421643	protein_coding	T->TCC	ydaU
A1	Z24_1	1421643	protein_coding	T->TC	ydaU
A1	Z22_1	1423963	protein_coding	A->AG	trkG
A2	N11_2	1430840	protein_coding	AG->A	stfR
B2	U12_2	1437222	ncRNA	CTT->C	micC
A1	Z1_1	1437222	ncRNA	CTT->C	micC
B1	Q1_1	1454412	protein_coding	G->GT	paaA
C2	I23_2	1454417	protein_coding	A->AAGC	paaA
A1	Z14_1	1458734	protein_coding	AGC->A	paaG
A1	Z1_1	1458619	protein_coding	T->TGG	paaG
A1	Z19_1	1475022	protein_coding	GA->G	pdxI
B1	Q7_1	1479681	protein_coding	C->CG	ynbC
A1	Z15_1	1479681	protein_coding	C->CG	ynbC
B1	Q23_1_263	1492496	protein_coding	AG->A	trg
B1	Q25_1	1492496	protein_coding	AG->A	trg
A2	N12_2	1494878	protein_coding	G->GC	ydcI
A2	N11_2	1500381	protein_coding	AT->A	ydcK
A2	N12_2	1505308	protein_coding	G->GA	ydcO
A1	Z25_1	1505308	protein_coding	G->GA	ydcO
A1	Z2_1	1506527	protein_coding	A->AG	sutR
B1	Q7_1	1510355	protein_coding	TC->T	ydcR
D1	A21_1	1518082	protein_coding	CA->C	ydcZ
B1	Q3_1	1519559	protein_coding	T->TG	curA
A2	N5_2	1530069	protein_coding	G->GA	ydcD
B1	Q2_1	1541892	protein_coding	G->GC	narZ
B2	U6_2	1550448	protein_coding	AG->A	fdnG
B1	Q14_1	1550663	protein_coding	A->AC	fdnH
A1	Z16_1	1578123	protein_coding	G->GT	yddA
B1	Q3_1	1584927	protein_coding	G->GT	ydeP
A1	Z3_1	1585095	protein_coding	G->GC	ydeP
A1	Z19_1	1585095	protein_coding	G->GC	ydeP
A1	Z5_1	1585095	protein_coding	GC->G	ydeP
B2	U24_2	1601824	protein_coding	CA->C	lsrA
B2	U3_2	1606154	protein_coding	CA->C	lsrF
B2	U4_2	1624349	protein_coding	AT->A	ydeI
B2	U2_2	1624349	protein_coding	A->AT	ydeI
A1	Z14_1	1624349	protein_coding	AT->A	ydeI
A1	Z25_1	1627149	protein_coding	C->CA	dcp
B1	Q10_1	1629345	protein_coding	GA->G	ydfZ
A2	N21_2	1635967	protein_coding	A->AG	nohA
A1	Z1_1	1637718	protein_coding	AT->A	gnsB
A1	Z4_1	1656012	protein_coding	G->GA	ynfB
B2	U19_2	1661678	protein_coding	T->TG	ynfF
A2	N5_2	1674763	protein_coding	TG->T	tqsA
A1	Z22_1	1674649	protein_coding	T->TC	tqsA
A1	Z10_1	1676210	protein_coding	C->CA	pntB
A2	N25_2	1709408	protein_coding	T->TC	rsxD
A2	N18_2	1709408	protein_coding	T->TC	rsxD
B2	U19_2	1711366	protein_coding	A->AC	rsxE
B1	Q4_1	1724472	protein_coding	C->CG	sodC
A1	Z5_1	1724472	protein_coding	C->CG	sodC
B2	U5_2	1727488	protein_coding	C->CG	nemA
B1	Q21_1	1732645	protein_coding	CA->C	lhr
A2	N7_2	1730367	protein_coding	GT->G	lhr
A2	N5_2	1730367	protein_coding	GTT->G	lhr
B2	U1_2	1740563	protein_coding	G->GT	ydhC
A2	N19_2	1742019	protein_coding	CA->C	cfa
B1	Q1_1	1746557	tRNA	T->TG	valW
B1	Q8_1	1752012	protein_coding	TA->T	ydhV
B2	U23_2	1759675	protein_coding	G->GC	sufS
B2	U24_2	1759675	protein_coding	G->GC	sufS
B2	U14_2	1759768	protein_coding	GC->G	sufS
A1	Z1_1	1763315	protein_coding	G->GT	sufB
B2	U13_2	1766165	protein_coding	C->CA	ydiJ
A2	N8_2	1768125	protein_coding	G->GC	ydiJ
A2	N6_2	1768125	protein_coding	G->GC	ydiJ
A1	Z20_1	1768435	protein_coding	C->CGG	ydiJ
B2	U16_2	1769471	protein_coding	T->TG	ydiK
B2	U12_2	1769471	protein_coding	T->TG	ydiK
B1	Q24_1	1769471	protein_coding	TG->T	ydiK
A2	N4_2	1769471	protein_coding	T->TG	ydiK
A2	N20_2	1769471	protein_coding	T->TG	ydiK
A2	N23_2	1769471	protein_coding	T->TG	ydiK
B2	U21_2	1772234	protein_coding	CA->C	ydiM
A2	N11_2	1772234	protein_coding	C->CA	ydiM
B2	U10_2	1783978	protein_coding	C->CA	fadK
A2	N9_2	1783000	protein_coding	CG->C	fadK
A2	N19_2	1784517	protein_coding	CT->C	fadK
B2	U8_2	1793844	protein_coding	A->AC	btuE
A1	Z12_1	1799239	protein_coding	TA->T	pheM
B2	U17_2	1806036	protein_coding	G->GC	ydiY
A2	N21_2	1806036	protein_coding	G->GC	ydiY
A1	Z7_1	1806036	protein_coding	GC->G	ydiY
B2	U17_2	1807500	protein_coding	G->GT	ydiZ
B1	Q13_1	1816451	protein_coding	AT->A	chbG
A2	N15_2	1833205	protein_coding	GC->G	xthA
A2	N20_2	1841534	protein_coding	CA->C	nudG
A2	N23_2	1845419	protein_coding	CT->C	topB
A2	N11_2	1847718	protein_coding	G->GCC	selD
A2	N12_2	1847718	protein_coding	G->GCC	selD
A2	N10_2	1847718	protein_coding	G->GCC	selD
A1	Z6_1	1847718	protein_coding	G->GCC	selD
A1	Z10_1	1847718	protein_coding	G->GCC	selD
A1	Z15_1	1847718	protein_coding	G->GCC	selD
A1	Z11_1	1847718	protein_coding	G->GCCC	selD
B2	U11_2	1853278	protein_coding	C->CG	ydjE
B1	Q9_1	1865163	protein_coding	T->TC	yeaE
B2	U13_2	1871826	protein_coding	A->AG	cdgI
A2	N4_2	1871826	protein_coding	A->AG	cdgI
A1	Z5_1	1871826	protein_coding	A->AG	cdgI
A2	N13_2	1873902	protein_coding	T->TC	yeaK
B2	U16_2	1875050	protein_coding	GC->G	nimR
A1	Z21_1	1875050	protein_coding	G->GC	nimR
A1	Z5_1	1875050	protein_coding	GC->G	nimR
A2	N24_2	1892876	protein_coding	G->GC	yoaA
A1	Z7_1	1892876	protein_coding	G->GC	yoaA
A1	Z19_1	1892876	protein_coding	G->GC	yoaA
A1	Z4_1	1892876	protein_coding	G->GC	yoaA
A1	Z16_1	1899230	protein_coding	CT->C	pdeD
C2	I24_2	1898788	protein_coding	T->TG	pdeD
B2	U15_2	1901303	protein_coding	T->TC	yoaE
A2	N12_2	1907010	protein_coding	GT->G	rlmA
A1	Z18_1	1922340	protein_coding	G->GC	pphA
B2	U18_2	1923940	protein_coding	T->TG	yebZ
A1	Z5_1	1923940	protein_coding	T->TG	yebZ
B1	Q21_1	1930331	protein_coding	GA->G	yebF
B2	U11_2	1937034	protein_coding	CA->C	yebK
A2	N10_2	1942567	protein_coding	GT->G	znuA
A1	Z5_1	1959162	protein_coding	G->GC	cutC
A1	Z25_1	1968200	protein_coding	G->GC	cheB
B2	U22_2	2000704	protein_coding	CA->C	fliZ
A2	N1_2	2003184	protein_coding	AT->A	fliC
B2	U24_2	2017423	protein_coding	AC->A	fliI
B2	U15_2	2018252	protein_coding	GA->G	fliJ
B2	U19_2	2018252	protein_coding	G->GA	fliJ
B1	Q17_1	2018252	protein_coding	GA->G	fliJ
B1	Q13_1	2018252	protein_coding	G->GA	fliJ
B2	U17_2	2018920	protein_coding	G->GC	fliK
A2	N19_2	2022250	protein_coding	GA->G	fliP
A1	Z21_1	2025598	protein_coding	G->GC	yedP
A1	Z15_1	2025598	protein_coding	G->GC	yedP
A1	Z4_1	2029723	protein_coding	T->TC	yedA
A1	Z19_1	2030814	protein_coding	CT->C	vsr
A2	N11_2	2033731	ncRNA	CT->C	rseX
A2	N21_2	2033731	ncRNA	CT->C	rseX
A2	N12_2	2033731	ncRNA	CT->C	rseX
A1	Z22_1	2046798	protein_coding	G->GC	yeeJ
C2	I7_2	2048855	protein_coding	GA->G	yeeJ
B2	U17_2	2054228	protein_coding	TG->T	shiA
B2	U9_2	2065741	protein_coding	G->GC	cobU
A2	N21_2	2065741	protein_coding	GC->G	cobU
B2	U4_2	2074356	protein_coding	G->GC	flu
B2	U9_2	2073341	protein_coding	G->GA	flu
B2	U12_2	2074356	protein_coding	GC->G	flu
A2	N24_2	2074356	protein_coding	GC->G	flu
B1	Q4_1	2077169	protein_coding	T->TG	cbeA
A2	N1_2	2083098	protein_coding	AT->A	sbcB
B1	Q7_1	2086346	protein_coding	G->GA	plaP
B1	Q23_1_263	2090770	protein_coding	C->CT	hisG
B1	Q25_1	2090770	protein_coding	C->CT	hisG
A2	N3_2	2100868	protein_coding	GC->G	gnd
A2	N10_2	2104873	protein_coding	GA->G	wbbJ
A1	Z20_1	2104873	protein_coding	GA->G	wbbJ
B1	Q4_1	2107964	protein_coding	CT->C	glf
A2	N1_2	2107964	protein_coding	CT->C	glf
A2	N13_2	2115465	protein_coding	GC->G	wcaM
B1	Q15_1	2120432	protein_coding	TC->T	wcaJ
B1	Q2_1	2120432	protein_coding	TC->T	wcaJ
A1	Z17_1	2121100	protein_coding	T->TC	wcaJ
B2	U25_2	2136845	protein_coding	CT->C	wza
B1	Q11_1	2139271	protein_coding	T->TG	yegH
A1	Z8_1	2148631	protein_coding	GA->G	yegD
B2	U6_2	2188037	protein_coding	G->GCC	yehA
A1	Z4_1	2188037	protein_coding	G->GC	yehA
B2	U7_2	2189742	protein_coding	G->GC	yehB
B2	U14_2	2188952	protein_coding	G->GC	yehB
B1	Q9_1	2189742	protein_coding	GC->G	yehB
A1	Z24_1	2191022	protein_coding	T->TA	yehC
A1	Z7_1	2202623	protein_coding	A->AG	yehI
A1	Z13_1	2200446	protein_coding	G->GA	yehI
B1	Q24_1	2210467	protein_coding	TC->T	yehQ
B1	Q2_1	2211617	protein_coding	C->CA	yehR
B1	Q17_1	2211731	protein_coding	C->CT	yehS
B1	Q24_1	2214333	protein_coding	G->GC	btsS
B1	Q6_1	2214333	protein_coding	GC->G	btsS
A1	Z15_1	2214333	protein_coding	G->GC	btsS
A1	Z5_1	2214333	protein_coding	G->GC	btsS
A1	Z2_1	2213512	protein_coding	TG->T	btsS
B2	U2_2	2230113	protein_coding	G->GC	dusC
B2	U9_2	2229952	protein_coding	TC->T	dusC
B1	Q19_1	2233614	protein_coding	G->GT	yeiS
B2	U4_2	2258292	protein_coding	G->GT	psuG
A2	N13_2	2264848	protein_coding	A->AT	setB
B1	Q23_1_263	2266743	protein_coding	G->GA	yeiQ
B1	Q25_1	2266743	protein_coding	G->GA	yeiQ
B1	Q7_1	2283441	protein_coding	GA->G	yejK
A1	Z4_1	2293659	protein_coding	G->GC	ccmF
B2	U19_2	2296026	protein_coding	T->TG	ccmC
A2	N18_2	2297107	protein_coding	T->TC	ccmA
A1	Z21_1	2297107	protein_coding	T->TC	ccmA
A1	Z11_1	2297107	protein_coding	T->TC	ccmA
B2	U20_2	2310396	protein_coding	C->CT	ada
B2	U6_2	2326960	protein_coding	G->GC	atoB
B2	U18_2	2326960	protein_coding	GC->G	atoB
B1	Q22_1	2326960	protein_coding	G->GC	atoB
A2	N9_2	2326960	protein_coding	G->GC	atoB
A2	N17_2	2328644	protein_coding	GC->G	yfaQ
A1	Z22_1	2329419	protein_coding	G->GC	yfaQ
A1	Z13_1	2335450	protein_coding	C->CT	yfaA
B2	U2_2	2341892	protein_coding	TC->T	yfaL
A1	Z11_1	2353541	protein_coding	GC->G	glpA
A1	Z11_1	2357055	protein_coding	GT->G	rpnE
B1	Q15_1	2375832	protein_coding	T->TC	menC
B1	Q13_1	2376084	protein_coding	GC->G	menB
B1	Q1_1	2378771	protein_coding	T->TC	menD
A1	Z23_1	2383019	protein_coding	T->TC	elaD
B1	Q19_1	2396022	protein_coding	GC->G	nuoI
B1	Q6_1	2420984	protein_coding	G->GC	yfcG
A1	Z15_1	2420984	protein_coding	G->GC	yfcG
A1	Z23_1	2420984	protein_coding	G->GC	yfcG
A2	N23_2	2425900	protein_coding	GA->G	hisQ
A1	Z6_1	2438497	protein_coding	CG->C	flk
A1	Z4_1	2439877	protein_coding	GT->G	yfcJ
B1	Q21_1	2448713	protein_coding	T->TA	smrB
A1	Z25_1	2448940	protein_coding	T->TG	smrB
A2	N16_2	2451573	protein_coding	T->TC	yfcR
A1	Z25_1	2468942	protein_coding	TG->T	yfdH
A1	Z23_1	2473215	protein_coding	A->AT	yfdO
A1	Z4_1	2473215	protein_coding	A->AT	yfdO
B2	U4_2	2478245	protein_coding	C->CA	dsdX
B2	U9_2	2478245	protein_coding	C->CA	dsdX
B1	Q11_1	2481896	protein_coding	GA->G	emrY
B2	U20_2	2484891	protein_coding	A->AC	evgS
B1	Q17_1	2484891	protein_coding	A->AC	evgS
A2	N9_2	2485309	protein_coding	G->GC	evgS
A2	N8_2	2501744	protein_coding	G->GT	ypdC
A2	N6_2	2501744	protein_coding	G->GT	ypdC
A1	Z12_1	2503857	protein_coding	GC->G	fryA
A1	Z17_1	2512090	protein_coding	G->GC	mntH
B1	Q14_1	2515406	protein_coding	T->TC	insL-3
A1	Z15_1	2515406	protein_coding	TC->T	insL-3
A1	Z1_1	2515406	protein_coding	T->TC	insL-3
A1	Z2_1	2514467	protein_coding	TG->T	insL-3
A1	Z7_1	2521213	tRNA	A->AG	valY
A1	Z12_1	2523571	protein_coding	CA->C	xapB
B2	U7_2	2540363	protein_coding	AGC->A	cysA
A1	Z8_1	2541732	protein_coding	ACAG->A	cysU
B2	U10_2	2546868	protein_coding	GT->G	murP
A1	Z19_1	2566830	protein_coding	GGGT->G	eutA
A2	N4_2	2567225	protein_coding	TCAG->T	eutH
B2	U1_2	2578839	protein_coding	TA->T	talA
A1	Z12_1	2582745	protein_coding	GA->G	ypfG
B1	Q11_1	2602010	protein_coding	G->GC	hyfB
A1	Z13_1	2602010	protein_coding	G->GC	hyfB
A1	Z17_1	2602010	protein_coding	G->GC	hyfB
A1	Z23_1	2602010	protein_coding	G->GC	hyfB
A1	Z5_1	2602010	protein_coding	G->GCC	hyfB
A2	N23_2	2604898	protein_coding	T->TG	hyfD
B1	Q22_1	2609723	protein_coding	G->GT	hyfG
A2	N15_2	2610378	protein_coding	T->TG	hyfH
A2	N7_2	2638020	protein_coding	G->GC	bamB
B1	Q12_1	2642047	protein_coding	C->CT	rodZ
B1	Q7_1	2646220	protein_coding	C->CG	pbpC
A1	Z16_1	2645045	protein_coding	G->GC	pbpC
B2	U23_2	2651965	protein_coding	CT->C	yfhM
B1	Q11_1	2652849	protein_coding	T->TG	sseA
A1	Z14_1	2652849	protein_coding	T->TG	sseA
A1	Z23_1	2667707	protein_coding	G->GC	hcaT
B1	Q16_1	2674666	protein_coding	TG->T	yphB
B1	Q18_1	2674573	protein_coding	C->CT	yphB
A2	N17_2	2682150	protein_coding	T->TC	yphG
A2	N13_2	2682150	protein_coding	T->TC	yphG
A1	Z21_1	2682150	protein_coding	T->TC	yphG
B2	U12_2	2713552	protein_coding	C->CA	srmB
B2	U17_2	2715445	protein_coding	C->CT	eamB
A2	N11_2	2718951	protein_coding	AT->A	trxC
A2	N4_2	2725667	protein_coding	G->GC	kgtP
B1	Q24_1	2726539	rRNA	G->GC	rrlG
B2	U1_2	2734535	protein_coding	T->TC	pgeF
B1	Q8_1	2734535	protein_coding	T->TC	pgeF
B1	Q24_1	2734535	protein_coding	T->TC	pgeF
B1	Q6_1	2734535	protein_coding	T->TC	pgeF
B1	Q2_1	2734535	protein_coding	T->TCC	pgeF
B1	Q19_1	2734532	protein_coding	A->AC	pgeF
A1	Z21_1	2734532	protein_coding	A->AC	pgeF
A1	Z7_1	2734535	protein_coding	T->TC	pgeF
A1	Z25_1	2734535	protein_coding	T->TCCC	pgeF
A1	Z22_1	2734535	protein_coding	T->TCCC	pgeF
A1	Z10_1	2734532	protein_coding	ACCT->A	pgeF
A1	Z12_1	2734535	protein_coding	T->TC	pgeF
A1	Z17_1	2734535	protein_coding	T->TC	pgeF
A1	Z24_1	2734535	protein_coding	T->TCC	pgeF
B1	Q14_1	2740587	protein_coding	G->GT	aroF
B1	Q15_1	2744084	protein_coding	GC->G	yfiB
B1	Q23_1_263	2748034	protein_coding	C->CA	ypjD
B1	Q25_1	2748034	protein_coding	C->CA	ypjD
A2	N15_2	2748034	protein_coding	C->CA	ypjD
B2	U18_2	2754285	protein_coding	AT->A	yfjF
A2	N9_2	2757654	protein_coding	CT->C	yfjH
B2	U4_2	2759327	protein_coding	GA->G	yfjI
B1	Q8_1	2763316	protein_coding	CT->C	abpB
B1	Q16_1	2770794	protein_coding	G->GC	yfjS
B2	U22_2	2778924	protein_coding	G->GC	ypjA
B2	U25_2	2780043	protein_coding	GA->G	ypjA
B2	U9_2	2778924	protein_coding	G->GC	ypjA
B1	Q2_1	2778924	protein_coding	G->GC	ypjA
A2	N12_2	2778924	protein_coding	G->GC	ypjA
A1	Z13_1	2778924	protein_coding	G->GC	ypjA
A1	Z13_1	2789054	protein_coding	AC->A	csiD
B2	U25_2	2792779	protein_coding	TC->T	gabT
B2	U1_2	2803340	protein_coding	C->CT	nrdE
B2	U13_2	2803340	protein_coding	CT->C	nrdE
A2	N25_2	2803340	protein_coding	CT->C	nrdE
A1	Z7_1	2807580	protein_coding	GA->G	proX
A1	Z21_1	2825078	protein_coding	GC->G	mltB
A2	N3_2	2835219	protein_coding	A->AC	hypF
A1	Z24_1	2838418	protein_coding	A->AG	ascG
A1	Z4_1	2848214	protein_coding	GC->G	hycC
B2	U22_2	2853090	protein_coding	CCG->C	hypD
B2	U9_2	2864438	protein_coding	C->CG	ygbM
A2	N20_2	2869163	protein_coding	A->AT	pcm
B2	U21_2	2873853	protein_coding	G->GC	cysC
A2	N23_2	2877238	protein_coding	A->AC	iap
A2	N11_2	2884087	protein_coding	T->TC	casA
B2	U24_2	2884938	protein_coding	C->CT	cas3
A1	Z2_1	2896470	protein_coding	CT->C	ygcR
A2	N22_2	2900232	protein_coding	G->GA	ygcW
B2	U11_2	2905213	protein_coding	G->GC	queE
B2	U19_2	2905213	protein_coding	G->GC	queE
A1	Z14_1	2905213	protein_coding	G->GC	queE
C1	N1_1	2915210	protein_coding	CT->C	barA
A2	N18_2	2935519	protein_coding	GC->G	fucP
B2	U8_2	2937710	protein_coding	CT->C	fucK
A2	N9_2	2940400	protein_coding	G->GT	rlmM
B2	U13_2	2951389	protein_coding	CT->C	recD
A2	N3_2	2962486	protein_coding	G->GC	ppdC
A2	N22_2	2972853	protein_coding	CT->C	lplT
A2	N17_2	2979524	protein_coding	AGT->A	lysR
B1	Q17_1	2984447	protein_coding	G->GC	yqeF
A1	Z17_1	2987779	protein_coding	GA->G	yqeH
B2	U8_2	2999673	protein_coding	A->AG	ygeR
B2	U5_2	2999673	protein_coding	A->AG	ygeR
B2	U24_2	2999673	protein_coding	A->AG	ygeR
B2	U4_2	2999749	protein_coding	T->TC	ygeR
B1	Q8_1	2999673	protein_coding	A->AG	ygeR
B1	Q18_1	2999673	protein_coding	A->AG	ygeR
B1	Q1_1	2999673	protein_coding	A->AG	ygeR
A1	Z18_1	2999673	protein_coding	A->AG	ygeR
A1	Z7_1	2999673	protein_coding	A->AGGG	ygeR
A1	Z8_1	2999673	protein_coding	A->AG	ygeR
A1	Z5_1	2999673	protein_coding	A->AG	ygeR
B2	U6_2	3001297	protein_coding	C->CGG	xdhA
B2	U25_2	3001297	protein_coding	C->CGG	xdhA
B2	U24_2	3001297	protein_coding	C->CGG	xdhA
B2	U21_2	3001297	protein_coding	C->CGG	xdhA
A2	N1_2	3001297	protein_coding	C->CG	xdhA
A2	N10_2	3001297	protein_coding	C->CG	xdhA
A1	Z16_1	3001297	protein_coding	C->CG	xdhA
A1	Z19_1	3001297	protein_coding	C->CG	xdhA
A1	Z2_1	3001297	protein_coding	C->CG	xdhA
B2	U18_2	3003473	protein_coding	C->CG	xdhB
B1	Q3_1	3003473	protein_coding	C->CG	xdhB
A1	Z3_1	3003473	protein_coding	C->CG	xdhB
B2	U1_2	3014963	protein_coding	GT->G	yqeC
B2	U9_2	3014465	protein_coding	G->GC	yqeC
B2	U13_2	3014967	protein_coding	T->TC	yqeC
A2	N1_2	3014808	protein_coding	TG->T	yqeC
A1	Z25_1	3014963	protein_coding	GT->G	yqeC
A1	Z19_1	3014967	protein_coding	TC->T	yqeC
B1	Q23_1_263	3028125	protein_coding	C->CG	ghxQ
B1	Q25_1	3028125	protein_coding	C->CG	ghxQ
B2	U12_2	3028801	protein_coding	G->GC	ygfS
B1	Q22_1	3028801	protein_coding	GC->G	ygfS
A1	Z5_1	3037670	protein_coding	A->AC	recJ
A1	Z12_1	3043864	protein_coding	A->AT	bglA
B1	Q2_1	3051921	protein_coding	C->CG	ubiI
A2	N7_2	3051680	protein_coding	GC->G	ubiI
A1	Z18_1	3057952	protein_coding	C->CT	serA
B2	U2_2	3076316	protein_coding	CA->C	yggP
B2	U12_2	3086521	protein_coding	CA->C	yqgD
B1	Q5_1	3086521	protein_coding	CA->C	yqgD
A1	Z2_1	3089154	protein_coding	T->TG	galP
A1	Z20_1	3092560	protein_coding	A->AG	gshB
B2	U25_2	3094698	protein_coding	GC->G	yggR
B1	Q16_1	3094698	protein_coding	G->GC	yggR
A1	Z25_1	3094698	protein_coding	GC->G	yggR
A2	N24_2	3096416	protein_coding	GT->G	yggU
B2	U8_2	3101032	protein_coding	G->GC	yggN
B2	U5_2	3101032	protein_coding	G->GCC	yggN
B2	U23_2	3101032	protein_coding	G->GCC	yggN
B2	U25_2	3101032	protein_coding	G->GCC	yggN
B2	U13_2	3101032	protein_coding	GC->G	yggN
B1	Q6_1	3101032	protein_coding	G->GC	yggN
A2	N8_2	3101032	protein_coding	G->GCC	yggN
A2	N20_2	3101032	protein_coding	GC->G	yggN
A2	N6_2	3101032	protein_coding	G->GCC	yggN
A1	Z21_1	3101032	protein_coding	GC->G	yggN
A1	Z22_1	3101032	protein_coding	G->GCC	yggN
B2	U25_2	3117361	protein_coding	G->GC	yghJ
B1	Q21_1	3116388	protein_coding	CT->C	yghJ
B2	U23_2	3125413	protein_coding	AGC->A	glcF
A2	N13_2	3125413	protein_coding	AGC->A	glcF
B2	U22_2	3127283	protein_coding	C->CT	glcD
B1	Q5_1	3127651	protein_coding	ACG->A	glcD
A1	Z20_1	3128851	protein_coding	C->CA	glcC
A1	Z1_1	3130883	protein_coding	C->CA	insH-9
A1	Z10_1	3154198	protein_coding	TA->T	yghB
A1	Z2_1	3156873	protein_coding	G->GC	dkgA
B1	Q17_1	3157706	protein_coding	G->GC	yqhG
A2	N16_2	3157706	protein_coding	G->GC	yqhG
A1	Z21_1	3157706	protein_coding	G->GC	yqhG
A1	Z4_1	3157706	protein_coding	G->GC	yqhG
B1	Q23_1_263	3175791	protein_coding	TC->T	yqiA
B1	Q25_1	3175791	protein_coding	TC->T	yqiA
A1	Z16_1	3175791	protein_coding	T->TC	yqiA
A1	Z3_1	3177503	protein_coding	G->GCC	nudF
A1	Z19_1	3177503	protein_coding	G->GCC	nudF
B2	U21_2	3182581	protein_coding	CG->C	zupT
B2	U12_2	3185114	protein_coding	T->TC	ubiK
B1	Q23_1_692	3186225	protein_coding	T->TGG	insC-5
B1	Q8_1	3186225	protein_coding	T->TGG	insC-5
B1	Q20_1	3186225	protein_coding	T->TGG	insC-5
B1	Q22_1	3186225	protein_coding	T->TGG	insC-5
A2	N10_2	3186453	protein_coding	GA->G	insC-5
B2	U24_2	3190246	protein_coding	TA->T	yqiH
B2	U16_2	3194356	protein_coding	T->TG	yqiK
B1	Q21_1	3194356	protein_coding	T->TG	yqiK
A2	N18_2	3194356	protein_coding	TG->T	yqiK
A1	Z16_1	3200529	protein_coding	T->TCC	ygiF
B2	U18_2	3206834	protein_coding	CA->C	ttdA
B1	Q5_1	3207373	protein_coding	GA->G	ttdA
B2	U3_2	3207549	protein_coding	GC->G	ttdB
B1	Q5_1	3207373	protein_coding	GA->G	ttdB
B2	U19_2	3222692	protein_coding	C->CT	ebgA
B2	U8_2	3226527	protein_coding	C->CT	ygjI
B2	U6_2	3240977	protein_coding	C->CGG	sstT
B2	U15_2	3240977	protein_coding	C->CG	sstT
B2	U23_2	3240115	protein_coding	G->GC	sstT
B2	U21_2	3240977	protein_coding	C->CG	sstT
B2	U9_2	3240977	protein_coding	C->CG	sstT
B2	U12_2	3240977	protein_coding	C->CG	sstT
A1	Z17_1	3240977	protein_coding	C->CG	sstT
A1	Z20_1	3240977	protein_coding	CG->C	sstT
A1	Z23_1	3240977	protein_coding	C->CG	sstT
A1	Z24_1	3240977	protein_coding	C->CG	sstT
A1	Z1_1	3253805	protein_coding	G->GC	yhaJ
B1	Q22_1	3255657	protein_coding	G->GC	cyuA
B2	U2_2	3270481	ncRNA	T->TC	rnpB
B2	U17_2	3270481	ncRNA	T->TC	rnpB
B1	Q15_1	3270480	ncRNA	T->TC	rnpB
A1	Z13_1	3270546	ncRNA	T->TC	rnpB
B2	U4_2	3271595	protein_coding	G->GC	garK
A2	N9_2	3271595	protein_coding	G->GCC	garK
A2	N25_2	3271595	protein_coding	G->GCC	garK
B2	U11_2	3292972	protein_coding	GC->G	rsmI
B2	U11_2	3299108	protein_coding	CA->C	yhbO
A2	N4_2	3303622	protein_coding	GC->G	yhbW
B2	U10_2	3304806	protein_coding	GC->G	mtr
B2	U24_2	3305342	protein_coding	G->GC	mtr
B2	U12_2	3304806	protein_coding	G->GC	mtr
A2	N17_2	3304806	protein_coding	G->GC	mtr
A1	Z15_1	3304806	protein_coding	G->GC	mtr
A1	Z6_1	3308179	protein_coding	T->TC	nlpI
D1	A12_1	3321134	protein_coding	T->TA	yhbX
D1	A12_1	3321137	protein_coding	A->AGAT	yhbX
D1	A12_1	3321142	protein_coding	C->CATCT	yhbX
B1	Q16_1	3332674	protein_coding	GC->G	yhbE
B2	U7_2	3337095	protein_coding	T->TC	mlaB
A2	N15_2	3342101	protein_coding	C->CG	kdsD
B2	U10_2	3350177	protein_coding	A->AC	elbB
B2	U4_2	3350177	protein_coding	A->AC	elbB
B2	U12_2	3350177	protein_coding	A->ACC	elbB
B1	Q9_1	3350177	protein_coding	A->ACC	elbB
B1	Q8_1	3350177	protein_coding	A->AC	elbB
B1	Q2_1	3350176	protein_coding	A->AC	elbB
A2	N17_2	3350177	protein_coding	A->AC	elbB
A2	N4_2	3350177	protein_coding	A->AC	elbB
A2	N11_2	3350177	protein_coding	A->AC	elbB
A1	Z19_1	3350177	protein_coding	A->AC	elbB
A1	Z13_1	3350177	protein_coding	A->AC	elbB
B2	U17_2	3363011	protein_coding	GA->G	yhcD
B1	Q21_1	3363110	protein_coding	GA->G	yhcD
A1	Z18_1	3363011	protein_coding	G->GA	yhcD
A1	Z16_1	3362811	protein_coding	T->TA	yhcD
A1	Z6_1	3363044	protein_coding	GA->G	yhcD
B2	U12_2	3368111	protein_coding	CT->C	yhcG
B2	U19_2	3369506	protein_coding	GC->G	nanK
A1	Z14_1	3371318	protein_coding	TG->T	nanT
B2	U1_2	3375889	protein_coding	A->AG	dcuD
B2	U16_2	3379259	protein_coding	T->TC	zapE
B2	U16_2	3379259	protein_coding	T->TCC	zapE
B2	U18_2	3379259	protein_coding	TC->T	zapE
B2	U7_2	3379259	protein_coding	T->TC	zapE
B2	U4_2	3379259	protein_coding	T->TC	zapE
B2	U21_2	3379259	protein_coding	T->TC	zapE
B1	Q14_1	3379259	protein_coding	T->TC	zapE
A2	N1_2	3379259	protein_coding	T->TC	zapE
A2	N9_2	3379259	protein_coding	T->TC	zapE
A2	N12_2	3379259	protein_coding	T->TC	zapE
A1	Z21_1	3379259	protein_coding	T->TC	zapE
A1	Z20_1	3379259	protein_coding	T->TC	zapE
A1	Z24_1	3379259	protein_coding	T->TC	zapE
A1	Z13_1	3389784	protein_coding	A->AC	aaeR
A2	N23_2	3428502	rRNA	A->AC	rrsD
B2	U16_2	3430902	protein_coding	GC->G	tsaC
B2	U1_2	3430902	protein_coding	GC->G	tsaC
B2	U11_2	3430902	protein_coding	G->GC	tsaC
B2	U4_2	3430902	protein_coding	G->GC	tsaC
B2	U21_2	3430902	protein_coding	G->GC	tsaC
B2	U12_2	3430902	protein_coding	GC->G	tsaC
B2	U17_2	3432988	protein_coding	GC->G	smf
B2	U12_2	3432988	protein_coding	G->GC	smf
A1	Z11_1	3432988	protein_coding	G->GCC	smf
B2	U4_2	3454695	protein_coding	C->CG	gspA
B2	U11_2	3456797	protein_coding	GC->G	gspD
B2	U21_2	3456797	protein_coding	GC->G	gspD
A2	N16_2	3456797	protein_coding	G->GC	gspD
C2	I9_2	3463845	protein_coding	AT->A	gspK
B2	U20_2	3465035	protein_coding	GA->G	gspL
B1	Q9_1	3480469	protein_coding	G->GC	kefB
B2	U21_2	3482638	protein_coding	TCTG->T	yheS
B2	U14_2	3482156	protein_coding	GC->G	yheS
A1	Z21_1	3482156	protein_coding	G->GC	yheS
B1	Q1_1	3484540	protein_coding	GACC->G	prkB
B2	U15_2	3489554	protein_coding	C->CA	argD
A2	N24_2	3504128	protein_coding	A->AG	frlR
B2	U4_2	3510667	protein_coding	GC->G	yhfX
B2	U19_2	3511738	protein_coding	C->CAA	yhfZ
B2	U4_2	3521304	protein_coding	GC->G	hofO
B2	U7_2	3527231	protein_coding	CG->C	igaA
B1	Q8_1	3531902	protein_coding	CA->C	yhgE
B2	U11_2	3539251	protein_coding	GA->G	yhgF
B2	U4_2	3549786	protein_coding	G->GC	malQ
A1	Z15_1	3549786	protein_coding	G->GC	malQ
A1	Z23_1	3549786	protein_coding	G->GC	malQ
A1	Z10_1	3570082	protein_coding	GC->G	glgX
A2	N17_2	3578649	protein_coding	TA->T	gntR
B2	U7_2	3579553	protein_coding	AT->A	yhhW
A2	N12_2	3591687	protein_coding	G->GT	ugpB
A2	N9_2	3594998	protein_coding	GC->G	livM
A1	Z19_1	3605475	protein_coding	TCAC->T	yhhM
B2	U12_2	3614734	protein_coding	GA->G	nikA
B1	Q3_1	3614137	protein_coding	GC->G	nikA
A1	Z4_1	3617972	protein_coding	AG->A	nikE
A1	Z8_1	3622868	protein_coding	A->AG	rhsB
B2	U21_2	3636280	protein_coding	G->GC	yhiN
A1	Z3_1	3636280	protein_coding	G->GC	yhiN
B2	U7_2	3644949	protein_coding	AT->A	prlC
B2	U11_2	3647757	protein_coding	G->GC	dinQ
B2	U20_2	3648137	ncRNA	G->GT	agrA
B1	Q7_1	3648368	ncRNA	G->GT	agrB
B1	Q12_1	3648368	ncRNA	G->GT	agrB
A1	Z18_1	3664961	ncRNA	G->GT	gadY
A1	Z19_1	3664961	ncRNA	GT->G	gadY
B2	U20_2	3668538	protein_coding	G->GC	ccp
A1	Z14_1	3668538	protein_coding	G->GC	ccp
A1	Z11_1	3673488	protein_coding	GA->G	yhjD
B1	Q1_1	3694680	protein_coding	A->AC	bcsA
B1	Q2_1	3697258	protein_coding	CT->C	bcsE
B2	U7_2	3699764	protein_coding	G->GA	bcsG
A2	N5_2	3699418	protein_coding	C->CG	bcsG
B1	Q5_1	3709555	protein_coding	G->GCC	eptB
A2	N24_2	3709555	protein_coding	G->GCC	eptB
A1	Z3_1	3709555	protein_coding	G->GCC	eptB
A1	Z8_1	3709555	protein_coding	G->GCC	eptB
A1	Z24_1	3709555	protein_coding	G->GCC	eptB
B2	U25_2	3712918	protein_coding	CT->C	yhjY
A2	N24_2	3712918	protein_coding	C->CT	yhjY
B2	U18_2	3728110	protein_coding	TC->T	xylB
B2	U20_2	3728110	protein_coding	TC->T	xylB
B1	Q3_1	3728110	protein_coding	T->TC	xylB
B1	Q7_1	3728110	protein_coding	T->TC	xylB
B1	Q8_1	3728110	protein_coding	T->TC	xylB
B1	Q4_1	3728110	protein_coding	T->TC	xylB
B1	Q6_1	3728110	protein_coding	TC->T	xylB
A2	N24_2	3728110	protein_coding	TC->T	xylB
A2	N8_2	3728110	protein_coding	T->TCC	xylB
A2	N13_2	3728110	protein_coding	TC->T	xylB
A2	N6_2	3728110	protein_coding	T->TCC	xylB
A1	Z21_1	3728110	protein_coding	TC->T	xylB
A1	Z16_1	3728110	protein_coding	TC->T	xylB
A1	Z12_1	3728110	protein_coding	TC->T	xylB
B1	Q19_1	3738625	protein_coding	T->TG	malS
A1	Z18_1	3739209	protein_coding	AG->A	malS
B2	U13_2	3766184	protein_coding	GA->G	rhsA
A1	Z14_1	3767031	protein_coding	T->TA	yibA
A2	N24_2	3769665	protein_coding	TA->T	yibV
A1	Z25_1	3779117	protein_coding	G->GA	lldR
A1	Z6_1	3786262	protein_coding	GA->G	gpmM
A1	Z19_1	3788313	protein_coding	CG->C	yibQ
A1	Z20_1	3800042	protein_coding	G->GA	waaZ
A2	N22_2	3805048	protein_coding	C->CT	waaS
A2	N18_2	3812135	protein_coding	G->GA	yicR
B2	U2_2	3831452	protein_coding	A->AG	yicH
A1	Z3_1	3849787	protein_coding	G->GC	uhpB
A2	N10_2	3852908	protein_coding	GACC->G	ivbL
A1	Z10_1	3854689	protein_coding	G->GT	emrD
A1	Z22_1	3876351	protein_coding	AC->A	yidA
A1	Z18_1	3889071	protein_coding	TA->T	tnaA
B1	Q1_1	3893611	protein_coding	CA->C	yidZ
B2	U2_2	3895751	protein_coding	T->TC	adeP
A1	Z14_1	3896121	protein_coding	GT->G	adeP
B1	Q22_1	3902308	protein_coding	AT->A	bglB
B1	Q23_1_263	3903474	protein_coding	GC->G	bglB
B1	Q25_1	3903474	protein_coding	GC->G	bglB
B1	Q1_1	3902308	protein_coding	AT->A	bglB
B2	U8_2	3931554	protein_coding	A->AG	kup
B1	Q13_1	3931554	protein_coding	A->AGG	kup
A2	N3_2	3931554	protein_coding	A->AG	kup
A1	Z18_1	3931554	protein_coding	A->AG	kup
A1	Z20_1	3931554	protein_coding	A->AG	kup
A2	N22_2	3942250	rRNA	C->CG	rrsC
B2	U4_2	3943887	rRNA	C->CG	rrlC
A2	N22_2	3946342	rRNA	A->AG	rrlC
A2	N10_2	3946342	rRNA	A->AG	rrlC
A1	Z18_1	3944108	rRNA	T->TG	rrlC
A1	Z6_1	3946342	rRNA	A->AG	rrlC
A1	Z17_1	3943887	rRNA	CG->C	rrlC
A2	N19_2	3946913	tRNA	A->AG	aspT
A2	N21_2	3953738	protein_coding	CG->C	ilvD
B2	U2_2	3957307	protein_coding	C->CG	ilvY
B1	Q24_1	3970026	protein_coding	C->CGG	wzzE
A2	N24_2	3969137	protein_coding	TG->T	wzzE
A1	Z14_1	3970026	protein_coding	C->CG	wzzE
A1	Z14_1	3970212	protein_coding	CT->C	wecB
B2	U24_2	3980951	protein_coding	T->TG	yifK
A2	N20_2	3980951	protein_coding	T->TG	yifK
B2	U5_2	3982676	tRNA	T->TC	leuT
B2	U18_2	3982676	tRNA	T->TC	leuT
B1	Q11_1	3982676	tRNA	TC->T	leuT
A2	N21_2	3982676	tRNA	T->TCC	leuT
A2	N18_2	3982676	tRNA	T->TC	leuT
A1	Z11_1	3982676	tRNA	T->TC	leuT
A2	N1_2	3995669	protein_coding	GT->G	yigA
A1	Z21_1	4034137	protein_coding	C->CT	trkH
A2	N1_2	4039241	rRNA	G->GTC	rrlA
A2	N17_2	4060837	protein_coding	TG->T	yihL
A2	N16_2	4060837	protein_coding	T->TG	yihL
A1	Z18_1	4060837	protein_coding	TG->T	yihL
A1	Z2_1	4060837	protein_coding	T->TG	yihL
A2	N11_2	4074912	protein_coding	GA->G	yihW
A2	N19_2	4090431	protein_coding	GC->G	frvX
B2	U24_2	4101309	protein_coding	TG->T	sodA
B1	Q16_1	4101721	protein_coding	C->CG	kdgT
A2	N24_2	4101721	protein_coding	C->CG	kdgT
A2	N16_2	4101721	protein_coding	CG->C	kdgT
A1	Z19_1	4101721	protein_coding	C->CG	kdgT
A1	Z1_1	4101721	protein_coding	C->CG	kdgT
A1	Z6_1	4103230	protein_coding	C->CA	yiiM
B2	U13_2	4115755	protein_coding	CT->C	glpK
A1	Z22_1	4121261	protein_coding	G->GT	hslU
A2	N22_2	4136597	protein_coding	T->TG	yijE
B1	Q7_1	4168922	rRNA	AGT->A	rrlB
A1	Z3_1	4192657	protein_coding	GA->G	thiS
B2	U22_2	4204230	protein_coding	TG->T	zraR
A2	N17_2	4209446	rRNA	G->GT	rrsE
A1	Z16_1	4210447	rRNA	T->TG	rrlE
A1	Z10_1	4210447	rRNA	T->TG	rrlE
B2	U13_2	4215490	protein_coding	GCAA->G	aceB
A2	N4_2	4216979	protein_coding	A->AG	aceB
A1	Z16_1	4219258	protein_coding	AT->A	aceK
B2	U6_2	4227161	protein_coding	TG->T	metH
A1	Z4_1	4231216	protein_coding	A->AG	rluF
B1	Q15_1	4293099	protein_coding	T->TG	nrfE
B1	Q13_1	4306251	protein_coding	GA->G	yjcS
A2	N23_2	4305974	protein_coding	A->AG	yjcS
B2	U8_2	4307756	protein_coding	G->GC	alsK
A2	N21_2	4309966	protein_coding	CT->C	alsA
A1	Z23_1	4309742	protein_coding	T->TC	alsA
A1	Z23_1	4329888	protein_coding	TG->T	yjcZ
B2	U22_2	4330668	protein_coding	T->TC	proP
C1	N18_1	4336272	protein_coding	CG->C	adiC
A1	Z16_1	4343814	protein_coding	G->GT	melB
A1	Z25_1	4346975	protein_coding	C->CT	fumB
B1	Q22_1	4351209	protein_coding	TG->T	dcuS
D2	D3_2	4351564	protein_coding	T->TAGC	dcuS
B1	Q3_1	4389321	protein_coding	G->GC	mscM
A2	N17_2	4389321	protein_coding	G->GC	mscM
B2	U8_2	4395068	protein_coding	TG->T	nnr
A1	Z7_1	4395073	protein_coding	GA->G	nnr
B2	U20_2	4432371	protein_coding	CG->C	ytfF
A1	Z6_1	4432596	protein_coding	GC->G	ytfF
D2	D3_2	4440507	protein_coding	T->TA	ytfL
A2	N7_2	4443379	protein_coding	G->GT	tamA
A2	N16_2	4444432	protein_coding	T->TA	tamB
A2	N11_2	4472418	protein_coding	CA->C	pyrL
A2	N13_2	4472418	protein_coding	C->CA	pyrL
B2	U19_2	4474269	protein_coding	A->AC	bdcR
B2	U13_2	4476705	protein_coding	AT->A	yjgL
B2	U19_2	4479964	protein_coding	CT->C	yjgN
B2	U3_2	4488572	protein_coding	T->TC	yjgR
B1	Q2_1	4488572	protein_coding	T->TCC	yjgR
A1	Z8_1	4488572	protein_coding	T->TC	yjgR
A1	Z1_1	4488572	protein_coding	T->TC	yjgR
B1	Q3_1	4493319	protein_coding	A->AT	idnO
A1	Z23_1	4493763	protein_coding	G->GC	idnD
B1	Q2_1	4504949	protein_coding	CT->C	yjhB
A2	N8_2	4506185	protein_coding	GA->G	yjhC
A2	N6_2	4506185	protein_coding	GA->G	yjhC
A2	N15_2	4516126	protein_coding	GC->G	fecA
A1	Z25_1	4517945	protein_coding	T->TC	fecI
A2	N20_2	4518777	protein_coding	TA->T	insA-7
B2	U1_2	4529103	protein_coding	CT->C	sgcC
B1	Q15_1	4529807	protein_coding	G->GC	sgcC
C2	I1_2	4542173	protein_coding	T->TGAC	fimE
C2	I9_2	4542173	protein_coding	T->TGAC	fimE
C2	I4_2	4542173	protein_coding	T->TGAC	fimE
C1	N15_1	4542173	protein_coding	T->TGAC	fimE
C1	N21_1	4542173	protein_coding	T->TGAC	fimE
B2	U21_2	4544587	protein_coding	GA->G	fimC
A1	Z19_1	4546266	protein_coding	GA->G	fimD
B1	Q10_1	4556760	protein_coding	G->GT	ytiD
B1	Q5_1	4556760	protein_coding	GT->G	ytiD
A2	N10_2	4556760	protein_coding	GT->G	ytiD
A2	N16_2	4558150	protein_coding	CG->C	hypT
A1	Z24_1	4562956	protein_coding	A->AT	yjiK
A1	Z8_1	4563772	protein_coding	C->CG	ytiA
B2	U16_2	4581375	protein_coding	C->CT	hsdS
B1	Q16_1	4580854	protein_coding	G->GC	hsdS
B1	Q13_1	4580854	protein_coding	G->GC	hsdS
B2	U2_2	4587672	protein_coding	C->CA	mrr
B2	U25_2	4591185	protein_coding	T->TC	btsT
A2	N21_2	4589819	protein_coding	GC->G	btsT
B2	U8_2	4595564	protein_coding	G->GA	lgoR
B2	U11_2	4604038	protein_coding	C->CA	yjjQ
B2	U23_2	4606086	tRNA	A->AG	leuV
B2	U25_2	4606086	tRNA	A->AG	leuV
B2	U20_2	4606086	tRNA	AG->A	leuV
B2	U24_2	4606086	tRNA	A->AG	leuV
B2	U21_2	4606086	tRNA	A->AG	leuV
B2	U13_2	4606086	tRNA	AG->A	leuV
B1	Q7_1	4606086	tRNA	A->AG	leuV
B1	Q16_1	4606086	tRNA	AG->A	leuV
B1	Q1_1	4606086	tRNA	AG->A	leuV
A2	N20_2	4606086	tRNA	A->AGGGG	leuV
B2	U4_2	4606207	tRNA	A->AG	leuP
B1	Q22_1	4606207	tRNA	A->AG	leuP
B1	Q24_1	4606207	tRNA	A->AG	leuP
B1	Q21_1	4606207	tRNA	A->AGG	leuP
B1	Q6_1	4606207	tRNA	AG->A	leuP
B1	Q15_1	4606207	tRNA	A->AG	leuP
B1	Q1_1	4606207	tRNA	A->AG	leuP
A2	N22_2	4606222	tRNA	A->AC	leuP
A2	N3_2	4606207	tRNA	A->AGG	leuP
A1	Z18_1	4606207	tRNA	AG->A	leuP
A1	Z22_1	4606207	tRNA	A->AG	leuP
A1	Z19_1	4606207	tRNA	A->AG	leuP
A1	Z17_1	4606207	tRNA	A->AG	leuP
A1	Z24_1	4606207	tRNA	A->AG	leuP
B1	Q12_1	4606322	tRNA	AG->A	leuQ
A2	N1_2	4606322	tRNA	A->AG	leuQ
A2	N8_2	4606322	tRNA	A->AG	leuQ
A2	N23_2	4606322	tRNA	A->AG	leuQ
A2	N13_2	4606322	tRNA	AG->A	leuQ
A2	N6_2	4606322	tRNA	A->AG	leuQ
A1	Z10_1	4606322	tRNA	A->AGG	leuQ
B2	U16_2	4623145	protein_coding	CT->C	lplA
A2	N8_2	4630451	protein_coding	G->GT	ettA
A2	N6_2	4630451	protein_coding	G->GT	ettA
D2	D3_2	4634688	protein_coding	T->TC	rob
A1	Z1_1	4637734	protein_coding	GA->G	creC
A1	Z5_1	4637734	protein_coding	GA->G	creC
B2	U21_2	4641430	protein_coding	GA->G	yjtD
B2	U16_2	113337	intergenic	T->TA	-
B2	U16_2	232563	intergenic	CG->C	-
B2	U16_2	1212080	intergenic	A->ACC	-
B2	U16_2	1212080	intergenic	A->ACCC	-
B2	U16_2	1292413	intergenic	GT->G	-
B2	U16_2	3092905	intergenic	CT->C	-
B2	U16_2	4609329	intergenic	T->TC	-
B2	U1_2	310051	intergenic	A->AG	-
B2	U1_2	607464	intergenic	C->CT	-
B2	U1_2	1067876	intergenic	GT->G	-
B2	U1_2	1449057	intergenic	GT->G	-
B2	U1_2	1596767	intergenic	TC->T	-
B2	U1_2	1597306	intergenic	A->AC	-
B2	U1_2	2765787	intergenic	G->GC	-
B2	U1_2	2769642	intergenic	G->GC	-
B2	U1_2	2818851	intergenic	C->CA	-
B2	U1_2	4009128	intergenic	TA->T	-
B2	U1_2	4492577	intergenic	A->AG	-
B2	U22_2	1426022	intergenic	GA->G	-
B2	U22_2	2288554	intergenic	GC->G	-
B2	U22_2	2765787	intergenic	GC->G	-
B2	U22_2	3639871	intergenic	GT->G	-
B2	U22_2	3931176	intergenic	AG->A	-
B2	U22_2	4209753	intergenic	TC->T	-
B2	U22_2	4410044	intergenic	GT->G	-
B2	U8_2	1806103	intergenic	CA->C	-
B2	U8_2	1972735	intergenic	A->AG	-
B2	U8_2	4424449	intergenic	C->CA	-
B2	U5_2	310051	intergenic	A->AGG	-
B2	U5_2	1269420	intergenic	GC->G	-
B2	U5_2	1269955	intergenic	GC->G	-
B2	U5_2	1351189	intergenic	AG->A	-
B2	U5_2	1821859	intergenic	C->CA	-
B2	U5_2	3808409	intergenic	C->CA	-
B2	U5_2	4510357	intergenic	T->TC	-
B2	U11_2	354910	intergenic	A->AG	-
B2	U11_2	1097523	intergenic	GA->G	-
B2	U11_2	2288554	intergenic	G->GC	-
B2	U11_2	2765787	intergenic	G->GC	-
B2	U11_2	2824472	intergenic	GC->G	-
B2	U11_2	3654602	intergenic	CTAT->C	-
B2	U6_2	12008	intergenic	T->TC	-
B2	U6_2	780841	intergenic	C->CT	-
B2	U6_2	1594248	intergenic	TC->T	-
B2	U6_2	1655238	intergenic	C->CA	-
B2	U6_2	4209753	intergenic	TC->T	-
B2	U6_2	4410044	intergenic	GT->G	-
B2	U15_2	503373	intergenic	C->CA	-
B2	U15_2	1370035	intergenic	GT->G	-
B2	U15_2	3098512	intergenic	C->CG	-
B2	U23_2	1121223	intergenic	C->CA	-
B2	U23_2	2868765	intergenic	GA->G	-
B2	U23_2	3128237	intergenic	GA->G	-
B2	U23_2	4269060	intergenic	AG->A	-
B2	U18_2	380012	intergenic	A->AG	-
B2	U18_2	380012	intergenic	A->AGG	-
B2	U18_2	1905642	intergenic	TG->T	-
B2	U18_2	3964356	intergenic	AT->A	-
B2	U18_2	4410044	intergenic	GT->G	-
B2	U25_2	705963	intergenic	CT->C	-
B2	U25_2	1351189	intergenic	AG->A	-
B2	U25_2	1370035	intergenic	GT->G	-
B2	U25_2	2765787	intergenic	G->GC	-
B2	U25_2	3385845	intergenic	CT->C	-
B2	U10_2	107544	intergenic	GT->G	-
B2	U10_2	932332	intergenic	GA->G	-
B2	U10_2	1370035	intergenic	GT->G	-
B2	U10_2	1862523	intergenic	CT->C	-
B2	U10_2	2405150	intergenic	TA->T	-
B2	U10_2	2521353	intergenic	CT->C	-
B2	U10_2	2754776	intergenic	TA->T	-
B2	U10_2	2877658	intergenic	C->CG	-
B2	U10_2	3654602	intergenic	CTAT->C	-
B2	U10_2	3905630	intergenic	CA->C	-
B2	U20_2	985862	intergenic	GT->G	-
B2	U20_2	1170488	intergenic	TG->T	-
B2	U20_2	1594577	intergenic	G->GT	-
B2	U20_2	1888015	intergenic	C->CA	-
B2	U20_2	2033559	intergenic	GA->G	-
B2	U20_2	2087280	intergenic	T->TG	-
B2	U20_2	2185868	intergenic	T->TG	-
B2	U20_2	2197467	intergenic	CA->C	-
B2	U20_2	2808537	intergenic	ACGC->A	-
B2	U20_2	4609329	intergenic	T->TC	-
B2	U24_2	1212080	intergenic	AC->A	-
B2	U24_2	1594248	intergenic	T->TCC	-
B2	U24_2	1597306	intergenic	A->ACC	-
B2	U7_2	2462878	intergenic	ACT->A	-
B2	U7_2	2462879	intergenic	CT->*	-
B2	U7_2	2462879	intergenic	CT->C	-
B2	U7_2	2767438	intergenic	A->AC	-
B2	U7_2	2887321	intergenic	C->CT	-
B2	U7_2	2900297	intergenic	CA->C	-
B2	U7_2	2990944	intergenic	G->GA	-
B2	U7_2	2994453	intergenic	C->CT	-
B2	U7_2	4609329	intergenic	T->TC	-
B2	U4_2	705963	intergenic	CT->C	-
B2	U4_2	1351189	intergenic	A->AG	-
B2	U4_2	1787221	intergenic	AT->A	-
B2	U4_2	2765787	intergenic	G->GC	-
B2	U4_2	3060764	intergenic	A->AT	-
B2	U4_2	3152115	intergenic	T->TA	-
B2	U21_2	273	intergenic	GA->G	-
B2	U21_2	497848	intergenic	G->GC	-
B2	U21_2	1555700	intergenic	T->TG	-
B2	U21_2	1757697	intergenic	AT->A	-
B2	U21_2	2332960	intergenic	AT->A	-
B2	U21_2	3651118	intergenic	AC->A	-
B2	U21_2	3666136	intergenic	GT->G	-
B2	U21_2	3922544	intergenic	G->GC	-
B2	U21_2	4209753	intergenic	TC->T	-
B2	U21_2	4410044	intergenic	GT->G	-
B2	U14_2	107544	intergenic	G->GT	-
B2	U14_2	1594248	intergenic	TC->T	-
B2	U14_2	1818543	intergenic	GC->G	-
B2	U14_2	2288554	intergenic	G->GC	-
B2	U14_2	2364356	intergenic	GA->G	-
B2	U2_2	632010	intergenic	A->AG	-
B2	U2_2	964201	intergenic	GT->G	-
B2	U2_2	1020244	intergenic	G->GA	-
B2	U2_2	1289225	intergenic	A->AG	-
B2	U2_2	1426022	intergenic	GA->G	-
B2	U2_2	1597306	intergenic	A->AC	-
B2	U2_2	1868945	intergenic	C->CG	-
B2	U2_2	2087280	intergenic	TG->T	-
B2	U2_2	2695578	intergenic	A->AG	-
B2	U2_2	3784455	intergenic	G->GT	-
B2	U17_2	1097392	intergenic	A->AG	-
B2	U17_2	2462880	intergenic	T->TCC	-
B2	U17_2	4352492	intergenic	CA->C	-
B2	U19_2	301	intergenic	CT->C	-
B2	U19_2	310051	intergenic	A->AG	-
B2	U19_2	480757	intergenic	G->GA	-
B2	U19_2	507139	intergenic	C->CA	-
B2	U19_2	880695	intergenic	AT->A	-
B2	U19_2	915190	intergenic	CG->C	-
B2	U19_2	2477800	intergenic	G->GT	-
B2	U19_2	3236513	intergenic	T->TC	-
B2	U9_2	458733	intergenic	A->AG	-
B2	U9_2	1940266	intergenic	T->TA	-
B2	U9_2	3815800	intergenic	C->CA	-
B2	U9_2	3931176	intergenic	A->AG	-
B2	U9_2	3960646	intergenic	T->TC	-
B2	U13_2	107544	intergenic	G->GT	-
B2	U13_2	2087280	intergenic	TG->T	-
B2	U13_2	2695758	intergenic	G->GT	-
B2	U3_2	1419714	intergenic	T->TGG	-
B2	U3_2	3238555	intergenic	GT->G	-
B2	U3_2	3580921	intergenic	CA->C	-
B2	U3_2	4009128	intergenic	TA->T	-
B2	U12_2	321564	intergenic	GA->G	-
B2	U12_2	1843808	intergenic	GC->G	-
B2	U12_2	1972735	intergenic	A->AG	-
B2	U12_2	2453838	intergenic	T->TC	-
B2	U12_2	2477655	intergenic	TA->T	-
B2	U12_2	2767500	intergenic	T->TC	-
B2	U12_2	2964312	intergenic	T->TA	-
B2	U12_2	3328809	intergenic	C->CA	-
B1	Q3_1	533856	intergenic	GT->G	-
B1	Q3_1	1597306	intergenic	A->AC	-
B1	Q3_1	1879354	intergenic	GT->G	-
B1	Q3_1	3309000	intergenic	G->GC	-
B1	Q3_1	3423853	intergenic	C->CA	-
B1	Q3_1	3836528	intergenic	G->GCC	-
B1	Q3_1	3893765	intergenic	TA->T	-
B1	Q14_1	310051	intergenic	A->AG	-
B1	Q14_1	528166	intergenic	A->AG	-
B1	Q14_1	1714317	intergenic	CT->C	-
B1	Q14_1	1825031	intergenic	C->CT	-
B1	Q14_1	2991189	intergenic	TA->T	-
B1	Q14_1	3651657	intergenic	GA->G	-
B1	Q23_1_692	2991189	intergenic	TA->T	-
B1	Q9_1	380012	intergenic	A->AG	-
B1	Q9_1	391697	intergenic	T->TG	-
B1	Q9_1	1757697	intergenic	AT->A	-
B1	Q9_1	2765787	intergenic	GC->G	-
B1	Q9_1	2783274	intergenic	G->GT	-
B1	Q7_1	1263627	intergenic	AG->A	-
B1	Q7_1	2229177	intergenic	A->AG	-
B1	Q7_1	2455750	intergenic	C->CA	-
B1	Q7_1	2462880	intergenic	T->TC	-
B1	Q16_1	233975	intergenic	TA->T	-
B1	Q16_1	257906	intergenic	T->TA	-
B1	Q16_1	310051	intergenic	A->AG	-
B1	Q16_1	1212080	intergenic	A->AC	-
B1	Q16_1	1351189	intergenic	AG->A	-
B1	Q16_1	2765787	intergenic	G->GC	-
B1	Q16_1	2900297	intergenic	CA->C	-
B1	Q16_1	3006042	intergenic	TA->T	-
B1	Q16_1	3650673	intergenic	T->TC	-
B1	Q16_1	3808409	intergenic	CA->C	-
B1	Q16_1	3815800	intergenic	CA->C	-
B1	Q16_1	4492577	intergenic	A->AG	-
B1	Q8_1	632010	intergenic	A->AG	-
B1	Q8_1	878060	intergenic	GA->G	-
B1	Q8_1	1664474	intergenic	CG->C	-
B1	Q8_1	1932066	intergenic	C->CA	-
B1	Q8_1	2685817	intergenic	C->CA	-
B1	Q8_1	4366787	intergenic	G->GT	-
B1	Q8_1	4492577	intergenic	A->AG	-
B1	Q17_1	1370035	intergenic	GT->G	-
B1	Q17_1	3327006	intergenic	CT->C	-
B1	Q17_1	3836528	intergenic	G->GCC	-
B1	Q4_1	1097030	intergenic	A->AG	-
B1	Q4_1	1212080	intergenic	A->AC	-
B1	Q4_1	1469227	intergenic	A->AG	-
B1	Q4_1	2462880	intergenic	TC->T	-
B1	Q4_1	2767500	intergenic	T->TC	-
B1	Q4_1	2788534	intergenic	T->TC	-
B1	Q4_1	2877939	intergenic	G->GC	-
B1	Q18_1	705963	intergenic	CT->C	-
B1	Q18_1	4257105	intergenic	A->AG	-
B1	Q18_1	4390417	intergenic	G->GA	-
B1	Q12_1	49800	intergenic	AT->A	-
B1	Q12_1	915220	intergenic	G->GC	-
B1	Q12_1	1714317	intergenic	CT->C	-
B1	Q12_1	2462880	intergenic	TCC->T	-
B1	Q12_1	2765787	intergenic	G->GC	-
B1	Q12_1	2900297	intergenic	C->CA	-
B1	Q22_1	218827	intergenic	CA->C	-
B1	Q22_1	345267	intergenic	C->CT	-
B1	Q22_1	528166	intergenic	A->AG	-
B1	Q22_1	543191	intergenic	CA->C	-
B1	Q22_1	1607339	intergenic	TA->T	-
B1	Q22_1	2229177	intergenic	A->AG	-
B1	Q22_1	2550607	intergenic	GT->G	-
B1	Q22_1	3672348	intergenic	GA->G	-
B1	Q24_1	301	intergenic	CT->C	-
B1	Q24_1	480032	intergenic	G->GA	-
B1	Q24_1	2185868	intergenic	T->TG	-
B1	Q24_1	2877939	intergenic	G->GCC	-
B1	Q24_1	3915248	intergenic	GA->G	-
B1	Q13_1	528006	intergenic	TG->T	-
B1	Q13_1	529047	intergenic	CT->C	-
B1	Q13_1	697136	intergenic	CT->C	-
B1	Q13_1	1351189	intergenic	AG->A	-
B1	Q13_1	1370035	intergenic	GT->G	-
B1	Q13_1	1818543	intergenic	G->GC	-
B1	Q13_1	2767500	intergenic	T->TC	-
B1	Q13_1	4033135	intergenic	A->AGGT	-
B1	Q13_1	4060271	intergenic	GT->G	-
B1	Q21_1	2765787	intergenic	GC->G	-
B1	Q21_1	2947335	intergenic	TA->T	-
B1	Q21_1	2988347	intergenic	C->CA	-
B1	Q23_1_263	107544	intergenic	G->GT	-
B1	Q23_1_263	379942	intergenic	A->AC	-
B1	Q23_1_263	1168187	intergenic	C->CT	-
B1	Q23_1_263	1258743	intergenic	G->GA	-
B1	Q23_1_263	2288554	intergenic	GC->G	-
B1	Q23_1_263	4200170	intergenic	TG->T	-
B1	Q6_1	523206	intergenic	AT->A	-
B1	Q6_1	813313	intergenic	T->TA	-
B1	Q6_1	2114373	intergenic	A->AT	-
B1	Q6_1	3128137	intergenic	A->AT	-
B1	Q6_1	3385845	intergenic	CT->C	-
B1	Q6_1	3423853	intergenic	C->CA	-
B1	Q25_1	107544	intergenic	G->GT	-
B1	Q25_1	379942	intergenic	A->AC	-
B1	Q25_1	1168187	intergenic	C->CT	-
B1	Q25_1	1258743	intergenic	G->GA	-
B1	Q25_1	2288554	intergenic	GC->G	-
B1	Q25_1	4200170	intergenic	TG->T	-
B1	Q15_1	391697	intergenic	TG->T	-
B1	Q15_1	1081723	intergenic	CT->C	-
B1	Q15_1	1212080	intergenic	A->AC	-
B1	Q15_1	1384080	intergenic	A->AT	-
B1	Q15_1	1594248	intergenic	TC->T	-
B1	Q15_1	2767438	intergenic	A->AC	-
B1	Q15_1	4338109	intergenic	CA->C	-
B1	Q1_1	503373	intergenic	CA->C	-
B1	Q1_1	529047	intergenic	CT->C	-
B1	Q1_1	1212080	intergenic	AC->A	-
B1	Q1_1	2269927	intergenic	AT->A	-
B1	Q1_1	2695578	intergenic	A->AG	-
B1	Q1_1	3781026	intergenic	G->GC	-
B1	Q2_1	257906	intergenic	T->TA	-
B1	Q2_1	1270490	intergenic	G->GC	-
B1	Q2_1	2087280	intergenic	T->TG	-
B1	Q2_1	2288989	intergenic	A->AT	-
B1	Q2_1	2599853	intergenic	GT->G	-
B1	Q2_1	2765787	intergenic	GC->G	-
B1	Q2_1	2900297	intergenic	CA->C	-
B1	Q19_1	321557	intergenic	T->TG	-
B1	Q19_1	1818543	intergenic	GC->G	-
B1	Q19_1	2288554	intergenic	G->GC	-
B1	Q19_1	2462880	intergenic	TC->T	-
B1	Q19_1	3639871	intergenic	GT->G	-
B1	Q19_1	3757956	intergenic	CT->C	-
B1	Q19_1	4122360	intergenic	T->TG	-
B1	Q10_1	301	intergenic	CT->C	-
B1	Q10_1	2726010	intergenic	AT->A	-
B1	Q10_1	2900297	intergenic	CA->C	-
B1	Q10_1	3184476	intergenic	A->AG	-
B1	Q5_1	503373	intergenic	CA->C	-
B1	Q5_1	632010	intergenic	A->AG	-
B1	Q5_1	1904780	intergenic	GT->G	-
B1	Q5_1	2462880	intergenic	TC->T	-
B1	Q5_1	2765787	intergenic	GC->G	-
B1	Q11_1	380012	intergenic	A->AG	-
B1	Q11_1	735130	intergenic	A->AG	-
B1	Q11_1	1370035	intergenic	GT->G	-
B1	Q11_1	1714317	intergenic	CT->C	-
B1	Q11_1	2462880	intergenic	T->TC	-
B1	Q11_1	2765787	intergenic	G->GC	-
B1	Q11_1	2926197	intergenic	AT->A	-
A2	N1_2	456489	intergenic	C->CT	-
A2	N1_2	705963	intergenic	CT->C	-
A2	N1_2	781144	intergenic	CT->C	-
A2	N1_2	4027233	intergenic	TA->T	-
A2	N1_2	4060271	intergenic	GT->G	-
A2	N24_2	781656	intergenic	TA->T	-
A2	N24_2	1594124	intergenic	G->GC	-
A2	N24_2	2765787	intergenic	GC->G	-
A2	N24_2	3639871	intergenic	GT->G	-
A2	N24_2	4410044	intergenic	GT->G	-
A2	N8_2	1434850	intergenic	C->CA	-
A2	N8_2	1533872	intergenic	G->GT	-
A2	N8_2	1818543	intergenic	G->GC	-
A2	N8_2	3367768	intergenic	A->AC	-
A2	N8_2	3915259	intergenic	A->AT	-
A2	N8_2	3953417	intergenic	C->CA	-
A2	N17_2	12053	intergenic	CAGTG->C	-
A2	N17_2	456489	intergenic	CT->C	-
A2	N17_2	1351189	intergenic	AG->A	-
A2	N17_2	2765787	intergenic	G->GC	-
A2	N17_2	2900318	intergenic	T->TC	-
A2	N9_2	228687	intergenic	AT->A	-
A2	N9_2	850176	intergenic	GA->G	-
A2	N9_2	1594247	intergenic	T->TCC	-
A2	N9_2	1714317	intergenic	CT->C	-
A2	N9_2	2087280	intergenic	T->TGG	-
A2	N9_2	2695578	intergenic	AG->A	-
A2	N9_2	3815800	intergenic	CA->C	-
A2	N4_2	228687	intergenic	AT->A	-
A2	N4_2	529047	intergenic	CT->C	-
A2	N4_2	816752	intergenic	TA->T	-
A2	N4_2	1097030	intergenic	A->AG	-
A2	N4_2	1351189	intergenic	AG->A	-
A2	N4_2	3650673	intergenic	T->TC	-
A2	N4_2	4105741	intergenic	A->AC	-
A2	N4_2	4503515	intergenic	A->AGTTC	-
A2	N20_2	216139	intergenic	A->AC	-
A2	N20_2	2332235	intergenic	CG->C	-
A2	N20_2	2462880	intergenic	TC->T	-
A2	N20_2	3112277	intergenic	GC->G	-
A2	N11_2	380012	intergenic	AGGG->A	-
A2	N11_2	1594245	intergenic	AT->A	-
A2	N11_2	1904780	intergenic	GT->G	-
A2	N11_2	2575996	intergenic	CT->C	-
A2	N11_2	3552553	intergenic	C->CG	-
A2	N11_2	4189613	intergenic	GT->G	-
A2	N21_2	1223977	intergenic	CA->C	-
A2	N21_2	1803529	intergenic	GA->G	-
A2	N21_2	2514254	intergenic	TA->T	-
A2	N21_2	2765787	intergenic	GC->G	-
A2	N21_2	3633595	intergenic	T->TA	-
A2	N21_2	3650673	intergenic	T->TC	-
A2	N16_2	34111	intergenic	G->GT	-
A2	N16_2	310051	intergenic	A->AG	-
A2	N16_2	1096953	intergenic	C->CG	-
A2	N16_2	1311818	intergenic	CA->C	-
A2	N16_2	1893239	intergenic	A->AC	-
A2	N16_2	2496639	intergenic	G->GT	-
A2	N16_2	3322709	intergenic	C->CT	-
A2	N25_2	311472	intergenic	GT->G	-
A2	N25_2	1351189	intergenic	AG->A	-
A2	N25_2	1474059	intergenic	G->GT	-
A2	N25_2	1594124	intergenic	GC->G	-
A2	N25_2	1594245	intergenic	AT->A	-
A2	N25_2	4040448	intergenic	AT->A	-
A2	N12_2	257910	intergenic	T->TGC	-
A2	N12_2	332168	intergenic	G->GCC	-
A2	N12_2	1594245	intergenic	AT->A	-
A2	N12_2	3499703	intergenic	GC->G	-
A2	N12_2	4597066	intergenic	GT->G	-
A2	N22_2	729388	intergenic	G->GT	-
A2	N22_2	915217	intergenic	G->GC	-
A2	N22_2	1419633	intergenic	GT->G	-
A2	N22_2	1594247	intergenic	T->TCC	-
A2	N22_2	4410044	intergenic	GT->G	-
A2	N22_2	4492577	intergenic	AG->A	-
A2	N19_2	34111	intergenic	GT->G	-
A2	N19_2	257906	intergenic	T->TA	-
A2	N19_2	311472	intergenic	GT->G	-
A2	N10_2	257906	intergenic	T->TA	-
A2	N10_2	1097030	intergenic	A->AG	-
A2	N10_2	1097392	intergenic	AG->A	-
A2	N10_2	1103209	intergenic	CT->C	-
A2	N10_2	3107007	intergenic	GT->G	-
A2	N10_2	3239636	intergenic	AT->A	-
A2	N10_2	4270162	intergenic	G->GT	-
A2	N10_2	4410044	intergenic	GT->G	-
A2	N23_2	1134613	intergenic	T->TG	-
A2	N23_2	1419714	intergenic	TG->T	-
A2	N7_2	63418	intergenic	CT->C	-
A2	N7_2	380012	intergenic	AGGG->A	-
A2	N7_2	1004680	intergenic	G->GT	-
A2	N7_2	1594245	intergenic	AT->A	-
A2	N7_2	3107007	intergenic	GT->G	-
A2	N7_2	3378847	intergenic	CT->C	-
A2	N7_2	3931176	intergenic	A->AG	-
A2	N13_2	1121492	intergenic	GC->G	-
A2	N13_2	2462880	intergenic	TC->T	-
A2	N13_2	2767438	intergenic	AC->A	-
A2	N3_2	257910	intergenic	T->TGC	-
A2	N3_2	1080910	intergenic	A->AG	-
A2	N3_2	1097030	intergenic	A->AG	-
A2	N3_2	2033986	intergenic	CT->C	-
A2	N3_2	2765787	intergenic	G->GC	-
A2	N3_2	3991027	intergenic	T->TA	-
A2	N3_2	4439458	intergenic	T->TA	-
A2	N15_2	1594124	intergenic	G->GC	-
A2	N15_2	2765787	intergenic	GC->G	-
A2	N15_2	3950242	intergenic	CA->C	-
A2	N15_2	4060271	intergenic	GT->G	-
A2	N5_2	310051	intergenic	A->AG	-
A2	N5_2	632010	intergenic	AG->A	-
A2	N5_2	1221490	intergenic	A->AG	-
A2	N5_2	2044838	intergenic	GA->G	-
A2	N5_2	3785130	intergenic	GA->G	-
A2	N5_2	4040459	intergenic	A->AT	-
A2	N5_2	4171579	intergenic	A->AT	-
A2	N5_2	4212971	intergenic	AT->A	-
A2	N6_2	1434850	intergenic	C->CA	-
A2	N6_2	1533872	intergenic	G->GT	-
A2	N6_2	1818543	intergenic	G->GC	-
A2	N6_2	3367768	intergenic	A->AC	-
A2	N6_2	3915259	intergenic	A->AT	-
A2	N6_2	3953417	intergenic	C->CA	-
A2	N18_2	380012	intergenic	A->AG	-
A2	N18_2	2011870	intergenic	AT->A	-
A2	N18_2	2726254	intergenic	C->CA	-
A2	N18_2	4060271	intergenic	GT->G	-
A2	N18_2	4171569	intergenic	A->AT	-
A1	Z18_1	705963	intergenic	CT->C	-
A1	Z18_1	1370035	intergenic	GT->G	-
A1	Z18_1	2185868	intergenic	T->TG	-
A1	Z18_1	3699916	intergenic	T->TC	-
A1	Z21_1	310051	intergenic	A->AG	-
A1	Z21_1	705963	intergenic	CT->C	-
A1	Z21_1	2754776	intergenic	TA->T	-
A1	Z21_1	2877939	intergenic	G->GC	-
A1	Z16_1	321557	intergenic	T->TG	-
A1	Z16_1	1469227	intergenic	AG->A	-
A1	Z16_1	3931176	intergenic	AG->A	-
A1	Z7_1	528166	intergenic	A->AG	-
A1	Z7_1	1622816	intergenic	G->GA	-
A1	Z7_1	2062364	intergenic	C->CT	-
A1	Z7_1	2462880	intergenic	TC->T	-
A1	Z7_1	2765787	intergenic	GC->G	-
A1	Z7_1	2900297	intergenic	C->CA	-
A1	Z7_1	3650673	intergenic	T->TC	-
A1	Z7_1	4609329	intergenic	T->TCC	-
A1	Z6_1	311472	intergenic	G->GT	-
A1	Z6_1	1988100	intergenic	G->GC	-
A1	Z6_1	2601054	intergenic	A->AT	-
A1	Z6_1	2767438	intergenic	A->AC	-
A1	Z6_1	3423853	intergenic	C->CA	-
A1	Z6_1	3699916	intergenic	T->TC	-
A1	Z25_1	820626	intergenic	A->AT	-
A1	Z25_1	1874330	intergenic	A->AT	-
A1	Z25_1	2229198	intergenic	G->GC	-
A1	Z25_1	4475377	intergenic	A->AT	-
A1	Z22_1	632010	intergenic	A->AG	-
A1	Z22_1	932332	intergenic	G->GA	-
A1	Z22_1	1995643	intergenic	CA->C	-
A1	Z22_1	3244858	intergenic	T->TA	-
A1	Z22_1	4200170	intergenic	T->TG	-
A1	Z22_1	4575207	intergenic	A->AG	-
A1	Z3_1	380012	intergenic	A->AG	-
A1	Z3_1	4261426	intergenic	A->AT	-
A1	Z10_1	107544	intergenic	GT->G	-
A1	Z10_1	257910	intergenic	T->TGC	-
A1	Z10_1	380012	intergenic	A->AG	-
A1	Z10_1	458733	intergenic	A->AG	-
A1	Z10_1	1097786	intergenic	C->CT	-
A1	Z10_1	1121223	intergenic	C->CA	-
A1	Z10_1	1212080	intergenic	A->AC	-
A1	Z10_1	1594124	intergenic	G->GC	-
A1	Z10_1	1804154	intergenic	G->GC	-
A1	Z10_1	2304977	intergenic	AC->A	-
A1	Z10_1	2405619	intergenic	T->TA	-
A1	Z10_1	2462880	intergenic	T->TCCC	-
A1	Z10_1	2462880	intergenic	T->TCCCC	-
A1	Z10_1	2996007	intergenic	AT->A	-
A1	Z10_1	4112779	intergenic	AT->A	-
A1	Z19_1	697136	intergenic	CT->C	-
A1	Z19_1	954806	intergenic	TA->T	-
A1	Z19_1	1597306	intergenic	A->AC	-
A1	Z19_1	2462880	intergenic	T->TC	-
A1	Z19_1	2462880	intergenic	T->TCC	-
A1	Z19_1	2737707	intergenic	C->CG	-
A1	Z19_1	2765787	intergenic	GC->G	-
A1	Z19_1	3580921	intergenic	CA->C	-
A1	Z19_1	3931176	intergenic	A->AG	-
A1	Z19_1	4200170	intergenic	T->TG	-
A1	Z13_1	1269420	intergenic	GC->G	-
A1	Z13_1	1370035	intergenic	GT->G	-
A1	Z13_1	2286865	intergenic	GC->G	-
A1	Z13_1	2462880	intergenic	TC->T	-
A1	Z13_1	2767500	intergenic	T->TC	-
A1	Z13_1	2976303	intergenic	C->CA	-
A1	Z13_1	3385845	intergenic	C->CT	-
A1	Z13_1	3574883	intergenic	GT->G	-
A1	Z8_1	1868945	intergenic	C->CG	-
A1	Z8_1	2462880	intergenic	TC->T	-
A1	Z8_1	2483469	intergenic	C->CA	-
A1	Z8_1	2767438	intergenic	A->AC	-
A1	Z8_1	3708376	intergenic	G->GC	-
A1	Z8_1	4472723	intergenic	C->CT	-
A1	Z8_1	4609329	intergenic	T->TC	-
A1	Z12_1	229036	intergenic	GT->G	-
A1	Z12_1	528166	intergenic	A->AG	-
A1	Z12_1	1594124	intergenic	G->GC	-
A1	Z12_1	2471559	intergenic	G->GA	-
A1	Z12_1	2765787	intergenic	GC->G	-
A1	Z15_1	391697	intergenic	T->TG	-
A1	Z15_1	503373	intergenic	C->CA	-
A1	Z15_1	1212080	intergenic	A->AC	-
A1	Z15_1	1597306	intergenic	A->ACC	-
A1	Z15_1	1844919	intergenic	C->CA	-
A1	Z15_1	1879354	intergenic	G->GT	-
A1	Z15_1	2185868	intergenic	T->TG	-
A1	Z15_1	2824472	intergenic	G->GC	-
A1	Z15_1	3429194	intergenic	G->GC	-
A1	Z15_1	3931176	intergenic	AG->A	-
A1	Z17_1	301	intergenic	C->CT	-
A1	Z17_1	458733	intergenic	A->AG	-
A1	Z17_1	497848	intergenic	G->GC	-
A1	Z17_1	3639871	intergenic	GT->G	-
A1	Z14_1	310051	intergenic	A->AG	-
A1	Z14_1	310051	intergenic	A->AGG	-
A1	Z14_1	1714317	intergenic	CT->C	-
A1	Z14_1	2165567	intergenic	G->GCC	-
A1	Z14_1	2719204	intergenic	G->GT	-
A1	Z14_1	2877939	intergenic	GC->G	-
A1	Z14_1	2985754	intergenic	A->AG	-
A1	Z14_1	3581063	intergenic	C->CA	-
A1	Z1_1	34111	intergenic	GT->G	-
A1	Z1_1	257910	intergenic	T->TGC	-
A1	Z1_1	632010	intergenic	A->AGG	-
A1	Z1_1	1018968	intergenic	CA->C	-
A1	Z1_1	1239989	intergenic	CA->C	-
A1	Z1_1	1594247	intergenic	T->TCC	-
A1	Z1_1	1594247	intergenic	T->TCCC	-
A1	Z1_1	2453838	intergenic	TC->T	-
A1	Z1_1	3685625	intergenic	T->TC	-
A1	Z20_1	34111	intergenic	GT->G	-
A1	Z20_1	1103490	intergenic	T->TA	-
A1	Z20_1	2103187	intergenic	ATAT->A	-
A1	Z20_1	2462880	intergenic	TC->T	-
A1	Z20_1	2767438	intergenic	AC->A	-
A1	Z23_1	1212080	intergenic	AC->A	-
A1	Z23_1	1419714	intergenic	T->TGG	-
A1	Z23_1	1594124	intergenic	GC->G	-
A1	Z23_1	1757337	intergenic	C->CA	-
A1	Z23_1	2057669	intergenic	A->AC	-
A1	Z23_1	2462880	intergenic	T->TC	-
A1	Z23_1	2767500	intergenic	T->TC	-
A1	Z23_1	3915442	intergenic	AG->A	-
A1	Z23_1	4338109	intergenic	C->CA	-
A1	Z5_1	20763	intergenic	TA->T	-
A1	Z5_1	1714317	intergenic	CT->C	-
A1	Z5_1	3367768	intergenic	A->AC	-
A1	Z5_1	3604305	intergenic	T->TA	-
A1	Z5_1	4560694	intergenic	G->GT	-
A1	Z11_1	380012	intergenic	AGG->AG	-
A1	Z11_1	1594124	intergenic	G->GC	-
A1	Z11_1	1714317	intergenic	CT->C	-
A1	Z11_1	2765787	intergenic	G->GC	-
A1	Z4_1	257910	intergenic	T->TGC	-
A1	Z4_1	2769642	intergenic	G->GC	-
A1	Z4_1	3650673	intergenic	TC->T	-
A1	Z2_1	34111	intergenic	GT->G	-
A1	Z2_1	1258514	intergenic	G->GT	-
A1	Z2_1	1370035	intergenic	G->GT	-
A1	Z2_1	2818851	intergenic	C->CA	-
A1	Z2_1	3239712	intergenic	CT->C	-
A1	Z2_1	3608696	intergenic	TG->T	-
A1	Z2_1	3650673	intergenic	TC->T	-
A1	Z2_1	4410044	intergenic	GTT->G	-
A1	Z24_1	34111	intergenic	GT->G	-
A1	Z24_1	321564	intergenic	GA->G	-
A1	Z24_1	1370035	intergenic	GT->G	-
A1	Z24_1	1594124	intergenic	G->GC	-
A1	Z24_1	1890543	intergenic	C->CT	-
A1	Z24_1	2462880	intergenic	T->TC	-
A1	Z24_1	2483469	intergenic	C->CA	-
A1	Z24_1	2575996	intergenic	CT->C	-
A1	Z24_1	2824472	intergenic	GC->G	-
C2	I16_2	257910	intergenic	T->TGC	-
C2	I20_2	257910	intergenic	T->TGC	-
C2	I21_2	2229177	intergenic	A->AG	-
C2	I21_2	2518011	intergenic	AC->A	-
C2	I24_2	3905630	intergenic	CA->C	-
C2	I8_2	2947729	intergenic	TA->T	-
C2	I17_2	2229177	intergenic	A->AG	-
C2	I12_2	257910	intergenic	T->TGC	-
C1	N24_1	1590353	intergenic	T->TCA	-
C1	N24_1	1590355	intergenic	T->TCCCG	-
C1	N12_1	2726254	intergenic	C->CA	-
C1	N4_1	705963	intergenic	CT->C	-
C1	N8_1	2229177	intergenic	A->AG	-
C1	N7_1	2331567	intergenic	A->AC	-
C1	N3_1	257910	intergenic	T->TGC	-
C1	N21_1	257906	intergenic	T->TA	-
D2	D3_2	987168	intergenic	GA->G	-
D2	D24_2	2462880	intergenic	TC->T	-
D2	D11_2	257910	intergenic	T->TGC	-
D2	D7_2	1050553	intergenic	C->CA	-
D2	D15_2	257910	intergenic	T->TGC	-
D1	A14_1	257910	intergenic	T->TGC	-
D1	A4_1	257910	intergenic	T->TGC	-
D1	A12_1	57170	intergenic	C->CT	-
D1	A22_1	57170	intergenic	C->CT	-
D1	A15_1	257910	intergenic	T->TGC	-
D1	A23_1	2259408	intergenic	G->GGA	-
D1	A1_1	915217	intergenic	G->GC	-
D1	A2_1	2788849	intergenic	T->TAGAC	-
D1	A11_1	1978507	intergenic	A->ATCTG	-

## Sheet: WT
Clone	Line	Position	Region	Indel mutation	Gene
WT-1	E21_1	683572	protein_coding	G->GTC	rihA
WT-1	E21_1	683573	protein_coding	A->ATT	rihA
WT-1	E24_1	1045605	protein_coding	GT->G	gfcE
WT-1	E10_1	2388726	protein_coding	AT->A	yfbO
WT-1	E10_1	3742711	intergenic	CA->C	-
WT-1	E16_1	1209623	intergenic	T->TGC	-
WT-1	E12_1	311472	intergenic	GT->G	-
WT-1	E9_1	257910	intergenic	T->TGC	-
WT-1	E21_1	523206	intergenic	AT->A	-
WT-1	E7_1	1209623	intergenic	T->TGC	-
WT-1	E6_1	257910	intergenic	T->TGC	-
WT-2	C19_2	1808945	protein_coding	CA->C	yniB
WT-2	C13_2	4307146	protein_coding	G->GA	alsK
WT-2	C7_2	3946632	intergenic	A->AT	-
WT-2	C9_2	1601366	intergenic	C->CA	-
WT-2	C21_2	1209623	intergenic	T->TGC	-
WT-2	C17_2	3683487	intergenic	T->TG	-
WT-2	C1_2	1212080	intergenic	AC->A	-
WT-2	C16_2	257910	intergenic	T->TGC	-
WT-2	C22_2	1209623	intergenic	T->TGC	-
WT-2	C5_2	2229177	intergenic	A->AG	-
WT-2	C20_2	1209623	intergenic	T->TGC	-

## Sheet: MMR
Clone	Line	Position	Region	Indel mutation	Gene
MMR-1	B11_1	16520	protein_coding	T->TCC	insL-1
MMR-1	B20_1	16520	protein_coding	T->TC	insL-1
MMR-1	B5_1	16520	protein_coding	T->TC	insL-1
MMR-1	B16_1	16520	protein_coding	T->TCC	insL-1
MMR-1	B3_1	16520	protein_coding	T->TC	insL-1
MMR-1	B18_1	16520	protein_coding	T->TC	insL-1
MMR-1	B23_1	33776	protein_coding	A->AC	carB
MMR-1	B22_1	32766	protein_coding	GGC->G	carB
MMR-1	B6_1	47898	protein_coding	T->TG	kefC
MMR-1	B14_1	59170	protein_coding	T->TCC	yabQ
MMR-1	B4_1	59170	protein_coding	T->TCC	yabQ
MMR-1	B15_1	77585	ncRNA	GT->G	sgrS
MMR-1	B14_1	78716	protein_coding	TG->T	setA
MMR-1	B3_1	86360	protein_coding	T->TG	ilvI
MMR-1	B17_1	111224	protein_coding	A->AC	mutT
MMR-1	B25_1	149550	protein_coding	G->GT	panB
MMR-1	B20_1	151695	protein_coding	A->AT	yadL
MMR-1	B20_1	158896	protein_coding	CT->C	pcnB
MMR-1	B10_1	172264	protein_coding	TG->T	fhuB
MMR-1	B16_1	172264	protein_coding	TG->T	fhuB
MMR-1	B12_1	172264	protein_coding	TG->T	fhuB
MMR-1	B23_1	182206	protein_coding	G->GA	degP
[truncated: 1,820 more rows]
