# Supplementary material for: Rapid evolution of mutation rate and spectrum in response to environmental and population-genetic challenges
Source: Nat Commun. 2022 Aug 13;13:4752. doi: 10.1038/s41467-022-32353-6 (PMC9376063; doi:10.1038/s41467-022-32353-6)
Supplement: Supplementary file 7 — Supplementary Data 4 [file 41467_2022_32353_MOESM7_ESM.xlsx]

## Sheet: L1
Clone	Line	Start	End	Length	SV type	Gene
C2	P13_2	1197501	1198000	500	<DEL>	ymfD,ymfE
C2	P13_2	2469201	2470700	1500	<DEL>	yfdI
C2	P13_2	2590701	2591400	700	<DEL>	acrD,yffB
C2	P13_2	4498201	4499400	1200	<DUP>	insD-6
C2	P13_2	3595405	3595464	60	<DEL>	livM
C2	P13_2	3624139	3766599	142461	<DEL>	yibA
C2	P23_2	1593101	1593600	500	<DEL>
C2	P23_2	3584201	3598100	13900	<DEL>	panZ
C2	P23_2	970766	971059	294	<DEL>	ycaR,kdsB
C2	P23_2	3363378	3766616	403239	<INV>	yhcD,yibA
C2	P3_2	1086801	1092300	5500	<DEL>	pgaC
C2	P3_2	1209601	1234300	24700	<DEL>	nhaB
C2	P3_2	1753701	1759100	5400	<DEL>	ydhV,sufE
C2	P3_2	2102601	2170500	67900	<DUP>	insH-7,insE-5
C2	P3_2	2171201	2175200	4000	<DUP>	insF-5,gatZ
C2	P3_2	2187001	2290100	103100	<DUP>	rcnB
C2	P3_2	2753201	2766000	12800	<DEL>	recN,rnlA
C2	P3_2	2817701	2818400	700	<DEL>
C2	P3_2	2879101	2886900	7800	<DEL>	cas1,cas3
C2	P3_2	2980501	2996100	15600	<DEL>	ygeA
C2	P3_2	3187901	3195700	7800	<DEL>	rfaE
C2	P3_2	3793801	3807600	13800	<DEL>	waaQ
C2	P3_2	4534701	4548800	14100	<DEL>
C2	P9_2	2911201	2928100	16900	<DEL>	mazE
C2	P1_2	575701	579700	4000	<DEL>	insH-2
C2	P1_2	2071301	2073100	1800	<DEL>	flu
C2	P1_2	2101701	2170300	68600	<DUP>	insE-5
C2	P1_2	2171201	2175200	4000	<DUP>	insF-5,gatZ
C2	P1_2	2187001	2290100	103100	<DUP>	rcnB
C2	P1_2	3616301	3616900	600	<DEL>	nikC
C2	P21_2	1411898	1434938	23041	<DUP>	ttcA
C2	P21_2	3361701	3365700	4000	<DUP>	gltF
C2	P21_2	3581801	3584200	2400	<DUP>
C2	P21_2	4336601	4338300	1700	<DUP>	adiC,adiA
C2	P21_2	4496601	4499900	3300	<DUP>
C2	P24_2	3945301	3946300	1000	<DEL>	rrlC
C2	P10_2	2101801	2102900	1100	<DUP>	insH-7
C2	P10_2	4542394	4544075	1682	<INV>	fimE,fimI
C2	P25_2	492601	493700	1100	<DEL>	dnaX
C2	P25_2	2913001	2928100	15100	<DEL>	relA
C2	P25_2	3186201	3187400	1200	<DUP>	insC-5,insD-5
C2	P25_2	3654101	3658000	3900	<DEL>	slp,arrS
C2	P25_2	4325801	4326400	600	<DEL>	yjdM
C2	P7_2	279501	291300	11800	<DEL>	insB-2,insA-3
C2	P7_2	3360401	3365900	5500	<DUP>	gltD,insH-10
C2	P7_2	3581801	3585000	3200	<DUP>	yrhB
C2	P4_2	4343594	4343728	135	<INV>	melB
C2	P4_2	2101801	2103000	1200	<DUP>
C2	P4_2	2877701	2878300	600	<DEL>
C2	P4_2	3186201	3187600	1400	<DUP>	insC-5
C2	P6_2	3365632	3766584	400953	<INV>	yibA
C2	P15_2	1824701	1825300	600	<DEL>	ves,spy
C2	P15_2	2175201	2187900	12700	<DEL>	gatZ,yehA
C2	P15_2	3265901	3269000	3100	<DUP>	tdcB,yhaC
C2	P15_2	4250701	4252500	1800	<DUP>
C2	P15_2	4437501	4438500	1000	<DUP>	ytfI
C2	P16_2	2921201	2928100	6900	<DEL>	gudP
C2	P16_2	3582801	3583400	600	<DEL>	yhhZ
C2	P16_2	3584201	3586200	2000	<DEL>	ggt
C2	P16_2	3363380	3766400	403021	<INV>	yhcD,yibA
C2	P8_2	2928101	2938800	10700	<DEL>	fucK
C2	P8_2	3362101	3365800	3700	<DUP>	insH-10
C2	P8_2	1208137	1210960	2824	<INV>	tfaP,mcrA
C2	P18_2	1396201	1397900	1700	<DUP>	insH-4,uspE
C2	P14_2	1239701	1240200	500	<DEL>	dadX
C2	P14_2	1593201	1593700	500	<DEL>
C1	W8_1	1196261	1211406	15146	<DUP>	icd
C1	W8_1	1898901	1899500	600	<DEL>	pdeD
C1	W8_1	3722301	3723000	700	<DEL>	glyS
C1	W8_1	3365611	3767195	401585	<INV>
C1	W23_1	3995401	3995900	500	<DEL>	dapF,yigA
C1	W19_1	1149901	1150200	300	<DEL>	fabD
C1	W19_1	1239701	1240200	500	<DEL>	dadX
C1	W10_1	3651401	3652000	600	<DEL>
C1	W10_1	4541277	4544469	3193	<INV>	fimB,fimC
C1	W7_1	1428795	1979485	550691	<DEL>
C1	W7_1	3268227	3268393	167	<INV>	yhaB
C1	W7_1	3651001	3653200	2200	<DUP>
C1	W7_1	4356991	4357362	372	<DEL>	cadA
C1	W7_1	4542877	4543614	738	<INV>	fimA
C1	W18_1	4543001	4594800	51800	<DEL>
C1	W18_1	3364458	3767278	402821	<INV>	yhcD
C1	W17_1	2982201	2982700	500	<DEL>	kduD
C1	W17_1	3392001	3392700	700	<DEL>	tldD,yhdP
C1	W24_1	2567940	2568444	505	<DEL>	eutH,eutG
C1	W24_1	4541294	4544314	3021	<INV>	fimB,fimC
C1	W25_1	1104059	1978496	874438	<DEL>	csgB
C1	W25_1	1239701	1240200	500	<DEL>	dadX
C1	W25_1	4444301	4445000	700	<DEL>	tamB
C1	W25_1	1505466	4543764	3038299	<INV>	ydcO,fimI
C1	W22_1	4542201	4543600	1400	<DEL>	fimE,fimA
C1	W14_1	692601	693100	500	<DEL>	ybeZ
C1	W14_1	4541218	4545268	4051	<INV>	fimB,fimD
C1	W9_1	2896801	2897400	600	<DEL>	ygcS
C1	W9_1	3186101	3186900	800	<DUP>	insD-5
C1	W12_1	3762501	3763200	700	<DEL>	rhsA
C1	W4_1	2520995	2521189	195	<DEL>	valU,valY
C1	W4_1	2798401	2804900	6500	<DEL>	stpA,proV
C1	W4_1	3270001	3270600	600	<DEL>
C1	W4_1	3995401	3995900	500	<DEL>	dapF,yigA
C1	W4_1	1209128	1209876	749	<INV>	pinE
C1	W16_1	1428043	2869861	1441819	<INV>	insH-5,umpG
C1	W16_1	1429033	2869861	1440829	<INV>	umpG
C1	W15_1	398801	399100	300	<DEL>	yaiW,yaiY
C1	W15_1	3596601	3597000	400	<DEL>	livK
C1	W15_1	4106001	4106400	400	<DEL>	cpxP
C1	W15_1	4509301	4509800	500	<DEL>
C1	W2_1	492701	493300	600	<DEL>	dnaX
C1	W2_1	2896201	2897400	1200	<DEL>	ygcR,ygcS
C1	W2_1	4167962	4168398	437	<DEL>	rrsB,gltT
C1	W21_1	1196209	1211470	15262	<DUP>	icd
C1	W21_1	2290118	4546662	2256545	<DEL>	fimD
C1	W21_1	4542201	4546600	4400	<DEL>	fimE,fimD
C1	W13_1	2399413	2401097	1685	<DEL>	nuoG,nuoF
C1	W13_1	4509301	4510100	800	<DEL>
C1	W6_1	279701	291400	11700	<DUP>	insA-2
C1	W6_1	915001	915800	800	<DEL>	aqpZ
C1	W6_1	1836101	1836700	600	<DEL>	ynjB
C1	W6_1	1877901	1879700	1800	<DEL>	dgcP,yeaR
C1	W6_1	3360601	3366700	6100	<DUP>	gltD,insH-10
C1	W20_1	3360301	3366700	6400	<DUP>	gltD,insH-10
C1	W20_1	3623001	3625400	2400	<DUP>	rhsB,yhhI
C1	W20_1	3630901	3636200	5300	<DUP>
C1	W20_1	3650901	3653200	2300	<DUP>
C1	W20_1	4220601	4222300	1700	<DUP>	arpA
C1	W20_1	4249801	4252300	2500	<DUP>	malM
C1	W5_1	4333654	4333988	335	<DEL>	basR,eptA
C1	W5_1	2058301	2058900	600	<DEL>	yeeO
C1	W5_1	438816	439216	401	<DEL>	dxs
C1	W1_1	19801	66500	46700	<DUP>	araD
C1	W1_1	70101	141300	71200	<DUP>
C1	W1_1	4209001	4210400	1400	<DEL>	rrsE,rrlE
A2	G16_2	1464901	1466100	1200	<DEL>	paaY
A2	G16_2	1633201	1635100	1900	<DEL>	ydfK,ydfN
A2	G16_2	3423201	3425200	2000	<DEL>	rrlD
A2	G16_2	3619501	3622300	2800	<DEL>	rhsB
A2	G16_2	3708401	3708600	200	<DEL>
A2	G16_2	3730701	3766100	35400	<DEL>	xylA,rhsA
A2	G16_2	3943901	3944100	200	<DEL>	rrlC
A2	G16_2	4171401	4171800	400	<DEL>	rrlB
A2	G20_2	3424001	3425200	1200	<DEL>	rrlD
A2	G15_2	4003373	4003385	13	<DEL>	rarD
A2	G23_2	927301	927800	500	<DEL>	aat,cydC
A2	G23_2	1096901	1097700	800	<DEL>
A2	G23_2	1632601	1633300	700	<DEL>	ydfK
A2	G23_2	2817701	2818300	600	<DEL>
A2	G23_2	3021401	3022100	700	<DEL>	xdhD
A2	G10_2	733189	735028	1840	<DUP>	rhsC
A2	G10_2	1434641	1632645	198005	<INV>
A2	G10_2	732601	733200	600	<DEL>	rhsC
A2	G10_2	1433101	1433400	300	<DEL>	pinR
A2	G19_2	783165	783338	174	<INV>	pnuC
A2	G19_2	2071201	2072300	1100	<DEL>	flu
A2	G2_2	56	278	223	<DEL>
A2	G2_2	1411996	1434997	23002	<DUP>
A2	G2_2	3622001	3622800	800	<DEL>	rhsB
A2	G2_2	1604969	1605386	418	<DEL>	lsrD,lsrB
A2	G17_2	2558698	2565480	6783	<DEL>
A2	G17_2	4614305	4614639	335	<DEL>
A2	G17_2	1636001	1636500	500	<DEL>	nohA
A2	G17_2	3622001	3622800	800	<DEL>	rhsB
A2	G17_2	4498301	4499400	1100	<DUP>	insC-6,insD-6
A2	G17_2	580909	1636707	1055799	<INV>	nohD
A2	G17_2	581123	1635918	1054796	<INV>	nohD,nohA
A2	G18_2	1633401	1634200	800	<DEL>	pinQ
A2	G18_2	3730701	3733400	2700	<DEL>	xylA,xylG
A2	G22_2	733169	735061	1893	<DEL>	rhsC
A2	G22_2	3194599	3194919	321	<DEL>
A2	G22_2	287301	287800	500	<DEL>	yagH
A2	G22_2	734201	735100	900	<DEL>
A2	G11_2	2817836	2818067	232	<DEL>	argQ,argZ
A2	G11_2	1633601	1634200	600	<DEL>	pinQ
A2	G12_2	1997001	1997900	900	<DEL>	sdsN,tcyL
A2	G5_2	271001	271700	700	<DEL>	insI-1
A2	G5_2	574701	577600	2900	<DUP>	essD
A2	G5_2	580701	581200	500	<DEL>	nohD
A2	G5_2	1593201	1594300	1100	<DEL>
A2	G5_2	3021501	3022200	700	<DEL>	xdhD
A2	G5_2	3424101	3425100	1000	<DEL>	rrlD
A2	G5_2	580685	1636712	1056028	<INV>
A2	G6_2	1466509	1466781	273	<DEL>
A2	G6_2	292301	296000	3700	<DUP>	intF
A2	G7_2	2058301	2058900	600	<DEL>	yeeO
A2	G24_2	1207240	1210014	2775	<INV>	ymfQ,pinE
A2	G24_2	1432240	1635073	202834	<INV>	stfR,ydfN
A2	G9_2	3765901	3766100	200	<DEL>	rhsA
A2	G9_2	1208224	1210955	2732	<INV>	tfaP,mcrA
A2	G1_2	374958	375254	297	<DEL>
A2	G1_2	1270019	1270615	597	<DUP>
A2	G1_2	83801	85900	2100	<DUP>	ilvI
A2	G1_2	1063801	1065600	1800	<DUP>	agp
A2	G1_2	3651001	3654200	3200	<DUP>	slp
A2	G1_2	3945401	3947100	1700	<DEL>	rrlC
A2	G1_2	4260101	4261800	1700	<DUP>	dusA
A2	G1_2	4325901	4326100	200	<DEL>
A2	G1_2	4476201	4477400	1200	<DUP>	yjgL,argI
A2	G1_2	3364911	3766408	401498	<INV>	yhcD,yibA
A2	G8_2	164578	164649	72	<INS>
A2	G8_2	302410	302776	367	<DEL>	paoA
A2	G8_2	374977	375266	290	<DEL>
A2	G8_2	1366611	1367056	446	<DEL>	puuE,pspF
A2	G8_2	1466506	1466803	298	<DEL>
A2	G8_2	3569005	3569480	476	<DEL>	glgC,glgX
A2	G3_2	1634901	1635500	600	<DEL>	ydfN
A2	G3_2	1432269	1635910	203642	<INV>	stfR,nohA
A2	G14_2	1467901	1469100	1200	<DUP>	insC-2
A2	G14_2	2996401	2997700	1300	<DUP>	insD-4
A2	G14_2	2087891	4544029	2456139	<INV>	yeeY,fimI
A2	G13_2	1411205	1411310	106	<DEL>	ttcA
A2	G13_2	1411898	1434996	23099	<DUP>	ttcA
A2	G13_2	1432501	1433700	1200	<DEL>	tfaR
A2	G13_2	4498201	4499400	1200	<DUP>	insD-6
A2	G13_2	339863	340005	143	<DEL>	yahH
A2	G13_2	2521348	2521471	124	<DEL>
A1	U3_1	3619249	3762182	142934	<DEL>	rhsB
A1	U24_1	553101	553500	400	<DEL>	lpxH
A1	U24_1	3423201	3425100	1900	<DEL>	rrlD
A1	U24_1	3365467	3767142	401676	<INV>	yibA
A1	U25_1	3945201	3946700	1500	<DEL>	rrlC
A1	U9_1	1433001	1434700	1700	<DUP>
A1	U22_1	3619190	3762174	142985	<DUP>
A1	U22_1	574601	577900	3300	<DUP>	rrrD
A1	U22_1	4505964	4543862	37899	<INV>	yjhC,fimI
A1	U2_1	3622807	3765757	142951	<DUP>	rhsB,rhsA
A1	U2_1	392401	400800	8400	<DEL>	insF-2,ddlA
A1	U2_1	980601	981300	700	<DEL>	mukB,ldtD
A1	U2_1	1467901	1469100	1200	<DUP>	insC-2
A1	U2_1	1894801	1895400	600	<DEL>	pabB
A1	U2_1	2069001	2070500	1500	<DUP>	insD-3
A1	U2_1	2996401	2997500	1100	<DUP>	insD-4,insC-4
A1	U2_1	3186101	3187700	1600	<DUP>
A1	U2_1	3359701	3366800	7100	<DUP>	gltD
A1	U2_1	3622201	3622800	600	<DEL>	rhsB
A1	U2_1	4040201	4040800	600	<DEL>	rrlA
A1	U7_1	729901	731100	1200	<DEL>	rhsC
A1	U7_1	1432201	1434700	2500	<DUP>	stfR
A1	U7_1	1633301	1635200	1900	<DEL>	ydfK,ydfN
A1	U7_1	2215701	2216500	800	<DEL>	yohO,yehX
A1	U7_1	528045	1529336	1001292	<DEL>
A1	U1_1	3423101	3424700	1600	<DEL>	yhdZ,rrlD
A1	U8_1	729630	3619190	2889561	<DEL>	rhsC
A1	U8_1	734854	3622408	2887555	<DUP>	rhsB
A1	U8_1	692601	693100	500	<DEL>	ybeZ
A1	U8_1	729601	730300	700	<DEL>	rhsC
A1	U8_1	731201	734900	3700	<DEL>	rhsC
A1	U8_1	3620901	3622800	1900	<DUP>	rhsB
A1	U8_1	4169101	4208900	39800	<DUP>	rrlB,rrsE
A1	U8_1	4209501	4212300	2800	<DUP>	rrsE,rrlE
A1	U8_1	4363901	4364700	800	<DEL>	dsbD
A1	U8_1	4606201	4606400	200	<DEL>	leuP,leuQ
A1	U8_1	528000	1529326	1001327	<DEL>
A1	U23_1	1431801	1435100	3300	<DUP>	stfR
A1	U23_1	1634601	1635500	900	<DEL>	tfaQ,ydfN
A1	U23_1	2458201	2460100	1900	<DEL>	fadJ,fadI
A1	U23_1	2726301	2729600	3300	<DUP>	rrlG
A1	U23_1	3365619	3766922	401304	<INV>	yibA
A1	U23_1	3074115	4543479	1469365	<INV>	yggC,fimA
A1	U12_1	1528201	1528600	400	<DEL>
A1	U12_1	2067201	2069200	2000	<DEL>	insH-6,insD-3
A1	U12_1	2070001	2101700	31700	<DEL>	insC-3
A1	U12_1	3941601	3942200	600	<DEL>	rrsC
A1	U12_1	3943201	3945000	1800	<DUP>	rrsC,rrlC
A1	U12_1	4038601	4039500	900	<DEL>	rrlA
A1	U12_1	4169401	4171700	2300	<DUP>	rrlB,rrfB
A1	U5_1	1433101	1433700	600	<DEL>	pinR
A1	U5_1	2726601	2729400	2800	<DUP>	rrlG,gltW
A1	U5_1	3946401	3947100	700	<DEL>	rrlC
A1	U5_1	4038601	4039500	900	<DEL>	rrlA
A1	U5_1	4209901	4212200	2300	<DUP>	rrlE
A1	U6_1	2066201	2067400	1200	<DUP>
A1	U6_1	2304401	2305000	600	<DEL>
A1	U6_1	4176001	4176600	600	<DEL>	tufB
A1	U6_1	3472176	4176009	703834	<INV>	fusA,tufB
A1	U19_1	1770066	1770135	70	<INV>	ydiK
A1	U19_1	2458501	2459800	1300	<DEL>	fadJ,fadI
A1	U10_1	575701	576800	1100	<DEL>	insH-2
A1	U13_1	1433101	1434700	1600	<DUP>	pinR
A1	U13_1	1632601	1634300	1700	<DEL>
A1	U16_1	732911	3765453	3032543	<DUP>	rhsC,rhsA
A1	U16_1	732601	732900	300	<DEL>	rhsC
A1	U16_1	1460001	1462300	2300	<DEL>	paaH,paaK
A1	U16_1	3363001	3367700	4700	<DUP>	yhcD
A1	U4_1	1326201	1327000	800	<DEL>	yciQ,rluB
A1	U4_1	3361101	3366800	5700	<DUP>
A1	U4_1	3425201	3428400	3200	<DUP>	rrlD,rrsD
A1	U4_1	3622101	3622600	500	<DEL>	rhsB
A1	U4_1	3762501	3763200	700	<DEL>	rhsA
A1	U4_1	3946301	4035400	89100	<DUP>	rrlC
A1	U4_1	4169101	4171500	2400	<DUP>	rrlB
A1	U11_1	339866	340125	260	<DEL>	yahH
A1	U11_1	1528201	1528400	200	<DEL>
A1	U21_1	1799801	1800300	500	<DEL>	infC
A1	U21_1	4542103	4545026	2924	<INV>	fimE,fimC
A1	U41_1	126035	126274	240	<DEL>	aceF
A1	U41_1	551411	551498	88	<DEL>
A1	U41_1	729613	3619190	2889578	<DEL>	rhsC
A1	U41_1	746878	747127	250	<DEL>	abrB
A1	U41_1	2867608	2867689	82	<DEL>	nlpD
A1	U41_1	3625944	3626107	164	<DEL>	yhhJ
A1	U41_1	381201	382500	1300	<DUP>	insD-1
A1	U41_1	2172901	2186700	13800	<DEL>	rcnA
A1	U41_1	3362801	3365900	3100	<DUP>	insH-10
A1	U41_1	1640505	1640604	100	<INS>	essQ
A1	U17_1	381401	382500	1100	<DUP>	insC-1,insD-1
A1	U17_1	1467901	1470400	2500	<DUP>	insI-2
A1	U17_1	3945301	3946000	700	<DEL>	rrlC
A1	U17_1	4326001	4326200	200	<DEL>
A1	U15_1	576801	579600	2800	<DEL>
A1	U20_1	422701	423700	1000	<DEL>	malZ
A1	U20_1	523601	524100	500	<DEL>	rhsD
A1	U14_1	736985	738240	1256	<DEL>	ybfD
A1	U14_1	552901	553600	700	<DEL>	purE,lpxH
A1	U14_1	1286601	1287700	1100	<DEL>
A1	U14_1	2067201	2069000	1800	<DEL>	insH-6,insD-3
A1	U14_1	2070201	2101700	31500	<DEL>
A1	U14_1	4094334	4094623	290	<DEL>
B2	X11_2	3765564	3767296	1733	<DUP>	rhsA
B2	X11_2	3765756	3767558	1803	<DEL>	rhsA
B2	X11_2	591101	591900	800	<DEL>	nfrB
B2	X11_2	1394801	1396100	1300	<DEL>	mppA,insH-4
B2	X11_2	3767301	3767600	300	<DEL>
B2	X1_2	1146601	1147100	500	<DEL>	sraB,yceD
B2	X20_2	735083	3765746	3030664	<DUP>	rhsA
B2	X20_2	2596775	3217205	620431	<DUP>	nfeR
B2	X16_2	525592	1528112	1002521	<DUP>	rhsD
B2	X16_2	732101	732700	600	<DEL>	rhsC
B2	X16_2	1528001	1528600	600	<DEL>
B2	X16_2	2989001	2993800	4800	<DEL>	yqeI,ygeI
B2	X10_2	3622798	3765756	142959	<DUP>	rhsB,rhsA
B2	X10_2	3622101	3622800	700	<DEL>	rhsB
B2	X18_2	525542	1528106	1002565	<DUP>	rhsD
B2	X18_2	780768	781264	497	<DEL>	valT
B2	X18_2	1433101	1437100	4000	<DEL>	pinR
B2	X18_2	1437101	1528000	90900	<DUP>
B2	X18_2	2067401	2068900	1500	<DEL>
B2	X18_2	2070301	2101700	31400	<DEL>
B2	X4_2	56	278	223	<DEL>
B2	X24_2	3765501	3770300	4800	<DUP>	rhsA,yibH
B2	X24_2	1209123	1209942	820	<INV>	pinE
B2	X15_2	226201	227200	1000	<DEL>	rrlH
B2	X15_2	287301	288000	700	<DEL>	yagH
B2	X21_2	2496871	2497019	149	<DEL>
B2	X21_2	83701	86000	2300	<DUP>	leuL,ilvI
B2	X21_2	1428001	1428700	700	<DEL>	insH-5
B2	X21_2	3650901	3652500	1600	<DUP>	insH-11
B2	X21_2	3765501	3770300	4800	<DUP>	rhsA,yibH
B2	X21_2	3796601	3805000	8400	<DUP>	waaC,waaS
B2	X21_2	4220201	4222300	2100	<DUP>	aceK,arpA
B2	X21_2	4249801	4252800	3000	<DUP>	malM,ubiC
B2	X21_2	4260001	4261800	1800	<DUP>	zur,dusA
B2	X21_2	4281601	4283300	1700	<DUP>	yjcE,actP
B2	X21_2	4497501	4500100	2600	<DUP>
B2	X14_2	245909	246138	230	<DEL>	yafQ
B2	X14_2	735084	3765746	3030663	<DUP>	rhsA
B2	X14_2	2917501	2917900	400	<DEL>	barA
B2	X5_2	1239701	1240200	500	<DEL>	dadX
B2	X5_2	1428776	3130221	1701446	<INV>	insH-9
B2	X23_2	737765	3625351	2887587	<DUP>	yhhI
B2	X23_2	737001	737800	800	<DEL>
B2	X23_2	3623201	3625300	2100	<DUP>	rhsB,yhhI
B2	X9_2	729581	3619258	2889678	<DUP>	rhsB
B2	X9_2	279401	291400	12000	<DUP>	insB-2
B2	X9_2	729601	732400	2800	<DUP>	rhsC
B2	X9_2	3619201	3622000	2800	<DEL>	rhsB
B2	X9_2	3762201	3765000	2800	<DEL>	rhsA
B2	X9_2	527568	1529236	1001669	<DEL>
B2	X22_2	2817835	2818201	367	<DEL>	argQ,argY
B2	X22_2	732701	733200	500	<DEL>	rhsC
B2	X22_2	3021601	3021900	300	<DEL>	xdhD
B2	X22_2	3365597	3766402	400806	<INV>	yibA
B2	X19_2	374984	375256	273	<DEL>
B2	X19_2	737526	738769	1244	<DEL>	ybfD
B2	X19_2	2660256	2660469	214	<INV>	iscU,iscS
B2	X19_2	3231301	3231500	200	<DEL>
B2	X19_2	341884	342322	439	<DEL>	yahJ
B2	X8_2	736466	738129	1664	<DEL>	ybfQ,ybfD
B2	X8_2	736642	738242	1601	<DUP>	ybfQ,ybfD
B2	X8_2	2867608	2867689	82	<DEL>	nlpD
B2	X8_2	3036397	4598327	1561931	<DEL>	recJ,opgB
B2	X8_2	65901	70100	4200	<DEL>	araD
B2	X7_2	729561	3762112	3032552	<DEL>
B2	X7_2	733213	3765757	3032545	<DUP>	rhsC,rhsA
B2	X7_2	4213417	4220210	6794	<DEL>	yjaA,aceK
B2	X7_2	729501	733200	3700	<DEL>	rhsC
B2	X7_2	1824901	1825300	400	<DEL>	ves,spy
B2	X7_2	2101701	2103900	2200	<DUP>	wbbK
B2	X7_2	3651401	3653200	1800	<DUP>
B2	X7_2	3945501	3947100	1600	<DEL>	rrlC
B2	X17_2	1572501	1573100	600	<DEL>	pqqL
B2	X17_2	1593201	1593600	400	<DEL>
B2	X17_2	1633301	1635200	1900	<DEL>	ydfK,ydfN
B2	X17_2	3945501	3947200	1700	<DEL>	rrlC,hdfR
B2	X17_2	3994201	3995200	1000	<DUP>	yzcX,dapF
B2	X17_2	781314	781469	156	<DEL>
B2	X13_2	733204	3765750	3032547	<DUP>	rhsC,rhsA
B2	X13_2	730201	733100	2900	<DEL>	rhsC
B2	X13_2	2817701	2818300	600	<DEL>
B2	X13_2	3362101	3366800	4700	<DUP>
B2	X25_2	286901	288800	1900	<DEL>	yagH,xynR
B2	X25_2	492701	493100	400	<DEL>	dnaX
B2	X25_2	772301	772700	400	<DEL>	cydA
B2	X25_2	1433801	1435900	2100	<DEL>	ompN
B2	X25_2	1528001	1529300	1300	<DEL>
B2	X25_2	4201701	4202700	1000	<DUP>	zraS
B2	X25_2	3501888	3501896	9	<DEL>	frlB
B2	X3_2	2465125	2465284	160	<INV>
B2	X3_2	1427901	1428400	500	<DEL>	insH-5
B2	X3_2	3853801	3855800	2000	<DUP>	yidG
B2	X3_2	794114	794485	372	<DEL>	modE
B2	X3_2	1396111	1428746	32636	<INV>	insH-4
B2	X3_2	1522276	1522673	398	<DEL>	yncD
B2	X6_2	1146701	1147100	400	<DEL>	sraB,yceD
B2	X6_2	3021601	3021900	300	<DEL>	xdhD
B2	X6_2	1428737	3130222	1701486	<INV>	insH-9
B1	X18_1	1432801	1434700	1900	<DUP>	tfaR
B1	X11_1	1228001	1228600	600	<DEL>	ycgL,ycgM
B1	X11_1	1427801	1428400	600	<DEL>	insH-5
B1	X12_1	552901	553600	700	<DEL>	purE,lpxH
B1	X12_1	4478801	4479500	700	<DEL>	rraB,yjgM
B1	X19_1	729610	3762202	3032593	<DUP>	rhsC,rhsA
B1	X19_1	729601	732100	2500	<DUP>	rhsC
B1	X19_1	1054101	1054600	500	<DEL>	torS
B1	X19_1	3619301	3621900	2600	<DEL>	rhsB
B1	X19_1	3762201	3764900	2700	<DEL>	rhsA
B1	X17_1	1632901	1634700	1800	<DEL>	ynfT,tfaQ
B1	X10_1	1270050	1270576	527	<DEL>
B1	X10_1	1239501	1241700	2200	<DEL>	dadX,cvrA
B1	X10_1	2066401	2068900	2500	<DEL>	insH-6
B1	X10_1	2070101	2102100	32000	<DEL>	insC-3,insH-7
B1	X2_1	731501	732600	1100	<DEL>	rhsC
B1	X2_1	1149901	1150200	300	<DEL>	fabD
B1	X2_1	1878001	1879500	1500	<DEL>	dgcP,yoaG
B1	X2_1	3392101	3392700	600	<DEL>	yhdP
B1	X2_1	4171401	4172000	600	<DEL>	rrlB
B1	X1_1	3945501	3946300	800	<DEL>	rrlC
B1	X16_1	1208962	1211331	2370	<INV>	tfaE
B1	X14_1	275101	285400	10300	<DEL>	insH-1,yagG
B1	X14_1	290701	291300	600	<DEL>	insB-3,insA-3
B1	X14_1	3363001	3365300	2300	<DUP>	yhcD
B1	X4_1	422901	423600	700	<DEL>	malZ
B1	X25_1	2867608	2867689	82	<DEL>	nlpD
B1	X25_1	778301	778700	400	<DEL>	tolB
B1	X25_1	126041	126263	223	<DEL>	aceF
B1	X15_1	422601	423500	900	<DEL>	malZ
B1	X15_1	1878601	1879000	400	<DEL>	dgcP
B1	X24_1	994701	995600	900	<DEL>	ssuC,ssuD
B1	X24_1	1286601	1287800	1200	<DEL>	purU
B1	X24_1	1433001	1434500	1500	<DUP>
B1	X24_1	1836101	1836500	400	<DEL>	ynjB
B1	X7_1	4038601	4038800	200	<DEL>	rrlA
B1	X22_1	273901	275100	1200	<DUP>	ykfC,insH-1
B1	X22_1	1239601	1240300	700	<DEL>	dadX,ymgM
B1	X22_1	1836101	1836700	600	<DEL>	ynjB
B1	X22_1	3363001	3366800	3800	<DUP>	yhcD
B1	X22_1	1208851	1210269	1419	<INV>	tfaE
B1	X23_1	1208836	1210013	1178	<INV>	tfaE,pinE
B1	X13_1	1898901	1899300	400	<DEL>	pdeD
B1	X13_1	2304601	2304900	300	<DEL>
B1	X13_1	2413101	2413600	500	<DEL>	yfbV,ackA
B1	X21_1	3619158	3762181	143024	<DEL>
B1	X21_1	3363001	3366500	3500	<DUP>	yhcD,insH-10
B1	X21_1	3854038	4544025	689988	<INV>	emrD,fimI
B1	X20_1	735089	3765744	3030656	<DUP>	rhsA
B1	X20_1	736770	737971	1202	<DEL>
B1	X20_1	737531	738836	1306	<DUP>	ybfD
B1	X20_1	734201	735000	800	<DEL>
B1	X20_1	1460401	1462100	1700	<DEL>	paaH
D1	M1_1	575701	580200	4500	<DEL>	insH-2
D1	M1_1	2067401	2069000	1600	<DEL>	insD-3
D1	M1_1	2103001	2109800	6800	<DEL>	rfbC
D1	M1_1	2987001	2996300	9300	<DEL>	yqeG
D1	M1_1	4498301	4499500	1200	<DUP>	insC-6
D1	M22_1	3365602	3766931	401330	<INV>	yibA
D1	M7_1	3270301	3270800	500	<DEL>	rnpB,garK
D1	M7_1	4236901	4237800	900	<DEL>	yjbG,yjbH
D1	M14_1	574701	575500	800	<DUP>	insH-2
D1	M14_1	1396001	1397300	1300	<DUP>
D1	M14_1	2170701	2188700	18000	<DEL>	insF-5,yehB
D1	M23_1	778301	778700	400	<DEL>	tolB
D1	M23_1	1528001	1529200	1200	<DEL>
D1	M4_1	4414636	4414730	95	<INV>	aidB
D1	M4_1	2817601	2818400	800	<DEL>
D1	M4_1	2985101	2986400	1300	<DEL>	yqeF,yqeG
D1	M24_1	286401	288100	1700	<DEL>	yagG,yagH
D1	M24_1	3619301	3622200	2900	<DEL>	rhsB
D1	M24_1	3761801	3766100	4300	<DEL>	yibF,rhsA
D1	M13_1	2058301	2059100	800	<DEL>	yeeO
D1	M13_1	2171001	2187900	16900	<DEL>	insF-5,yehA
D1	M13_1	2817601	2818500	900	<DEL>	argV
D1	M5_1	3021501	3022200	700	<DEL>	xdhD
D1	M5_1	3362501	3366700	4200	<DUP>	yhcA,insH-10
D1	M5_1	4509301	4509800	500	<DEL>
D1	M5_1	4541330	4543293	1964	<INV>	fimB,fimA
D1	M12_1	2143701	2177600	33900	<DEL>	dgcE,fbaB
D1	M15_1	335328	335496	169	<INV>	yahD
D1	M15_1	88401	89200	800	<DEL>	cra
D1	M15_1	2071901	2072300	400	<DEL>	flu
D1	M15_1	3270301	3270800	500	<DEL>	rnpB,garK
D1	M3_1	523601	525000	1400	<DEL>	rhsD
D1	M3_1	1836101	1836700	600	<DEL>	ynjB
D1	M3_1	3423201	3424500	1300	<DEL>	rrlD
D1	M3_1	4279201	4279600	400	<DEL>	ghxP
D1	M20_1	1527601	1529400	1800	<DEL>
D1	M11_1	2101801	2103000	1200	<DUP>
D1	M11_1	706745	4543518	3836774	<INV>	glnS,fimA
D1	M18_1	1836101	1836700	600	<DEL>	ynjB
D1	M18_1	2986401	2993800	7400	<DEL>	yqeG,ygeI
D1	M18_1	3424001	3424500	500	<DEL>	rrlD
D1	M8_1	2170601	2188800	18200	<DEL>	insF-5,yehB
D1	M9_1	3048301	3130500	82200	<DUP>	gcvP,insH-9
D1	M16_1	289201	289800	600	<DEL>	argF
D1	M16_1	1593201	1594200	1000	<DEL>
D1	M16_1	1890701	1891600	900	<DEL>	tsaB,yoaA
D1	M16_1	3021601	3022100	500	<DEL>	xdhD
D1	M16_1	4519126	4543560	24435	<INV>	fimA
D1	M19_1	4498301	4499500	1200	<DUP>	insC-6
D1	M2_1	2071301	2073000	1700	<DEL>	flu
D1	M2_1	1208729	1210703	1975	<INV>	tfaE,mcrA
D2	J22_2	274001	275100	1100	<DUP>	insH-1
D2	J15_2	3361601	3366700	5100	<DUP>	gltF,insH-10
D2	J24_2	315701	316200	500	<DEL>	insF-1
D2	J24_2	567301	567800	500	<DEL>	insF-3
D2	J24_2	1239701	1240200	500	<DEL>	dadX
D2	J24_2	3364322	3766592	402271	<INV>	yhcD,yibA
D2	J2_2	315701	316300	600	<DEL>	insF-1
D2	J2_2	567301	567800	500	<DEL>	insF-3
D2	J14_2	1393201	1396000	2800	<DEL>
D2	J14_2	1397201	1468000	70800	<DEL>	insD-2
D2	J21_2	4271401	4274100	2700	<DUP>	uvrA
D2	J8_2	3048301	3130500	82200	<DUP>	gcvP,insH-9
D2	J11_2	302801	304700	1900	<DUP>	ecpE
D2	J11_2	343901	345500	1600	<DUP>	yahK,yahM
D2	J11_2	2986401	2987000	600	<DEL>	yqeG
D2	J11_2	3651001	3654900	3900	<DUP>	dctR
D2	J18_2	3130201	3131900	1700	<DUP>	yghO,insH-9,yghQ
D2	J23_2	781608	781997	390	<DEL>	lysQ
D2	J23_2	1614527	1622853	8327	<DEL>	sad,mgrR
D2	J23_2	2462101	2476600	14500	<DEL>	fadL
D2	J16_2	1758501	1758900	400	<DEL>	ldtE,sufE
D2	J16_2	3186201	3187500	1300	<DUP>	insC-5
D2	J19_2	3423201	3424300	1100	<DEL>	rrlD
D2	J1_2	391901	392500	600	<DEL>	insF-2
D2	J6_2	1094501	1095000	500	<DEL>	insF-4
D2	J6_2	1593201	1593600	400	<DEL>
D2	J6_2	3822901	3823300	400	<DEL>	spoT
D2	J6_2	4498301	4499500	1200	<DUP>	insC-6
D2	J9_2	3021501	3022200	700	<DEL>	xdhD
D2	J9_2	3721801	3723200	1400	<DEL>	insK,glyS
D2	J10_2	1799801	1800300	500	<DEL>	infC
D2	J12_2	1253180	1253345	166	<INV>	ycgV
D2	J12_2	1393201	1396100	2900	<DEL>	insH-4
D2	J12_2	1397201	1468000	70800	<DEL>	insD-2
D2	J12_2	4541501	4542700	1200	<DEL>	fimB
D2	J12_2	4542775	4543555	781	<INV>	fimA
D2	J4_2	574301	574600	300	<DEL>	ybcQ
D2	J4_2	3031656	4543477	1511822	<INV>	uacT,fimA
D2	J7_2	1239701	1240200	500	<DEL>	dadX
D2	J25_2	56	279	224	<DEL>
D2	J25_2	3651001	3653200	2200	<DUP>
D2	J25_2	3888001	3890100	2100	<DUP>	mnmE,tnaA
D2	J3_2	19801	20600	800	<DUP>
D2	J3_2	1758501	1759100	600	<DEL>	ldtE,sufE
D2	J3_2	3364034	3767196	403163	<INV>	yhcD
D2	J20_2	391901	392500	600	<DEL>	insF-2
D2	J20_2	3021501	3022100	600	<DEL>	xdhD
D2	J20_2	3995301	3996200	900	<DEL>	dapF,yigA

## Sheet: M1
Clone	Line	Start	End	Length	SV type	Gene
B1	F3_1	780817	781154	338	<DEL>	valT,lysY
B1	F3_1	1708649	1708888	240	<DEL>	rsxC
B1	F3_1	1432601	1434300	1700	<DEL>	tfaR,ynaM
B1	F2_1	3113501	3120900	7400	<DEL>	glcA
B1	F6_1	3622793	3765757	142965	<DUP>	rhsB,rhsA
B1	F6_1	553001	553600	600	<DEL>	purE,lpxH
B1	F6_1	3392001	3392700	700	<DEL>	tldD,yhdP
B1	F15_1	1799901	1800200	300	<DEL>	rpmI,infC
B1	F15_1	650243	4543675	3893433	<INV>	citE
B1	F1_1	224501	225800	1300	<DEL>	rrsH,rrlH
B1	F1_1	980601	981300	700	<DEL>	mukB,ldtD
B1	F1_1	2121301	2121900	600	<DEL>	wcaJ,cpsG
B1	F1_1	4036901	4040100	3200	<DUP>	rrsA,rrlA
B1	F1_1	4168101	4168800	700	<DEL>	rrsB,rrlB
B1	F12_1	2947459	2947744	286	<DEL>	metZ
B1	F12_1	3581501	3583900	2400	<DEL>	yhhY,insB-6
B1	F21_1	915001	915500	500	<DEL>	aqpZ
B1	F21_1	1633601	1635100	1500	<DEL>	ydfN
B1	F21_1	1836101	1836600	500	<DEL>	ynjB
B1	F21_1	3621001	3622500	1500	<DUP>	rhsB
B1	F21_1	1208291	1211355	3065	<INV>	tfaP
B1	F7_1	733205	3765755	3032551	<DUP>	rhsC,rhsA
B1	F7_1	279201	279700	500	<DEL>	insB-2,insA-2
B1	F7_1	290901	291200	300	<DEL>	insB-3,insA-3
B1	F7_1	1427901	1428600	700	<DUP>	insH-5
B1	F7_1	3620201	3621700	1500	<DUP>	rhsB
B1	F7_1	3763201	3765800	2600	<DUP>	rhsA
B1	F7_1	4542293	4544252	1960	<INV>	fimE,fimI
B1	F14_1	780999	781273	275	<DEL>
B1	F14_1	1196208	1211449	15242	<DUP>	icd
B1	F14_1	2730701	2731400	700	<DEL>	rrsG
B1	F4_1	3945301	3947100	1800	<DEL>	rrlC
B1	F25_1	343501	346800	3300	<DUP>	yahK
B1	F25_1	526901	529500	2600	<DUP>	rhsD
B1	F25_1	2627701	2631000	3300	<DUP>	pdeF,guaA
B1	F25_1	3268301	3269700	1400	<DUP>	yhaB
B1	F25_1	3361901	3365900	4000	<DUP>	gltF,insH-10
B1	F25_1	3621401	3625200	3800	<DUP>	rhsB,yhhI
B1	F25_1	4220301	4224100	3800	<DUP>	aceK,metH
B1	F25_1	4250101	4252400	2300	<DUP>	malM
B1	F25_1	4281801	4283200	1400	<DUP>	yjcF
B1	F25_1	4437501	4438700	1200	<DUP>
B1	F25_1	4555101	4557100	2000	<DUP>	uxuR,iraD
B1	F25_1	1708516	1708849	334	<DEL>	rsxC
B1	F10_1	980701	981300	600	<DEL>	mukB,ldtD
B1	F10_1	2066401	2066800	400	<DEL>	insH-6
B1	F10_1	848091	4543889	3695799	<INV>	fimI
B1	F16_1	2304541	2304942	402	<DEL>
B1	F16_1	2071301	2072100	800	<DEL>	flu
B1	F16_1	3621301	3622600	1300	<DUP>	rhsB
B1	F20_1	1432601	1433700	1100	<DEL>	tfaR
B1	F20_1	3423201	3424300	1100	<DEL>	rrlD
B1	F20_1	3596501	3597100	600	<DEL>	livK
B1	F20_1	3363893	3766957	403065	<INV>	yhcD,yibA
B1	F20_1	4542173	4544124	1952	<INV>	fimE,fimI
B1	F17_1	3622636	3765448	142813	<DUP>	rhsB,rhsA
B1	F17_1	3622778	3765817	143040	<DEL>	rhsB,rhsA
B1	F17_1	1433101	1434600	1500	<DEL>	pinR
B1	F17_1	1632601	1634700	2100	<DUP>	tfaQ
B1	F17_1	4499501	4573100	73600	<DEL>	yjiT
B1	F17_1	1396118	1429439	33322	<INV>	insH-4,stfR
B1	F23_1	1571891	3667459	2095569	<DUP>	gadB,gadA
B1	F23_1	1571701	1571900	200	<DEL>	gadB
B1	F23_1	3945501	3947100	1600	<DEL>	rrlC
B1	F23_1	4560901	4561300	400	<DEL>	kptA
B1	F5_1	422701	423600	900	<DEL>	malZ
B1	F5_1	3582301	3584000	1700	<DEL>	yhhZ,insB-6
B1	F5_1	3722301	3723100	800	<DEL>	glyS
B1	F5_1	4094401	4094600	200	<DEL>
B1	F22_1	4329798	4329875	78	<INV>	yjcZ
B1	F22_1	552901	553500	600	<DEL>	purE,lpxH
B1	F22_1	1285701	1286100	400	<DEL>	narJ,narI
B1	F8_1	2638800	2638882	83	<DEL>	yfgM
B1	F8_1	1552001	1552300	300	<DEL>
B1	F8_1	2413201	2413600	400	<DEL>	ackA
B1	F24_1	3581501	3583500	2000	<DEL>	yhhY,insA-6
B1	F24_1	3584201	3584700	500	<DEL>
B1	F18_1	1228001	1228900	900	<DEL>	ycgL,ycgN
B1	F18_1	1552101	1552300	200	<DEL>
B1	F19_1	1571863	3667436	2095574	<DUP>	gadB,gadA
B1	F19_1	3620101	3622700	2600	<DUP>	rhsB
B1	F19_1	3763201	3764700	1500	<DUP>	rhsA
B2	M7_2	2357688	2357802	115	<DEL>	rpnE
B2	M7_2	3361701	3365900	4200	<DUP>	gltF,insH-10
B2	M23_2	733213	735024	1812	<DUP>	rhsC
B2	M23_2	2521301	2521500	200	<DEL>	lysV
B2	M23_2	4437501	4438500	1000	<DUP>	ytfI
B2	M23_2	1721667	1722078	412	<DEL>	ydhJ
B2	M23_2	3490892	3491036	145	<INV>	fic
B2	M11_2	2067101	2069200	2100	<DEL>	insH-6,insD-3
B2	M11_2	2070201	2101800	31600	<DEL>
B2	M11_2	4265650	4265996	347	<DEL>	dnaB,alr
B2	M1_2	780787	781164	378	<DEL>	valT,lysY
B2	M1_2	1552001	1552400	400	<DEL>	yddM
B2	M1_2	4168401	4168800	400	<DEL>	gltT,rrlB
B2	M6_2	734871	3622464	2887594	<DUP>	rhsB
B2	M6_2	149801	157500	7700	<DUP>	yadC,folK
B2	M6_2	283501	290000	6500	<DEL>	yagF,argF
B2	M6_2	290001	297400	7400	<DUP>	argF,yagP
B2	M6_2	526901	529700	2800	<DUP>	rhsD,ylbG
B2	M6_2	636301	638700	2400	<DUP>	ybdN
B2	M6_2	735101	739100	4000	<DUP>	ybgA
B2	M6_2	1092401	1093800	1400	<DUP>	dgcT
B2	M6_2	1529501	1532900	3400	<DUP>	ydcC
B2	M6_2	1636401	1642500	6100	<DUP>	ydfT
B2	M6_2	1708201	1710900	2700	<DEL>	rsxC,rsxE
B2	M6_2	2304601	2305000	400	<DEL>
B2	M6_2	2757601	2761600	4000	<DUP>	abpB
B2	M6_2	2783101	2788900	5800	<DUP>
B2	M6_2	2987101	3000500	13400	<DUP>	xdhA
B2	M6_2	3185001	3193400	8400	<DUP>	ubiK,yqiK
B2	M6_2	3360401	3365900	5500	<DUP>	gltD,insH-10
B2	M6_2	3621701	3625600	3900	<DUP>	rhsB
B2	M6_2	3630901	3636200	5300	<DUP>
B2	M6_2	3650101	3659200	9100	<DUP>	arsB
B2	M6_2	3663501	3666100	2600	<DUP>	mdtF
B2	M6_2	3718901	3722000	3100	<DUP>	yiaF,insK
B2	M6_2	3765801	3770300	4500	<DUP>	rhsA,yibH
B2	M6_2	3792401	3793900	1500	<DUP>	kbl
B2	M6_2	3796701	3808400	11700	<DUP>	waaC
B2	M6_2	4220301	4222700	2400	<DUP>	aceK
B2	M6_2	4250301	4252400	2100	<DUP>	malM
B2	M6_2	4479501	4480900	1400	<DUP>	yjgM,yjgN
B2	M6_2	4503401	4508000	4600	<DUP>	insG,insI-3
B2	M17_2	223540	4207900	3984361	<DEL>
B2	M17_2	223501	224100	600	<DEL>	rrsH
B2	M17_2	1432601	1434400	1800	<DEL>	tfaR,ynaM
B2	M17_2	1632901	1634700	1800	<DUP>	ynfT,tfaQ
B2	M17_2	2541723	2542126	404	<DEL>	cysU
B2	M22_2	4614385	4614673	289	<DEL>
B2	M22_2	270901	271600	700	<DEL>	insI-1
B2	M14_2	1428574	1622904	194331	<DEL>	insH-5,mgrR
B2	M14_2	1633701	1634200	500	<DEL>	pinQ
B2	M14_2	2066401	2069200	2800	<DEL>	insH-6,insD-3
B2	M14_2	2070201	2101800	31600	<DEL>
B2	M14_2	2773201	2785100	11900	<DEL>
B2	M14_2	4171801	4208100	36300	<DUP>
B2	M14_2	1428696	1622234	193539	<DEL>	insH-5,ydeE
B2	M20_2	1096901	1097600	700	<DEL>	serX
B2	M20_2	1708701	1708900	200	<DEL>	rsxC
B2	M20_2	3021601	3022100	500	<DEL>	xdhD
B2	M20_2	4171401	4171800	400	<DEL>	rrlB
B2	M19_2	18554	18645	92	<INV>	nhaA
B2	M19_2	1803006	1803299	294	<INV>
B2	M19_2	2177903	2178235	333	<DEL>	fbaB
B2	M19_2	3000223	3000314	92	<INV>
B2	M19_2	171201	173200	2000	<DUP>	fhuD,fhuB
B2	M19_2	274001	279200	5200	<DUP>	insB-2
B2	M19_2	281001	288800	7800	<DUP>	yagA,xynR
B2	M19_2	298301	300800	2500	<DUP>	paoD,paoC
B2	M19_2	326301	329000	2700	<DUP>	betA,betI
B2	M19_2	359201	360600	1400	<DUP>	cynT,cynX
B2	M19_2	361501	362200	700	<DEL>	lacA,lacY
B2	M19_2	369101	371000	1900	<DUP>	mhpA,mhpB
B2	M19_2	522501	526800	4300	<DUP>	ybbP,rhsD
B2	M19_2	546701	550800	4100	<DUP>	fdrA,ybcF
B2	M19_2	620201	624600	4400	<DUP>	fepG
B2	M19_2	627801	630400	2600	<DUP>	entB,cstA
B2	M19_2	721101	724800	3700	<DUP>	kdpE,kdpC
B2	M19_2	1237501	1240000	2500	<DUP>
B2	M19_2	1362801	1364500	1700	<DUP>	puuC,puuB
B2	M19_2	1427901	1428600	700	<DUP>	insH-5
B2	M19_2	1527901	1529300	1400	<DUP>
B2	M19_2	1828701	1832900	4200	<DUP>	astD,xthA
B2	M19_2	2157501	2159400	1900	<DUP>	mdtB,mdtC
B2	M19_2	2374001	2376300	2300	<DUP>	menE,menB
B2	M19_2	2503101	2505400	2300	<DUP>	fryA,ypdE
B2	M19_2	2567701	2569400	1700	<DUP>	eutH,eutG
B2	M19_2	2570001	2571700	1700	<DUP>	eutJ,eutE
B2	M19_2	2789401	2793800	4400	<DUP>	csiD,gabT
B2	M19_2	2834401	2837100	2700	<DUP>	norW,hypF
B2	M19_2	2846801	2849800	3000	<DUP>	hycD,hycB
B2	M19_2	2889701	2892100	2400	<DUP>	cysI
B2	M19_2	3560601	3563500	2900	<DUP>	glpD
B2	M19_2	3586501	3590300	3800	<DUP>	ggt,ugpA
B2	M19_2	3615301	3620600	5300	<DUP>	nikB,rhsB
B2	M19_2	3760701	3765700	5000	<DUP>	selA,rhsA
B2	M19_2	3848001	3850800	2800	<DUP>	uhpC
B2	M19_2	3997801	4000100	2300	<DUP>	yigB,uvrD
B2	M19_2	4159001	4161100	2100	<DUP>	oxyR,fabR
B2	M19_2	4191901	4193900	2000	<DUP>	thiG,thiE
B2	M19_2	4271201	4273900	2700	<DUP>	uvrA
B2	M19_2	4289101	4292900	3800	<DUP>	nrfA,nrfE
B2	M19_2	4314801	4325000	10200	<DUP>	phnP,phnC
B2	M19_2	4511401	4514700	3300	<DUP>	fecE,fecA
B2	M19_2	4515001	4517700	2700	<DUP>	fecA,fecR
B2	M19_2	4623701	4627500	3800	<DUP>	lplA,nadR
B2	M24_2	3270301	3270800	500	<DEL>	rnpB,garK
B2	M24_2	1397414	1428682	31269	<INV>	ynaJ,insH-5
B2	M13_2	363901	364400	500	<DEL>	lacZ
B2	M13_2	523501	526700	3200	<DEL>	rhsD
B2	M13_2	1113601	1114200	600	<DEL>	yceK
B2	M13_2	2390701	2391500	800	<DEL>	nuoN
B2	M13_2	3392101	3392400	300	<DEL>
B2	M25_2	900855	901201	347	<DEL>	artM
B2	M25_2	2447612	2447985	374	<DEL>	prmB
B2	M25_2	2947423	2947638	216	<DEL>	metZ,metV
B2	M25_2	4516785	4517135	351	<DEL>	fecR
B2	M15_2	733208	3765756	3032549	<DUP>	rhsC,rhsA
B2	M15_2	3622789	3765756	142968	<DUP>	rhsB,rhsA
B2	M15_2	730001	733200	3200	<DEL>	rhsC
B2	M15_2	1708701	1708900	200	<DEL>	rsxC
B2	M15_2	3622201	3622800	600	<DEL>	rhsB
B2	M15_2	3363793	3767033	403241	<INV>	yhcD,yibA
B2	M3_2	1242501	1243600	1100	<DEL>	ldcA,emtA
B2	M3_2	3186001	3187400	1400	<DUP>	insD-5
B2	M3_2	3637801	3638300	500	<DEL>	pitA
B2	M3_2	4614101	4614800	700	<DEL>	yjjV,yjjW
B2	M3_2	1208984	1210370	1387	<INV>	tfaE,mcrA
B2	M4_2	2947556	2947705	150	<DEL>	metW
B2	M4_2	3979263	3979612	350	<DEL>	wzyE
B2	M21_2	523501	525000	1500	<DEL>	rhsD
B2	M21_2	525401	526700	1300	<DEL>	rhsD
B2	M21_2	1285801	1286200	400	<DEL>	narJ,narI
B2	M21_2	2762801	2783100	20300	<DEL>	abpB
B2	M10_2	1351358	1351441	84	<DEL>	ycjD
B2	M10_2	523401	526800	3400	<DEL>	rhsD
B2	M10_2	730001	732900	2900	<DEL>	rhsC
B2	M10_2	1406001	1414200	8200	<DEL>	smrA,recT
B2	M10_2	1528501	1529200	700	<DEL>
B2	M10_2	1707001	1710100	3100	<DEL>	rsxC,rsxD
B2	M10_2	2071101	2072800	1700	<DEL>	flu
B2	M10_2	3631101	3634400	3300	<DUP>	yhiJ
B2	M10_2	4220601	4222200	1600	<DUP>	arpA
B2	M10_2	4281601	4283200	1600	<DUP>	yjcE
B2	M8_2	1552001	1552400	400	<DEL>	yddM
B2	M8_2	3721801	3723300	1500	<DEL>	insK,glyS
B2	M8_2	1208955	1209956	1002	<INV>	tfaE,pinE
B2	M18_2	245909	246138	230	<DEL>	yafQ
B2	M18_2	361501	362200	700	<DEL>	lacA,lacY
B2	M18_2	2058301	2059000	700	<DEL>	yeeO
B2	M9_2	2915987	2920730	4744	<DEL>	barA,gudX
B2	M9_2	1239701	1240200	500	<DEL>	dadX
B2	M9_2	1707801	1710000	2200	<DEL>	rsxC,rsxD
B2	M9_2	2757401	2783100	25700	<DEL>
C1	P15_1	3362301	3366700	4400	<DUP>	yhcA,insH-10
C1	P15_1	2397342	4545644	2148303	<INV>	nuoH,fimD
C1	P12_1	1604301	1605000	700	<DEL>	lsrD
C1	P12_1	4539701	4542100	2400	<DEL>	fimE
C1	P13_1	3021501	3022100	600	<DEL>	xdhD
C1	P14_1	2204486	2205551	1066	<DEL>	yehL
C1	P14_1	1391801	1396100	4300	<DEL>	ycjY,insH-4
C1	P10_1	4541719	4545751	4033	<INV>	fimD
C1	P19_1	1239001	1240800	1800	<DEL>	dadX,cvrA
C1	P11_1	1239701	1240200	500	<DEL>	dadX
C1	P11_1	1471501	1472200	700	<DEL>
C1	P16_1	778201	778900	700	<DEL>	tolB
C1	P16_1	3835561	4545472	709912	<INV>	yicJ,fimD
C1	P17_1	3651501	3653500	2000	<DUP>
C1	P2_1	343901	345300	1400	<DUP>	yahK
C1	P2_1	3582001	3584700	2700	<DUP>	yhhZ
C1	P2_1	3623001	3624600	1600	<DUP>	rhsB,yhhI
C1	P5_1	2349211	2349275	65	<INV>	inaA
C1	P5_1	4539618	4543576	3959	<INV>	fimA
C1	P6_1	2817701	2818400	700	<DEL>
C1	P21_1	3722301	3723300	1000	<DEL>	glyS
C1	P8_1	1239201	1241000	1800	<DEL>	dadX,cvrA
C1	P25_1	2216730	4544178	2327449	<INV>	yehX,fimI
C1	P7_1	4541144	4543531	2388	<INV>	fimB,fimA
C1	P23_1	1239701	1240200	500	<DEL>	dadX
C1	P18_1	2101740	2525089	423350	<DUP>
C1	P18_1	778301	778900	600	<DEL>	tolB
C1	P18_1	906953	4544003	3637051	<INV>	ybjT,fimI
C1	P9_1	1391201	1396100	4900	<DEL>	ycjY,insH-4
C1	P9_1	4541249	4543395	2147	<INV>	fimB,fimA
C2	R12_2	1285501	1287000	1500	<DEL>	narJ
C2	R12_2	4540401	4542100	1700	<DEL>	fimE
C2	R12_2	2297886	2298275	390	<DEL>	napC,napB
C2	R10_2	2680601	2681100	500	<DEL>	yphG
C2	R10_2	3366701	3367000	300	<DEL>	insH-10,yhcF
C2	R16_2	56	278	223	<DEL>
C2	R16_2	841225	4503515	3662291	<DUP>	fiu
C2	R16_2	841238	4502090	3660853	<DEL>	fiu
C2	R16_2	4502101	4503500	1400	<DUP>
C2	R16_2	4541058	4543320	2263	<INV>	fimB,fimA
C2	R19_2	1239801	1240200	400	<DEL>	dadX
C2	R6_2	1383124	2290118	906995	<DUP>	ycjW
C2	R6_2	1562504	1563876	1373	<DEL>	ddpX,dosP
C2	R6_2	1239601	1240200	600	<DEL>	dadX
C2	R6_2	1395301	1397200	1900	<DUP>	ynaI
C2	R6_2	3637801	3638300	500	<DEL>	pitA
C2	R6_2	1208217	1210508	2292	<INV>	tfaP,mcrA
C2	R7_2	3360470	3360729	260	<DEL>	gltD
C2	R7_2	778301	778700	400	<DEL>	tolB
C2	R7_2	1293001	1299500	6500	<DEL>
C2	R7_2	1300701	1302900	2200	<DEL>	oppB
C2	R7_2	3021501	3022000	500	<DEL>	xdhD
C2	R7_2	3582201	3584300	2100	<DUP>	yhhZ
C2	R7_2	4038401	4039500	1100	<DEL>	rrlA
C2	R7_2	1407932	1408267	336	<DEL>	zntB
C2	R7_2	4288875	4289224	350	<DEL>	nrfA
C2	R7_2	4495866	4496200	335	<DEL>	ahr
C2	R9_2	1824901	1825200	300	<DEL>	ves,spy
C2	R20_2	2817601	2818300	700	<DEL>
C2	R8_2	203601	206000	2400	<DUP>	lpxB,dnaE
C2	R8_2	281101	288800	7700	<DUP>	yagA,xynR
C2	R8_2	298401	301700	3300	<DUP>	paoD,paoB
C2	R8_2	326401	329000	2600	<DUP>	betA,betI
C2	R8_2	337301	341700	4400	<DUP>	yahF,yahJ
C2	R8_2	359401	360800	1400	<DUP>	cynT,cynX
C2	R8_2	518601	528400	9800	<DUP>	ybbO
C2	R8_2	620101	624700	4600	<DUP>	fepC
C2	R8_2	687401	689100	1700	<DUP>	gltI
C2	R8_2	723101	725500	2400	<DUP>	kdpD,kdpB
C2	R8_2	729401	730700	1300	<DUP>	rhsC
C2	R8_2	1293001	1299500	6500	<DEL>
C2	R8_2	1300701	1302900	2200	<DEL>	oppB
C2	R8_2	1429001	1430500	1500	<DUP>	stfR
C2	R8_2	2160701	2162000	1300	<DUP>	mdtC,mdtD
C2	R8_2	2294601	2296500	1900	<DUP>	ccmF,ccmB
C2	R8_2	2352401	2354500	2100	<DUP>	glpB
C2	R8_2	2504001	2506000	2000	<DUP>	fryA,ypdF
C2	R8_2	2565501	2573400	7900	<DUP>	eutA,eutD
C2	R8_2	2788701	2794200	5500	<DUP>
C2	R8_2	2828501	2831800	3300	<DUP>	srlD,norR
C2	R8_2	2833501	2836800	3300	<DUP>	norV,hypF
C2	R8_2	2842901	2849900	7000	<DUP>	hycI
C2	R8_2	2929801	2931800	2000	<DUP>	sdaB,ygdG
C2	R8_2	3050501	3053800	3300	<DUP>	gcvT,pepP
C2	R8_2	3127501	3129200	1700	<DUP>	glcD,yghO
C2	R8_2	3231201	3233100	1900	<DUP>	ygjK,fadH
C2	R8_2	3338401	3342900	4500	<DUP>	mlaD,lptC
C2	R8_2	3615701	3624000	8300	<DUP>	nikB
C2	R8_2	3703901	3705200	1300	<DUP>	dppC,dppB
C2	R8_2	3760701	3767500	6800	<DUP>	selA
C2	R8_2	3850501	3855400	4900	<DUP>	uhpA,yidF
C2	R8_2	3953801	3956000	2200	<DUP>	ilvD,ilvA
C2	R8_2	4010901	4013400	2500	<DUP>	yigL,metE
C2	R8_2	4038401	4039700	1300	<DEL>	rrlA
C2	R8_2	4051201	4052900	1700	<DUP>	csrC,hemN
C2	R8_2	4066301	4068100	1800	<DUP>	yihP,yihQ
C2	R8_2	4071601	4074100	2500	<DUP>	yihS,yihV
C2	R8_2	4156401	4161300	4900	<DUP>	argB,fabR
C2	R8_2	4197601	4199700	2100	<DUP>	nudC,yjaG
C2	R8_2	4285401	4287900	2500	<DUP>	nrfA
C2	R8_2	4299201	4300700	1500	<DUP>	fdhF,mdtP
C2	R8_2	4314801	4325000	10200	<DUP>	phnP,phnC
C2	R8_2	4511901	4514400	2500	<DUP>	fecD,fecA
C2	R8_2	4515101	4517700	2600	<DUP>	fecA,fecR
C2	R8_2	4558101	4559600	1500	<DUP>	hypT,yjiG
C2	R8_2	4592601	4593200	600	<DUP>	tsr
C2	R8_2	1208184	1210875	2692	<INV>	tfaP,mcrA
C2	R8_2	2316738	2317131	394	<DEL>	rcsB,rcsC
C2	R3_2	2219110	3211406	992297	<DEL>	osmF,dnaG
C2	R3_2	279101	291400	12300	<DUP>
C2	R13_2	492701	493300	600	<DEL>	dnaX
C2	R13_2	1572601	1573100	500	<DEL>	pqqL
C2	R13_2	4540401	4542100	1700	<DEL>	fimE
C2	R13_2	4560901	4561300	400	<DEL>	kptA
C2	R15_2	3932801	3941300	8500	<DEL>	kup,yieP
C2	R14_2	573901	574600	700	<DEL>
C2	R17_2	3365625	3766606	400982	<INV>	yibA
C2	R5_2	1196220	1211451	15232	<DEL>	icd
C2	R5_2	1239301	1241900	2600	<DEL>	dadX,cvrA
C2	R11_2	3956668	3956745	78	<DEL>	ilvA
C2	R18_2	692601	693200	600	<DEL>	ybeZ
C2	R18_2	4541011	4543746	2736	<INV>	fimB,fimI
C2	R2_2	790195	790287	93	<DEL>	galT
C2	R2_2	1488133	1488478	346	<DEL>	aldA
C2	R2_2	1753766	1754142	377	<DEL>	ydhV,ydhY
C2	R2_2	3844024	3844369	346	<DEL>	adeD
C2	R2_2	4420415	4420756	342	<DEL>	ulaA
C2	R24_2	4624182	4624535	354	<DEL>	ytjB
C2	R21_2	3186401	3187200	800	<DUP>	insC-5,insD-5
C2	R21_2	3581501	3583400	1900	<DEL>	yhhY
C2	R21_2	4268501	4269300	800	<DEL>
C2	R21_2	4498201	4499400	1200	<DUP>	insD-6
C2	R23_2	1411953	1434996	23044	<DUP>
C2	R23_2	4250401	4252600	2200	<DUP>	malM,ubiC
C2	R23_2	4476201	4477300	1100	<DUP>	yjgL
C2	R1_2	778401	778700	300	<DEL>	tolB
C2	R4_2	395550	395742	193	<DEL>	ampH
C2	R4_2	2868101	2868400	300	<DEL>	nlpD
C2	R4_2	4560901	4561300	400	<DEL>	kptA
A1	R12_1	228929	3946714	3717786	<DUP>	aspU,rrfC
A1	R12_1	422701	423600	900	<DEL>	malZ
A1	R12_1	915001	915700	700	<DEL>	aqpZ
A1	R12_1	3652101	3653200	1100	<DUP>
A1	R12_1	4541612	4543739	2128	<INV>	fimI
A1	R21_1	260201	274000	13800	<DEL>
A1	R23_1	1395901	1397200	1300	<DUP>	ynaI
A1	R23_1	3995401	3996000	600	<DEL>	dapF,yigA
A1	R25_1	282501	290000	7500	<DEL>	yagE,argF
A1	R25_1	523401	525500	2100	<DEL>	rhsD
A1	R25_1	3622801	3625500	2700	<DUP>	rhsB,yhhI
A1	R25_1	4220301	4223200	2900	<DUP>	aceK,iclR
A1	R25_1	4281701	4283200	1500	<DUP>
A1	R22_1	226201	226700	500	<DEL>	rrlH
A1	R22_1	1239701	1240200	500	<DEL>	dadX
A1	R22_1	3944801	3945000	200	<DEL>	rrlC
A1	R7_1	3021501	3021900	400	<DEL>	xdhD
A1	R7_1	4037001	4166900	129900	<DUP>	rrsA,rrsB
A1	R20_1	1757681	4503515	2745835	<DUP>
A1	R20_1	1757694	4502088	2744395	<DEL>
A1	R20_1	2101801	2103100	1300	<DUP>
A1	R20_1	2469201	2469700	500	<DEL>	yfdI
A1	R20_1	3799001	3799600	600	<DEL>	waaU,waaZ
A1	R6_1	396041	396367	327	<DEL>	ampH
A1	R6_1	1635901	1636900	1000	<DEL>	nohA,ynfO
A1	R6_1	3186401	3187700	1300	<DUP>	insC-5
A1	R6_1	3944801	3945000	200	<DEL>	rrlC
A1	R6_1	580898	1637361	1056464	<INV>	nohD,ydfO
A1	R4_1	19901	20400	500	<DEL>	insB-1,insA-1
A1	R4_1	2458201	2460000	1800	<DEL>	fadJ,fadI
A1	R4_1	1207111	1209928	2818	<INV>	ymfQ,pinE
A1	R14_1	2185501	2186100	600	<DEL>	rcnA
A1	R14_1	733741	735096	1356	<DEL>	rhsC
A1	R3_1	2597801	2599000	1200	<DEL>	dapA
A1	R3_1	3021601	3022100	500	<DEL>	xdhD
A1	R2_1	1285601	1287900	2300	<DEL>	narJ,purU
A1	R2_1	1552001	1552400	400	<DEL>	yddM
A1	R24_1	553001	553600	600	<DEL>	purE,lpxH
A1	R16_1	2729101	2729700	600	<DEL>	rrlG,rrsG
A1	R16_1	4542480	4544056	1577	<INV>	fimE,fimI
A1	R17_1	526938	1529405	1002468	<DEL>	rhsD
A1	R17_1	915001	915500	500	<DEL>	aqpZ
A1	R17_1	4209701	4210100	400	<DEL>	rrlE
A1	R17_1	4560901	4561400	500	<DEL>	kptA
A1	R17_1	4542307	4544899	2593	<INV>	fimE,fimC
A1	R9_1	225301	225800	500	<DEL>	rrsH,rrlH
A1	R9_1	226201	226700	500	<DEL>	rrlH
A1	R9_1	3129601	3131300	1700	<DUP>	yghO
A1	R9_1	3581801	3583500	1700	<DUP>	insA-6
A1	R9_1	4250401	4252700	2300	<DUP>	malM,ubiC
A1	R9_1	4268301	4269400	1100	<DUP>	tyrB
A1	R10_1	1571948	3667452	2095505	<DUP>	gadB,gadA
A1	R10_1	731201	732500	1300	<DEL>	rhsC
A1	R10_1	1239701	1240200	500	<DEL>	dadX
A1	R8_1	3130201	3131300	1100	<DUP>	yghO,insH-9
A1	R8_1	3652001	3653200	1200	<DUP>
A1	R1_1	980701	981300	600	<DEL>	mukB,ldtD
A1	R1_1	2101801	2103000	1200	<DUP>
A1	R1_1	2919801	2920200	400	<DEL>	gudX
A1	R11_1	552901	553600	700	<DEL>	purE,lpxH
A1	R11_1	1218901	1221000	2100	<DUP>
A1	R11_1	3423801	3424300	500	<DEL>	rrlD
A1	R18_1	1571860	3667364	2095505	<DUP>	gadB,gadA
A1	R18_1	292201	297200	5000	<DUP>	yagJ
A1	R18_1	1571001	1571800	800	<DEL>	gadB
A1	R18_1	3622801	3625500	2700	<DUP>	rhsB,yhhI
A1	R18_1	3765301	3770300	5000	<DUP>	rhsA,yibH
A1	R18_1	4249901	4252700	2800	<DUP>	malM,ubiC
A1	R13_1	2255301	2256700	1400	<DEL>	psuT
A2	K23_2	4301697	4301856	160	<INV>	mdtO
A2	K23_2	224501	226000	1500	<DEL>	rrsH,rrlH
A2	K23_2	226201	226900	700	<DEL>	rrlH
A2	K23_2	729701	731200	1500	<DUP>	rhsC
A2	K23_2	2101801	2103100	1300	<DUP>
A2	K23_2	3361401	3366700	5300	<DUP>	gltF,insH-10
A2	K23_2	3637801	3638300	500	<DEL>	pitA
A2	K23_2	3941701	3942200	500	<DEL>	rrsC
A2	K23_2	3942201	3944400	2200	<DEL>	rrsC,rrlC
A2	K23_2	4314801	4325000	10200	<DUP>	phnP,phnC
A2	K15_2	3995401	3996200	800	<DEL>	dapF,yigA
A2	K25_2	2469301	2469700	400	<DEL>	yfdI
A2	K14_2	274001	275100	1100	<DUP>	insH-1
A2	K14_2	1878801	1879500	700	<DEL>	yoaK,yoaG
A2	K14_2	2590601	2591200	600	<DEL>	acrD
A2	K1_2	223201	227000	3800	<DEL>	gmhB,rrlH
A2	K1_2	729801	731200	1400	<DUP>	rhsC
A2	K1_2	1833190	1833483	294	<DEL>	xthA,ydjX
A2	K1_2	3194443	3194691	249	<INV>	yqiK
A2	K7_2	3623901	3766292	142392	<DEL>	rhsA
A2	K7_2	3624146	3766616	142471	<DUP>	yibA
A2	K7_2	224801	227200	2400	<DEL>	rrsH,rrlH
A2	K7_2	4509301	4509800	500	<DEL>
A2	K18_2	1634401	1635100	700	<DEL>	tfaQ,ydfN
A2	K18_2	3637901	3638300	400	<DEL>	pitA
A2	K17_2	732101	732700	600	<DEL>	rhsC
A2	K17_2	3365609	3766408	400800	<INV>	yibA
A2	K6_2	574601	575600	1000	<DUP>	insH-2
A2	K6_2	3130101	3131300	1200	<DUP>	yghO
A2	K6_2	3622901	3762300	139400	<DUP>	rhsB,rhsA
A2	K6_2	4614101	4614800	700	<DEL>	yjjV,yjjW
A2	K2_2	772201	772600	400	<DEL>	cydA
A2	K2_2	1593201	1593700	500	<DEL>
A2	K8_2	224801	225800	1000	<DEL>	rrsH,rrlH
A2	K8_2	226201	226700	500	<DEL>	rrlH
A2	K8_2	1152701	1153300	600	<DEL>	fabF
A2	K8_2	3423801	3424300	500	<DEL>	rrlD
A2	K8_2	3943301	3944300	1000	<DEL>	rrsC,rrlC
A2	K3_2	2101801	2103500	1700	<DUP>	wbbK
A2	K22_2	844293	844428	136	<DEL>	ybiO
A2	K4_2	780827	781161	335	<DEL>	valT,lysY
A2	K4_2	3423801	3424300	500	<DEL>	rrlD
A2	K4_2	4542069	4544136	2068	<INV>	fimE,fimI
A2	K5_2	2067001	2102100	35100	<DUP>	insH-6,insH-7
A2	K5_2	2289001	2290100	1100	<DUP>
A2	K5_2	4236901	4238000	1100	<DEL>	yjbG,yjbH
A2	K5_2	4614201	4614600	400	<DEL>	yjjV
A2	K5_2	3364634	3767192	402559	<INV>	yhcD
A2	K21_2	3130101	3131300	1200	<DUP>	yghO
A2	K11_2	729658	3619222	2889565	<DEL>	rhsC,rhsB
A2	K11_2	735100	3765746	3030647	<DUP>	rhsA
A2	K11_2	3622801	3762400	139600	<DUP>	rhsB,rhsA
A2	K10_2	224801	227700	2900	<DEL>	rrsH,rrlH
A2	K10_2	3426701	3427300	600	<DEL>	rrlD,rrsD
A2	K10_2	3945501	3947300	1800	<DEL>	rrlC,hdfR
A2	K13_2	1466074	1466426	353	<DUP>
A2	K13_2	271301	271600	300	<DEL>	insI-1
A2	K13_2	580601	581300	700	<DEL>	nohD
A2	K13_2	3721801	3723300	1500	<DEL>	insK,glyS
A2	K13_2	580695	1636670	1055976	<INV>
A2	K20_2	1270028	1270584	557	<DUP>
A2	K20_2	3652001	3653200	1200	<DUP>
A2	K20_2	3721801	3723400	1600	<DEL>	insK,glyS
A2	K12_2	3365175	3766400	401226	<INV>	yhcD,yibA
A2	K12_2	4542311	4544236	1926	<INV>	fimE,fimI
D1	β12_1	3362301	3366700	4400	<DUP>	yhcA,insH-10
D1	β20_1	56	278	223	<DEL>
D1	β17_1	1208358	1210748	2391	<INV>	tfaP,mcrA
D1	β8_1	4509201	4509800	600	<DEL>
D1	β16_1	1061814	1061982	169	<DEL>	torD
D1	β4_1	483901	484500	600	<DEL>	acrB,acrA
D1	β4_1	2459201	2459800	600	<DEL>	fadI
D1	β4_1	3021501	3022100	600	<DEL>	xdhD
D1	β4_1	3888801	3891400	2600	<DEL>	tnaA,tnaB
D1	β3_1	274001	275100	1100	<DUP>	insH-1
D1	β3_1	1395801	1397500	1700	<DUP>	ynaI,ynaJ
D1	β3_1	3021501	3022100	600	<DEL>	xdhD
D1	β24_1	3644253	4454330	810078	<DUP>	prlC,yjfF
D1	β24_1	4509201	4509800	600	<DEL>
D1	β24_1	4539901	4542100	2200	<DEL>	fimE
D1	β5_1	776933	777011	79	<DEL>	tolA
D1	β5_1	4359701	4362000	2300	<DEL>	cadB
D1	β7_1	3362401	3365900	3500	<DUP>	yhcA,insH-10
D1	β19_1	274001	275100	1100	<DUP>	insH-1
D1	β19_1	927201	927800	600	<DEL>	aat,cydC
D1	β6_1	2289001	2290100	1100	<DUP>
D1	β25_1	1287361	1287556	196	<DUP>	tyrT
D1	β25_1	2466384	2476583	10200	<DEL>
D1	β25_1	2904285	2904378	94	<DEL>
D1	β25_1	4542690	4542995	306	<INV>
D1	β25_1	2174901	2183300	8400	<DEL>	gatA,yegX
D1	β25_1	2838401	2867700	29300	<DEL>	ascG,nlpD
D1	β25_1	4502101	4503500	1400	<DUP>
D1	β25_1	3931660	4502475	570816	<INV>	kup,insG
D1	β25_1	3931660	4503574	571915	<INV>	kup
D1	β11_1	652301	653000	700	<DEL>	dpiB
D1	β11_1	778301	778900	600	<DEL>	tolB
D1	β11_1	2901201	2901800	600	<DEL>	yqcE
D1	β2_1	3363001	3367700	4700	<DUP>	yhcD
D1	β2_1	3581501	3584500	3000	<DUP>	yhhY,yrhD
D1	β2_1	3630801	3636500	5700	<DUP>	yhiN
D1	β2_1	3650901	3654100	3200	<DUP>	slp
D1	β2_1	3766001	3770700	4700	<DUP>	rhsA,yibH
D1	β2_1	4249801	4252600	2800	<DUP>	malM,ubiC
D1	β2_1	1208223	1210659	2437	<INV>	tfaP,mcrA
D1	β23_1	2590501	2591000	500	<DEL>	acrD
D1	β23_1	3130201	3131300	1100	<DUP>	yghO,insH-9
D1	β23_1	3359801	3366700	6900	<DUP>	gltD,insH-10
D1	β23_1	3652001	3653200	1200	<DUP>
D1	β23_1	4502101	4503500	1400	<DUP>
D1	β23_1	4444869	4503736	58868	<INV>	tamB
D1	β21_1	1552001	1552400	400	<DEL>	yddM
D1	β21_1	3130201	3131300	1100	<DUP>	yghO,insH-9
D1	β13_1	927201	927800	600	<DEL>	aat,cydC
D1	β18_1	56	278	223	<DEL>
D1	β18_1	3950066	3950504	439	<DEL>
D2	V11_2	3364501	3366700	2200	<DUP>	yhcD,insH-10
D2	V11_2	3652101	3653200	1100	<DUP>
D2	V5_2	1799801	1800300	500	<DEL>	infC
D2	V5_2	3011188	3011629	442	<DEL>	hyuA,yqeA
D2	V17_2	2469101	2470600	1500	<DEL>	yfdH
D2	V17_2	2737001	2737600	600	<DEL>	pheL
D2	V18_2	273901	275100	1200	<DUP>	ykfC,insH-1
D2	V18_2	2590701	2591400	700	<DEL>	acrD,yffB
D2	V14_2	2458301	2460400	2100	<DEL>	fadJ,fadI
D2	V2_2	2071301	2072000	700	<DEL>	flu
D2	V13_2	1805260	1805687	428	<DEL>	yniD,ydiY
D2	V13_2	3581801	3584800	3000	<DUP>	yrhB
D2	V13_2	3651001	3654200	3200	<DUP>	slp
D2	V13_2	1208780	1210113	1334	<INV>	tfaE,pinE
D2	V13_2	1938834	1939147	314	<DEL>	pykA
D2	V9_2	2289001	2290100	1100	<DUP>
D2	V9_2	2382601	2383800	1200	<DEL>	elaD
D2	V9_2	2469201	2470800	1600	<DEL>	yfdI
D2	V9_2	2986001	2996300	10300	<DEL>	yqeG
D2	V9_2	3769501	3770100	600	<DEL>	yibV
D2	V9_2	3796801	3799500	2700	<DEL>	waaC,waaZ
D2	V9_2	4475301	4477200	1900	<DEL>	tabA,yjgL
D2	V4_2	1396101	1397200	1100	<DUP>	insH-4
D2	V4_2	2289001	2290000	1000	<DUP>	insH-8
D2	V4_2	2061255	2061648	394	<DEL>	nac
D2	V1_2	238401	239000	600	<DEL>	ykfM
D2	V1_2	1279301	1279900	600	<DEL>	narK,narG
D2	V1_2	1396001	1397100	1100	<DUP>
D2	V1_2	2773401	2775200	1800	<DEL>	yfjW
D2	V1_2	4475501	4477200	1700	<DEL>	yjgL
D2	V24_2	580603	580955	353	<DEL>	nohD
D2	V15_2	1239601	1240200	600	<DEL>	dadX
D2	V15_2	3361801	3366700	4900	<DUP>	gltF,insH-10
D2	V7_2	1211601	1212800	1200	<DEL>	ycgX
D2	V3_2	591101	591600	500	<DEL>	nfrB
D2	V3_2	3021601	3022100	500	<DEL>	xdhD
D2	V3_2	3361901	3365900	4000	<DUP>	gltF,insH-10
D2	V3_2	4509201	4509800	600	<DEL>
D2	V12_2	1824901	1825200	300	<DEL>	ves,spy
D2	V12_2	3423501	3424500	1000	<DEL>	rrfF,rrlD
D2	V12_2	936324	936697	374	<DEL>	ftsK
D2	V19_2	4043896	4044061	166	<DEL>	dsbA
D2	V19_2	2995501	2997700	2200	<DUP>
D2	V21_2	2773501	2775700	2200	<DEL>	yfjW
D2	V23_2	228501	228800	300	<DEL>	rrlH,rrfH
D2	V16_2	3361801	3365700	3900	<DUP>	gltF
D2	V10_2	1411898	1434968	23071	<DUP>	ttcA
D2	V10_2	4476001	4477400	1400	<DUP>	yjgL,argI

## Sheet: S1
Clone	Line	Start	End	Length	SV type	Gene
D2	L13_2	1835888	1900480	64593	<DEL>	ynjA,yoaE
D2	L13_2	2069001	2070100	1100	<DUP>	insD-3,insC-3
D2	L13_2	4153201	4153700	500	<DEL>	argE
D2	L6_2	3423201	3424500	1300	<DEL>	rrlD
D2	L6_2	3363532	3767297	403766	<INV>	yhcD
D2	L23_2	800785	898496	97712	<DEL>	ybhH
D2	L23_2	2262701	2263500	800	<DEL>	fruB
D2	L1_2	1467901	1469100	1200	<DUP>	insC-2
D2	L1_2	3423101	3425300	2200	<DEL>	yhdZ,rrlD
D2	L1_2	3364684	3766403	401720	<INV>	yhcD,yibA
D2	L8_2	1616125	1616221	97	<DEL>	yneK
D2	L8_2	3995401	3996200	800	<DEL>	dapF,yigA
D2	L8_2	4509101	4509800	700	<DEL>
D2	L25_2	19901	20600	700	<DUP>	insB-1
D2	L25_2	1593201	1593700	500	<DEL>
D2	L22_2	315401	316700	1300	<DEL>	insE-1
D2	L22_2	2165201	2177300	12100	<DEL>	yegP
D2	L22_2	3362401	3366800	4400	<DUP>	yhcA
D2	L12_2	19901	20600	700	<DUP>	insB-1
D2	L12_2	226501	226700	200	<DEL>	rrlH
D2	L12_2	427901	428700	800	<DEL>	secD
D2	L12_2	1152401	1153300	900	<DEL>	fabF
D2	L12_2	1285701	1287000	1300	<DEL>	narJ
D2	L12_2	1551801	1552600	800	<DEL>	fdnI,yddM
D2	L12_2	4542170	4544808	2639	<INV>	fimE,fimC
D2	L10_2	3363643	3766967	403325	<INV>	yhcD,yibA
D2	L21_2	2877912	2878005	94	<DEL>
D2	L21_2	3360901	3366800	5900	<DUP>
D2	L11_2	3721801	3723700	1900	<DEL>	insK,glyS
D2	L20_2	1285101	1287200	2100	<DEL>	narH,rttR
D2	L20_2	2996401	2997500	1100	<DUP>	insD-4,insC-4
D2	L5_2	1468001	1468800	800	<DUP>	insD-2,insC-2
D2	L9_2	204206	204292	87	<INV>	lpxB
D2	L15_2	1686156	1686272	117	<DUP>	fumC
D2	L15_2	4518469	4542886	24418	<DUP>
D2	L16_2	2069001	2070600	1600	<DUP>	insD-3
D2	L16_2	3186101	3193500	7400	<DUP>	yqiK
D2	L16_2	4220301	4222400	2100	<DUP>	aceK,arpA
D2	L16_2	4542701	4545800	3100	<DEL>	fimD
D2	L24_2	245909	246138	230	<DEL>	yafQ
D2	L24_2	2545788	2546160	373	<DEL>	murQ
D2	L2_2	1552001	1552400	400	<DEL>	yddM
D2	L2_2	1758501	1758900	400	<DEL>	ldtE,sufE
D2	L2_2	3634601	3636300	1700	<DEL>	yhiN
D2	L2_2	4152901	4153900	1000	<DEL>	ppc,argE
D2	L2_2	4171301	4172000	700	<DEL>	rrlB
D2	L17_2	1207805	1209618	1814	<INV>	ycfK
D2	L17_2	3622787	3765751	142965	<DUP>	rhsB,rhsA
D2	L17_2	4397420	4399250	1831	<DEL>	mutL
D2	L17_2	2065901	2067300	1400	<DUP>	insH-6
D2	L17_2	3937901	3938300	400	<DEL>	rbsK,rbsR
D2	L17_2	4543001	4545500	2500	<DEL>	fimD
D2	L17_2	1944531	1944892	362	<DEL>	ruvB
D2	L4_2	3392001	3392500	500	<DEL>	tldD,yhdP
D1	H9_1	1287361	1287556	196	<DUP>	tyrT
D1	H9_1	226301	227600	1300	<DEL>	rrlH
D1	H9_1	652101	652700	600	<DEL>	dpiB
D1	H9_1	2255201	2256200	1000	<DEL>	psuT
D1	H9_1	2590601	2591200	600	<DEL>	acrD
D1	H9_1	2903101	2904300	1200	<DEL>	ygcE
D1	H22_1	1286701	1287700	1000	<DEL>
D1	H22_1	2413201	2413700	500	<DEL>	ackA
D1	H22_1	2996501	2997500	1000	<DUP>	insD-4,insC-4
D1	H22_1	4560901	4561500	600	<DEL>	yjiJ
D1	H10_1	1412040	1434990	22951	<DUP>	intR
D1	H10_1	302601	304800	2200	<DUP>	ecpE
D1	H10_1	526601	529500	2900	<DUP>	rhsD
D1	H10_1	1063401	1065600	2200	<DUP>	cbpA,agp
D1	H10_1	2065801	2070600	4800	<DUP>
D1	H10_1	2101801	2103800	2000	<DUP>	wbbK
D1	H10_1	3412501	3414200	1700	<DUP>	yhdJ,acrE
D1	H10_1	3581101	3584100	3000	<DUP>	insB-6
D1	H10_1	3651001	3653400	2400	<DUP>
D1	H10_1	3657601	3659500	1900	<DUP>	mdtE
D1	H10_1	3765601	3770300	4700	<DUP>	rhsA,yibH
D1	H10_1	4476301	4477300	1000	<DUP>	yjgL
D1	H10_1	4494501	4500100	5600	<DUP>
D1	H23_1	2713901	2714300	400	<DEL>	srmB
D1	H23_1	3995401	3996100	700	<DEL>	dapF,yigA
D1	H4_1	398801	399100	300	<DEL>	yaiW,yaiY
D1	H4_1	553001	553500	500	<DEL>	purE,lpxH
D1	H4_1	1552001	1552300	300	<DEL>
D1	H20_1	1411901	1434945	23045	<DUP>	ttcA
D1	H20_1	414001	415200	1200	<DEL>	sbcC
D1	H20_1	492801	493400	600	<DEL>	dnaX
D1	H20_1	2458101	2460100	2000	<DEL>	fadJ,fadI
D1	H3_1	3425401	3426200	800	<DUP>	rrlD
D1	H3_1	4106001	4106400	400	<DEL>	cpxP
D1	H8_1	553001	553600	600	<DEL>	purE,lpxH
D1	H8_1	2469101	2470800	1700	<DEL>	yfdH
D1	H15_1	56	281	226	<DEL>
D1	H15_1	114801	117700	2900	<DEL>	hofC
D1	H15_1	2628501	2631000	2500	<DUP>	pdeF,guaA
D1	H15_1	3015001	3016400	1400	<DUP>	yqeC,ygfK
D1	H15_1	3581501	3584200	2700	<DUP>	yhhY
D1	H15_1	3650901	3653600	2700	<DUP>
D1	H15_1	3852701	3856100	3400	<DUP>	ilvB,yidH
D1	H18_1	381201	383100	1900	<DUP>	yaiP
D1	H24_1	422601	423600	1000	<DEL>	malZ
D1	H24_1	2996301	2997600	1300	<DUP>
D1	H5_1	2458501	2460000	1500	<DEL>	fadJ,fadI
D1	H5_1	4543001	4546100	3100	<DEL>	fimD
D1	H19_1	681701	687900	6200	<DEL>
D1	H19_1	1460901	1463200	2300	<DEL>	paaJ,paaK
D1	H19_1	2185301	2186100	800	<DEL>	rcnA
D1	H21_1	3858234	3858345	112	<DEL>	yidJ
D1	H21_1	3854201	3855300	1100	<DUP>	emrD,yidF
D1	H21_1	3925501	3927200	1700	<DUP>	mnmG,asnA
D1	H21_1	4285201	4287600	2400	<DUP>	yjcH
D1	H21_1	4511601	4517200	5600	<DUP>	fecD,fecR
D1	H21_1	451643	452099	457	<DEL>	ampG
D1	H21_1	3455571	3456009	439	<DEL>	gspC
D1	H6_1	2737101	2737600	500	<DEL>	pheL
D1	H17_1	19801	20600	800	<DUP>
D1	H17_1	290901	297500	6600	<DEL>	insB-3,yagP
D1	H17_1	389701	391600	1900	<DEL>	hemB
D1	H17_1	392701	395200	2500	<DEL>	insE-2,ampH
D1	H17_1	568201	572600	4400	<DEL>	ybcN
D1	H17_1	583201	586100	2900	<DEL>
D1	H17_1	735301	738500	3200	<DEL>	ybfD
D1	H17_1	1063701	1065200	1500	<DEL>	cbpA,yccE
D1	H17_1	1087701	1093800	6100	<DEL>	pgaC,dgcT
D1	H17_1	1237501	1239600	2100	<DUP>	dadX
D1	H17_1	1255601	1256800	1200	<DEL>	ycgV,ychF
D1	H17_1	1526701	1527800	1100	<DEL>	yncG
D1	H17_1	1907301	1909400	2100	<DEL>	cspC,kdgR
D1	H17_1	2011201	2012600	1400	<DEL>
D1	H17_1	2103001	2109900	6900	<DEL>	rfbC
D1	H17_1	2187401	2193100	5700	<DEL>	yehA,mrp
D1	H17_1	2462101	2470700	8600	<DEL>	fadL
D1	H17_1	2756401	2768300	11900	<DEL>	intA,yfjP
D1	H17_1	2773201	2775200	2000	<DEL>
D1	H17_1	2782101	2789000	6900	<DEL>	ypjA,csiD
D1	H17_1	2985701	2996200	10500	<DEL>
D1	H17_1	3266801	3270200	3400	<DEL>	tdcA
D1	H17_1	3360601	3363000	2400	<DEL>	gltD,yhcD
D1	H17_1	3581701	3583500	1800	<DEL>	insA-6
D1	H17_1	3622701	3625300	2600	<DEL>	rhsB,yhhI
D1	H17_1	3631001	3634800	3800	<DEL>	yhiJ
D1	H17_1	3650901	3652000	1100	<DEL>
D1	H17_1	3792501	3794400	1900	<DEL>	kbl,rfaD
D1	H17_1	3797001	3805300	8300	<DEL>	waaL,waaP
D1	H17_1	4051401	4055900	4500	<DUP>	yihI,glnL
D1	H17_1	4114801	4116500	1700	<DUP>	glpX,glpK
D1	H17_1	4250901	4252100	1200	<DEL>
D1	H17_1	4360001	4362100	2100	<DEL>	cadB
D1	H17_1	4475701	4477200	1500	<DEL>	yjgL
D1	H17_1	4478801	4481200	2400	<DEL>	rraB,valS
D1	H17_1	4503501	4506700	3200	<DEL>
D1	H17_1	4511801	4517700	5900	<DUP>	fecD,fecR
D1	H17_1	4555301	4556900	1600	<DEL>	uxuR
D1	H16_1	2737697	4503515	1765819	<DUP>
D1	H16_1	2737711	4502088	1764378	<DEL>
D1	H16_1	3720628	3722075	1448	<DUP>
D1	H16_1	568501	574600	6100	<DEL>	emrE
D1	H16_1	583201	585000	1800	<DEL>	ompT
D1	H16_1	684501	686700	2200	<DUP>
D1	H16_1	1196201	1231800	35600	<DEL>	icd,umuC
D1	H16_1	1529601	1532700	3100	<DEL>	ydcC
D1	H16_1	1544001	1545700	1700	<DEL>	narU,yddK
D1	H16_1	2103001	2110000	7000	<DEL>	rfbC
D1	H16_1	2382601	2389300	6700	<DEL>	yfbP
D1	H16_1	2753401	2768200	14800	<DEL>	recN,yfjP
D1	H16_1	2773401	2775100	1700	<DEL>	yfjW
D1	H16_1	2783701	2789100	5400	<DEL>	ypjB,csiD
D1	H16_1	2986901	2996000	9100	<DEL>	yqeG
D1	H16_1	3264001	3270200	6200	<DEL>	tdcC
D1	H16_1	3622901	3625500	2600	<DEL>	rhsB,yhhI
D1	H16_1	3630801	3635000	4200	<DEL>	yhiM
D1	H16_1	3792501	3794400	1900	<DEL>	kbl,rfaD
D1	H16_1	3797001	3808300	11300	<DEL>	waaL
D1	H16_1	4475601	4477200	1600	<DEL>	yjgL
D1	H16_1	4502101	4503500	1400	<DUP>
D1	H16_1	4526801	4528500	1700	<DUP>	sgcR,sgcQ
D1	H16_1	4539501	4542100	2600	<DEL>	fimE
D1	H16_1	3666078	3666463	386	<DEL>	gadA
D1	H2_1	656601	657100	500	<DEL>	pagP
D1	H2_1	2469101	2470600	1500	<DEL>	yfdH
D1	H2_1	4542701	4556800	14100	<DEL>
D1	H13_1	1598001	1598300	300	<DEL>
D1	H13_1	2896901	2897400	500	<DEL>	ygcS
D1	H14_1	692401	693100	700	<DEL>	ybeZ
D1	H14_1	980701	981300	600	<DEL>	mukB,ldtD
D1	H14_1	3721901	3723200	1300	<DEL>	insK,glyS
D1	H25_1	692501	693100	600	<DEL>	ybeZ
D1	H25_1	3360101	3366800	6700	<DUP>	gltD
D1	H25_1	4250401	4252600	2200	<DUP>	malM,ubiC
D1	H25_1	1220727	1221135	409	<DEL>
D1	H25_1	3825575	3825972	398	<DEL>	recG
D1	H25_1	4376225	4376665	441	<DEL>	efp,ecnB
D1	H11_1	4478801	4479300	500	<DEL>	rraB,yjgM
D1	H12_1	3995401	3995900	500	<DEL>	dapF,yigA
B1	J20_1	781322	781426	105	<DEL>	lysZ
B1	J20_1	2877790	2877822	33	<DEL>
B1	J20_1	150701	156800	6100	<DEL>	yadC,yadN
B1	J20_1	558101	560800	2700	<DEL>	sfmD
B1	J20_1	687401	689600	2200	<DUP>	gltI,lnt
B1	J20_1	741901	744900	3000	<DUP>	dtpD,pxpC
B1	J20_1	1090801	1092400	1600	<DEL>	pgaA
B1	J20_1	1210701	1220200	9500	<DEL>	mcrA
B1	J20_1	1301701	1303600	1900	<DEL>	oppA,oppB
B1	J20_1	1393901	1396000	2100	<DEL>	mppA
B1	J20_1	1445401	1447200	1800	<DEL>	ydbH,feaR
B1	J20_1	1866001	1868700	2700	<DEL>	mipA,yeaG
B1	J20_1	2293401	2296500	3100	<DUP>	ccmF,ccmB
B1	J20_1	2304601	2305100	500	<DEL>
B1	J20_1	2512901	2514200	1300	<DEL>	nupC
B1	J20_1	2881401	2887700	6300	<DEL>	casC,cysH
B1	J20_1	2985501	2996400	10900	<DEL>	yqeF,insD-4
B1	J20_1	3130101	3133400	3300	<DUP>	yghO,yghS
B1	J20_1	3797401	3808200	10800	<DEL>	waaL
B1	J20_1	4441701	4444400	2700	<DUP>	msrA,tamB
B1	J20_1	515140	515654	515	<DEL>	qmcA
B1	J20_1	1058699	1059182	484	<DEL>	torC
B1	J20_1	3272184	3272627	444	<DEL>	garR
B1	J24_1	508601	508800	200	<DEL>
B1	J24_1	3269801	3270800	1000	<DEL>	garK
B1	J24_1	3423201	3429000	5800	<DEL>
B1	J24_1	3621001	3621300	300	<DEL>	rhsB
B1	J24_1	3942701	3944300	1600	<DEL>	rrsC,rrlC
B1	J24_1	3364449	3767288	402840	<INV>	yhcD
B1	J2_1	398801	399100	300	<DEL>	yaiW,yaiY
B1	J2_1	2469101	2470700	1600	<DEL>	yfdH
B1	J2_1	2590601	2591200	600	<DEL>	acrD
B1	J2_1	2989601	2996000	6400	<DEL>	yqeJ
B1	J14_1	3423101	3425200	2100	<DEL>	yhdZ,rrlD
B1	J14_1	1208230	1211311	3082	<INV>	tfaP
B1	J15_1	3556022	3556090	69	<DEL>	rtcA
B1	J15_1	3779964	3780347	384	<DEL>	lldD
B1	J15_1	274101	277200	3100	<DUP>	mmuM
B1	J15_1	730101	731800	1700	<DEL>	rhsC
B1	J15_1	3360201	3363000	2800	<DEL>	gltD,yhcD
B1	J15_1	3763401	3765800	2400	<DUP>	rhsA
B1	J15_1	3840601	3842900	2300	<DUP>	nepI,adeQ
B1	J15_1	4032901	4036400	3500	<DUP>	yigZ,rrsA
B1	J15_1	4442001	4444200	2200	<DUP>	msrA,tamB
B1	J15_1	2207733	2208081	349	<DEL>	yehM,yehP
B1	J5_1	552801	553600	800	<DEL>	purE,lpxH
B1	J5_1	2642301	2643300	1000	<DEL>	rodZ,rlmN
B1	J5_1	3021501	3022100	600	<DEL>	xdhD
B1	J5_1	3392001	3392500	500	<DEL>	tldD,yhdP
B1	J5_1	3616101	3616900	800	<DEL>	nikB,nikC
B1	J5_1	3652001	3653200	1200	<DUP>
B1	J5_1	4560901	4561400	500	<DEL>	kptA
B1	J8_1	1528101	1529000	900	<DEL>
B1	J8_1	3619701	3621600	1900	<DEL>	rhsB
B1	J11_1	274001	275400	1400	<DUP>	mmuP
B1	J11_1	3361601	3365700	4100	<DUP>	gltF
B1	J11_1	4541933	4543824	1892	<INV>	fimI
B1	J19_1	523601	525000	1400	<DEL>	rhsD
B1	J19_1	1758601	1759000	400	<DEL>	ldtE,sufE
B1	J19_1	3362501	3366800	4300	<DUP>	yhcA
B1	J19_1	3651001	3653300	2300	<DUP>
B1	J16_1	736763	3624307	2887545	<DEL>
B1	J16_1	292801	294800	2000	<DEL>	yagK
B1	J16_1	1424401	1425500	1100	<DEL>	trkG,ynaK
B1	J16_1	1433601	1434200	600	<DEL>	pinR,ynaE
B1	J16_1	1529501	1532200	2700	<DEL>	ydcC
B1	J16_1	1543801	1546100	2300	<DEL>	narU
B1	J16_1	1986201	1986900	700	<DEL>
B1	J16_1	2103001	2109700	6700	<DEL>	rfbC
B1	J16_1	2468601	2470800	2200	<DEL>	yfdH
B1	J16_1	2985601	2996200	10600	<DEL>
B1	J16_1	3630501	3635000	4500	<DEL>	yhiI,yhiM
B1	J16_1	3796801	3805300	8500	<DEL>	waaC,waaP
B1	J16_1	3943301	3944300	1000	<DEL>	rrsC,rrlC
B1	J16_1	4426901	4428000	1100	<DEL>	yjfZ
B1	J6_1	1431901	1432400	500	<DEL>	stfR
B1	J6_1	3620701	3621400	700	<DEL>	rhsB
B1	J6_1	3943301	3944300	1000	<DEL>	rrsC,rrlC
B1	J6_1	4027401	4027600	200	<DEL>
B1	J6_1	1431920	1635563	203644	<INV>	stfR,ydfN
B1	J22_1	730201	732700	2500	<DEL>	rhsC
B1	J22_1	1527801	1529000	1200	<DEL>
B1	J22_1	3943901	3944300	400	<DEL>	rrlC
B1	J22_1	1397711	1428072	30362	<INV>	uspE,insH-5
B1	J9_1	3765820	3767642	1823	<DUP>	rhsA
B1	J9_1	2728901	2731300	2400	<DEL>	rrlG
B1	J9_1	3765201	3767600	2400	<DUP>	rhsA
B1	J9_1	3311920	4504622	1192703	<INV>	truB,yjhB
B1	J9_1	4541679	4545023	3345	<INV>	fimC
B1	J10_1	2101801	2103000	1200	<DUP>
B1	J10_1	3269701	3270800	1100	<DEL>	garK
B1	J10_1	3362501	3366700	4200	<DUP>	yhcA,insH-10
B1	J12_1	1428201	1428700	500	<DEL>	insH-5
B1	J12_1	3619501	3621600	2100	<DEL>	rhsB
B1	J12_1	261315	4543648	4282334	<INV>	proB,fimA
B1	J7_1	733171	3765809	3032639	<DEL>	rhsC,rhsA
B1	J7_1	4094359	4094617	259	<DEL>
B1	J7_1	731501	733200	1700	<DUP>	rhsC
B1	J7_1	3423201	3425400	2200	<DEL>	rrlD
B1	J7_1	3621001	3622000	1000	<DEL>	rhsB
B1	J7_1	1432352	1635859	203508	<INV>	stfR,nohA
B1	J13_1	287301	288000	700	<DEL>	yagH
B1	J13_1	1207109	1209998	2890	<INV>	ymfQ,pinE
B1	J3_1	3301845	3302170	326	<DUP>	yhbU
B1	J3_1	3622793	3765756	142964	<DUP>	rhsB,rhsA
B1	J3_1	15401	19500	4100	<DUP>	nhaR
B1	J3_1	280901	291400	10500	<DEL>	yagA
B1	J3_1	527001	530200	3200	<DUP>	rhsD,selU
B1	J3_1	1063501	1065300	1800	<DUP>	cbpA
B1	J3_1	1869601	1871200	1600	<DUP>	yeaH,cdgI
B1	J3_1	2101101	2112800	11700	<DUP>	gnd,rfbB
B1	J3_1	2128001	2130600	2600	<DUP>	gmd,wcaD
B1	J3_1	2304301	2305300	1000	<DEL>	eco,mqo
B1	J3_1	2746001	2748200	2200	<DEL>	rpsP,ypjD
B1	J3_1	3268001	3269700	1700	<DUP>	yhaB
B1	J3_1	3619201	3622800	3600	<DEL>	rhsB
B1	J3_1	4094201	4094900	700	<DEL>	rhaD,rhaA
B1	J3_1	4479501	4480900	1400	<DUP>	yjgM,yjgN
B1	J3_1	4502101	4509000	6900	<DUP>
B1	J3_1	4614201	4614900	700	<DEL>	yjjV,yjjW
B1	J21_1	780733	780980	248	<DEL>
B1	J21_1	569901	574700	4800	<DEL>	ybcK
B1	J21_1	3362501	3365800	3300	<DUP>	yhcA,insH-10
B1	J25_1	3363001	3365800	2800	<DUP>	yhcD,insH-10
B1	J25_1	536729	4543479	4006751	<INV>	glxR,fimA
B1	J17_1	3622797	3765755	142959	<DUP>	rhsB,rhsA
B1	J17_1	1593201	1593700	500	<DEL>
B1	J17_1	2101801	2104200	2400	<DUP>	wbbK
B1	J17_1	3764901	3768800	3900	<DUP>	rhsA
B1	J23_1	3560075	3560143	69	<DEL>
B1	J23_1	4027385	4027619	235	<DEL>	fadA
B1	J23_1	281201	290000	8800	<DEL>	yagA,argF
B1	J23_1	292501	296700	4200	<DUP>	yagK,intF
B1	J23_1	339601	340200	600	<DEL>	yahG,yahI
B1	J23_1	343801	346800	3000	<DUP>	yahK
B1	J23_1	349501	350000	500	<DEL>	prpB
B1	J23_1	568001	577900	9900	<DUP>	insF-3,rrrD
B1	J23_1	578601	587200	8600	<DUP>	borD,ybcH
B1	J23_1	783201	785800	2600	<DUP>	pnuC,aroG
B1	J23_1	1209001	1213100	4100	<DUP>	tfaE,ycgX
B1	J23_1	1543801	1547400	3600	<DUP>	narU
B1	J23_1	1798501	1800300	1800	<DEL>	pheS,infC
B1	J23_1	2101001	2111200	10200	<DUP>	gnd,rfbD
B1	J23_1	2364201	2365900	1700	<DUP>	yfaZ
B1	J23_1	2627801	2630900	3100	<DUP>	pdeF
B1	J23_1	2728801	2731100	2300	<DEL>	rrlG,rrsG
B1	J23_1	2757601	2761300	3700	<DUP>
B1	J23_1	2773201	2774900	1700	<DUP>	yfjW
B1	J23_1	3114001	3115300	1300	<DEL>	pppA,yghJ
B1	J23_1	3168101	3170100	2000	<DUP>	mqsA,qseB
B1	J23_1	3182201	3193400	11200	<DUP>	ygiD,yqiK
B1	J23_1	3453601	3456700	3100	<DUP>	gspB,gspD
B1	J23_1	3581601	3583200	1600	<DUP>	yhhY
B1	J23_1	3622601	3624400	1800	<DUP>	rhsB,yhhI
B1	J23_1	3630901	3636300	5400	<DUP>	yhiN
B1	J23_1	3700401	3701900	1500	<DUP>	dppF
B1	J23_1	3719001	3721800	2800	<DUP>	yiaF,insK
B1	J23_1	3789201	3794100	4900	<DUP>	waaH,rfaD
B1	J23_1	3796701	3808900	12200	<DUP>	waaC,waaA
B1	J23_1	4250101	4252500	2400	<DUP>	malM
B1	J23_1	4268301	4269500	1200	<DUP>	tyrB,aphA
B1	J23_1	4437501	4438700	1200	<DUP>
B1	J23_1	4476001	4477300	1300	<DUP>	yjgL
B1	J23_1	4502101	4508000	5900	<DUP>	insI-3
B1	J23_1	4533801	4536300	2500	<DUP>	topAI
B1	J23_1	4539001	4542800	3800	<DUP>	nanC
B1	J23_1	4555401	4557100	1700	<DUP>	iraD
B1	J23_1	4614101	4614700	600	<DEL>	yjjV,yjjW
B1	J23_1	1845469	1845913	445	<DEL>	topB
B2	T7_2	2496871	2497019	149	<DEL>
B2	T7_2	1067701	1067900	200	<DEL>	wrbA
B2	T7_2	1397310	1428065	30756	<INV>	insH-5
B2	T7_2	1644790	1645160	371	<DEL>	rem,hokD
B2	T7_2	2179182	2179635	454	<DEL>	yegT
B2	T7_2	2254145	2254550	406	<DEL>	rihB
B2	T6_2	381301	382600	1300	<DUP>
B2	T6_2	1067901	1094400	26500	<DEL>	insF-4
B2	T6_2	1095401	1097200	1800	<DEL>	insE-4
B2	T6_2	1651601	1652300	700	<DEL>
B2	T6_2	2996301	2997700	1400	<DUP>
B2	T6_2	3186101	3187400	1300	<DUP>	insD-5
B2	T6_2	3653201	3655000	1800	<DEL>	dctR
B2	T6_2	4498201	4499500	1300	<DUP>
B2	T20_2	3362001	3366700	4700	<DUP>	insH-10
B2	T20_2	1208660	1210188	1529	<INV>	tfaE,pinE
B2	T23_2	1708686	1709004	319	<DEL>	rsxC
B2	T23_2	287201	287900	700	<DEL>	yagH
B2	T23_2	349701	349900	200	<DEL>
B2	T23_2	731501	732300	800	<DEL>	rhsC
B2	T23_2	1552101	1552300	200	<DEL>
B2	T23_2	3945501	3947400	1900	<DEL>	rrlC,hdfR
B2	T11_2	3034683	3035060	378	<DEL>	lysS
B2	T13_2	732701	735000	2300	<DUP>	rhsC
B2	T13_2	1050501	1067900	17400	<DEL>	insB-4
B2	T13_2	3362401	3366000	3600	<DUP>	yhcA,insH-10
B2	T13_2	1396116	1428545	32430	<INV>	insH-4,insH-5
B2	T14_2	203201	206300	3100	<DUP>	lpxA,dnaE
B2	T14_2	300501	301900	1400	<DUP>	paoC,paoA
B2	T14_2	522601	526100	3500	<DUP>	ybbP,rhsD
B2	T14_2	1080301	1081700	1400	<DUP>	putP
B2	T14_2	1363501	1366800	3300	<DUP>	puuC,puuE
B2	T14_2	2503801	2506000	2200	<DUP>	fryA,ypdF
B2	T14_2	2716301	2718800	2500	<DUP>	grcA,trxC
B2	T14_2	3586801	3589200	2400	<DUP>	ggt,ugpE
B2	T14_2	3854101	3855700	1600	<DUP>	emrD,yidG
B2	T14_2	4072501	4074100	1600	<DUP>	yihT,yihV
B2	T14_2	4223501	4224500	1000	<DUP>	iclR,metH
B2	T14_2	4314501	4325200	10700	<DUP>	phnP
B2	T14_2	4511701	4517800	6100	<DUP>	fecD,fecI
B2	T14_2	413918	414248	331	<DEL>	sbcC
B2	T14_2	3391992	3392336	345	<DEL>	tldD
B2	T8_2	3619601	3621900	2300	<DEL>	rhsB
B2	T1_2	3651101	3653400	2300	<DUP>
B2	T1_2	3023535	3023944	410	<DEL>	xdhD
B2	T5_2	513777	2012497	1498721	<DEL>	ybaT
B2	T5_2	574601	576400	1800	<DUP>
B2	T5_2	1067901	1097100	29200	<DEL>
B2	T5_2	1208400	1210637	2238	<INV>	tfaP,mcrA
B2	T9_2	2738359	2738553	195	<INV>	pheA
B2	T9_2	1651601	1652300	700	<DEL>
B2	T9_2	2995501	2997600	2100	<DUP>
B2	T9_2	3653201	3655000	1800	<DEL>	dctR
B2	T9_2	4476001	4477400	1400	<DUP>	yjgL,argI
B2	T9_2	4498201	4499500	1300	<DUP>
B2	T22_2	735074	3765745	3030672	<DUP>	rhsA
B2	T22_2	734501	735100	600	<DEL>
B2	T10_2	245909	246138	230	<DEL>	yafQ
B2	T10_2	684401	689100	4700	<DUP>	rihA
B2	T10_2	1631301	1633200	1900	<DEL>	ydfJ,ydfK
B2	T10_2	1967001	1969700	2700	<DUP>	cheZ,tap
B2	T10_2	3338401	3343200	4800	<DUP>	mlaD,lptC
B2	T10_2	3924901	3928500	3600	<DUP>	mnmG,viaA
B2	T10_2	3941801	3950400	8600	<DEL>	ilvL
B2	T10_2	4313001	4325200	12200	<DUP>
B2	T10_2	4502101	4503500	1400	<DUP>
B2	T10_2	4511401	4518400	7000	<DUP>	fecE
B2	T10_2	580748	1636446	1055699	<INV>
B2	T10_2	2421360	2421784	425	<DEL>	folX,yfcH
B2	T10_2	2765597	2765781	185	<INV>	yfjM
B2	T10_2	3363916	3767013	403098	<INV>	yhcD,yibA
B2	T10_2	841622	4502565	3660944	<INV>	insG
B2	T10_2	841622	4503575	3661954	<INV>
B2	T25_2	522601	526200	3600	<DUP>	ybbP,rhsD
B2	T25_2	685201	689600	4400	<DUP>	gltL,lnt
B2	T25_2	732701	735000	2300	<DUP>	rhsC
B2	T25_2	1427901	1428400	500	<DEL>	insH-5
B2	T25_2	1529401	1650900	121500	<DEL>
B2	T25_2	3651501	3653300	1800	<DUP>
B2	T25_2	4511201	4517700	6500	<DUP>	fecE,fecR
B2	T25_2	1397634	1427836	30203	<INV>	insH-5
B2	T4_2	3622783	3765796	143014	<DEL>	rhsB,rhsA
B2	T4_2	1051901	1067900	16000	<DEL>	ymcE
B2	T4_2	3362201	3366600	4400	<DUP>	yhcA,insH-10
B2	T4_2	3620801	3621500	700	<DEL>	rhsB
B2	T4_2	3765001	3765800	800	<DEL>	rhsA
B2	T18_2	1633701	1635800	2100	<DEL>	pinQ,ydfN,nohA
B2	T18_2	3365633	3766416	400784	<INV>	yibA
B2	T19_2	3619191	3762179	142989	<DUP>
B2	T19_2	287201	287800	600	<DEL>	yagH
B2	T19_2	3762201	3762900	700	<DEL>	rhsA
B2	T19_2	4502101	4503500	1400	<DUP>
B2	T19_2	1286784	1286897	114	<DEL>	ychS
B2	T19_2	4298292	4502720	204429	<INV>	fdhF,insG
B2	T19_2	4298292	4503747	205456	<INV>	fdhF
B2	T15_2	525471	1527960	1002490	<DUP>	rhsD
B2	T15_2	331601	332500	900	<DEL>	pdeL
B2	T15_2	383401	385500	2100	<DEL>	yaiP,tauA
B2	T15_2	570301	570800	500	<DEL>	ybcK
B2	T15_2	1196801	1199700	2900	<DEL>	intE
B2	T15_2	1255701	1256900	1200	<DEL>	ycgV,ychF
B2	T15_2	1544001	1546100	2100	<DEL>	narU
B2	T15_2	1633701	1634700	1000	<DEL>	pinQ,tfaQ
B2	T15_2	2103001	2109700	6700	<DEL>	rfbC
B2	T15_2	2468901	2470700	1800	<DEL>	yfdH
B2	T15_2	2590501	2591500	1000	<DEL>	acrD,yffB
B2	T15_2	2773401	2775200	1800	<DEL>	yfjW
B2	T15_2	2987001	2996300	9300	<DEL>	yqeG
B2	T15_2	3266901	3270200	3300	<DEL>	tdcA
B2	T15_2	3766101	3767200	1100	<DEL>	rhsA
B2	T15_2	4002601	4003300	700	<DEL>	yigF,rarD
B2	T15_2	4281701	4283300	1600	<DEL>	actP
B2	T15_2	4555501	4556900	1400	<DEL>	yjiC
B2	T17_2	850115	2067358	1217244	<DUP>
B2	T17_2	1146701	1147100	400	<DEL>	sraB,yceD
B2	T17_2	3621001	3621400	400	<DEL>	rhsB
B2	T21_2	1239801	1240200	400	<DEL>	dadX
B2	T21_2	935491	935640	150	<DEL>	ftsK
B2	T21_2	2749507	2749930	424	<DEL>	yfjD
B2	T16_2	730001	731700	1700	<DEL>	rhsC
B2	T16_2	2726201	2728300	2100	<DUP>	rrlG
B2	T16_2	4038601	4038800	200	<DEL>	rrlA
B2	T16_2	970002	970369	368	<DEL>	ycaQ
B2	T3_2	1269801	1270500	700	<DEL>	ldrB
B2	T3_2	1633701	1636200	2500	<DEL>	pinQ,nohA
B2	T3_2	3941801	3946900	5100	<DEL>	aspT
B2	T3_2	1264723	1265088	366	<DEL>	hemA,prfA
B2	T3_2	1418829	1419199	371	<DEL>	sieB,ydaF
B2	T2_2	678501	687900	9400	<DEL>	djlB
B2	T2_2	1239701	1240400	700	<DEL>	dadX,ymgM,cvrA
B2	T24_2	736401	737000	600	<DEL>
B2	T24_2	1063701	1065400	1700	<DEL>	cbpA
B2	T24_2	1067901	1086600	18700	<DEL>	pgaC
B2	T24_2	1196701	1199600	2900	<DEL>
B2	T24_2	1529901	1530500	600	<DEL>	yncO
B2	T24_2	1543901	1546400	2500	<DEL>	narU,yddG
B2	T24_2	1598001	1598600	600	<DEL>
B2	T24_2	1812501	1813400	900	<DEL>	ydjO
B2	T24_2	2103001	2109600	6600	<DEL>	rfbC
B2	T24_2	2469101	2470600	1500	<DEL>	yfdH
B2	T24_2	2590801	2591400	600	<DEL>	yffB
B2	T24_2	2773301	2775200	1900	<DEL>
B2	T24_2	2986201	2996200	10000	<DEL>	yqeG
B2	T24_2	3268401	3270200	1800	<DEL>
B2	T24_2	4260101	4261700	1600	<DEL>	dusA
A1	C25_1	732501	734400	1900	<DEL>	rhsC
A1	C25_1	1169254	1169548	295	<DEL>	bhsA,ldtC
A1	C25_1	1427345	1427635	291	<DEL>	ynaA
A1	C25_1	581062	1636489	1055428	<INV>	nohD
A1	C25_1	2136169	2136496	328	<DEL>	wza
A1	C25_1	3857730	3858058	329	<DEL>	yidJ
A1	C8_1	1552101	1552300	200	<DEL>
A1	C8_1	1634301	1637300	3000	<DEL>	ydfO
A1	C8_1	4542326	4545118	2793	<INV>	fimE,fimD
A1	C9_1	1531798	3624415	2092618	<DEL>	yhhI
A1	C9_1	1532872	3625367	2092496	<DUP>	ydcC,yhhI
A1	C9_1	980601	981300	700	<DEL>	mukB,ldtD
A1	C9_1	1531801	1532800	1000	<DEL>	ydcC
A1	C9_1	1636001	1636700	700	<DEL>	nohA
A1	C9_1	580871	1637231	1056361	<INV>	nohD,ydfO
A1	C20_1	339836	340092	257	<DEL>	yahH
A1	C20_1	3882801	3942600	59800	<DUP>	dnaA,rrsC
A1	C1_1	4034532	4034643	112	<INV>	trkH,hemG
A1	C1_1	84201	86800	2600	<DUP>	ilvI
A1	C1_1	525901	528900	3000	<DUP>	rhsD
A1	C1_1	685301	690200	4900	<DUP>	gltK,lnt
A1	C1_1	1431901	1432200	300	<DEL>	stfR
A1	C1_1	2101001	2103300	2300	<DUP>	gnd
A1	C1_1	3586801	3589200	2400	<DUP>	ggt,ugpE
A1	C1_1	3651001	3654200	3200	<DUP>	slp
A1	C1_1	3757501	3770200	12700	<DUP>	yiaY
A1	C1_1	3845701	3860900	15200	<DUP>	adeD,yidL
A1	C1_1	4314801	4325100	10300	<DUP>	phnP,phnC
A1	C1_1	4511501	4516800	5300	<DUP>	fecD,fecR
A1	C1_1	4622801	4625900	3100	<DUP>	yjjJ
A1	C1_1	1746222	1746624	403	<DEL>
A1	C19_1	525603	1528098	1002496	<DUP>	rhsD
A1	C19_1	3622201	3622800	600	<DEL>	rhsB
A1	C19_1	4166701	4169800	3100	<DUP>	rrsB,rrlB
A1	C19_1	4208601	4211200	2600	<DUP>	rrsE,rrlE
A1	C19_1	3319864	3320374	511	<DEL>	argG,yhbX
A1	C19_1	4530833	4531313	481	<DEL>	sgcX
A1	C3_1	3765101	3765600	500	<DEL>	rhsA
A1	C3_1	1397507	1428064	30558	<INV>	ynaJ,insH-5
A1	C22_1	1005566	1427873	422308	<DEL>	pyrD,insH-5
A1	C22_1	734201	734900	700	<DEL>
A1	C22_1	1552001	1552300	300	<DEL>
A1	C22_1	3129301	3131300	2000	<DUP>	yghO
A1	C23_1	732899	3765453	3032555	<DUP>	rhsC,rhsA
A1	C23_1	574601	576600	2000	<DUP>
A1	C23_1	730001	731800	1800	<DEL>	rhsC
A1	C23_1	1532001	1532600	600	<DEL>	ydcC
A1	C23_1	1632601	1636800	4200	<DEL>	ynfO
A1	C15_1	3455556	3455675	120	<DUP>	gspC
A1	C15_1	1634401	1636800	2400	<DEL>	tfaQ,ynfO
A1	C15_1	1707501	1710300	2800	<DEL>	rsxC,rsxG
A1	C15_1	2469101	2469700	600	<DEL>	yfdH,yfdI
A1	C15_1	3799001	3799600	600	<DEL>	waaU,waaZ
A1	C15_1	4100901	4103000	2100	<DUP>	sodA,yiiM
A1	C15_1	1141514	1141786	273	<DEL>	rne
A1	C15_1	1305388	1305718	331	<DEL>	oppD
A1	C15_1	1708677	1708843	167	<DEL>	rsxC
A1	C15_1	2148633	2148999	367	<DEL>	yegD
A1	C15_1	3269915	3270242	328	<DEL>	rnpB
A1	C15_1	3438955	3439231	277	<INV>	zntR,yhdN
A1	C24_1	729644	3619225	2889582	<DEL>	rhsC,rhsB
A1	C24_1	310001	310600	600	<DEL>	ecpB,ecpA
A1	C24_1	422601	423600	1000	<DEL>	malZ
A1	C24_1	729601	730100	500	<DEL>	rhsC
A1	C24_1	731501	732600	1100	<DEL>	rhsC
A1	C24_1	3021601	3022000	400	<DEL>	xdhD
A1	C24_1	4478801	4479500	700	<DEL>	rraB,yjgM
A1	C24_1	4509301	4509800	500	<DEL>
A1	C24_1	4560901	4561400	500	<DEL>	kptA
A1	C12_1	1632501	1635100	2600	<DEL>	ydfN
A1	C12_1	3362101	3366700	4600	<DUP>	insH-10
A1	C12_1	1434854	1632586	197733	<INV>
A1	C11_1	374970	375250	281	<DEL>
A1	C11_1	4167101	4170900	3800	<DUP>	rrsB,rrlB
A1	C11_1	4208601	4211200	2600	<DUP>	rrsE,rrlE
A1	C11_1	1079797	1080263	467	<DEL>	putP
A1	C11_1	1485232	1485678	447	<DEL>	hrpA
A1	C4_1	1432201	1434700	2500	<DUP>	stfR
A1	C4_1	1461701	1462100	400	<DEL>	paaJ
A1	C4_1	2255001	2256800	1800	<DEL>	rihB,psuT
A1	C4_1	3650901	3653400	2500	<DUP>
A1	C18_1	1196343	1211464	15122	<DUP>	icd
A1	C18_1	2304601	2305020	420	<DEL>
A1	C18_1	732701	733200	500	<DEL>	rhsC
A1	C18_1	1269601	1270400	800	<DEL>	rdlC
A1	C18_1	1427701	1430000	2300	<DEL>	stfR
A1	C18_1	1634401	1636700	2300	<DEL>	tfaQ
A1	C18_1	3188001	3191100	3100	<DEL>	yqiI
A1	C18_1	1434958	1632973	198016	<INV>	ynfT
A1	C18_1	2174649	2174997	349	<DEL>	gatA
A1	C18_1	3019142	3019536	395	<DEL>	ygfK,ssnA
A1	C18_1	3721057	3721134	78	<INV>	insJ
A1	C18_1	4153386	4153616	231	<DEL>
A1	C14_1	525591	1528112	1002522	<DUP>	rhsD
A1	C14_1	1269395	1270450	1056	<DEL>	rdlC
A1	C14_1	1269493	1270582	1090	<DUP>
A1	C14_1	225201	227100	1900	<DUP>	rrsH,rrlH
A1	C14_1	730901	733300	2400	<DUP>	rhsC
A1	C14_1	734501	735100	600	<DEL>
A1	C14_1	1528101	1529400	1300	<DEL>
A1	C14_1	3620801	3622300	1500	<DEL>	rhsB
A1	C14_1	3763801	3765100	1300	<DEL>	rhsA
A1	C14_1	4037001	4037900	900	<DEL>	rrsA,rrlA
A1	C14_1	4038601	4038800	200	<DEL>	rrlA
A1	C14_1	1435467	1632637	197171	<INV>	uspF
A1	C7_1	1532878	3625355	2092478	<DUP>	ydcC,yhhI
A1	C7_1	732301	733100	800	<DEL>	rhsC
A1	C7_1	2254501	2256400	1900	<DEL>	rihB,psuT
A1	C7_1	3360501	3367100	6600	<DUP>	gltD,yhcF
A1	C7_1	1208414	1210588	2175	<INV>	tfaP,mcrA
A1	C7_1	1396118	1429047	32930	<INV>	insH-4
A1	C7_1	1397607	1428065	30459	<INV>	ynaJ,insH-5
A1	C13_1	3622101	3622800	700	<DEL>	rhsB
A1	C21_1	3130101	3132200	2100	<DUP>	yghO,yghQ
A1	C21_1	4209501	4212100	2600	<DUP>	rrsE,rrlE
A1	C17_1	492701	493400	700	<DEL>	dnaX
A1	C17_1	553001	553600	600	<DEL>	purE,lpxH
A1	C17_1	1239701	1240200	500	<DEL>	dadX
A1	C17_1	1427801	1428400	600	<DEL>	insH-5
A1	C17_1	1432701	1468200	35500	<DEL>	tfaR,insD-2
A1	C17_1	1634201	1651200	17000	<DEL>	pinQ
A1	C17_1	2458301	2459800	1500	<DEL>	fadJ,fadI
A1	C17_1	3471419	4175976	704558	<INV>	fusA,tufB
A1	C6_1	737061	738274	1214	<DEL>	ybfD
A1	C6_1	737550	738817	1268	<DUP>	ybfD
A1	C6_1	4614338	4614628	291	<DEL>
A1	C6_1	737001	737500	500	<DEL>
A1	C6_1	778301	778800	500	<DEL>	tolB
A1	C6_1	1427901	1428700	800	<DEL>	insH-5
A1	C6_1	1431828	1635653	203826	<INV>	stfR,ydfN
A1	C16_1	3360801	3365900	5100	<DUP>	insH-10
A1	C16_1	3364541	3767235	402695	<INV>	yhcD
A2	F3_2	1269416	1269994	579	<DEL>
A2	F3_2	1239801	1240200	400	<DEL>	dadX
A2	F13_2	275101	292700	17600	<DEL>	insH-1,yagK
A2	F13_2	4039201	4039700	500	<DEL>	rrlA
A2	F2_2	1608140	1624910	16771	<DEL>	yneE,ydeJ
A2	F2_2	1433201	1434500	1300	<DUP>	pinR
A2	F1_2	3619240	3762184	142945	<DEL>	rhsB,rhsA
A2	F1_2	2066401	2066800	400	<DEL>	insH-6
A2	F8_2	1634201	1636200	2000	<DEL>	pinQ,nohA
A2	F8_2	3360801	3365900	5100	<DUP>	insH-10
A2	F8_2	3651101	3653200	2100	<DUP>
A2	F14_2	1411917	1435000	23084	<DUP>	ttcA
A2	F14_2	569201	576100	6900	<DEL>	ybcK
A2	F14_2	732601	734800	2200	<DEL>	rhsC
A2	F16_2	2101701	2103900	2200	<DUP>	wbbK
A2	F9_2	3583501	3583900	400	<DEL>	insA-6,insB-6
A2	F7_2	2044769	2044925	157	<INV>
A2	F7_2	3767601	3770300	2700	<DUP>	yibH
A2	F17_2	526939	1529319	1002381	<DEL>	rhsD
A2	F17_2	3927453	3927651	199	<DEL>	asnA
A2	F17_2	83901	85900	2000	<DUP>	ilvI
A2	F17_2	1063701	1065300	1600	<DUP>	cbpA
A2	F17_2	1528901	1529400	500	<DEL>
A2	F17_2	3630701	3634600	3900	<DUP>
A2	F17_2	3650701	3659500	8800	<DUP>	mdtE
A2	F17_2	3765701	3770300	4600	<DUP>	rhsA,yibH
A2	F21_2	1269248	1269667	420	<DUP>	ldrA
A2	F21_2	1269416	1269986	571	<DEL>
A2	F21_2	2066601	2066800	200	<DEL>	insH-6
A2	F21_2	3583501	3584100	600	<DEL>	insA-6,insB-6
A2	F6_2	780732	780970	239	<DEL>
A2	F6_2	1434647	1632660	198014	<INV>
A2	F6_2	2729101	2729900	800	<DEL>	rrlG,rrsG
A2	F6_2	3650901	3654900	4000	<DUP>	dctR
A2	F20_2	1563325	1563391	67	<DEL>	dosP
A2	F20_2	1489346	1489812	467	<DEL>	aldA
A2	F20_2	3365481	3766834	401354	<INV>	yibA
A2	F10_2	2757701	2761000	3300	<DUP>	yfjH,yfjJ
A2	F10_2	3630701	3634600	3900	<DUP>
A2	F10_2	4249801	4252100	2300	<DUP>	malM
A2	F10_2	4260001	4261700	1700	<DUP>	zur,dusA
A2	F10_2	4268301	4269500	1200	<DUP>	tyrB,aphA
A2	F10_2	4503401	4508000	4600	<DUP>	insG,insI-3
A2	F23_2	3622804	3765757	142954	<DUP>	rhsB,rhsA
A2	F23_2	4515602	4515741	140	<DEL>	fecA
A2	F23_2	678801	687900	9100	<DEL>	djlB
A2	F23_2	1824701	1825200	500	<DEL>	ves,spy
A2	F23_2	3360201	3366700	6500	<DUP>	gltD,insH-10
A2	F23_2	3622001	3622800	800	<DEL>	rhsB
A2	F23_2	4035601	4040700	5100	<DEL>	rrsA
A2	F25_2	462343	462842	500	<DEL>	ppiD
A2	F11_2	1411898	1434962	23065	<DUP>	ttcA
A2	F11_2	574601	689000	114400	<DUP>	insH-3
A2	F24_2	730701	731600	900	<DEL>	rhsC
A2	F15_2	4249801	4252500	2700	<DUP>	malM
A2	F15_2	4260001	4261800	1800	<DUP>	zur,dusA
A2	F15_2	1973235	1973642	408	<DEL>	cheW,cheA
A2	F4_2	778301	778700	400	<DEL>	tolB
A2	F4_2	1050001	1050500	500	<DEL>	insA-4,insB-4
A2	F4_2	4039101	4039700	600	<DEL>	rrlA
A2	F19_2	2817997	2818214	218	<DEL>	argY
C1	O25_1	287301	287900	600	<DEL>	yagH
C1	O22_1	1758601	1759000	400	<DEL>	ldtE,sufE
C1	O22_1	2071401	2073100	1700	<DEL>	isrC,flu
C1	O14_1	3185201	3187400	2200	<DUP>	insD-5
C1	O14_1	3722301	3723300	1000	<DEL>	glyS
C1	O17_1	1395301	1397700	2400	<DUP>	ynaI,uspE
C1	O17_1	1527901	1529200	1300	<DEL>
C1	O18_1	778301	778800	500	<DEL>	tolB
C1	O18_1	2070901	2073000	2100	<DEL>	flu
C1	O10_1	2459301	2459800	500	<DEL>	fadI
C1	O10_1	2817701	2818300	600	<DEL>
C1	O5_1	1396101	1397100	1000	<DUP>	insH-4
C1	O5_1	1824701	1825400	700	<DEL>	ves,spy
C1	O12_1	2818272	2818470	199	<DEL>	argY
C1	O12_1	2458201	2460100	1900	<DEL>	fadJ,fadI
C1	O12_1	4541778	4543894	2117	<INV>	fimI
C1	O4_1	3021501	3022100	600	<DEL>	xdhD
C1	O4_1	3581801	3584700	2900	<DUP>
C1	O4_1	4476101	4477300	1200	<DUP>	yjgL
C1	O4_1	4540301	4542100	1800	<DEL>	fimE
C1	O19_1	1519308	1519496	189	<DEL>	curA
C1	O19_1	574701	575700	1000	<DUP>	insH-2
C1	O19_1	2065801	2067400	1600	<DUP>
C1	O19_1	4498301	4499400	1100	<DUP>	insC-6,insD-6
C1	O11_1	1017334	1017853	520	<DEL>	ycbZ
C1	O11_1	1294733	1295218	486	<DEL>
C1	O11_1	2903354	2903620	267	<DEL>	ygcE
C1	O11_1	3278811	3279005	195	<DEL>	kbaZ
C1	O11_1	1396001	1397300	1300	<DUP>
C1	O11_1	4442201	4443000	800	<DUP>	tamA
C1	O6_1	3363001	3365900	2900	<DUP>	yhcD,insH-10
C1	O6_1	2059259	2059272	14	<DEL>	yeeO
C1	O6_1	3137216	3137227	12	<INV>	gss
C1	O13_1	1239701	1240200	500	<DEL>	dadX
C1	O13_1	1527901	1529400	1500	<DEL>
C1	O13_1	1209038	1210448	1411	<INV>	tfaE,mcrA
C1	O1_1	315301	316400	1100	<DEL>	insE-1,insF-1
C1	O1_1	567201	568000	800	<DEL>	insF-3
C1	O1_1	1528601	1529200	600	<DEL>
C1	O1_1	2168001	2186700	18700	<DEL>	yegR,rcnA
C1	O1_1	3708401	3708600	200	<DEL>
C1	O8_1	1890701	1891500	800	<DEL>	tsaB,yoaA
C1	O16_1	286601	288700	2100	<DEL>	yagG,xynR
C1	O16_1	3363001	3365900	2900	<DUP>	yhcD,insH-10
C1	O21_1	1825001	1825200	200	<DEL>	spy
C1	O21_1	3619201	3622400	3200	<DEL>	rhsB
C1	O21_1	3761901	3766100	4200	<DEL>	yibF,rhsA
C1	O9_1	1592901	1594900	2000	<DEL>
C1	O9_1	3021501	3022100	600	<DEL>	xdhD
C1	O9_1	3584201	3584800	600	<DEL>	yrhB
C1	O9_1	3853801	3855700	1900	<DUP>	yidG
C1	O9_1	566230	566372	143	<INS>
C1	O24_1	2103001	2109700	6700	<DEL>	rfbC
C1	O24_1	2469201	2469700	500	<DEL>	yfdI
C1	O24_1	2986101	2996300	10200	<DEL>	yqeG
C1	O24_1	3796901	3799500	2600	<DEL>	waaC,waaZ
C1	O2_1	526101	526700	600	<DEL>	rhsD
C1	O2_1	778301	778800	500	<DEL>	tolB
C1	O2_1	2817701	2818300	600	<DEL>
C1	O2_1	3888801	3897500	8700	<DEL>	tnaA
C1	O3_1	526301	526700	400	<DEL>	rhsD
C1	O3_1	2071701	2072500	800	<DEL>	flu
C1	O20_1	1528401	1529200	800	<DEL>
C2	B2_2	1529601	1650900	121300	<DEL>
C2	B2_2	3125101	3131700	6600	<DUP>	glcF,yghQ
C2	B2_2	3585301	3589600	4300	<DUP>	ggt,ugpE
C2	B2_2	3840101	3843800	3700	<DUP>
C2	B2_2	3845701	3855800	10100	<DUP>	adeD,yidG
C2	B2_2	4066201	4074800	8600	<DUP>	yihP,yihW
C2	B2_2	4198001	4206200	8200	<DUP>	hemE,purH
C2	B2_2	4297301	4304900	7600	<DUP>	fdhF,yjcS
C2	B20_2	151501	157100	5600	<DEL>	yadK
C2	B20_2	266401	269100	2700	<DUP>	yafY
C2	B20_2	274001	291400	17400	<DUP>
C2	B20_2	291401	297800	6400	<DEL>	paoD
C2	B20_2	297801	302700	4900	<DUP>	paoD
C2	B20_2	310001	315500	5500	<DEL>	ecpB,insE-1
C2	B20_2	336901	343600	6700	<DUP>	yahF,yahK
C2	B20_2	352901	354800	1900	<DUP>	prpE
C2	B20_2	410201	411700	1500	<DUP>	mak,araJ
C2	B20_2	414301	420500	6200	<DUP>	sbcC,brnQ
C2	B20_2	517801	526900	9100	<DUP>	cnoX,rhsD
C2	B20_2	546401	553000	6600	<DUP>	purE
C2	B20_2	554801	558100	3300	<DUP>	cysS
C2	B20_2	558101	560400	2300	<DEL>	sfmD
C2	B20_2	634601	639500	4900	<DEL>	ybdL,ahpC
C2	B20_2	659301	663600	4300	<DEL>	lipA,dacA
C2	B20_2	675401	681700	6300	<DEL>	ybeL
C2	B20_2	735101	739500	4400	<DEL>	ybgA
C2	B20_2	1085601	1093900	8300	<DEL>	phoH,dgcT
C2	B20_2	1101001	1110700	9700	<DEL>	csgG,opgG
C2	B20_2	1138601	1141100	2500	<DEL>	flgK
C2	B20_2	1370501	1373200	2700	<DEL>	ycjM,ycjN
C2	B20_2	1516401	1657300	140900	<DEL>	patD,ynfC
C2	B20_2	2022501	2064700	42200	<DEL>	fliP,cobS
C2	B20_2	2067401	2069000	1600	<DEL>	insD-3
C2	B20_2	2097001	2101700	4700	<DEL>	hisI
C2	B20_2	2103001	2115600	12600	<DEL>	wcaM
C2	B20_2	2211101	2214200	3100	<DEL>	btsS
C2	B20_2	2424601	2428100	3500	<DEL>	hisM,ubiX
C2	B20_2	2449401	2497200	47800	<DEL>	yfcO,alaC
C2	B20_2	2504101	2506300	2200	<DUP>	fryA,ypdF
C2	B20_2	2531501	2536300	4800	<DEL>	cysZ,crr
C2	B20_2	2752801	2767800	15000	<DEL>	recN,yfjP
C2	B20_2	2878801	2888200	9400	<DEL>	cas2,cysH
C2	B20_2	2981001	2996200	15200	<DEL>	araE
C2	B20_2	3187401	3195700	8300	<DEL>	insD-5,rfaE
C2	B20_2	3216001	3218100	2100	<DUP>	nfeF,aer
C2	B20_2	3285701	3292200	6500	<DEL>	agaD,yraK
C2	B20_2	3685701	3690900	5200	<DUP>	bcsC,bcsB
C2	B20_2	3714301	3718600	4300	<DUP>	bisC,yiaF
C2	B20_2	3722701	3725400	2700	<DUP>	glyS
C2	B20_2	3754901	3766100	11200	<DUP>	rhsA
C2	B20_2	3796801	3808200	11400	<DEL>	waaC
C2	B20_2	3841001	3856900	15900	<DUP>	nepI
C2	B20_2	3867701	3883600	15900	<DUP>	dnaA
C2	B20_2	3886601	3890200	3600	<DUP>	yidC
C2	B20_2	3960401	3966000	5600	<DUP>	trxA
C2	B20_2	3970101	4035200	65100	<DUP>
C2	B20_2	4070501	4075000	4500	<DUP>	yihW
C2	B20_2	4124501	4126700	2200	<DUP>	priA
C2	B20_2	4150801	4161500	10700	<DUP>	ppc,fabR
C2	B20_2	4175901	4179500	3600	<DUP>	rplA
C2	B20_2	4183101	4207800	24700	<DUP>	rpoB
C2	B20_2	4270801	4273900	3100	<DUP>	yjbR
C2	B20_2	4285301	4292800	7500	<DUP>	nrfE
C2	B20_2	4387101	4389400	2300	<DUP>	mscM,psd
C2	B20_2	4557901	4572300	14400	<DUP>	hypT
C2	B9_2	4039482	4040756	1275	<DEL>	rrlA
C2	B9_2	4040501	4040800	300	<DEL>
C2	B12_2	1411995	1435001	23007	<DUP>
C2	B12_2	3404088	3404174	87	<INV>	yhdH
C2	B12_2	70101	86000	15900	<DUP>	ilvI
C2	B12_2	113001	114800	1800	<DUP>	coaE,hofC
C2	B12_2	281001	288900	7900	<DUP>	yagA,xynR
C2	B12_2	337401	360800	23400	<DUP>	yahF,cynX
C2	B12_2	403201	405800	2600	<DUP>	yaiI
C2	B12_2	509001	511700	2700	<DUP>	copA,glsA
C2	B12_2	519601	527000	7400	<DUP>	tesA,rhsD
C2	B12_2	620201	623500	3300	<DUP>	fepG,entS
C2	B12_2	992401	996400	4000	<DUP>	pepN,ssuA
C2	B12_2	1429301	1430500	1200	<DUP>	stfR
C2	B12_2	1526601	1529300	2700	<DUP>	yncG
C2	B12_2	2167301	2170400	3100	<DEL>	insE-5
C2	B12_2	2171101	2189200	18100	<DEL>	insF-5,yehB
C2	B12_2	2692801	2696100	3300	<DUP>	purL,mltF
C2	B12_2	2842701	2849800	7100	<DUP>	hycI,hycB
C2	B12_2	2856701	2858700	2000	<DUP>	ygbA,mutS
C2	B12_2	2887801	2894900	7100	<DUP>	cysH
C2	B12_2	3051301	3053900	2600	<DUP>	ubiI,pepP
C2	B12_2	3059701	3063400	3700	<DUP>	argK
C2	B12_2	3119001	3131400	12400	<DUP>	yghJ,yghQ
C2	B12_2	3398001	3407400	9400	<DUP>	yhdE,yhdT
C2	B12_2	3460101	3462300	2200	<DUP>	gspF,gspI
C2	B12_2	3513301	3578500	65200	<DUP>	trpS,gntR
C2	B12_2	3586401	3622800	36400	<DUP>	ggt,rhsB
C2	B12_2	3629101	3630800	1700	<DUP>	rbbA
C2	B12_2	3744301	3749500	5200	<DUP>	sgbU
C2	B12_2	3757601	3772400	14800	<DUP>	yiaY,mtlA
C2	B12_2	3777201	3788000	10800	<DUP>	envC
C2	B12_2	3823401	3827500	4100	<DUP>	spoT,gltS
C2	B12_2	3840301	3856400	16100	<DUP>	yicS
C2	B12_2	3872701	3873900	1200	<DUP>	dgoD,dgoK
C2	B12_2	4066201	4068000	1800	<DUP>	yihP,yihQ
C2	B12_2	4071501	4074100	2600	<DUP>	yihS,yihV
C2	B12_2	4189001	4194100	5100	<DUP>	rpoC,thiE
C2	B12_2	4285801	4287500	1700	<DUP>	acs
C2	B12_2	4289101	4293000	3900	<DUP>	nrfA,nrfE
C2	B12_2	4298001	4300800	2800	<DUP>	fdhF,mdtP
C2	B12_2	4302901	4304900	2000	<DUP>	mdtO,yjcS
C2	B12_2	4387301	4389200	1900	<DUP>	mscM
C2	B24_2	3301	11400	8100	<DUP>	thrB,yaaI
C2	B24_2	72101	74900	2800	<DUP>	yabI,thiB
C2	B24_2	79301	83200	3900	<DUP>	leuD,leuA
C2	B24_2	161501	164500	3000	<DUP>	hrpB
C2	B24_2	274001	279900	5900	<DUP>
C2	B24_2	363401	379100	15700	<DUP>	lacZ,frmA
C2	B24_2	614501	617900	3400	<DUP>	entF
C2	B24_2	687501	690700	3200	<DUP>	gltI,lnt
C2	B24_2	729401	733200	3800	<DUP>	rhsC
C2	B24_2	742801	746300	3500	<DUP>	nei
C2	B24_2	759701	762200	2500	<DUP>	sucA,sucB
C2	B24_2	1529301	1650900	121600	<DEL>
C2	B24_2	1914901	1916600	1700	<DUP>	proQ,yebS
C2	B24_2	2103301	2115600	12300	<DEL>	wcaM
C2	B24_2	2124101	2127600	3500	<DUP>	cpsB,gmd
C2	B24_2	2311601	2320400	8800	<DEL>	atoS
C2	B24_2	2503101	2506900	3800	<DUP>	fryA,fryC
C2	B24_2	2538101	2548100	10000	<DUP>	yfeS
C2	B24_2	2565401	2573400	8000	<DUP>	eutD
C2	B24_2	2835301	2837000	1700	<DUP>	hypF
C2	B24_2	2842701	2859600	16900	<DUP>	hycI,mutS
C2	B24_2	2870801	2874500	3700	<DUP>	truD,cysN
C2	B24_2	2887801	2891900	4100	<DUP>	cysH
C2	B24_2	3118301	3131300	13000	<DUP>	yghJ
C2	B24_2	3195701	3201000	5300	<DUP>	rfaE
C2	B24_2	3291701	3307200	15500	<DUP>	yraK,deaD
C2	B24_2	3309401	3317600	8200	<DUP>	pnp,rimP
C2	B24_2	3328901	3332400	3500	<DUP>	yhbE
C2	B24_2	3369201	3377600	8400	<DUP>	yhcH
C2	B24_2	3398001	3402000	4000	<DUP>	yhdE,csrD
C2	B24_2	3477301	3563700	86400	<DUP>	fkpA
C2	B24_2	3585201	3590400	5200	<DUP>	ggt,ugpA
C2	B24_2	3592801	3613600	20800	<DUP>	livF
C2	B24_2	3615501	3631300	15800	<DUP>	nikB,yhiJ
C2	B24_2	3669501	3705700	36200	<DUP>	dppB
C2	B24_2	3758501	3774100	15600	<DUP>	selB,mtlA
C2	B24_2	3777301	3793300	16000	<DUP>	htrL
C2	B24_2	3823301	3833100	9800	<DUP>	spoT,yicI
C2	B24_2	3867301	3890300	23000	<DUP>	ibpA,tnaB
C2	B24_2	3953801	3958600	4800	<DUP>	ilvD,ilvC
C2	B24_2	3963001	3965700	2700	<DUP>	gpp
C2	B24_2	3974601	3977700	3100	<DUP>	rffC,rffT
C2	B24_2	3983601	3990400	6800	<DUP>	aslB,hemC
C2	B24_2	3994701	4000600	5900	<DUP>	yifL,yigE
C2	B24_2	4003301	4007600	4300	<DUP>	rarD,recQ
C2	B24_2	4011601	4033100	21500	<DUP>	bioP,yigZ
C2	B24_2	4071201	4074700	3500	<DUP>	yihS,yihW
C2	B24_2	4083101	4086800	3700	<DUP>	fdoG,fdhD
C2	B24_2	4102301	4105100	2800	<DUP>	kdgT,cpxR
C2	B24_2	4121701	4146600	24900	<DUP>	hslU,pflC
C2	B24_2	4150601	4154300	3700	<DUP>	ppc,argE
C2	B24_2	4187901	4193900	6000	<DUP>	rpoC,thiE
C2	B24_2	4197701	4207800	10100	<DUP>
C2	B24_2	4253001	4267300	14300	<DUP>	ubiC,tyrB
C2	B24_2	4271101	4274800	3700	<DUP>	uvrA,yjcB
C2	B24_2	4279601	4287200	7600	<DUP>	ghxP,acs
C2	B24_2	4298001	4303800	5800	<DUP>	fdhF,mdtN
C2	B24_2	4346201	4347800	1600	<DUP>	fumB,dcuB
C2	B24_2	4386901	4411400	24500	<DUP>	mscM,yjfK
C2	B24_2	4414101	4418000	3900	<DUP>	yjfC,ulaR
C2	B24_2	4606701	4609500	2800	<DUP>	rsmC,prfC
C2	B24_2	4613101	4615000	1900	<DUP>	yjjU,yjjW
C2	B24_2	4617801	4620900	3100	<DUP>	deoC,deoD
C2	B24_2	3315440	3315453	14	<INS>	infB
C2	B10_2	2698559	2698802	244	<INV>	yfhH
C2	B10_2	2765639	2765769	131	<INV>	yfjM
C2	B10_2	3579387	3579568	182	<INV>	yhhW
C2	B10_2	2901	11400	8500	<DUP>	thrB,yaaI
C2	B10_2	42901	49000	6100	<DUP>	fixA,kefC
C2	B10_2	70101	83100	13000	<DUP>	leuA
C2	B10_2	161601	165000	3400	<DUP>	thpR,mrcB
C2	B10_2	274001	290200	16200	<DUP>	argF
C2	B10_2	366701	379000	12300	<DUP>	lacI,frmA
C2	B10_2	502301	505800	3500	<DUP>	ybaL,ushA
C2	B10_2	509001	514800	5800	<DUP>	copA,ybbJ
C2	B10_2	517701	530700	13000	<DUP>	cnoX,selU
C2	B10_2	540901	558200	17300	<DUP>	ybbY
C2	B10_2	614601	634400	19800	<DUP>	entF,ybdL
C2	B10_2	646101	650700	4600	<DUP>	citT,citD
C2	B10_2	684901	690600	5700	<DUP>	gltL,lnt
C2	B10_2	828301	844000	15700	<DUP>	ybhF,ybiO
C2	B10_2	1032301	1037400	5100	<DUP>	hyaA,hyaF
C2	B10_2	1069501	1081600	12100	<DUP>	rutG
C2	B10_2	1140701	1143800	3100	<DUP>	flgL,rne
C2	B10_2	1429301	1430400	1100	<DUP>	stfR
C2	B10_2	1956701	1962900	6200	<DEL>	torZ,flhE
C2	B10_2	2104101	2114700	10600	<DEL>	wbbK,wcaM
C2	B10_2	2122201	2127800	5600	<DUP>	cpsG,gmd
C2	B10_2	2153901	2164500	10600	<DUP>	baeR
C2	B10_2	2311401	2320000	8600	<DEL>	ftp
C2	B10_2	2352601	2355700	3100	<DUP>	glpC
C2	B10_2	2389701	2406200	16500	<DUP>	yfbP,lrhA
C2	B10_2	2503001	2506900	3900	<DUP>	fryA,fryC
C2	B10_2	2565401	2569600	4200	<DUP>	eutJ
C2	B10_2	2570101	2574100	4000	<DUP>	eutJ,eutT
C2	B10_2	2753001	2769400	16400	<DEL>	recN,yfjQ
C2	B10_2	2789101	2796300	7200	<DUP>	csiD,csiR
C2	B10_2	2834401	2837000	2600	<DUP>	norW,hypF
C2	B10_2	2843701	2854100	10400	<DUP>	hycG,hypE
C2	B10_2	2856101	2860300	4200	<DUP>	fhlA,pphB
C2	B10_2	2888001	2891900	3900	<DUP>	cysH
C2	B10_2	2939501	2955500	16000	<DUP>	fucR,recB
C2	B10_2	2960401	2963000	2600	<DUP>	recC,ygdB
C2	B10_2	3007301	3010900	3600	<DUP>	ygeW,hyuA
C2	B10_2	3015701	3019200	3500	<DUP>	mocA,ssnA
C2	B10_2	3119401	3133400	14000	<DUP>	yghS
C2	B10_2	3139601	3147500	7900	<DUP>
C2	B10_2	3161501	3164800	3300	<DUP>	ftsP,parC
C2	B10_2	3195701	3263800	68100	<DUP>	rfaE,tdcC
C2	B10_2	3270301	3273600	3300	<DUP>	rnpB,garP
C2	B10_2	3279201	3281900	2700	<DUP>	kbaZ
C2	B10_2	3398001	3409200	11200	<DUP>	yhdE,prmA
C2	B10_2	3477401	3622800	145400	<DUP>	fkpA,rhsB
C2	B10_2	3627501	3630900	3400	<DUP>	rbbA
C2	B10_2	3685801	3696700	10900	<DUP>	bcsC,bcsE
C2	B10_2	3757801	3767500	9700	<DUP>	yiaY
C2	B10_2	3807801	3833100	25300	<DUP>	waaQ,yicI
C2	B10_2	3872901	3890800	17900	<DUP>	dgoD,tnaB
C2	B10_2	3963201	3965900	2700	<DUP>	gpp,trxA
C2	B10_2	3974601	4001100	26500	<DUP>	rffC
C2	B10_2	4004001	4015500	11500	<DUP>	rarD,ysgA
C2	B10_2	4018701	4033200	14500	<DUP>	rmuC,trkH
C2	B10_2	4071001	4074200	3200	<DUP>	yihS,yihV
C2	B10_2	4121701	4135500	13800	<DUP>	hslU,katG
C2	B10_2	4138301	4142500	4200	<DUP>	gldA
C2	B10_2	4150701	4152700	2000	<DUP>	ppc
C2	B10_2	4187901	4194100	6200	<DUP>	rpoC,thiE
C2	B10_2	4197701	4207300	9600	<DUP>	purH
C2	B10_2	4217001	4274800	57800	<DUP>	aceB,yjcB
C2	B10_2	4282601	4287300	4700	<DUP>	yjcF,acs
C2	B10_2	4346201	4348000	1800	<DUP>	fumB,dcuB
C2	B10_2	4354801	4357100	2300	<DUP>	cadA
C2	B10_2	4386501	4418000	31500	<DUP>	mscM,ulaR
C2	B10_2	4427901	4438400	10500	<DUP>	ytfI
C2	B10_2	4442101	4446700	4600	<DUP>	msrA,tamB
C2	B10_2	4481101	4488200	7100	<DUP>	valS,lptG
C2	B10_2	4494801	4499500	4700	<DUP>	idnK
C2	B10_2	4557901	4567300	9400	<DUP>	hypT,mdtM
C2	B10_2	4581801	4584300	2500	<DUP>	hsdM,hsdR
C2	B10_2	4587701	4593400	5700	<DUP>	mrr,lgoT
C2	B10_2	1703203	1703218	16	<INS>	add
C2	B10_2	3315432	3315521	90	<INS>	infB
C2	B23_2	3620801	3621500	700	<DEL>	rhsB
C2	B16_2	520301	526900	6600	<DUP>	ybbA,rhsD
C2	B16_2	2352401	2354100	1700	<DUP>	glpA
C2	B16_2	4313901	4325000	11100	<DUP>	yjdP,phnC
C2	B16_2	4038717	4039069	353	<DEL>	rrlA
C2	B11_2	31001	33800	2800	<DUP>	carB
C2	B11_2	38801	40800	2000	<DUP>	caiB,caiT
C2	B11_2	42701	54400	11700	<DUP>	fixA,surA
C2	B11_2	62001	66500	4500	<DUP>	rapA,araD
C2	B11_2	70101	74900	4800	<DUP>	thiB
C2	B11_2	79301	83200	3900	<DUP>	leuD,leuA
C2	B11_2	126301	134400	8100	<DUP>	aceF,yacL
C2	B11_2	217801	220100	2300	<DUP>	proS
C2	B11_2	274001	279800	5800	<DUP>	insA-2
C2	B11_2	346001	379300	33300	<DUP>	yahN,frmA
C2	B11_2	381401	389600	8200	<DUP>	insC-1,hemB
C2	B11_2	597901	602200	4300	<DUP>	cusB,pheP
C2	B11_2	611601	634500	22900	<DUP>	fepA,ybdL
C2	B11_2	742901	746000	3100	<DUP>	ybgI,nei
C2	B11_2	1141201	1144100	2900	<DUP>	rne
C2	B11_2	2565401	2578000	12600	<DUP>	maeB
C2	B11_2	2888201	2896800	8600	<DUP>	cysH,ygcS
C2	B11_2	2943101	2956000	12900	<DUP>	ygdI,recB,ptrA
C2	B11_2	3102601	3104300	1700	<DUP>	trmI,yggX
C2	B11_2	3123401	3131300	7900	<DUP>	glcB
C2	B11_2	3143601	3147400	3800	<DUP>	hybB
C2	B11_2	3369501	3377100	7600	<DUP>	nanK,sspA
C2	B11_2	3755101	3765900	10800	<DUP>	aldB,rhsA
C2	B11_2	3777301	3791900	14600	<DUP>	kbl
C2	B11_2	3841001	3856900	15900	<DUP>	nepI
C2	B11_2	3867701	3883500	15800	<DUP>	dnaA
C2	B11_2	3886801	3890400	3600	<DUP>	tnaB
C2	B11_2	3906701	3910300	3600	<DUP>	pstC
C2	B11_2	3950501	4000400	49900	<DUP>	yigE
C2	B11_2	4005901	4007600	1700	<DUP>	recQ
C2	B11_2	4009701	4035300	25600	<DUP>	pldB
C2	B11_2	4065901	4086800	20900	<DUP>	yihP,fdhD
C2	B11_2	4121501	4148000	26500	<DUP>	hslU,yijO
C2	B11_2	4150701	4161700	11000	<DUP>	ppc,fabR
C2	B11_2	4191501	4196000	4500	<DUP>	thiH,thiC
C2	B11_2	4203401	4207800	4400	<DUP>	zraR
C2	B11_2	4242101	4244900	2800	<DUP>	xylE,malF
C2	B11_2	4265201	4267400	2200	<DUP>	dnaB,tyrB
C2	B11_2	4270801	4273700	2900	<DUP>	yjbR,uvrA
C2	B11_2	4280101	4293000	12900	<DUP>	yjcE,nrfE
C2	B11_2	4296801	4307600	10800	<DUP>	yjcO,alsK
C2	B11_2	4313801	4325000	11200	<DUP>	phnC
C2	B11_2	4386001	4392100	6100	<DUP>	yjeO,orn
C2	B22_2	2106801	2107400	600	<DEL>	wbbH,glf
C2	B17_2	2459501	2460000	500	<DEL>	fadI
C2	B6_2	1	11100	11100	<DUP>	yaaW,mbiA
C2	B6_2	30701	34000	3300	<DUP>	carA,carB
C2	B6_2	42301	49000	6700	<DUP>	kefC
C2	B6_2	57301	66500	9200	<DUP>	araD
C2	B6_2	70101	83000	12900	<DUP>	leuA
C2	B6_2	92801	98500	5700	<DUP>	ftsI,ftsW
C2	B6_2	100101	102000	1900	<DUP>	murG,murC
C2	B6_2	117501	119300	1800	<DUP>	ppdD,ampE
C2	B6_2	142701	148300	5600	<DEL>	panC
C2	B6_2	161401	164500	3100	<DUP>	sfsA,hrpB
C2	B6_2	202901	205900	3000	<DUP>	lpxA,dnaE
C2	B6_2	260101	262100	2000	<DUP>	proA
C2	B6_2	336301	342700	6400	<DUP>	yahE
C2	B6_2	441001	443700	2700	<DUP>	ispA,panE
C2	B6_2	469401	476700	7300	<DUP>	mdlA,ybaA
C2	B6_2	489901	495100	5200	<DUP>
C2	B6_2	502301	505800	3500	<DUP>	ybaL,ushA
C2	B6_2	509001	511800	2800	<DUP>	copA,glsA
C2	B6_2	519201	526900	7700	<DUP>	tesA,rhsD
C2	B6_2	614501	617800	3300	<DUP>	entF
C2	B6_2	684501	690700	6200	<DUP>	lnt
C2	B6_2	694401	696200	1800	<DUP>	miaB,ubiF
C2	B6_2	747901	752500	4600	<DEL>	ybgD
C2	B6_2	960201	968300	8100	<DEL>	msbA
C2	B6_2	1252401	1258200	5800	<DEL>	dhaR,pth
C2	B6_2	1258201	1259900	1700	<DUP>	pth,dauA
C2	B6_2	1529401	1536100	6700	<DEL>	narV
C2	B6_2	1551601	1705900	154300	<DEL>	fdnI,rsxA
C2	B6_2	1957101	1962200	5100	<DEL>	torY,yecT
C2	B6_2	2022801	2064700	41900	<DEL>	fliQ,cobS
C2	B6_2	2097101	2114800	17700	<DEL>	hisI,wcaM
C2	B6_2	2132801	2134900	2100	<DEL>	wcaA,wzc
C2	B6_2	2224801	2232200	7400	<DUP>	pbpG,cdd
C2	B6_2	2374601	2379600	5000	<DUP>	menE,menF
C2	B6_2	2379601	2389500	9900	<DEL>	menF,yfbP
C2	B6_2	2537601	2548100	10500	<DUP>	yfeK
C2	B6_2	2565501	2574100	8600	<DUP>	eutA,eutT
C2	B6_2	2631001	2632700	1700	<DEL>	guaA,guaB
C2	B6_2	2753001	2768500	15500	<DEL>	recN,yfjP
C2	B6_2	2842901	2854100	11200	<DUP>	hycI,hypE
C2	B6_2	2856101	2859600	3500	<DUP>	fhlA,mutS
C2	B6_2	2878901	2887600	8700	<DEL>	cas1,cysH
C2	B6_2	2887601	2896900	9300	<DUP>	cysH,ygcS
C2	B6_2	2939701	2955600	15900	<DUP>	fucR,recB
C2	B6_2	2960501	2963100	2600	<DUP>	recC,ygdB
C2	B6_2	3027701	3029500	1800	<DUP>	ghxQ,ygfT
C2	B6_2	3124601	3131300	6700	<DUP>	glcF
C2	B6_2	3363001	3366100	3100	<DUP>	yhcD,insH-10
C2	B6_2	3387201	3391800	4600	<DUP>	aaeB,tldD
C2	B6_2	3395001	3409400	14400	<DUP>	yhdP,prmA
C2	B6_2	3477401	3484800	7400	<DUP>	fkpA,prkB
C2	B6_2	3489101	3498300	9200	<DUP>	argD,cysG
C2	B6_2	3501001	3506000	5000	<DUP>	frlA,yhfS
C2	B6_2	3516101	3564000	47900	<DUP>	damX,yzgL
C2	B6_2	3585201	3590300	5100	<DUP>	ggt,ugpA
C2	B6_2	3592801	3613600	20800	<DUP>	livF
C2	B6_2	3615201	3622800	7600	<DUP>	nikA,rhsB
C2	B6_2	3757601	3773900	16300	<DUP>	yiaY,mtlA
C2	B6_2	3786701	3793400	6700	<DUP>	gpmM,htrL
C2	B6_2	3807901	3833100	25200	<DUP>	waaQ,yicI
C2	B6_2	3867901	3888300	20400	<DUP>	yidQ
C2	B6_2	3915201	3917900	2700	<DUP>	atpG
C2	B6_2	3950501	3968200	17700	<DUP>	rfe
C2	B6_2	3970501	4000600	30100	<DUP>	wecB,yigE
C2	B6_2	4004201	4035400	31200	<DUP>
C2	B6_2	4065601	4097700	32100	<DUP>	yihO
C2	B6_2	4101901	4104600	2700	<DUP>	kdgT,cpxA
C2	B6_2	4121501	4126700	5200	<DUP>	hslU,priA
C2	B6_2	4150701	4152600	1900	<DUP>	ppc
C2	B6_2	4188201	4206800	18600	<DUP>	rpoC,purH
C2	B6_2	4216901	4292900	76000	<DUP>	aceB,nrfE
C2	B6_2	4387101	4392300	5200	<DUP>	mscM
C2	B6_2	4394001	4412400	18400	<DUP>	queG,yjfM
C2	B6_2	4414301	4417500	3200	<DUP>	aidB,yjfP
C2	B6_2	4428501	4438400	9900	<DUP>	ytfB,ytfI
C2	B6_2	4442001	4446600	4600	<DUP>	msrA,tamB
C2	B7_2	2459301	2460000	700	<DEL>	fadI
C2	B13_2	5353	5500	148	<INV>	yaaX
C2	B13_2	70101	86000	15900	<DUP>	ilvI
C2	B13_2	248201	249900	1700	<DUP>
C2	B13_2	281001	290200	9200	<DUP>	yagA,argF
C2	B13_2	345901	353900	8000	<DUP>	yahN,prpE
C2	B13_2	687601	690600	3000	<DUP>	gltI,lnt
C2	B13_2	721101	725700	4600	<DUP>	kdpE,kdpB
C2	B13_2	743001	746900	3900	<DUP>	ybgI,abrB
C2	B13_2	1169901	1172500	2600	<DUP>	ldtC,mfd
C2	B13_2	1529601	1657300	127700	<DEL>	ynfC
C2	B13_2	2352401	2355400	3000	<DUP>	glpB
C2	B13_2	2565101	2574100	9000	<DUP>	yffS,eutT
C2	B13_2	2769501	2771200	1700	<DUP>	yfjT
C2	B13_2	2842701	2849900	7200	<DUP>	hycI
C2	B13_2	3015401	3017200	1800	<DUP>	mocA,ygfK
C2	B13_2	3051301	3053800	2500	<DUP>	ubiI,pepP
C2	B13_2	3229701	3233000	3300	<DUP>	ygjK,fadH
C2	B13_2	3585301	3620700	35400	<DUP>	ggt,rhsB
C2	B13_2	3629001	3630600	1600	<DUP>	rbbA,yhiI
C2	B13_2	3744901	3749500	4600	<DUP>	yiaN,sgbU
C2	B13_2	3757601	3772100	14500	<DUP>	yiaY
C2	B13_2	3844901	3856400	11500	<DUP>	adeD
C2	B13_2	3867401	3873900	6500	<DUP>	ibpA,dgoK
C2	B13_2	3877401	3891100	13700	<DUP>	yidB,tnaB
C2	B13_2	3997501	4000500	3000	<DUP>	yigB,yigE
C2	B13_2	4003901	4007800	3900	<DUP>	rarD,rhtC
C2	B13_2	4010901	4033400	22500	<DUP>	yigL,trkH
C2	B13_2	4065401	4074700	9300	<DUP>	yihO,yihW
C2	B13_2	4084201	4097700	13500	<DUP>	fdoG
C2	B13_2	4114701	4117100	2400	<DUP>	glpX,glpK
C2	B13_2	4121501	4161400	39900	<DUP>	hslU,fabR
C2	B13_2	4189001	4194100	5100	<DUP>	rpoC,thiE
C2	B13_2	4271401	4276100	4700	<DUP>	uvrA,pdeC
C2	B13_2	4278801	4287400	8600	<DUP>	ghxP
C2	B13_2	4297701	4305300	7600	<DUP>	fdhF,yjcS
C2	B13_2	4523101	4524700	1600	<DUP>	yjhG,yjhH
C2	B13_2	4531901	4534400	2500	<DUP>
C2	B13_2	82558	82706	149	<INS>	leuA
C2	B19_2	4106101	4106400	300	<DEL>	cpxP
C2	B1_2	3021601	3021900	300	<DEL>	xdhD
C2	B25_2	1146601	1147300	700	<DEL>	sraB,yceD
C2	B25_2	1597901	1598500	600	<DEL>
C2	B5_2	4538126	4538272	147	<INV>	nanM
C2	B4_2	1551901	1552400	500	<DEL>	fdnI,yddM
C2	B4_2	3362501	3366800	4300	<DUP>	yhcA
C2	B4_2	4534401	4542100	7700	<DEL>	fimE
C2	B18_2	1225660	1225733	74	<INV>	minC
C2	B18_2	1411898	1435000	23103	<DUP>	ttcA
C2	B18_2	2489967	2490063	97	<INV>	yfdV
C2	B18_2	4180146	4180409	264	<DEL>	rplJ
C2	B18_2	4190583	4190850	268	<DEL>	thiH
C2	B18_2	4540961	4541093	133	<INV>	fimB
C2	B18_2	3651001	3653200	2200	<DUP>
C2	B18_2	3763001	3765100	2100	<DUP>	rhsA
C2	B18_2	4314801	4327200	12400	<DUP>	phnP,crfC
C2	B18_2	566028	566233	206	<INS>
C2	B3_2	1243501	1256000	12500	<DEL>	emtA
C2	B3_2	3011060	3011094	35	<DEL>	hyuA

## Sheet: L10
Clone	Line	Start	End	Length	SV type	Gene
C2	Y3_2	733182	3622793	2889612	<DUP>	rhsC,rhsB
C2	Y3_2	4052557	4052632	76	<DEL>	hemN
C2	Y3_2	730201	733200	3000	<DEL>	rhsC
C2	Y3_2	1285701	1286200	500	<DEL>	narJ,narI
C2	Y3_2	3620901	3622800	1900	<DUP>	rhsB
C2	Y24_2	780552	781160	609	<DUP>	lysY
C2	Y24_2	2662361	2662574	214	<DEL>
C2	Y24_2	3265901	3269500	3600	<DUP>	tdcB,yhaC
C2	Y24_2	3796701	3805300	8600	<DUP>	waaC,waaP
C2	Y24_2	4220601	4222800	2200	<DUP>	arpA
C2	Y33_2	1552074	1552312	239	<DEL>
C2	Y33_2	2143486	2143888	403	<DEL>	dgcE
C2	Y34_2	349693	349920	228	<DEL>
C2	Y34_2	1532873	3625356	2092484	<DUP>	ydcC,yhhI
C2	Y34_2	1531901	1532900	1000	<DEL>	ydcC
C2	Y34_2	3792401	3794000	1600	<DUP>	kbl,rfaD
C2	Y34_2	4541328	4543348	2021	<INV>	fimB,fimA
C2	Y11_2	1615858	1616485	628	<DEL>	yneK
C2	Y11_2	4167901	4169000	1100	<DEL>	rrsB,rrlB
C2	Y17_2	1317354	3184873	1867520	<DEL>	trpB,ubiK
C2	Y17_2	3712193	3712612	420	<DEL>	yhjY
C2	Y17_2	3362501	3365900	3400	<DUP>	yhcA,insH-10
C2	Y6_2	3619190	3762180	142991	<DUP>
C2	Y6_2	3946201	3947000	800	<DEL>	rrlC,trpT
C2	Y19_2	734401	734800	400	<DEL>
C2	Y19_2	1239801	1240200	400	<DEL>	dadX
C2	Y19_2	3364622	3766384	401763	<INV>	yhcD,yibA
C2	Y9_2	1471501	1472100	600	<DEL>
C2	Y9_2	2066401	2066800	400	<DEL>	insH-6
C2	Y9_2	4209501	4210000	500	<DEL>	rrsE
C2	Y9_2	2731119	4208072	1476954	<INV>	rrsG
C2	Y18_2	3392179	3392490	312	<DEL>	yhdP
C2	Y18_2	732201	732700	500	<DEL>	rhsC
C2	Y18_2	1708601	1708800	200	<DEL>	rsxC
C2	Y13_2	1447443	1447696	254	<DEL>	feaB
C2	Y13_2	3198115	3198556	442	<DEL>	glnE
C2	Y23_2	736850	738124	1275	<DEL>	ybfD
C2	Y23_2	1590702	1892190	301489	<INV>	yoaA
C2	Y23_2	1434001	1434700	700	<DEL>	ynaE
C2	Y23_2	4138043	4543838	405796	<INV>	gldA,fimI
C2	Y5_2	1512959	1535125	22167	<DEL>	ydcT,yddE
C2	Y5_2	3203168	3203232	65	<DEL>
C2	Y5_2	2304601	2305100	500	<DEL>
C2	Y5_2	4542601	4563600	21000	<DEL>	fimE,yjiK
C2	Y21_2	349601	349800	200	<DEL>
C2	Y21_2	3622201	3622800	600	<DEL>	rhsB
C2	Y21_2	1208313	1210610	2298	<INV>	tfaP,mcrA
C2	Y21_2	1431894	1635453	203560	<INV>	stfR,ydfN
C2	Y21_2	1432339	1635453	203115	<INV>	stfR,ydfN
C2	Y7_2	781158	781757	600	<DEL>	lysY
C2	Y7_2	2520967	2521172	206	<DEL>	valU
C2	Y7_2	3619231	3762181	142951	<DEL>	rhsB
C2	Y7_2	3853801	3855800	2000	<DUP>	yidG
C2	Y7_2	3943649	3944032	384	<DEL>	rrlC
C2	Y10_2	3364720	3766731	402012	<INV>	yhcD,yibA
C2	Y10_2	2731117	4208072	1476956	<INV>	rrsG
C2	Y1_2	381201	382500	1300	<DUP>	insD-1
C2	Y1_2	1396001	1397300	1300	<DUP>
C2	Y1_2	1467901	1469100	1200	<DUP>	insC-2
C2	Y1_2	1651601	1652300	700	<DEL>
C2	Y1_2	2068901	2070300	1400	<DUP>
C2	Y1_2	2289001	2290100	1100	<DUP>
C2	Y1_2	2996401	2997600	1200	<DUP>	insD-4
C2	Y1_2	3130201	3131300	1100	<DUP>	yghO,insH-9
C2	Y1_2	3186101	3187400	1300	<DUP>	insD-5
C2	Y1_2	3652001	3653200	1200	<DUP>
C2	Y1_2	4498201	4499500	1300	<DUP>
C2	Y12_2	1438956	1439348	393	<DEL>	ydbK
C2	Y15_2	2817983	2818333	351	<DEL>
C2	Y15_2	4325893	4326280	388	<DEL>
C2	Y15_2	687301	689200	1900	<DUP>	gltI
C2	Y15_2	2288901	2291200	2300	<DUP>
C2	Y15_2	3004805	3005166	362	<DEL>	ygeV
C2	Y14_2	226301	227000	700	<DEL>	rrlH
C2	Y14_2	1396101	1397300	1200	<DUP>	insH-4
C2	Y14_2	2288901	2290100	1200	<DUP>
C2	Y20_2	3130101	3131300	1200	<DUP>	yghO
C2	Y20_2	3652101	3653100	1000	<DUP>	insH-11
C2	Y8_2	1352639	1355955	3317	<DEL>	sapD,sapA
C2	Y8_2	1708792	1709012	221	<DEL>	rsxC
C2	Y25_2	375076	375291	216	<DEL>
C2	Y25_2	733169	735061	1893	<DEL>	rhsC
C2	Y25_2	2304815	2304993	179	<DEL>
C2	Y25_2	4325894	4326266	373	<DEL>
C2	Y25_2	4397420	4399250	1831	<DEL>	mutL
C2	Y25_2	734201	735000	800	<DEL>
C2	Y25_2	2066401	2066800	400	<DEL>	insH-6
C2	Y25_2	3945501	3946900	1400	<DEL>	rrlC,aspT
C1	V18_1	736364	736680	317	<DEL>	ybfQ
C1	V18_1	1701151	1701613	463	<DUP>	malY
C1	V18_1	3583501	3584200	700	<DEL>	insA-6
C1	V18_1	1248348	4543845	3295498	<INV>	dhaM,fimI
C1	V16_1	1364703	1364803	101	<DEL>	puuB
C1	V16_1	3619191	3762173	142983	<DUP>
C1	V16_1	3619218	3762185	142968	<DEL>	rhsB,rhsA
C1	V16_1	3622460	3765571	143112	<DEL>	rhsB,rhsA
C1	V16_1	225601	228600	3000	<DUP>	rrlH
C1	V16_1	3363001	4641700	1278700	<DUP>	yhcD
C1	V20_1	349700	349936	237	<DEL>
C1	V20_1	1543158	1549193	6036	<DEL>	narU,fdnG
C1	V20_1	1824701	1825200	500	<DEL>	ves,spy
C1	V12_1	2877973	2878005	33	<DEL>
C1	V12_1	1063701	1065600	1900	<DUP>	cbpA,agp
C1	V12_1	1292801	1294500	1700	<DUP>	hns
C1	V12_1	1543501	1547000	3500	<DUP>	narU,yddG
C1	V12_1	3266001	3269600	3600	<DUP>	tdcB,yhaC
C1	V12_1	3321001	3321800	800	<DUP>	yhbX
C1	V12_1	3581701	3583400	1700	<DUP>
C1	V12_1	3623001	3624400	1400	<DUP>	rhsB,yhhI
C1	V12_1	3630701	3636200	5500	<DUP>
C1	V12_1	3765801	3770200	4400	<DUP>	rhsA
C1	V12_1	3796601	3805300	8700	<DUP>	waaC,waaP
C1	V12_1	4260001	4261700	1700	<DUP>	zur,dusA
C1	V12_1	4268301	4269500	1200	<DUP>	tyrB,aphA
C1	V12_1	4479501	4480900	1400	<DUP>	yjgM,yjgN
C1	V12_1	4555301	4556800	1500	<DUP>	uxuR
C1	V12_1	240408	240829	422	<DEL>	ivy
C1	V12_1	635333	635692	360	<INV>	ybdM,ybdN
C1	V12_1	735958	736423	466	<DEL>	ybfC
C1	V12_1	1432014	1635266	203253	<INV>	stfR,ydfN
C1	V12_1	1686722	1687135	414	<DEL>	fumA
C1	V12_1	2181988	2182426	439	<DEL>	yegV,yegW
C1	V12_1	2819100	2819521	422	<DEL>	csrA,alaS
C1	V12_1	3164687	3165121	435	<DEL>	parC
C1	V11_1	526844	1529262	1002419	<DEL>	rhsD
C1	V11_1	1477067	1477208	142	<INV>	ydbD
C1	V11_1	731301	732600	1300	<DUP>	rhsC
C1	V11_1	1209101	1220600	11500	<DEL>	tfaE
C1	V11_1	1528901	1529300	400	<DEL>
C1	V11_1	2755701	2757600	1900	<DEL>	ssrA
C1	V11_1	2880501	2886800	6300	<DEL>	casD,cas3
C1	V11_1	3620801	3622400	1600	<DEL>	rhsB
C1	V25_1	56	278	223	<DEL>
C1	V25_1	3478053	3478382	330	<DEL>	slyD
C1	V25_1	3622790	3765757	142968	<DUP>	rhsB,rhsA
C1	V25_1	3360501	3365900	5400	<DUP>	gltD,insH-10
C1	V25_1	3622801	3626700	3900	<DUP>	rhsB,yhhJ
C1	V25_1	3630801	3636300	5500	<DUP>	yhiN
C1	V25_1	3765001	3770300	5300	<DUP>	rhsA,yibH
C1	V25_1	3792401	3794000	1600	<DUP>	kbl,rfaD
C1	V25_1	4249801	4252500	2700	<DUP>	malM
C1	V25_1	2260576	2261043	468	<DEL>	fruA
C1	V25_1	2527524	2527933	410	<DEL>	yfeH
C1	V3_1	422701	423700	1000	<DEL>	malZ
C1	V3_1	523601	524100	500	<DEL>	rhsD
C1	V3_1	552901	553600	700	<DEL>	purE,lpxH
C1	V3_1	1318301	1318800	500	<DEL>	trpB,trpC
C1	V3_1	3945301	3947100	1800	<DEL>	rrlC
C1	V3_1	4171401	4171900	500	<DEL>	rrlB
C1	V21_1	1590764	1647037	56274	<DUP>
C1	V19_1	19580	20812	1233	<DEL>	nhaR
C1	V19_1	164538	993214	828677	<DUP>	pepN
C1	V19_1	164546	4323098	4158553	<DUP>
C1	V19_1	164633	4323465	4158833	<DEL>	phnD
C1	V19_1	271759	4507436	4235678	<DUP>
C1	V19_1	272189	4509263	4237075	<DEL>
C1	V19_1	290419	4478458	4188040	<DEL>
C1	V19_1	412643	2139610	1726968	<DUP>	sbcC
C1	V19_1	729510	3762179	3032670	<DUP>
C1	V19_1	960038	961146	1109	<DEL>	aroA
C1	V19_1	1148638	1148740	103	<DEL>	plsX
C1	V19_1	1586900	1587256	357	<DEL>	ydeQ
C1	V19_1	1591370	1592330	961	<DEL>	hipA,hipB
C1	V19_1	2304264	3959456	1655193	<DEL>	eco
C1	V19_1	2755956	2777971	22016	<DEL>
C1	V19_1	3239483	3959445	719963	<DEL>	alx
C1	V19_1	3781070	4153813	372744	<DEL>	argE
C1	V19_1	4127215	4128174	960	<DEL>	rpmE,metJ
C1	V19_1	4240708	4242625	1918	<DEL>	psiE
C1	V19_1	4507437	4509018	1582	<DEL>
C1	V19_1	4533182	4533978	797	<DEL>	yjhP,topAI
C1	V19_1	223901	226900	3000	<DUP>	rrsH,rrlH
C1	V19_1	729501	732600	3100	<DUP>	rhsC
C1	V19_1	732601	734500	1900	<DEL>	rhsC
C1	V19_1	1586901	1592300	5400	<DEL>	ydeQ,hipB
C1	V19_1	2726301	2732300	6000	<DUP>	rrlG,clpB
C1	V19_1	3619301	3622400	3100	<DEL>	rhsB
C1	V19_1	3762101	3765400	3300	<DEL>	rhsA
C1	V19_1	3765601	4296000	530400	<DUP>	rhsA
C1	V19_1	1036038	1036438	401	<DEL>	hyaD,hyaE
C1	V19_1	2662248	2662510	263	<DEL>
C1	V19_1	3059390	3059562	173	<DEL>
C1	V19_1	3709072	3982847	273776	<INV>	eptB
C1	V19_1	3994130	3994195	66	<DEL>	yzcX
C1	V19_1	3722590	4027354	304765	<INV>	glyS
C1	V19_1	3423689	4175753	752065	<INV>	rrfD
C1	V19_1	3423689	4176073	752385	<INV>	rrfD,tufB
C1	V24_1	1466146	1466428	283	<DEL>
C1	V24_1	3946101	3947100	1000	<DEL>	rrlC
C1	V23_1	2878158	2878192	35	<DEL>
C1	V23_1	728901	731100	2200	<DEL>	rhsC
C1	V23_1	1239701	1241600	1900	<DEL>	dadX,cvrA
C1	V13_1	526895	1529304	1002410	<DEL>	rhsD
C1	V13_1	2304485	2304925	441	<DEL>
C1	V13_1	2422229	2422324	96	<DEL>	yfcH
C1	V13_1	274001	275200	1200	<DUP>
C1	V13_1	398801	399200	400	<DEL>	yaiW,yaiY
C1	V13_1	574601	575800	1200	<DUP>
C1	V13_1	1529101	1529300	200	<DEL>
C1	V13_1	2101801	2103000	1200	<DUP>
C1	V13_1	2288901	2290100	1200	<DUP>
C1	V13_1	3130201	3131400	1200	<DUP>	yghO,insH-9,yghQ
C1	V13_1	3363001	3366900	3900	<DUP>	yhcD
C1	V13_1	3652101	3653200	1100	<DUP>
C1	V2_1	3269880	3270144	265	<DEL>
C1	V2_1	2817601	2818600	1000	<DEL>	serV
C1	V2_1	3583501	3584200	700	<DEL>	insA-6
C1	V2_1	3616101	3616900	800	<DEL>	nikB,nikC
C1	V2_1	4541901	4543926	2026	<INV>	fimI
C1	V5_1	3708541	3708633	93	<DEL>	proK
C1	V5_1	1318401	1318800	400	<DEL>	trpB,trpC
C1	V5_1	1734801	1735300	500	<DEL>	mepH
C1	V5_1	2817701	2818500	800	<DEL>	argV
C1	V5_1	4153401	4153600	200	<DEL>
C1	V6_1	733206	3765757	3032552	<DUP>	rhsC,rhsA
C1	V6_1	1489817	2913940	1424124	<DEL>	rlmD
C1	V6_1	732201	733200	1000	<DEL>	rhsC
C1	V6_1	3021601	3022000	400	<DEL>	xdhD
C1	V6_1	4171401	4172000	600	<DEL>	rrlB
C1	V7_1	731201	732200	1000	<DEL>	rhsC
C1	V8_1	245909	246138	230	<DEL>	yafQ
C1	V8_1	3269918	3270161	244	<DEL>
C1	V8_1	1	66500	66500	<DUP>	araD
C1	V8_1	3363001	4641700	1278700	<DUP>	yhcD
C1	V8_1	1938317	1938696	380	<DEL>	pykA
C1	V8_1	3365035	3766406	401372	<INV>	yhcD,yibA
C1	V9_1	1269499	1269990	492	<DEL>
C1	V9_1	1590834	1590997	164	<DEL>	hipA
C1	V9_1	1826634	1826830	197	<DEL>	astE
C1	V9_1	1461701	1462100	400	<DEL>	paaJ
C1	V9_1	1632601	1634000	1400	<DEL>	pinQ
C1	V9_1	3363001	3366900	3900	<DUP>	yhcD
F2	W4_2	4038601	4039600	1000	<DEL>	rrlA
F2	W10_2	349664	349966	303	<DEL>
F2	W10_2	3619205	3762185	142981	<DEL>	rhsB,rhsA
F2	W10_2	2469201	2470600	1400	<DEL>	yfdI
F2	W10_2	4002401	4003400	1000	<DEL>	rarD
F2	W15_2	542801	543400	600	<DEL>	glxK,allE
F2	W15_2	1432280	1635886	203607	<INV>	stfR,nohA
F2	W25_2	697410	697474	65	<DEL>
F2	W25_2	1903701	1904100	400	<DEL>	manY,manZ
F2	W25_2	1344761	1345101	341	<DEL>	pdeR
F2	W24_2	697410	697474	65	<DEL>
F2	W24_2	778301	778700	400	<DEL>	tolB
F2	W24_2	3131301	3136400	5100	<DEL>
F2	W24_2	3943701	3944400	700	<DEL>	rrlC
F2	W11_2	2726301	2728900	2600	<DUP>	rrlG
F2	W11_2	2786201	2786800	600	<DEL>
F2	W11_2	4169001	4208700	39700	<DUP>	rrlB,rrsE
F2	W11_2	4209601	4212300	2700	<DUP>	rrsE,rrlE
F2	W23_2	271001	271700	700	<DEL>	insI-1
F2	W23_2	656601	657100	500	<DEL>	pagP
F2	W23_2	731501	731900	400	<DEL>	rhsC
F2	W23_2	4168301	4168800	500	<DEL>	rrlB
F2	W23_2	1432324	1635678	203355	<INV>	stfR,ydfN
F2	W23_2	2418752	2419145	394	<DEL>	yfcD
F2	W23_2	2729405	4168332	1438928	<INV>	gltW
F2	W1_2	2466384	2476582	10199	<DEL>
F2	W1_2	1427801	1428300	500	<DEL>	insH-5
F2	W1_2	3361901	3365700	3800	<DUP>	gltF
F2	W22_2	1146601	1147300	700	<DEL>	sraB,yceD
F2	W22_2	1428401	1428700	300	<DEL>	insH-5
F2	W3_2	2068301	2069200	900	<DEL>	insD-3
F2	W6_2	733165	735092	1928	<DEL>	rhsC
F2	W6_2	734501	735100	600	<DEL>
F2	W5_2	3637801	3638300	500	<DEL>	pitA
F2	W5_2	1417868	1418277	410	<DEL>	ydaE
F2	W7_2	225301	227300	2000	<DEL>	rrsH,rrlH
F2	W7_2	772201	772600	400	<DEL>	cydA
F2	W7_2	4036901	4038800	1900	<DUP>	rrsA,rrlA
F2	W17_2	1593201	1593600	400	<DEL>
F2	W20_2	736401	736900	500	<DEL>
F2	W20_2	778301	778700	400	<DEL>	tolB
F2	W20_2	1552001	1552400	400	<DEL>	yddM
F2	W13_2	1434001	1434600	600	<DEL>	ynaE
F2	W13_2	4168401	4168800	400	<DEL>	gltT,rrlB
F2	W8_2	575501	577200	1700	<DEL>	insH-2
F2	W8_2	2634720	2635093	374	<DEL>	xseA
F2	W8_2	3822028	3822415	388	<DEL>	gmk,spoT
F2	W9_2	525714	1528119	1002406	<DEL>	rhsD
F2	W9_2	526934	1529457	1002524	<DUP>	rhsD
F2	W9_2	3622778	3765801	143024	<DEL>	rhsB,rhsA
F2	W9_2	525701	527000	1300	<DEL>	rhsD
F2	W9_2	730201	732700	2500	<DEL>	rhsC
F2	W9_2	3620001	3622800	2800	<DUP>	rhsB
F2	W9_2	3765201	3765800	600	<DEL>	rhsA
F2	W12_2	1299501	1299700	200	<DEL>	insH21
F2	W12_2	2730701	2731500	800	<DEL>	rrsG
F2	W12_2	3622101	3622700	600	<DEL>	rhsB
F2	W12_2	3945301	3947000	1700	<DEL>	rrlC,trpT
F2	W12_2	3866562	3866915	354	<DEL>	ibpB
F2	W16_2	1300501	1300700	200	<DEL>	insH21
F2	W14_2	526797	1529205	1002409	<DEL>	rhsD
F2	W14_2	1632801	1633300	500	<DEL>	ydfK
F2	W21_2	3360901	3365800	4900	<DUP>	insH-10
F2	W21_2	3781901	3782600	700	<DEL>	cysE
F2	W18_2	527001	529500	2500	<DUP>	rhsD
F2	W18_2	1432401	1434600	2200	<DUP>	stfR
F2	W18_2	1632601	1633300	700	<DEL>	ydfK
F2	W18_2	1633601	1634200	600	<DEL>	pinQ
F2	W18_2	2128501	2130900	2400	<DUP>	wcaF,wcaC
F2	W18_2	2468301	2470400	2100	<DUP>	yfdH,yfdI
F2	W18_2	2987001	2996000	9000	<DUP>	yqeG
F2	W18_2	3265801	3269500	3700	<DUP>	tdcB,yhaC
F2	W18_2	3581601	3584600	3000	<DUP>	yhhY
F2	W18_2	3792601	3793800	1200	<DUP>
F2	W18_2	3796901	3806900	10000	<DUP>	waaC,waaG
F2	W18_2	4040301	4040700	400	<DEL>	rrlA
F2	W18_2	4078301	4080100	1800	<DUP>	yiiD
F2	W18_2	4220301	4222600	2300	<DUP>	aceK
F2	W18_2	4250201	4252700	2500	<DUP>	malM,ubiC
F2	W18_2	4268301	4270200	1900	<DUP>	tyrB
F2	W18_2	4476101	4477300	1200	<DUP>	yjgL
F2	W18_2	981542	981987	446	<DEL>	ldtD
F1	K15_1	351601	352000	400	<DEL>	prpD
F1	K15_1	492701	493400	700	<DEL>	dnaX
F1	K14_1	4334081	4334146	66	<DEL>	eptA
F1	K14_1	1397401	1633300	235900	<DUP>	ynaJ,ydfK
F1	K14_1	1634001	1744600	110600	<DUP>	pinQ,mdtK
F1	K14_1	3945301	3946300	1000	<DEL>	rrlC
F1	K14_1	3922155	3922172	18	<DEL>	atpI
F1	K18_1	3945201	3947000	1800	<DEL>	rrlC,trpT
F1	K7_1	580601	581300	700	<DEL>	nohD
F1	K7_1	3270301	3270800	500	<DEL>	rnpB,garK
F1	K7_1	580909	1636386	1055478	<INV>	nohD
F1	K5_1	3021601	3022100	500	<DEL>	xdhD
F1	K5_1	3362501	3365800	3300	<DUP>	yhcA,insH-10
F1	K17_1	733191	735028	1838	<DUP>	rhsC
F1	K17_1	1269232	1269660	429	<DUP>	ldrA
F1	K17_1	1270077	1270567	491	<DEL>
F1	K17_1	2304488	2304999	512	<DEL>
F1	K17_1	4325890	4326273	384	<DEL>
F1	K17_1	729701	730400	700	<DEL>	rhsC
F1	K17_1	732601	733200	600	<DEL>	rhsC
F1	K17_1	2236501	2236700	200	<DEL>
F1	K17_1	3021601	3022100	500	<DEL>	xdhD
F1	K17_1	3708401	3708600	200	<DEL>
F1	K17_1	4541101	4542900	1800	<DEL>	fimB
F1	K17_1	4614301	4614600	300	<DEL>
F1	K9_1	3423201	3425400	2200	<DEL>	rrlD
F1	K9_1	3762201	3764400	2200	<DEL>	rhsA
F1	K25_1	730001	732700	2700	<DEL>	rhsC
F1	K2_1	375801	376100	300	<DEL>	mhpT
F1	K2_1	3943701	3944400	700	<DEL>	rrlC
F1	K8_1	608001	609900	1900	<DUP>	entD
F1	K8_1	2262701	2263600	900	<DEL>	fruB
F1	K8_1	3270301	3270800	500	<DEL>	rnpB,garK
F1	K8_1	4539201	4543200	4000	<DEL>	nanC,fimA
F1	K22_1	1633301	1635100	1800	<DEL>	ydfK,ydfN
F1	K22_1	2877801	2878200	400	<DEL>
F1	K22_1	3362501	3366800	4300	<DUP>	yhcA
F1	K22_1	3762301	3764500	2200	<DEL>	rhsA
F1	K22_1	4292101	4292500	400	<DEL>	nrfE
F1	K3_1	3360401	3365600	5200	<DUP>	gltD
F1	K3_1	3423101	3424600	1500	<DEL>	yhdZ,rrlD
F1	K24_1	271101	271600	500	<DEL>	insI-1
F1	K24_1	3946201	3947200	1000	<DEL>	rrlC,hdfR
F1	K24_1	4208001	4208500	500	<DEL>	rrsE
F1	K11_1	289301	289900	600	<DEL>	argF
F1	K11_1	3363001	3365100	2100	<DUP>	yhcD
F1	K11_1	3610501	3611600	1100	<DEL>	dcrB,yhhS
F1	K11_1	3941701	3942100	400	<DEL>	rrsC
F1	K21_1	736473	738122	1650	<DEL>	ybfQ,ybfD
F1	K10_1	219781	219855	75	<INV>	rcsF
F1	K10_1	1334933	1335145	213	<INV>	ymiA
F1	K10_1	3671289	4503515	832227	<DUP>
F1	K10_1	3671301	4502088	830788	<DEL>	yhjB
F1	K10_1	23801	26600	2800	<DEL>	ileS,ispH
F1	K10_1	742301	745100	2800	<DUP>	dtpD,pxpC
F1	K10_1	1798401	1800400	2000	<DEL>	pheS,infC
F1	K10_1	2105001	2114100	9100	<DEL>	wbbJ,galF
F1	K10_1	2631001	2632900	1900	<DEL>	guaA,guaB
F1	K10_1	2666101	2668100	2000	<DUP>	csiE,hcaR
F1	K10_1	3637801	3639500	1700	<DEL>	pitA,uspB
F1	K10_1	3842801	3844200	1400	<DUP>	adeQ,adeD
F1	K10_1	3887601	3890600	3000	<DUP>	mnmE,tnaB
F1	K10_1	4070301	4074700	4400	<DUP>	yihR,yihW
F1	K10_1	4290501	4292800	2300	<DUP>	nrfD,nrfE
F1	K10_1	4320601	4325000	4400	<DUP>	phnI,phnC
F1	K10_1	4442001	4444500	2500	<DUP>	msrA,tamB
F1	K10_1	4502101	4503500	1400	<DUP>
F1	K23_1	733206	3765757	3032552	<DUP>	rhsC,rhsA
F1	K23_1	1269155	1269698	544	<DEL>
F1	K23_1	575701	576800	1100	<DEL>	insH-2
F1	K20_1	737201	738800	1600	<DUP>	ybfD
F1	K12_1	3423201	3424600	1400	<DEL>	rrlD
F1	K4_1	3423460	3423749	290	<DUP>	rrfF,rrfD
A2	Z19_2	150201	157500	7300	<DUP>	yadC,folK
A2	Z19_2	636601	639000	2400	<DUP>	ahpC
A2	Z19_2	3360501	3365700	5200	<DUP>	gltD
A2	Z19_2	3424301	3427200	2900	<DUP>	rrlD
A2	Z19_2	3623001	3625500	2500	<DUP>	rhsB,yhhI
A2	Z19_2	3630901	3873200	242300	<DUP>	dgoA
A2	Z19_2	3875001	3945500	70500	<DUP>	dgoR,rrlC
A2	Z19_2	3946901	4315700	368800	<DUP>	aspT,phnN
A2	Z19_2	4503501	4507600	4100	<DUP>	insI-3
A2	Z5_2	3426301	3428300	2000	<DUP>	rrlD,rrsD
A2	Z5_2	3942101	3944800	2700	<DUP>	rrsC,rrlC
A2	Z5_2	3946501	3946900	400	<DEL>	rrlC,aspT
A2	Z5_2	4038301	4040300	2000	<DUP>	rrlA
A2	Z32_2	1252493	1252687	195	<INV>	dhaR
A2	Z32_2	3284279	3284402	124	<INV>	agaB
A2	Z32_2	3622460	3765574	143115	<DEL>	rhsB,rhsA
A2	Z32_2	15401	19800	4400	<DUP>
A2	Z32_2	580501	581300	800	<DEL>	nohD
A2	Z32_2	730501	732000	1500	<DUP>	rhsC
A2	Z32_2	1428101	1428700	600	<DEL>	insH-5
A2	Z32_2	1633601	1635900	2300	<DEL>	nohA
A2	Z32_2	3362001	3365800	3800	<DUP>	insH-10
A2	Z32_2	3619301	3622000	2700	<DEL>	rhsB
A2	Z32_2	3622001	3626900	4900	<DUP>	rhsB,rbbA
A2	Z32_2	3630801	3762500	131700	<DUP>	rhsA
A2	Z32_2	3762501	3765600	3100	<DEL>	rhsA
A2	Z32_2	3765601	3944300	178700	<DUP>	rhsA,rrlC
A2	Z32_2	3946901	4296100	349200	<DUP>	aspT
A2	Z32_2	580384	1636708	1056325	<INV>	ylcI
A2	Z15_2	3619190	3762163	142974	<DUP>
A2	Z15_2	3622879	3765806	142928	<DEL>	rhsB,rhsA
A2	Z15_2	3765201	3765900	700	<DEL>	rhsA
A2	Z34_2	15401	19600	4200	<DUP>	nhaR
A2	Z34_2	3363001	3944300	581300	<DUP>	yhcD,rrlC
A2	Z34_2	3946901	4397400	450500	<DUP>	aspT,amiB
A2	Z34_2	4542324	4543737	1414	<INV>	fimE,fimI
A2	Z10_2	991878	991961	84	<DEL>	pepN
A2	Z10_2	2066401	2067300	900	<DEL>	insH-6
A2	Z10_2	3668901	3669900	1000	<DUP>	ccp,treF
A2	Z6_2	3266001	3269600	3600	<DUP>	tdcB,yhaC
A2	Z6_2	3361201	3365600	4400	<DUP>	gltF
A2	Z6_2	3581801	3583500	1700	<DUP>	insA-6
A2	Z6_2	3757501	3944300	186800	<DUP>	yiaY,rrlC
A2	Z6_2	4220201	4222500	2300	<DUP>	aceK
A2	Z6_2	4479501	4481000	1500	<DUP>	yjgM,valS
A2	Z6_2	266918	267276	359	<DEL>	yafZ
A2	Z6_2	733674	735073	1400	<DEL>	rhsC
A2	Z6_2	4574373	4574802	430	<DEL>
A2	Z6_2	4599476	4599830	355	<DEL>	yjjA
A2	Z13_2	3630801	3634100	3300	<DUP>
A2	Z13_2	3765701	3860900	95200	<DUP>	rhsA,yidL
A2	Z22_2	1270048	1270548	501	<DEL>
A2	Z22_2	3914699	3915063	365	<DEL>	glmU
A2	Z14_2	4297249	4543758	246510	<INV>	fdhF,fimI
A2	Z27_2	3619152	3762181	143030	<DEL>
A2	Z27_2	3360201	3944400	584200	<DUP>	gltD,rrlC
A2	Z27_2	3947101	4283200	336100	<DUP>
A2	Z25_2	381201	382600	1400	<DUP>
A2	Z25_2	1467901	1469100	1200	<DUP>	insC-2
A2	Z25_2	1651501	1652300	800	<DEL>
A2	Z25_2	2068901	2070300	1400	<DUP>
A2	Z25_2	2204201	2204700	500	<DEL>	yehK,yehL
A2	Z25_2	2996401	2997600	1200	<DUP>	insD-4
A2	Z25_2	3186101	3187400	1300	<DUP>	insD-5
A2	Z25_2	3363001	3366800	3800	<DUP>	yhcD
A2	Z25_2	3653201	3655000	1800	<DEL>	dctR
A2	Z9_2	778301	778700	400	<DEL>	tolB
A2	Z9_2	1634601	1635100	500	<DEL>	tfaQ,ydfN
A2	Z9_2	3423201	3424200	1000	<DEL>	rrlD
A2	Z9_2	4171401	4171900	500	<DEL>	rrlB
A2	Z9_2	1432352	1635357	203006	<INV>	stfR,ydfN
A2	Z24_2	1466397	1466633	237	<DEL>
A2	Z24_2	731201	732500	1300	<DEL>	rhsC
A2	Z24_2	3584101	3941800	357700	<DUP>	insB-6
A2	Z24_2	1396096	1428861	32766	<INV>	insH-4
A2	Z24_2	1431853	1635486	203634	<INV>	stfR,ydfN
A2	Z24_2	2098839	2099175	337	<DEL>	ugd
A2	Z20_2	1433101	1433700	600	<DEL>	pinR
A2	Z20_2	3581601	3583400	1800	<DUP>	yhhY
A2	Z20_2	3765601	3770300	4700	<DUP>	rhsA,yibH
A2	Z20_2	3792501	3793900	1400	<DUP>	kbl
A2	Z20_2	4220501	4222500	2000	<DUP>	arpA
A2	Z20_2	4260101	4261600	1500	<DUP>
A2	Z20_2	4268301	4269700	1400	<DUP>	tyrB,aphA
A2	Z20_2	2957718	2958054	337	<DEL>	ptrA
A2	Z20_2	2731133	4208072	1476940	<INV>	rrsG
A2	Z7_2	3365601	3766408	400808	<INV>	yibA
A2	Z21_2	1434201	1650100	215900	<DUP>	ynaE
A2	Z21_2	4038201	4040500	2300	<DUP>	rrlA
A2	Z21_2	4307730	4308105	376	<DEL>	alsK,alsE
A2	Z1_2	1708778	1709042	265	<DEL>	rsxC
A2	Z1_2	571001	574600	3600	<DEL>	ybcL
A2	Z1_2	1824901	1825300	400	<DEL>	ves,spy
A2	Z1_2	4542345	4543972	1628	<INV>	fimE,fimI
A2	Z26_2	3363001	3945500	582500	<DUP>	yhcD,rrlC
A2	Z26_2	3947101	4397400	450300	<DUP>	amiB
A2	Z26_2	4540847	4541208	362	<DEL>	fimB
A2	Z2_2	780824	781159	336	<DEL>	valT,lysY
A2	Z2_2	3584101	3944400	360300	<DUP>	insB-6,rrlC
A2	Z28_2	292001	295800	3800	<DUP>	yagJ,intF
A2	Z28_2	3765501	3770200	4700	<DUP>	rhsA
A2	Z28_2	4476001	4477400	1400	<DUP>	yjgL,argI
A1	D22_1	3363001	3619700	256700	<DUP>	yhcD,rhsB
A1	D22_1	3764301	4153400	389100	<DUP>	rhsA
A1	D22_1	4153601	4296100	142500	<DUP>
A1	D22_1	4326301	4397400	71100	<DUP>	amiB
A1	D22_1	3363486	3766948	403463	<INV>	yhcD,yibA
A1	D22_1	4542138	4544352	2215	<INV>	fimE,fimC
A1	D18_1	1411898	1434965	23068	<DUP>	ttcA
A1	D18_1	274001	275100	1100	<DUP>	insH-1
A1	D18_1	381201	382700	1500	<DUP>
A1	D18_1	687901	689000	1100	<DUP>	insH-3
A1	D18_1	915001	915700	700	<DEL>	aqpZ
A1	D18_1	1396101	1397200	1100	<DUP>	insH-4
A1	D18_1	2101801	2103000	1200	<DUP>
A1	D18_1	3130101	3131300	1200	<DUP>	yghO
A1	D18_1	3652001	3653200	1200	<DUP>
A1	D14_1	274001	275100	1100	<DUP>	insH-1
A1	D14_1	398801	399100	300	<DEL>	yaiW,yaiY
A1	D14_1	687901	689000	1100	<DUP>	insH-3
A1	D14_1	1286701	1287700	1000	<DEL>
A1	D14_1	1396001	1397200	1200	<DUP>
A1	D14_1	2101801	2103000	1200	<DUP>
A1	D14_1	2289001	2290100	1100	<DUP>
A1	D14_1	3130101	3131300	1200	<DUP>	yghO
A1	D14_1	3616201	3616600	400	<DEL>	nikC
A1	D14_1	3652001	3653200	1200	<DUP>
A1	D6_1	225401	228700	3300	<DUP>	ileV
A1	D6_1	2726301	2730800	4500	<DUP>	rrlG,rrsG
A1	D6_1	3424301	3426800	2500	<DUP>	rrlD
A1	D6_1	3764401	4295900	531500	<DUP>	rhsA
A1	D6_1	3914136	4544092	629957	<INV>	glmU,fimI
A1	D10_1	1543158	1549193	6036	<DEL>	narU,fdnG
A1	D10_1	1830422	1845797	15376	<DUP>	astA,topB
A1	D10_1	343801	347100	3300	<DUP>	yahK,prpR
A1	D10_1	526801	529700	2900	<DUP>	rhsD,ylbG
A1	D10_1	1635901	1636500	600	<DEL>	nohA
A1	D10_1	2628501	2631000	2500	<DUP>	pdeF,guaA
A1	D10_1	3622701	3625500	2800	<DUP>	rhsB,yhhI
A1	D10_1	3630901	3762200	131300	<DUP>	rhsA
A1	D10_1	3765701	3770300	4600	<DUP>	rhsA,yibH
A1	D10_1	3792401	3794000	1600	<DUP>	kbl,rfaD
A1	D10_1	3796701	3805400	8700	<DUP>	waaC,waaP
A1	D10_1	4555201	4557100	1900	<DUP>	uxuR,iraD
A1	D10_1	119694	120075	382	<DEL>	ampE
A1	D10_1	1444918	1445289	372	<DEL>	ydbH
A1	D10_1	580881	1636695	1055815	<INV>	nohD
A1	D10_1	581060	1636695	1055636	<INV>	nohD
A1	D10_1	2284004	2284351	348	<DEL>	yejL
A1	D10_1	2304301	2304631	331	<DEL>	eco
A1	D10_1	2629364	2629713	350	<DEL>	yfgG
A1	D10_1	3437987	3438351	365	<DEL>	mscL
A1	D10_1	3579643	3580096	454	<INV>	yhhW,yhhX
A1	D7_1	552901	553500	600	<DEL>	purE,lpxH
A1	D7_1	1432901	1434700	1800	<DUP>	tfaR
A1	D7_1	1632601	1634200	1600	<DEL>	pinQ
A1	D7_1	2817701	2818300	600	<DEL>
A1	D7_1	2919801	2920300	500	<DEL>	gudX
A1	D7_1	3021501	3022100	600	<DEL>	xdhD
A1	D7_1	3583501	3584200	700	<DEL>	insA-6
A1	D7_1	3616201	3616800	600	<DEL>	nikC
A1	D32_1	2304477	2304733	257	<DEL>
A1	D32_1	3765570	3767296	1727	<DUP>	rhsA
A1	D32_1	3360501	3365800	5300	<DUP>	gltD,insH-10
A1	D32_1	3765501	3945500	180000	<DUP>	rhsA,rrlC
A1	D32_1	3946301	4153400	207100	<DUP>	rrlC
A1	D21_1	526895	1529313	1002419	<DEL>	rhsD
A1	D21_1	733170	735086	1917	<DEL>	rhsC
A1	D21_1	1708779	1709083	305	<DEL>	rsxC
A1	D21_1	225201	228600	3400	<DUP>	rrsH,rrlH
A1	D21_1	1529101	1979300	450200	<DEL>
A1	D21_1	3359801	3762500	402700	<DUP>	gltD,rhsA
A1	D21_1	3765901	3944500	178600	<DUP>	rhsA,rrlC
A1	D21_1	3947101	4153400	206300	<DUP>
A1	D21_1	4153601	4397400	243800	<DUP>	amiB
A1	D21_1	528394	1529314	1000921	<DEL>
A1	D21_1	3365535	3767299	401765	<INV>
A1	D21_1	4541793	4543392	1600	<INV>	fimA
A1	D13_1	74564	4354650	4280087	<DEL>	thiB,lysU
A1	D13_1	578182	1423199	845018	<DEL>	rzpD,ydaW
A1	D13_1	578438	1423377	844940	<DUP>	rzpD,rzoD
A1	D13_1	733169	735089	1921	<DEL>	rhsC
A1	D13_1	736461	736803	343	<DEL>	ybfQ
A1	D13_1	224101	228700	4600	<DUP>	rrsH
A1	D13_1	729701	731600	1900	<DUP>	rhsC
A1	D13_1	734201	735100	900	<DEL>
A1	D13_1	1635001	1635500	500	<DEL>	ydfN
A1	D13_1	2726301	2730900	4600	<DUP>	rrlG,rrsG
A1	D13_1	3411701	3413400	1700	<DUP>	yhdJ,envR
A1	D13_1	3762701	3764700	2000	<DEL>	rhsA
A1	D13_1	3764701	4040300	275600	<DUP>	rhsA,rrlA
A1	D13_1	4153601	4171300	17700	<DUP>	rrlB
A1	D13_1	632740	632795	56	<DEL>	hcxA
A1	D13_1	1432287	1635903	203617	<INV>	stfR,nohA
A1	D13_1	4152340	4152364	25	<DEL>	ppc
A1	D11_1	780832	781164	333	<DEL>	valT,lysY
A1	D11_1	15401	17500	2100	<DUP>	nhaA
A1	D20_1	302801	304700	1900	<DUP>	ecpE
A1	D20_1	2727201	2730900	3700	<DUP>	rrlG,rrsG
A1	D20_1	3424601	3429000	4400	<DUP>	rrlD
A1	D20_1	3765601	4153400	387800	<DUP>	rhsA
A1	D20_1	4153601	4295900	142300	<DUP>
A1	D20_1	1016155	1016592	438	<DEL>	fabA,ycbZ
A1	D20_1	4541808	4543341	1534	<INV>	fimA
A1	D9_1	3764301	4153400	389100	<DUP>	rhsA
A1	D34_1	4220401	4222300	1900	<DUP>	arpA
A1	D34_1	4541409	4544015	2607	<INV>	fimB,fimI
A1	D8_1	732506	734102	1597	<DUP>	rhsC
A1	D8_1	734201	734600	400	<DEL>
A1	D8_1	2066401	2066800	400	<DEL>	insH-6
A1	D8_1	3021601	3022100	500	<DEL>	xdhD
A1	D8_1	3583501	3584100	600	<DEL>	insA-6,insB-6
A1	D8_1	3721801	3723200	1400	<DEL>	insK,glyS
A1	D8_1	4002301	4003300	1000	<DEL>	corA,rarD
A1	D8_1	4168401	4168600	200	<DEL>	gltT
A1	D8_1	4478801	4479500	700	<DEL>	rraB,yjgM
A1	D29_1	583101	586300	3200	<DEL>	envY
A1	D29_1	729801	731700	1900	<DUP>	rhsC
A1	D29_1	1210601	1231400	20800	<DEL>	mcrA,umuC
A1	D29_1	1529601	1532700	3100	<DEL>	ydcC
A1	D29_1	1543701	1545700	2000	<DEL>	narU,yddK
A1	D29_1	2105801	2109800	4000	<DEL>	wbbI,rfbC
A1	D29_1	2468801	2470600	1800	<DEL>	yfdH
A1	D29_1	2783501	2789100	5600	<DEL>	csiD
A1	D29_1	2986101	2996300	10200	<DEL>	yqeG
A1	D29_1	3581701	3584900	3200	<DEL>	yrhB
A1	D29_1	3630901	3634900	4000	<DEL>	yhiM
A1	D23_1	736985	738239	1255	<DEL>	ybfD
A1	D23_1	1213001	1220100	7100	<DEL>	ycgX
A1	D3_1	56	278	223	<DEL>
A1	D3_1	1411914	1434974	23061	<DUP>	ttcA
A1	D3_1	149801	156600	6800	<DUP>	yadC,yadN
A1	D3_1	236501	240900	4400	<DUP>	dnaQ,fadE
A1	D3_1	342501	346900	4400	<DUP>	yahJ,prpR
A1	D3_1	381301	382600	1300	<DUP>
A1	D3_1	389401	391700	2300	<DUP>	hemB
A1	D3_1	526901	529500	2600	<DUP>	rhsD
A1	D3_1	568101	572300	4200	<DUP>
A1	D3_1	1063801	1065700	1900	<DUP>	agp
A1	D3_1	1529201	1532700	3500	<DUP>	ydcC
A1	D3_1	2010401	2012500	2100	<DUP>	yedK
A1	D3_1	2101701	2113500	11800	<DUP>	galF
A1	D3_1	2468301	2470600	2300	<DUP>	yfdH
A1	D3_1	2904301	2906700	2400	<DUP>	eno
A1	D3_1	2985601	2999000	13400	<DUP>	glyU
A1	D3_1	3184801	3193500	8700	<DUP>	yqiK
A1	D3_1	3266101	3269600	3500	<DUP>	yhaC
A1	D3_1	3360501	3366800	6300	<DUP>	gltD
A1	D3_1	3581601	3585100	3500	<DUP>	yhhY,ggt
A1	D3_1	3623001	3624400	1400	<DUP>	rhsB,yhhI
A1	D3_1	3630801	3636200	5400	<DUP>
A1	D3_1	3650901	3653600	2700	<DUP>
A1	D3_1	3655101	3659500	4400	<DUP>	dctR,mdtE
A1	D3_1	3663501	3666200	2700	<DUP>	mdtF,gadA
A1	D3_1	3700401	3701900	1500	<DUP>	dppF
A1	D3_1	3765701	3770300	4600	<DUP>	rhsA,yibH
A1	D3_1	3792401	3794000	1600	<DUP>	kbl,rfaD
A1	D3_1	3796701	3805000	8300	<DUP>	waaC,waaS
A1	D3_1	3905701	3906900	1200	<DUP>	phoU
A1	D3_1	4260001	4261700	1700	<DUP>	zur,dusA
A1	D3_1	4479501	4480800	1300	<DUP>	yjgM,yjgN
A1	D3_1	4543001	4544300	1300	<DEL>
A1	D3_1	85033	85404	372	<DEL>	leuO
A1	D3_1	718220	718617	398	<DEL>	potE,speF
A1	D3_1	873981	874350	370	<DEL>	pdeI
A1	D3_1	1028524	1028897	374	<DEL>	hspQ,rlmI
A1	D3_1	1088404	1088765	362	<DEL>	pgaB
A1	D3_1	1104011	1104381	371	<DEL>	csgB
A1	D3_1	1311174	1311479	306	<DEL>	tonB
A1	D3_1	2012818	2013183	366	<DEL>	fliE
A1	D3_1	2077854	2078257	404	<DEL>	cbtA
A1	D3_1	2151383	2151721	339	<DEL>	yegJ,pphC
A1	D3_1	2286063	2286410	348	<DEL>	yejM
A1	D3_1	3158165	3158556	392	<DEL>	yqhG
A1	D3_1	3354479	3354840	362	<DEL>	gltB
A1	D3_1	3536464	3536879	416	<DEL>	ompR,greB
A1	D3_1	4110314	4110656	343	<DEL>	cdh
D1	L24_1	3423201	3424300	1100	<DEL>	rrlD
D1	L24_1	4171201	4171900	700	<DEL>	rrlB
D1	L24_1	4541854	4544339	2486	<INV>	fimC
D1	L13_1	2982901	2996400	13500	<DEL>	kduD,insD-4
D1	L13_1	3622994	4543474	920481	<INV>	rhsB,fimA
D1	L7_1	381401	382600	1200	<DUP>	insC-1
D1	L7_1	776701	777600	900	<DEL>	tolA
D1	L7_1	994601	995200	600	<DEL>	ssuC,ssuD
D1	L7_1	2877901	2878200	300	<DEL>
D1	L14_1	3269601	3270800	1200	<DEL>	yhaC,garK
D1	L23_1	2902853	4543583	1640731	<INV>	ygcE,fimA
D1	L19_1	1239701	1240200	500	<DEL>	dadX
D1	L1_1	3622454	3765575	143122	<DEL>	rhsB,rhsA
D1	L1_1	2071501	2072500	1000	<DEL>	isrC,flu
D1	L1_1	3765101	3765600	500	<DEL>	rhsA
D1	L22_1	1836101	1836700	600	<DEL>	ynjB
D1	L22_1	3270301	3270700	400	<DEL>	rnpB,garK
D1	L25_1	3361401	3366800	5400	<DUP>	gltF
D1	L10_1	524201	527000	2800	<DEL>	rhsD
D1	L21_1	3423201	3424400	1200	<DEL>	rrlD
D1	L21_1	1715114	4543644	2828531	<INV>	pdxY,fimA
D1	L18_1	526301	526600	300	<DEL>	rhsD
D1	L18_1	3722301	3723300	1000	<DEL>	glyS
D1	L9_1	2877801	2878400	600	<DEL>
D1	L9_1	4541847	4544383	2537	<INV>	fimC
D1	L15_1	2101801	2103000	1200	<DUP>
D1	L16_1	4363901	4364500	600	<DEL>	dsbD
D1	L6_1	3616301	3616900	600	<DEL>	nikC
D1	L2_1	781162	781764	603	<DEL>	lysY
D1	L2_1	3651001	3653200	2200	<DUP>
D1	L2_1	4250501	4252600	2100	<DUP>	ubiC
D1	L2_1	2897672	4543982	1646311	<INV>	ygcS,fimI
D1	L4_1	1396001	1397000	1000	<DUP>	insH-4
D1	L3_1	1239601	1240200	600	<DEL>	dadX
B2	A5_2	1269416	1269913	498	<DEL>	rdlB
B2	A5_2	731901	733200	1300	<DEL>	rhsC
B2	A5_2	2817701	2818300	600	<DEL>
B2	A18_2	1633501	1635100	1600	<DEL>	ydfN
B2	A18_2	3363001	3366700	3700	<DUP>	yhcD,insH-10
B2	A18_2	4037401	4040600	3200	<DUP>	rrfA
B2	A11_2	729601	730800	1200	<DEL>	rhsC
B2	A11_2	1432349	1635379	203031	<INV>	stfR,ydfN
B2	A2_2	526895	1529309	1002415	<DEL>	rhsD
B2	A2_2	731901	732400	500	<DEL>	rhsC
B2	A2_2	1528801	1529300	500	<DEL>
B2	A2_2	3423201	3424300	1100	<DEL>	rrlD
B2	A2_2	4038601	4039500	900	<DEL>	rrlA
B2	A2_2	4325901	4326100	200	<DEL>
B2	A2_2	4509201	4509800	600	<DEL>
B2	A4_2	19801	20600	800	<DEL>
B2	A4_2	1239701	1240200	500	<DEL>	dadX
B2	A4_2	3941501	3942000	500	<DEL>	rrsC
B2	A21_2	287201	287700	500	<DEL>	yagH
B2	A21_2	733001	733200	200	<DEL>	rhsC
B2	A21_2	1432901	1434500	1600	<DUP>	tfaR
B2	A21_2	1632701	1634200	1500	<DEL>	pinQ
B2	A9_2	19901	20400	500	<DEL>	insB-1,insA-1
B2	A9_2	279001	279900	900	<DEL>
B2	A9_2	4325901	4326300	400	<DEL>
B2	A1_2	2018801	2019800	1000	<DEL>	fliK,fliL
B2	A25_2	2817568	2817956	389	<DEL>
B2	A25_2	729801	730300	500	<DEL>	rhsC
B2	A25_2	3423201	3424500	1300	<DEL>	rrlD
B2	A25_2	4037001	4037600	600	<DEL>	rrsA,rrlA
B2	A25_2	4542283	4543951	1669	<INV>	fimE,fimI
B2	A3_2	4227915	4228180	266	<DEL>	yjbB
B2	A3_2	729701	733200	3500	<DEL>	rhsC
B2	A3_2	1468001	1469200	1200	<DUP>	insD-2
B2	A3_2	3765601	3770000	4400	<DUP>	rhsA
B2	A3_2	3792401	3794100	1700	<DUP>	kbl,rfaD
B2	A3_2	4541326	4543425	2100	<INV>	fimB,fimA
B2	A20_2	731601	733300	1700	<DEL>	rhsC
B2	A8_2	1387501	1396100	8600	<DEL>	tyrR,insH-4
B2	A7_2	3622790	3765756	142967	<DUP>	rhsB,rhsA
B2	A7_2	3620701	3622100	1400	<DEL>	rhsB
B2	A17_2	734223	3622226	2888004	<DEL>	rhsB
B2	A17_2	3365615	3766414	400800	<INV>	yibA
B2	A24_2	526843	1529292	1002450	<DEL>	rhsD
B2	A24_2	1529101	1529300	200	<DEL>
B2	A16_2	224501	225400	900	<DEL>	rrsH,ileV
B2	A16_2	1878601	1879100	500	<DEL>	dgcP,yeaQ
B2	A16_2	3943301	3944300	1000	<DEL>	rrsC,rrlC
B2	A16_2	4542062	4544232	2171	<INV>	fimE,fimI
B2	A15_2	1239701	1240200	500	<DEL>	dadX
B2	A12_2	4250601	4252800	2200	<DUP>	ubiC
B2	A13_2	1433001	1434600	1600	<DUP>
B2	A13_2	4541635	4543455	1821	<INV>	fimA
B2	A10_2	2295697	2297479	1783	<DUP>	ccmC,ccmA
B2	A10_2	259201	274000	14800	<DEL>	phoE
B2	A10_2	275101	291300	16200	<DEL>	insH-1,insA-3
B2	A19_2	1587917	1588075	159	<DEL>	ydeR
B1	T20_1	523601	524000	400	<DEL>	rhsD
B1	T23_1	695701	697000	1300	<DEL>	ubiF,leuW
B1	T23_1	2458501	2460400	1900	<DEL>	fadJ,fadI
B1	T23_1	3762501	3764000	1500	<DEL>	rhsA
B1	T23_1	2238716	4544486	2305771	<INV>	mglA,fimC
B1	T21_1	523601	524100	500	<DEL>	rhsD
B1	T21_1	3762701	3763400	700	<DEL>	rhsA
B1	T11_1	2877601	2878400	800	<DEL>	iap
B1	T16_1	729901	733200	3300	<DEL>	rhsC
B1	T16_1	980601	981200	600	<DEL>	mukB,ldtD
B1	T16_1	1836101	1836800	700	<DEL>	ynjB
B1	T16_1	2919701	2920300	600	<DEL>	gudX
B1	T16_1	4541668	4544449	2782	<INV>	fimC
B1	T25_1	780701	782000	1300	<DEL>
B1	T25_1	3418701	3419200	500	<DEL>
B1	T25_1	3423101	3424500	1400	<DEL>	yhdZ,rrlD
B1	T25_1	4002301	4003400	1100	<DEL>	corA,rarD
B1	T25_1	4241501	4241900	400	<DEL>	xylE
B1	T17_1	3653001	3655500	2500	<DEL>	insH-11,yhiD
B1	T10_1	226201	227100	900	<DEL>	rrlH
B1	T10_1	731001	733200	2200	<DEL>	rhsC
B1	T10_1	980401	981500	1100	<DEL>	mukB,ldtD
B1	T10_1	3765201	3765500	300	<DEL>	rhsA
B1	T24_1	2539901	2540700	800	<DEL>	cysA
B1	T24_1	3622001	3722800	100800	<DUP>	rhsB,glyS
B1	T24_1	3723001	3762500	39500	<DUP>	glyS,rhsA
B1	T24_1	3684905	4543881	858977	<INV>	pdeK,fimI
B1	T14_1	1461701	1462100	400	<DEL>	paaJ
B1	T14_1	3423201	3424300	1100	<DEL>	rrlD
B1	T14_1	4220601	4222300	1700	<DUP>	arpA
B1	T15_1	731301	733500	2200	<DEL>	rhsC
B1	T15_1	1461701	1462100	400	<DEL>	paaJ
B1	T15_1	4037001	4037600	600	<DEL>	rrsA,rrlA
B1	T12_1	737047	738372	1326	<DEL>	ybfD
B1	T13_1	1878601	1879000	400	<DEL>	dgcP
B1	T13_1	2458601	2459800	1200	<DEL>	fadJ,fadI
B1	T4_1	2994101	2995400	1300	<DEL>
B1	T4_1	3365132	3766961	401830	<INV>	yhcD,yibA
B1	T3_1	3947101	4035800	88700	<DUP>	rrsA
B1	T3_1	4106001	4106400	400	<DEL>	cpxP
B1	T2_1	736762	1531775	795014	<DEL>
B1	T2_1	736943	1531905	794963	<DUP>	ydcC
B1	T2_1	732601	733200	600	<DEL>	rhsC
B1	T2_1	1397201	1468000	70800	<DEL>	insD-2
B1	T2_1	1469001	1470900	1900	<DEL>	insC-2
B1	T2_1	1632901	1635100	2200	<DEL>	ynfT,ydfN
B1	T2_1	2990601	2995600	5000	<DEL>
B1	T2_1	3762501	3764500	2000	<DEL>	rhsA
B1	T22_1	1239601	1240200	600	<DEL>	dadX
B1	T22_1	1434101	1434700	600	<DEL>	ynaE
B1	T18_1	689001	689300	300	<DEL>	insH-3
B1	T18_1	1049801	1050800	1000	<DEL>
B1	T18_1	4541545	4543687	2143	<INV>	fimB
B1	T6_1	4038301	4040500	2200	<DUP>	rrlA
B1	T5_1	2919801	2920300	500	<DEL>	gudX
B1	T19_1	1270077	1270543	467	<DEL>
B1	T19_1	492801	493200	400	<DEL>	dnaX
D2	H9_2	730101	731900	1800	<DEL>	rhsC
D2	H9_2	2817701	2818300	600	<DEL>
D2	H8_2	3423801	3424300	500	<DEL>	rrlD
D2	H8_2	3941601	3942100	500	<DEL>	rrsC
D2	H23_2	730801	731800	1000	<DEL>	rhsC
D2	H23_2	2101701	2103800	2100	<DUP>	wbbK
D2	H4_2	1799608	2550777	751170	<DEL>	rplT,yfeY
D2	H4_2	3361501	3366700	5200	<DUP>	gltF,insH-10
D2	H20_2	993301	995400	2100	<DEL>	ssuB,ssuD
D2	H20_2	2101701	2102900	1200	<DUP>	insH-7
D2	H3_2	525592	1528112	1002521	<DUP>	rhsD
D2	H3_2	526946	1529344	1002399	<DEL>	rhsD
D2	H3_2	1528001	1529400	1400	<DEL>
D2	H3_2	3361501	3366800	5300	<DUP>	gltF
D2	H3_2	527600	1529345	1001746	<DEL>	ybbC
D2	H7_2	271601	274200	2600	<DEL>	insI-1,insH-1
D2	H7_2	275101	280100	5000	<DEL>	insH-1
D2	H7_2	3945201	3947100	1900	<DEL>	rrlC
D2	H7_2	4038601	4039700	1100	<DEL>	rrlA
D2	H7_2	4040301	4040900	600	<DEL>	rrlA
D2	H6_2	1207805	1209613	1809	<INV>	ycfK
D2	H6_2	226201	227000	800	<DEL>	rrlH
D2	H6_2	287401	287800	400	<DEL>	yagH
D2	H6_2	3021601	3021900	300	<DEL>	xdhD
D2	H6_2	4459301	4460100	800	<DEL>	pmbA,nrdG
D2	H6_2	3365605	3766403	400799	<INV>	yibA
D2	H6_2	1522990	4543544	3020555	<INV>	yncD,fimA
D2	H17_2	1624570	1624844	275	<DEL>	ydeJ
D2	H17_2	3363001	3366000	3000	<DUP>	yhcD,insH-10
D2	H17_2	4077501	4080000	2500	<DUP>	yiiD
D2	H17_2	4249601	4252500	2900	<DUP>	malM
D2	H17_2	952408	952788	381	<DEL>	pflB
D2	H17_2	1459784	1460182	399	<INV>	paaH
D2	H17_2	4153425	4153518	94	<DEL>
D2	H17_2	4337235	4337636	402	<DEL>	adiY
D2	H10_2	271701	274200	2500	<DEL>	insI-1,insH-1
D2	H10_2	275101	280100	5000	<DEL>	insH-1
D2	H10_2	3619201	3622600	3400	<DEL>	rhsB
D2	H10_2	4541705	4543889	2185	<INV>	fimI
D2	H2_2	3622642	3765444	142803	<DUP>	rhsB,rhsA
D2	H2_2	729901	732800	2900	<DEL>	rhsC
D2	H2_2	2459101	2460000	900	<DEL>	fadJ,fadI
D2	H2_2	3365582	3766404	400823	<INV>	yibA
D2	H2_2	3471554	4175994	704441	<INV>	fusA,tufB
D2	H1_2	1269416	1269927	512	<DEL>
D2	H1_2	3622880	3765812	142933	<DEL>	rhsB,rhsA
D2	H1_2	729601	732800	3200	<DUP>	rhsC
D2	H1_2	1239801	1240200	400	<DEL>	dadX
D2	H1_2	3619201	3622400	3200	<DEL>	rhsB
D2	H1_2	3622401	3762200	139800	<DUP>	rhsB,rhsA
D2	H1_2	3762201	3765800	3600	<DEL>	rhsA
D2	H1_2	4541832	4544005	2174	<INV>	fimI
D2	H16_2	730701	731900	1200	<DEL>	rhsC
D2	H16_2	3622601	3762300	139700	<DUP>	rhsB,rhsA
D2	H16_2	580622	1636604	1055983	<INV>
D2	H16_2	580622	1637257	1056636	<INV>	ydfO
D2	H14_2	733206	3765756	3032551	<DUP>	rhsC,rhsA
D2	H14_2	736776	737973	1198	<DEL>
D2	H14_2	732601	733300	700	<DEL>	rhsC
D2	H15_2	1636101	1636700	600	<DEL>	nohA
D2	H15_2	3021501	3022000	500	<DEL>	xdhD
D2	H15_2	580868	1637311	1056444	<INV>	nohD,ydfO
D2	H25_2	3423701	3424300	600	<DEL>	rrfD,rrlD
D2	H25_2	3304106	3304423	318	<DEL>	yhbW
D2	H5_2	1269232	1269638	407	<DUP>	ldrA
D2	H5_2	1269398	1269946	549	<DEL>
D2	H5_2	2101301	2103800	2500	<DUP>	wbbK
D2	H5_2	3363001	3365900	2900	<DUP>	yhcD,insH-10
D2	H11_2	732601	734700	2100	<DEL>	rhsC
D2	H11_2	4038601	4039700	1100	<DEL>	rrlA
E2	O22_2	1432901	1433400	500	<DEL>	tfaR,pinR
E2	O25_2	1269640	1270447	808	<DEL>	rdlC
E2	O25_2	4036801	4039200	2400	<DEL>	rrsA,rrlA
E2	O15_2	1173484	1173627	144	<DEL>	mfd
E2	O15_2	1128401	1128900	500	<DEL>	murJ
E2	O15_2	3619401	3621600	2200	<DEL>	rhsB
E2	O15_2	1396119	1429428	33310	<INV>	insH-4,stfR
E2	O14_2	780830	781152	323	<DEL>	valT,lysY
E2	O14_2	778401	778700	300	<DEL>	tolB
E2	O14_2	1635301	1635500	200	<DEL>	ydfN
E2	O14_2	2058301	2059000	700	<DEL>	yeeO
E2	O14_2	3616101	3616700	600	<DEL>	nikB,nikC
E2	O14_2	4168401	4168800	400	<DEL>	gltT,rrlB
E2	O14_2	4509301	4509800	500	<DEL>
E2	O14_2	1209034	1210027	994	<INV>	tfaE,pinE
E2	O4_2	1196326	1211472	15147	<DUP>	icd
E2	O4_2	3619193	3762182	142990	<DEL>	rhsB
E2	O4_2	3765201	3770000	4800	<DUP>	rhsA
E2	O17_2	1326301	1327000	700	<DEL>	yciQ,rluB
E2	O17_2	3619701	3622600	2900	<DEL>	rhsB
E2	O17_2	4508201	4542700	34500	<DEL>	insI-3
E2	O17_2	4542940	4544116	1177	<INV>	fimI
E2	O24_2	1632701	1636700	4000	<DEL>
E2	O24_2	581082	1636679	1055598	<INV>	nohD
E2	O24_2	3363817	3767071	403255	<INV>	yhcD,yibA
E2	O16_2	2058301	2058800	500	<DEL>	yeeO
E2	O16_2	3582001	3583600	1600	<DUP>	yhhZ,insA-6
E2	O16_2	4220501	4222700	2200	<DUP>	arpA
E2	O16_2	4541737	4543451	1715	<INV>	fimA
E2	O7_2	605829	605977	149	<INV>	ybdF,ybdJ
E2	O7_2	1635901	1636800	900	<DEL>	nohA,ynfO
E2	O7_2	3021501	3022100	600	<DEL>	xdhD
E2	O7_2	3362501	3365800	3300	<DUP>	yhcA,insH-10
E2	O7_2	580887	1637024	1056138	<INV>	nohD
E2	O21_2	225901	228700	2800	<DUP>	rrlH
E2	O21_2	1433101	1433600	500	<DEL>	pinR
E2	O21_2	3651001	3654300	3300	<DUP>	slp
E2	O21_2	4037601	4039800	2200	<DUP>	rrlA
E2	O6_2	674901	688200	13300	<DUP>	insH-3
E2	O6_2	1526501	1531800	5300	<DUP>	yncG
E2	O6_2	2157401	2159400	2000	<DUP>	mdtB,mdtC
E2	O6_2	3614701	3620600	5900	<DUP>	nikA,rhsB
E2	O6_2	3760601	3764200	3600	<DUP>	selA,rhsA
E2	O6_2	3854001	3856100	2100	<DUP>	emrD,yidH
E2	O6_2	4051201	4054600	3400	<DUP>	csrC,glnG
E2	O6_2	4437001	4438400	1400	<DUP>	cysQ,ytfI
E2	O6_2	1781973	1781994	22	<INV>	ydiS
E2	O6_2	2495033	2495197	165	<INV>	yfdY
E2	O6_2	4385850	4386291	442	<DEL>	yjeO,mscM
E2	O18_2	223531	4207901	3984371	<DEL>
E2	O18_2	1571870	3667436	2095567	<DUP>	gadB,gadA
E2	O18_2	224601	225200	600	<DEL>	rrsH
E2	O18_2	1433101	1434600	1500	<DEL>	pinR
E2	O18_2	1632601	1634700	2100	<DUP>	tfaQ
E2	O18_2	4037001	4037900	900	<DEL>	rrsA,rrlA
E2	O11_2	574601	576600	2000	<DUP>
E2	O11_2	2071201	2073100	1900	<DEL>	flu
E2	O11_2	3620801	3621300	500	<DEL>	rhsB
E2	O11_2	4038501	4039500	1000	<DEL>	rrlA
E2	O11_2	1396118	1428599	32482	<INV>	insH-4,insH-5
E2	O11_2	1397507	1428066	30560	<INV>	ynaJ,insH-5
E2	O10_2	525775	1528197	1002423	<DUP>	rhsD
E2	O10_2	3690501	3700700	10200	<DEL>	bcsB,yhjV
E2	O10_2	4036401	4037900	1500	<DEL>	rrsA,rrlA
E2	O10_2	4038601	4038800	200	<DEL>	rrlA
E2	O10_2	4509301	4509800	500	<DEL>
E2	O12_2	3423801	3424300	500	<DEL>	rrlD
E2	O12_2	1396119	1428599	32481	<INV>	insH-4,insH-5
E2	O12_2	1397782	1428061	30280	<INV>	uspE,insH-5
E2	O12_2	4542549	4545317	2769	<INV>	fimE,fimD
E2	O19_2	696764	697198	435	<DEL>	glnW
E2	O19_2	2304587	2304943	357	<DEL>
E2	O19_2	3423458	3423743	286	<DUP>	rrfF,rrfD
E2	O19_2	1	17200	17200	<DUP>
E2	O19_2	2071401	2072900	1500	<DEL>	isrC,flu
E2	O19_2	2361524	4545129	2183606	<INV>	yfaX,fimD
E2	O13_2	355057	355143	87	<INV>	codB
E2	O13_2	733189	735025	1837	<DUP>	rhsC
E2	O13_2	2372888	2373033	146	<INV>	arnE,arnF
E2	O13_2	54401	56700	2300	<DEL>	surA,lptD
E2	O13_2	150001	157600	7600	<DEL>	yadC,folK
E2	O13_2	196201	201100	4900	<DEL>	cdsA,lpxD
E2	O13_2	245201	246500	1300	<DEL>	yafK,dinJ
E2	O13_2	291501	297400	5900	<DEL>	yagJ,yagP
E2	O13_2	325801	331100	5300	<DUP>	betA,betT
E2	O13_2	331101	335400	4300	<DEL>	betT,yahD
E2	O13_2	430401	433300	2900	<DEL>	secF,nrdR
E2	O13_2	476601	480900	4300	<DEL>
E2	O13_2	575701	586400	10700	<DEL>	insH-2,envY
E2	O13_2	634901	638800	3900	<DEL>	ybdM
E2	O13_2	660301	663800	3500	<DEL>	dacA
E2	O13_2	768901	772600	3700	<DEL>	mngB,cydA
E2	O13_2	820201	822000	1800	<DEL>	ybhL,ybhN
E2	O13_2	947301	968300	21000	<DEL>	ycaM,msbA
E2	O13_2	985901	988200	2300	<DEL>	ompF,asnS
E2	O13_2	997801	1002600	4800	<DEL>	elfG
E2	O13_2	1050301	1053000	2700	<DEL>	insB-4,yccM
E2	O13_2	1086201	1093300	7100	<DEL>	pgaD,dgcT
E2	O13_2	1101301	1110800	9500	<DEL>	csgG,opgG
E2	O13_2	1160501	1162400	1900	<DEL>	fhuE,ycfL
E2	O13_2	1196901	1203600	6700	<DEL>	ymfD,ymfL
E2	O13_2	1209601	1232100	22500	<DEL>	umuC
E2	O13_2	1291001	1293800	2800	<DEL>	rssB,tdk
E2	O13_2	1410501	1427400	16900	<DEL>	dbpA,ynaA
E2	O13_2	1445101	1447400	2300	<DEL>	ydbH
E2	O13_2	1475201	1479100	3900	<DEL>	ydbD,ynbB
E2	O13_2	1489701	1491400	1700	<DEL>	cybB
E2	O13_2	1529401	1533700	4300	<DEL>	yddH
E2	O13_2	1572401	1598900	26500	<DEL>	lsrK
E2	O13_2	1616001	1625300	9300	<DEL>	yneK
E2	O13_2	1630401	1648600	18200	<DEL>	ydfI,ydfA
E2	O13_2	1689501	1692700	3200	<DEL>	manA,uidC
E2	O13_2	1734401	1736000	1600	<DEL>
E2	O13_2	1741001	1742900	1900	<DEL>	ydhC,ribC
E2	O13_2	1744601	1759700	15100	<DEL>	mdtK,sufS
E2	O13_2	1770001	1775600	5600	<DEL>	ydiK,ydiF
E2	O13_2	1799001	1805700	6700	<DEL>	ydiY
E2	O13_2	1907101	1910000	2900	<DEL>	kdgR
E2	O13_2	1912501	1914900	2400	<DEL>	htpX,proQ
E2	O13_2	1986001	1988200	2200	<DEL>	araF
E2	O13_2	2033301	2060800	27500	<DEL>	yedR,cbl
E2	O13_2	2078001	2083200	5200	<DEL>	yeeW,sbcB
E2	O13_2	2097601	2101700	4100	<DEL>	wzzB
E2	O13_2	2103101	2113500	10400	<DEL>	galF
E2	O13_2	2188201	2192900	4700	<DEL>	yehA
E2	O13_2	2195801	2198400	2600	<DEL>	metG
E2	O13_2	2211101	2214100	3000	<DEL>	btsS
E2	O13_2	2383301	2385000	1700	<DEL>	elaD,yfbK
E2	O13_2	2386801	2390000	3200	<DEL>	yfbL
E2	O13_2	2461501	2471200	9700	<DEL>	fadL,yfdK
E2	O13_2	2473601	2497200	23600	<DEL>	alaC
E2	O13_2	2512001	2514200	2200	<DEL>	mntH,nupC
E2	O13_2	2515601	2518800	3200	<DEL>	yfeC
E2	O13_2	2753301	2767700	14400	<DEL>	recN
E2	O13_2	2781101	2788900	7800	<DEL>	ypjA
E2	O13_2	2803201	2805600	2400	<DEL>	nrdE,proV
E2	O13_2	2880201	2887900	7700	<DEL>	casE,cysH
E2	O13_2	2924101	2926600	2500	<DEL>	yqcC,ppnN
E2	O13_2	2980601	2982800	2200	<DEL>	ygeA,kduD
E2	O13_2	2985601	2995500	9900	<DEL>
E2	O13_2	3025301	3027400	2100	<DEL>	xanQ,ghxQ
E2	O13_2	3030801	3035400	4600	<DEL>	ygfT
E2	O13_2	3116001	3119000	3000	<DEL>	yghJ
E2	O13_2	3286001	3292000	6000	<DEL>	agaD,yraK
E2	O13_2	3319801	3322500	2700	<DEL>	argG,secG
E2	O13_2	3326301	3328900	2600	<DEL>	ftsH
E2	O13_2	3361201	3363000	1800	<DEL>	gltF,yhcD
E2	O13_2	3365501	3366700	1200	<DUP>	insH-10
E2	O13_2	3366701	3369400	2700	<DEL>	insH-10,yhcH
E2	O13_2	3377301	3379600	2300	<DEL>	sspA,zapE
E2	O13_2	3383801	3386800	3000	<DEL>	mdh,aaeB
E2	O13_2	3623001	3625600	2600	<DEL>	rhsB
E2	O13_2	3630701	3635900	5200	<DEL>
E2	O13_2	3640201	3641900	1700	<DEL>	uspA,dtpB
E2	O13_2	3653201	3658500	5300	<DEL>	gadE
E2	O13_2	3719501	3722600	3100	<DEL>	yiaG,glyS
E2	O13_2	3730801	3734100	3300	<DEL>	xylH
E2	O13_2	3777301	3783700	6400	<DUP>	secB
E2	O13_2	3797401	3808000	10600	<DEL>	waaL,waaQ
E2	O13_2	3900101	3902700	2600	<DEL>	yieL,bglB
E2	O13_2	3937901	3946300	8400	<DEL>	rbsK,rrlC
E2	O13_2	4035401	4046500	11100	<DEL>	yihG
E2	O13_2	4061801	4064900	3100	<DEL>	yihM,yihO
E2	O13_2	4064901	4068500	3600	<DUP>	yihO,yihQ
E2	O13_2	4070601	4078600	8000	<DUP>	yihS
E2	O13_2	4087001	4089400	2400	<DEL>	frvR
E2	O13_2	4265201	4268100	2900	<DUP>	dnaB,tyrB
E2	O13_2	4270601	4273700	3100	<DUP>	yjbQ,uvrA
E2	O13_2	4285301	4287100	1800	<DUP>	acs
E2	O13_2	4313801	4325000	11200	<DUP>	phnC
E2	O13_2	4503801	4511200	7400	<DEL>	fecE
E2	O13_2	4534401	4550100	15700	<DEL>	gntP
E2	O8_2	927301	927800	500	<DEL>	aat,cydC
E2	O8_2	3620501	3622600	2100	<DEL>	rhsB
E2	O8_2	3653201	3656700	3500	<DEL>	hdeA
E2	O8_2	1208987	1210110	1124	<INV>	tfaE,pinE
E2	O9_2	3194607	3194919	313	<DEL>
E2	O9_2	523401	525700	2300	<DEL>	rhsD
E2	O9_2	526201	526700	500	<DEL>	rhsD
E2	O9_2	1708801	1709000	200	<DEL>	rsxC
E2	O9_2	4038601	4038800	200	<DEL>	rrlA
E2	O1_2	171901	173200	1300	<DUP>	fhuB
E2	O1_2	282501	288800	6300	<DUP>	yagE,xynR
E2	O1_2	299401	301800	2400	<DUP>	paoC,paoB
E2	O1_2	508801	511300	2500	<DUP>	copA
E2	O1_2	674901	688500	13600	<DUP>	insH-3
E2	O1_2	723201	724800	1600	<DUP>	kdpD,kdpC
E2	O1_2	729401	731000	1600	<DUP>	rhsC
E2	O1_2	1429401	1430500	1100	<DUP>	stfR
E2	O1_2	2657201	2659200	2000	<DUP>	hscA,hscB
E2	O1_2	2789401	2793800	4400	<DUP>	csiD,gabT
E2	O1_2	2889701	2891800	2100	<DUP>	cysI,cysJ
E2	O1_2	3615601	3620600	5000	<DUP>	nikB,rhsB
E2	O1_2	3758701	3764200	5500	<DUP>	selB,rhsA
E2	O1_2	4168401	4168800	400	<DEL>	gltT,rrlB
E2	O1_2	4191401	4193900	2500	<DUP>	thiH,thiE
E2	O1_2	4315401	4325000	9600	<DUP>	phnO,phnC
E2	O1_2	2519948	2520357	410	<DEL>	gltX
E2	O2_2	526796	1529325	1002530	<DEL>	rhsD
E2	O2_2	735104	3765734	3030631	<DUP>	rhsA
E2	O2_2	4397420	4399250	1831	<DEL>	mutL
E2	O2_2	3620801	3622600	1800	<DEL>	rhsB
E2	O2_2	3652001	3653200	1200	<DUP>
E2	O2_2	3943101	3944100	1000	<DEL>	rrsC,rrlC
E2	O2_2	1208385	1210492	2108	<INV>	tfaP,mcrA
E2	O3_2	3946714	4040768	94055	<DEL>	rrfC
E2	O3_2	3652001	3653200	1200	<DUP>
E2	O20_2	223501	224100	600	<DEL>	rrsH
E2	O20_2	224501	225900	1400	<DEL>	rrsH,rrlH
E2	O20_2	1128401	1128900	500	<DEL>	murJ
E2	O20_2	2067001	2102100	35100	<DUP>	insH-6,insH-7
E2	O20_2	3943901	3944100	200	<DEL>	rrlC
E2	O20_2	4572501	4574500	2000	<DUP>	yjiT
E1	G20_1	271959	4509108	4237150	<DUP>
E1	G20_1	526938	1529325	1002388	<DEL>	rhsD
E1	G20_1	29001	29500	500	<DEL>	dapB
E1	G20_1	553001	553600	600	<DEL>	purE,lpxH
E1	G20_1	1049901	1050700	800	<DEL>	insA-4
E1	G20_1	1528901	1529400	500	<DEL>
E1	G20_1	4171301	4172000	700	<DEL>	rrlB
E1	G2_1	733207	3765755	3032549	<DUP>	rhsC,rhsA
E1	G2_1	492701	493100	400	<DEL>	dnaX
E1	G2_1	732101	733200	1100	<DEL>	rhsC
E1	G23_1	2728001	2730900	2900	<DUP>	rrlG,rrsG
E1	G23_1	3424301	3428500	4200	<DUP>	rrlD,rrsD
E1	G23_1	3942101	3944800	2700	<DUP>	rrsC,rrlC
E1	G23_1	4208401	4211200	2800	<DUP>	rrsE,rrlE
E1	G23_1	4543001	4550400	7400	<DEL>	gntP
E1	G23_1	121936	122453	518	<DEL>	pdhR
E1	G23_1	4594362	4594906	545	<DEL>	lgoT
E1	G19_1	226401	228600	2200	<DUP>	rrlH
E1	G19_1	1634901	1636800	1900	<DEL>	ydfN,ynfO
E1	G19_1	1708601	1708900	300	<DEL>	rsxC
E1	G19_1	580694	1637060	1056367	<INV>	ydfO
E1	G19_1	580894	1636252	1055359	<INV>	nohD,nohA
E1	G10_1	1239401	1242200	2800	<DEL>	dadX,ldcA
E1	G10_1	4543001	4546500	3500	<DEL>	fimD
E1	G18_1	1286501	1287800	1300	<DEL>	narI,purU
E1	G18_1	1597901	1598300	400	<DEL>
E1	G18_1	491630	4543581	4051952	<INV>	apt,fimA
E1	G17_1	1911127	1911274	148	<DEL>	yebQ
E1	G17_1	732701	734500	1800	<DEL>	rhsC
E1	G17_1	1897801	1899900	2100	<DEL>	sdaA,pdeD
E1	G11_1	674901	688200	13300	<DUP>	insH-3
E1	G11_1	1633201	1634700	1500	<DUP>	ydfK,tfaQ
E1	G11_1	3943901	3944100	200	<DEL>	rrlC
E1	G11_1	1208235	1211751	3517	<INV>	tfaP,iraM
E1	G13_1	729624	3762211	3032588	<DEL>	rhsC,rhsA
E1	G13_1	729601	731400	1800	<DEL>	rhsC
E1	G13_1	1634901	1635500	600	<DEL>	ydfN
E1	G13_1	2713701	2714800	1100	<DEL>	srmB,yfiE
E1	G12_1	674901	689100	14200	<DUP>
E1	G12_1	1633701	1634400	700	<DEL>	pinQ,tfaQ
E1	G12_1	4035501	4035800	300	<DEL>	rrsA
E1	G12_1	4541357	4543345	1989	<INV>	fimB,fimA
E1	G4_1	1326501	1326900	400	<DEL>	yciQ,rluB
E1	G4_1	1433501	1434300	800	<DEL>	pinR,ynaM
E1	G4_1	2988101	2996200	8100	<DEL>	yqeH
E1	G16_1	514184	514658	475	<DEL>	cueR,ybbJ
E1	G16_1	1552090	1552294	205	<DEL>
E1	G16_1	2518046	2518215	170	<DEL>	alaX,alaW
E1	G16_1	3654299	3654665	367	<DEL>	slp
E1	G16_1	344601	346800	2200	<DUP>	yahL
E1	G16_1	1428201	1428700	500	<DEL>	insH-5
E1	G5_1	687801	689100	1300	<DUP>
E1	G5_1	1632601	1633000	400	<DEL>	ynfT
E1	G5_1	4037501	4039800	2300	<DUP>	rrlA
E1	G21_1	1027080	1027376	297	<DEL>	yccT
E1	G21_1	291901	296100	4200	<DUP>	yagJ,intF
E1	G21_1	302801	304800	2000	<DUP>	ecpE
E1	G21_1	1995301	1997000	1700	<DUP>	uvrY,sdsN
E1	G21_1	3265801	3269700	3900	<DUP>	tdcB
E1	G21_1	3581701	3583400	1700	<DUP>
E1	G21_1	3630601	3636200	5600	<DUP>	yhiI
E1	G21_1	3647701	3659100	11400	<DUP>
E1	G21_1	3663401	3666200	2800	<DUP>	mdtF,gadA
E1	G21_1	3667301	3669700	2400	<DUP>	gadA,treF
E1	G21_1	3700301	3701900	1600	<DUP>	dppF
E1	G21_1	3725301	3728100	2800	<DUP>	glyQ,xylB
E1	G21_1	4078301	4080100	1800	<DUP>	yiiD
E1	G21_1	4220301	4222800	2500	<DUP>	aceK
E1	G21_1	4250201	4252200	2000	<DUP>	malM
E1	G21_1	4268301	4269500	1200	<DUP>	tyrB,aphA
E1	G21_1	4281701	4283200	1500	<DUP>
E1	G21_1	4479501	4480900	1400	<DUP>	yjgM,yjgN
E1	G21_1	4503201	4506800	3600	<DUP>	insG
E1	G6_1	1748401	1749000	600	<DEL>	ydhS,ydhT
E1	G6_1	2919801	2920200	400	<DEL>	gudX
E1	G25_1	711015	711254	240	<DEL>	fldA
E1	G25_1	1819203	1819617	415	<DEL>	chbR,chbA
E1	G25_1	2780248	2780343	96	<DEL>	ypjA
E1	G25_1	3853427	3853773	347	<DEL>
E1	G25_1	1063301	1065300	2000	<DUP>	cbpA
E1	G25_1	1423501	1425000	1500	<DUP>	rzoR,trkG
E1	G25_1	1526501	1528100	1600	<DUP>	yncG
E1	G25_1	1543501	1547400	3900	<DUP>	narU
E1	G25_1	1634801	1635500	700	<DEL>	tfaQ,ydfN
E1	G25_1	2172401	2177200	4800	<DEL>	gatD,gatY
E1	G25_1	2627901	2631000	3100	<DUP>	pdeF,guaA
E1	G25_1	3362301	3366700	4400	<DUP>	yhcA,insH-10
E1	G25_1	3651001	3653600	2600	<DUP>
E1	G25_1	3653601	3655100	1500	<DEL>	dctR
E1	G7_1	733050	3622636	2889587	<DEL>	rhsC,rhsB
E1	G7_1	3269934	3270208	275	<DEL>
E1	G7_1	19901	20500	600	<DEL>	insB-1,insA-1
E1	G7_1	523601	524000	400	<DEL>	rhsD
E1	G7_1	915001	915500	500	<DEL>	aqpZ
E1	G7_1	4106101	4106400	300	<DEL>	cpxP
E1	G24_1	729578	3762111	3032534	<DEL>
E1	G24_1	1434774	1632471	197698	<INV>
E1	G24_1	729601	730200	600	<DEL>	rhsC
E1	G24_1	1396118	1428630	32513	<INV>	insH-4,insH-5
E1	G24_1	729579	3761254	3031676	<DEL>
E1	G22_1	111334	111708	375	<DEL>	mutT,yacG
E1	G22_1	1477351	1477389	39	<DEL>	ydbD
E1	G22_1	2106073	2106426	354	<DEL>	wbbH
E1	G22_1	3269959	3270153	195	<DEL>
E1	G22_1	3572454	3572646	193	<DEL>	glgB
E1	G22_1	302701	304500	1800	<DUP>	ecpE
E1	G22_1	3360701	3365700	5000	<DUP>
E1	G22_1	1397462	1428064	30603	<INV>	ynaJ,insH-5
E1	G9_1	733205	3765757	3032553	<DUP>	rhsC,rhsA
E1	G9_1	225701	227500	1800	<DUP>	rrlH
E1	G9_1	674901	689000	14100	<DUP>	insH-3
E1	G9_1	732901	733200	300	<DEL>	rhsC
E1	G9_1	2065901	2067400	1500	<DUP>
E1	G9_1	4560901	4561400	500	<DEL>	kptA
E1	G9_1	1396119	1429189	33071	<INV>	insH-4,stfR
E1	G3_1	224501	225200	700	<DEL>	rrsH
E1	G3_1	656601	657100	500	<DEL>	pagP
E1	G3_1	2713901	2714800	900	<DEL>	srmB,yfiE
E1	G3_1	4171401	4171700	300	<DEL>	rrlB,rrfB
E1	G3_1	1208473	1210430	1958	<INV>	tfaP,mcrA
E1	G3_1	21411	4518961	4497551	<INV>	ribF
E1	G8_1	553001	553600	600	<DEL>	purE,lpxH
E1	G8_1	3428401	3429000	600	<DEL>	rrsD

## Sheet: L100
Clone	Line	Start	End	Length	SV type	Gene
D1	A22_1	2458501	2460100	1600	<DEL>	fadJ,fadI
D1	A22_1	4560301	4561500	1200	<DEL>	yjiH,yjiJ
D1	A22_1	4541815	4544624	2810	<INV>	fimC
D1	A19_1	1239701	1240200	500	<DEL>	dadX
D1	A19_1	1799801	1800300	500	<DEL>	infC
D1	A19_1	2105201	2108500	3300	<DEL>	wbbI,rfbX
D1	A19_1	2982201	2982600	400	<DEL>	kduD
D1	A23_1	1239801	1240300	500	<DEL>	dadX,ymgM
D1	A23_1	1878601	1878900	300	<DEL>	dgcP,yoaJ
D1	A11_1	687901	689000	1100	<DUP>	insH-3
D1	A11_1	692501	692900	400	<DEL>	ybeZ
D1	A11_1	2102901	2110200	7300	<DEL>	insH-7,rfbA
D1	A11_1	3632601	3635000	2400	<DEL>	yhiM
D1	A18_1	1108101	1108600	500	<DEL>	opgC
D1	A18_1	2105601	2107600	2000	<DEL>	wbbI,glf
D1	A2_1	2597801	2599000	1200	<DEL>	dapA
D1	A2_1	3796201	3805400	9200	<DEL>	waaC,waaP
D1	A2_1	3363480	3766404	402925	<INV>	yhcD,yibA
D1	A20_1	2982201	2996400	14200	<DEL>	insD-4
D1	A20_1	3363334	3766407	403074	<INV>	yhcD,yibA
D1	A3_1	1269158	1270404	1247	<DEL>	rdlC
D1	A4_1	2988201	2995500	7300	<DEL>
D1	A4_1	4444301	4445400	1100	<DEL>	tamB
D1	A4_1	1540757	4543401	3002645	<INV>	narZ,fimA
D1	A21_1	2990701	2996300	5600	<DEL>
D1	A21_1	3489991	4543703	1053713	<INV>	argD
D1	A9_1	562101	562500	400	<DEL>	sfmD,sfmH
D1	A9_1	2413201	2413600	400	<DEL>	ackA
D1	A9_1	2988201	2995400	7200	<DEL>
D1	A9_1	3795701	3805700	10000	<DEL>	waaF,waaP
D1	A1_1	3365419	3766977	401559	<INV>	yibA
D1	A6_1	553001	553600	600	<DEL>	purE,lpxH
D1	A6_1	3364068	3767023	402956	<INV>	yhcD,yibA
D1	A7_1	1228101	1228400	300	<DEL>	ycgM
D1	A7_1	3797001	3805300	8300	<DEL>	waaL,waaP
D1	A8_1	3797001	3806300	9300	<DEL>	waaL,waaG
D1	A17_1	492801	493400	600	<DEL>	dnaX
D1	A17_1	2106001	2109800	3800	<DEL>	wbbI,rfbC
D1	A14_1	492701	493100	400	<DEL>	dnaX
D1	A12_1	3797101	3806000	8900	<DEL>	waaL,waaG
D1	A10_1	552801	553600	800	<DEL>	purE,lpxH
D1	A10_1	1989801	1990500	700	<DEL>	tyrP
D1	A10_1	3794101	3805400	11300	<DEL>	rfaD,waaP
D2	D6_2	1239701	1240200	500	<DEL>	dadX
D2	D6_2	3021601	3021900	300	<DEL>	xdhD
D2	D11_2	1097045	1097502	458	<DEL>
D2	D11_2	1239701	1240200	500	<DEL>	dadX
D2	D11_2	2459501	2460000	500	<DEL>	fadI
D2	D11_2	3363001	3366700	3700	<DUP>	yhcD,insH-10
D2	D11_2	3363692	3767091	403400	<INV>	yhcD,yibA
D2	D11_2	4541137	4543297	2161	<INV>	fimB,fimA
D2	D3_2	1207798	1209608	1811	<INV>	ycfK
D2	D3_2	2466384	2476583	10200	<DEL>
D2	D3_2	1146701	1147300	600	<DEL>	sraB,yceD
D2	D2_2	2774701	2775200	500	<DEL>	yfjW
D2	D4_2	4541607	4544257	2651	<INV>	fimI
D2	D19_2	3363001	3366700	3700	<DUP>	yhcD,insH-10
D2	D19_2	101860	4543502	4441643	<INV>	murC,fimA
D2	D10_2	687901	689100	1200	<DUP>
D2	D10_2	2786101	2786800	700	<DEL>
D2	D18_2	3854001	3855600	1600	<DUP>	emrD,yidF
D2	D8_2	696201	696900	700	<DEL>	ubiF,glnU
D2	D8_2	3021501	3021900	400	<DEL>	xdhD
D2	D25_2	523301	526800	3500	<DEL>	rhsD
D2	D25_2	526801	529400	2600	<DUP>	rhsD
D2	D25_2	2985701	2997700	12000	<DUP>
D2	D25_2	3630901	3636200	5300	<DUP>
D2	D25_2	3765801	3770300	4500	<DUP>	rhsA,yibH
D2	D25_2	3796701	3807100	10400	<DUP>	waaC,waaQ
D2	D25_2	4479501	4480900	1400	<DUP>	yjgM,yjgN
D2	D24_2	363801	364400	600	<DEL>	lacZ
D2	D24_2	1449326	1449371	46	<DEL>	tynA
D2	D14_2	1207789	1209602	1814	<INV>	ycfK
D2	D14_2	3365629	4543534	1177906	<INV>	fimA
D2	D9_2	3364887	3766407	401521	<INV>	yhcD,yibA
D2	D23_2	2458301	2460100	1800	<DEL>	fadJ,fadI
D2	D23_2	4275235	4275253	19	<DEL>
A2	N10_2	1632801	1633300	500	<DEL>	ydfK
A2	N10_2	4168401	4169000	600	<DEL>	gltT,rrlB
A2	N10_2	3364543	3767349	402807	<INV>	yhcD
A2	N10_2	4542434	4543695	1262	<INV>	fimE
A2	N9_2	228923	3946713	3717791	<DUP>	rrfC
A2	N9_2	3269861	3270161	301	<DEL>
A2	N9_2	226201	227700	1500	<DEL>	rrlH
A2	N9_2	1636101	1636800	700	<DEL>	nohA,ynfO
A2	N9_2	581061	1637217	1056157	<INV>	nohD,ydfO
A2	N20_2	3946201	3947000	800	<DEL>	rrlC,trpT
A2	N11_2	1466226	1466795	570	<DEL>
A2	N8_2	608001	609800	1800	<DUP>	entD
A2	N8_2	1239001	1240900	1900	<DEL>	dadX,cvrA
A2	N8_2	1468001	1469100	1100	<DUP>	insD-2,insC-2
A2	N8_2	2066201	2102100	35900	<DUP>	insH-7
A2	N8_2	2996501	2997500	1000	<DUP>	insD-4,insC-4
A2	N8_2	3186301	3187500	1200	<DUP>	insC-5
A2	N8_2	3429229	4207921	778693	<INV>
A2	N15_2	737903	3625426	2887524	<DEL>	yhhI
A2	N15_2	780969	781665	697	<DUP>
A2	N15_2	1431801	1432700	900	<DEL>	stfR,tfaR
A2	N15_2	1528601	1529200	600	<DEL>
A2	N15_2	2058201	2059000	800	<DEL>	yeeO
A2	N15_2	3625001	3625500	500	<DEL>	yhhI
A2	N15_2	4502101	4503500	1400	<DUP>
A2	N15_2	1207360	1210374	3015	<INV>	ymfQ,mcrA
A2	N15_2	1431839	1635896	204058	<INV>	stfR,nohA
A2	N15_2	3931887	4503575	571689	<INV>	kup
A2	N6_2	381501	382700	1200	<DUP>	insC-1
A2	N6_2	2066201	2102000	35800	<DUP>	insH-7
A2	N6_2	3429246	4207920	778675	<INV>	yrdA
A2	N1_2	780819	781148	330	<DEL>	valT,lysY
A2	N1_2	15401	17500	2100	<DUP>	nhaA
A2	N1_2	1207386	1211597	4212	<INV>	ymfQ
A2	N25_2	1196207	1211471	15265	<DUP>	icd
A2	N25_2	3424201	3424700	500	<DEL>	rrlD
A2	N25_2	4040101	4040800	700	<DEL>	rrlA
A2	N25_2	1023095	1023541	447	<DEL>	yccS
A2	N25_2	1956165	1956598	434	<DEL>	torZ
A2	N5_2	3269915	3270146	232	<DEL>
A2	N5_2	1635901	1636700	800	<DEL>	nohA
A2	N5_2	3426701	3427300	600	<DEL>	rrlD,rrsD
A2	N5_2	581061	1635911	1054851	<INV>	nohD,nohA
A2	N22_2	224501	228100	3600	<DEL>	rrsH,rrlH
A2	N22_2	1435245	1632746	197502	<INV>	uspF
A2	N14_2	4094394	4094626	233	<DEL>
A2	N21_2	1532874	3625356	2092483	<DUP>	ydcC,yhhI
A2	N21_2	3622794	3765792	142999	<DEL>	rhsB,rhsA
A2	N21_2	1532101	1532800	700	<DEL>	ydcC
A2	N21_2	3720601	3722100	1500	<DUP>
A2	N21_2	3765201	3765800	600	<DEL>	rhsA
A2	N21_2	1493001	3722839	2229839	<INV>	trg,glyS
A2	N7_2	729580	3619261	2889682	<DUP>	rhsB
A2	N7_2	225601	225800	200	<DEL>	rrlH
A2	N7_2	279201	279800	600	<DEL>	insB-2,insA-2
A2	N7_2	290901	291400	500	<DEL>	insB-3
A2	N17_2	1239401	1241400	2000	<DEL>	dadX,cvrA
A2	N17_2	1433101	1434700	1600	<DUP>	pinR
A2	N17_2	1632601	1634200	1600	<DEL>	pinQ
A2	N17_2	1798501	1800900	2400	<DEL>	pheS,thrS
A2	N17_2	2058301	2059000	700	<DEL>	yeeO
A2	N17_2	1396120	1428833	32714	<INV>	insH-4
A2	N17_2	1397487	1428065	30579	<INV>	ynaJ,insH-5
A2	N17_2	1434765	1632586	197822	<INV>
A2	N17_2	4542154	4544025	1872	<INV>	fimE,fimI
A2	N24_2	1593201	1593600	400	<DEL>
A2	N24_2	1706901	1710400	3500	<DEL>	rsxB,rsxG
A2	N24_2	2071001	2072500	1500	<DEL>	flu
A2	N24_2	3619901	3652300	32400	<DUP>	rhsB,insH-11
A2	N24_2	3652901	3764000	111100	<DUP>	insH-11,rhsA
A2	N4_2	1532882	3625356	2092475	<DUP>	ydcC,yhhI
A2	N4_2	1532201	1532900	700	<DEL>	ydcC
A2	N4_2	4502101	4503500	1400	<DUP>
A2	N4_2	4445022	4503581	58560	<INV>	tamB
A2	N3_2	4392285	4392581	297	<DEL>
A2	N3_2	4220801	4222600	1800	<DUP>	arpA
A2	N3_2	4249801	4252300	2500	<DUP>	malM
A2	N3_2	4262994	4544208	281215	<INV>	pspG,fimI
A2	N19_2	3581801	3583500	1700	<DUP>	insA-6
A2	N19_2	4221101	4222800	1700	<DUP>	arpA
A2	N19_2	4475901	4477400	1500	<DUP>	yjgL,argI
A2	N19_2	1208225	1210986	2762	<INV>	tfaP,mcrA
A2	N13_2	3623848	3766294	142447	<DEL>	rhsA
A2	N13_2	3624036	3766403	142368	<DUP>	yibA
A2	N13_2	1635301	1635500	200	<DEL>	ydfN
A2	N13_2	3021401	3022100	700	<DEL>	xdhD
A2	N13_2	3362901	3366400	3500	<DUP>	yhcD,insH-10
A2	N13_2	1432035	1635345	203311	<INV>	stfR,ydfN
A2	N13_2	1432035	1635849	203815	<INV>	stfR,nohA
A2	N18_2	271401	274200	2800	<DEL>	insI-1,insH-1
A2	N18_2	274901	279400	4500	<DEL>	insH-1,insB-2
A2	N18_2	2071101	2073000	1900	<DEL>	flu
A2	N18_2	3423701	3424300	600	<DEL>	rrfD,rrlD
A2	N18_2	3943901	3944100	200	<DEL>	rrlC
A2	N16_2	224501	225200	700	<DEL>	rrsH
A2	N16_2	225301	227400	2100	<DEL>	rrsH,rrlH
A2	N16_2	580301	581300	1000	<DEL>	ylcI,nohD
A2	N16_2	3426701	3427300	600	<DEL>	rrlD,rrsD
A2	N16_2	580386	1636700	1056315	<INV>	ylcI
A2	N23_2	1239601	1241400	1800	<DEL>	dadX,cvrA
A2	N23_2	1633601	1634200	600	<DEL>	pinQ
A2	N23_2	1707901	1711100	3200	<DEL>	rsxC,rsxE
A2	N23_2	2066401	2066800	400	<DEL>	insH-6
A2	N23_2	3423401	3424300	900	<DEL>	rrlD
A2	N23_2	4047209	4544065	496857	<INV>	polA,fimI
A2	N12_2	3622631	3765434	142804	<DUP>	rhsB,rhsA
A2	N12_2	3622101	3622600	500	<DEL>	rhsB
A1	Z20_1	688959	1428706	739748	<DUP>	insH-3,insH-5
A1	Z6_1	523601	524100	500	<DEL>	rhsD
A1	Z6_1	965501	966000	500	<DEL>	ycaI
A1	Z6_1	3423701	3424300	600	<DEL>	rrfD,rrlD
A1	Z6_1	4171401	4171900	500	<DEL>	rrlB
A1	Z22_1	381201	382500	1300	<DUP>	insD-1
A1	Z22_1	552901	553600	700	<DEL>	purE,lpxH
A1	Z22_1	1239201	1241500	2300	<DEL>	dadX,cvrA
A1	Z22_1	1468001	1469300	1300	<DUP>	insD-2
A1	Z22_1	2996301	2997700	1400	<DUP>
A1	Z22_1	4498101	4499700	1600	<DUP>
A1	Z4_1	3021601	3022000	400	<DEL>	xdhD
A1	Z4_1	4363901	4364600	700	<DEL>	dsbD
A1	Z4_1	4167721	4168169	449	<DEL>	rrsB
A1	Z7_1	2707324	2707354	31	<DEL>	rseC
A1	Z7_1	290401	291400	1000	<DEL>
A1	Z7_1	1618101	1619000	900	<DEL>	ydeA
A1	Z23_1	1593201	1593600	400	<DEL>
A1	Z23_1	2255101	2256700	1600	<DEL>	rihB,psuT
A1	Z2_1	1411932	1434989	23058	<DUP>	ttcA
A1	Z2_1	1706601	1709400	2800	<DEL>	rsxB,rsxD
A1	Z2_1	3365625	3767297	401673	<INV>
A1	Z5_1	994601	995300	700	<DEL>	ssuC,ssuD
A1	Z5_1	1239701	1241700	2000	<DEL>	dadX,cvrA
A1	Z5_1	1432901	1433700	800	<DEL>	tfaR
A1	Z5_1	1434001	1434400	400	<DEL>	ynaE,ynaM
A1	Z5_1	1632801	1634300	1500	<DUP>
A1	Z5_1	2726301	2730800	4500	<DUP>	rrlG,rrsG
A1	Z5_1	3363001	3366100	3100	<DUP>	yhcD,insH-10
A1	Z5_1	4035601	4038900	3300	<DUP>	rrsA,rrlA
A1	Z5_1	4171401	4212900	41500	<DUP>	rrlB,rrlE
A1	Z18_1	3021501	3022100	600	<DEL>	xdhD
A1	Z11_1	1460301	1462400	2100	<DEL>	paaH,paaK
A1	Z11_1	3630801	3634500	3700	<DUP>
A1	Z11_1	3945801	3947100	1300	<DEL>	rrlC
A1	Z11_1	4540074	4544302	4229	<INV>
A1	Z3_1	224701	225800	1100	<DEL>	rrsH,rrlH
A1	Z3_1	3426701	3427300	600	<DEL>	rrlD,rrsD
A1	Z16_1	734201	734800	600	<DEL>
A1	Z16_1	4153401	4153600	200	<DEL>
A1	Z16_1	4240138	4544129	303992	<INV>	fimI
A1	Z1_1	652301	653000	700	<DEL>	dpiB
A1	Z10_1	15401	17200	1800	<DUP>
A1	Z10_1	3581801	3583400	1600	<DUP>
A1	Z10_1	3620201	3652400	32200	<DUP>	rhsB,insH-11
A1	Z10_1	3652901	3762500	109600	<DUP>	insH-11,rhsA
A1	Z10_1	4281901	4283400	1500	<DUP>	yjcF,actP
A1	Z25_1	3423801	3424300	500	<DEL>	rrlD
A1	Z25_1	3453101	3453600	500	<DEL>	rpsJ,gspB
A1	Z25_1	3596401	3597100	700	<DEL>	livH,livK
A1	Z25_1	3995501	3996000	500	<DEL>	dapF,yigA
A1	Z25_1	4167901	4168700	800	<DEL>	rrsB,rrlB
A1	Z25_1	4171401	4172000	600	<DEL>	rrlB
A1	Z15_1	271808	4508998	4237191	<DUP>
A1	Z15_1	271992	4509068	4237077	<DEL>
A1	Z15_1	3376580	4545419	1168840	<INV>	sspB,fimD
A1	Z12_1	2782301	2789000	6700	<DUP>	ypjA,csiD
A1	Z12_1	3581801	3583400	1600	<DUP>
A1	Z12_1	4037201	4039000	1800	<DUP>	ileT,rrlA
A1	Z12_1	4249901	4252400	2500	<DUP>	malM
A1	Z12_1	4268101	4269500	1400	<DUP>	tyrB,aphA
A1	Z24_1	1239601	1242200	2600	<DEL>	dadX,ldcA
A1	Z13_1	1049801	1050700	900	<DEL>
A1	Z13_1	1063801	1065300	1500	<DUP>
A1	Z13_1	4363401	4364800	1400	<DEL>	dsbD
A1	Z17_1	1411898	1435000	23103	<DUP>	ttcA
A1	Z17_1	279201	291400	12200	<DEL>	insB-2
A1	Z17_1	994601	995400	800	<DEL>	ssuC,ssuD
A1	Z17_1	1049801	1050700	900	<DEL>
A1	Z14_1	3945501	3946300	800	<DEL>	rrlC
A1	Z14_1	4037401	4040400	3000	<DUP>	rrlA
C2	I4_2	2101801	2102900	1100	<DUP>	insH-7
C2	I4_2	3619901	3765600	145700	<DUP>	rhsB,rhsA
C2	I3_2	1163977	1164055	79	<DEL>	thiK
C2	I5_2	495305	495665	361	<DEL>	htpG
C2	I5_2	3362301	3366700	4400	<DUP>	yhcA,insH-10
C2	I5_2	4168401	4169000	600	<DEL>	gltT,rrlB
C2	I20_2	1758501	1758900	400	<DEL>	ldtE,sufE
C2	I1_2	3650901	3654300	3400	<DUP>	slp
C2	I2_2	4094301	4094600	300	<DEL>
C2	I2_2	3363755	3767289	403535	<INV>	yhcD
C2	I24_2	3955778	3955852	75	<DEL>	ilvA
C2	I24_2	4509201	4509800	600	<DEL>
C2	I25_2	3365570	3766629	401060	<INV>	yibA
C2	I21_2	4541678	4543951	2274	<INV>	fimI
C2	I22_2	2304501	2305300	800	<DEL>	mqo
C2	I12_2	287301	287800	500	<DEL>	yagH
C2	I9_2	687901	689000	1100	<DUP>	insH-3
C2	I13_2	574701	575700	1000	<DUP>	insH-2
C2	I13_2	3995401	3996100	700	<DEL>	dapF,yigA
C2	I13_2	2261744	4543655	2281912	<INV>	fruK,fimA
C2	I16_2	274001	275100	1100	<DUP>	insH-1
C2	I16_2	1465601	1466000	400	<DEL>
C2	I16_2	4236901	4237900	1000	<DEL>	yjbG,yjbH
C2	I7_2	3627429	3627850	422	<DEL>	rbbA
C2	I7_2	574601	575700	1100	<DUP>	insH-2
C2	I7_2	3652001	3653200	1200	<DUP>
C2	I7_2	4541559	4543984	2426	<INV>	fimI
C2	I10_2	274001	275100	1100	<DUP>	insH-1
C2	I10_2	3792701	3793900	1200	<DUP>
C2	I10_2	4220601	4222200	1600	<DUP>	arpA
C2	I14_2	3995401	3996100	700	<DEL>	dapF,yigA
C2	I14_2	4209201	4210200	1000	<DEL>	rrsE,rrlE
C2	I17_2	4546901	4547400	500	<DEL>	fimD
C2	I6_2	780842	781650	809	<DUP>	lysQ
C2	I6_2	3361901	3366700	4800	<DUP>	gltF,insH-10
C1	N10_1	287201	287800	600	<DEL>	yagH
C1	N10_1	526301	526700	400	<DEL>	rhsD
C1	N9_1	492601	493300	700	<DEL>	dnaX
C1	N11_1	274001	275100	1100	<DUP>	insH-1
C1	N11_1	286901	288400	1500	<DEL>	yagH
C1	N11_1	3021601	3022000	400	<DEL>	xdhD
C1	N11_1	3583401	3584200	800	<DEL>
C1	N11_1	4168701	4212600	43900	<DUP>	rrlB,rrlE
C1	N8_1	3942101	3945100	3000	<DUP>	rrsC,rrlC
C1	N8_1	4035201	4213000	177800	<DUP>
C1	N15_1	225801	228500	2700	<DUP>	rrlH
C1	N15_1	4168801	4212800	44000	<DUP>	rrlB,rrlE
C1	N20_1	4564731	4565136	406	<DEL>	yjiM
C1	N20_1	778301	778700	400	<DEL>	tolB
C1	N20_1	1146601	1147400	800	<DEL>	sraB,rpmF
C1	N20_1	2989901	2997600	7700	<DEL>
C1	N6_1	2067360	2382927	315568	<DEL>	elaD
C1	N6_1	1528601	1529100	500	<DEL>
C1	N6_1	2106901	2107400	500	<DEL>	wbbH,glf
C1	N6_1	3130101	3131400	1300	<DUP>	yghO,yghQ
C1	N6_1	3425401	3426700	1300	<DUP>	rrlD
C1	N6_1	4039601	4213000	173400	<DUP>	rrlA
C1	N12_1	548816	549086	271	<DEL>	ylbE
C1	N12_1	1287324	1287544	221	<DEL>	tyrV,tyrT
C1	N12_1	2071101	2072800	1700	<DEL>	flu
C1	N13_1	2525809	2525953	145	<INV>	yfeN,yfeR
C1	N14_1	3816042	3816314	273	<DEL>	rph
C1	N14_1	225601	228400	2800	<DUP>	rrlH
C1	N14_1	4509301	4509800	500	<DEL>
C1	N22_1	3942201	3943900	1700	<DUP>	rrsC,rrlC
C1	N22_1	4039501	4212800	173300	<DUP>	rrlA,rrlE
C1	N21_1	778201	778700	500	<DEL>	tolB
C1	N21_1	4166201	4212900	46700	<DUP>	murI,rrlE
C1	N7_1	223701	228500	4800	<DUP>	rrlH
C1	N7_1	609401	1342000	732600	<DEL>	pyrF
C1	N7_1	3363001	4212800	849800	<DUP>	yhcD,rrlE
C1	N7_1	4207562	4543577	336016	<INV>	fimA
C1	N17_1	1146701	1147200	500	<DEL>	sraB,yceD
C1	N17_1	4169501	4212900	43400	<DUP>	rrlB,rrlE
C1	N24_1	1590351	1590517	167	<DEL>
C1	N24_1	3942201	3943900	1700	<DUP>	rrsC,rrlC
C1	N3_1	3129701	3131900	2200	<DUP>	yghO,yghQ
C1	N4_1	287501	287900	400	<DEL>	yagH
C1	N4_1	652301	652900	600	<DEL>	dpiB
C1	N4_1	1396101	1397200	1100	<DUP>	insH-4
C1	N1_1	364001	364400	400	<DEL>	lacZ
C1	N1_1	4168001	4208700	40700	<DUP>	rrsB,rrsE
C1	N19_1	2103001	2110000	7000	<DEL>	rfbC
C1	N19_1	2986901	2996200	9300	<DEL>	yqeG
C1	N19_1	4503501	4506400	2900	<DEL>	yjhC
C1	N16_1	3130101	3131300	1200	<DUP>	yghO
C1	N16_1	4166801	4211400	44600	<DUP>	rrsB,rrlE
C1	N18_1	4171401	4213000	41600	<DUP>	rrlB
C1	N18_1	4541766	4545003	3238	<INV>	fimC
C1	N2_1	778301	779300	1000	<DEL>	tolB,pal
C1	N2_1	3426701	3427300	600	<DEL>	rrlD,rrsD
C1	N2_1	4171401	4212800	41400	<DUP>	rrlB,rrlE
B2	U21_2	733230	3765757	3032528	<DUP>	rhsC,rhsA
B2	U21_2	730701	733000	2300	<DEL>	rhsC
B2	U21_2	2727801	2729500	1700	<DUP>	rrlG
B2	U21_2	3366401	3427100	60700	<DUP>	insH-10,ileU
B2	U21_2	3763201	3765800	2600	<DUP>	rhsA
B2	U21_2	3324596	3324991	396	<DEL>	folP
B2	U24_2	2347276	2347346	71	<DEL>
B2	U24_2	1758501	1759000	500	<DEL>	ldtE,sufE
B2	U24_2	3363001	3366800	3800	<DUP>	yhcD
B2	U24_2	3424101	3425000	900	<DEL>	rrlD
B2	U24_2	3765201	3765600	400	<DEL>	rhsA
B2	U4_2	1286789	1287164	376	<DEL>	ychS,rttR,tpr
B2	U4_2	1593101	1593700	600	<DEL>
B2	U4_2	2066201	2102100	35900	<DUP>	insH-7
B2	U4_2	2172401	2177200	4800	<DEL>	gatD,gatY
B2	U4_2	3186301	3187300	1000	<DUP>	insC-5,insD-5
B2	U4_2	3622301	3653200	30900	<DUP>	rhsB
B2	U8_2	225301	225800	500	<DEL>	rrsH,rrlH
B2	U8_2	331601	332500	900	<DEL>	pdeL
B2	U8_2	1597901	1598600	700	<DEL>
B2	U8_2	1633601	1634100	500	<DEL>	pinQ
B2	U8_2	2468901	2470700	1800	<DEL>	yfdH
B2	U8_2	2786101	2786700	600	<DEL>
B2	U8_2	3943201	3945100	1900	<DUP>	rrsC,rrlC
B2	U8_2	4002601	4003300	700	<DEL>	yigF,rarD
B2	U8_2	4210901	4213000	2100	<DUP>	rrlE
B2	U8_2	4541914	4543402	1489	<INV>	fimA
B2	U25_2	3360601	3365700	5100	<DUP>	gltD
B2	U25_2	3623001	3624400	1400	<DUP>	rhsB,yhhI
B2	U17_2	226401	227300	900	<DEL>	rrlH
B2	U20_2	2379701	2380400	700	<DEL>	menF
B2	U20_2	3427101	3427300	200	<DEL>	ileU,rrsD
B2	U7_2	3366501	3427100	60600	<DUP>	insH-10,ileU
B2	U7_2	3943601	3945100	1500	<DUP>	rrlC
B2	U19_2	3622201	3652400	30200	<DUP>	rhsB,insH-11
B2	U19_2	4325895	4326260	366	<DEL>
B2	U6_2	780625	780841	217	<DEL>	lysT
B2	U6_2	3365305	3766405	401101	<INV>	yibA
B2	U15_2	733907	735088	1182	<DEL>	ybfB
B2	U1_2	2878158	2878189	32	<DEL>
B2	U1_2	730101	732100	2000	<DEL>	rhsC
B2	U1_2	1433601	1434500	900	<DEL>	pinR
B2	U1_2	3428401	3583500	155100	<DUP>	rrsD,insA-6
B2	U1_2	3584201	3652400	68200	<DUP>	insH-11
B2	U22_2	50185	50326	142	<DEL>	folA
B2	U22_2	3770925	4338213	567289	<INV>	yibH
B2	U22_2	287301	287900	600	<DEL>	yagH
B2	U5_2	1270007	1270575	569	<DUP>
B2	U5_2	225801	228800	3000	<DUP>	rrlH,rrfH
B2	U5_2	1269201	1269800	600	<DEL>	ldrA,ldrB
B2	U5_2	3620901	3652500	31600	<DUP>	rhsB,insH-11
B2	U10_2	56	278	223	<DEL>
B2	U9_2	279201	279900	700	<DEL>	insB-2
B2	U9_2	1299501	1299700	200	<DEL>	insH21
B2	U9_2	1593201	1593700	500	<DEL>
B2	U9_2	1824901	1825300	400	<DEL>	ves,spy
B2	U9_2	4540966	4543385	2420	<INV>	fimB,fimA
B2	U3_2	56	278	223	<DEL>
B2	U3_2	1684080	1684173	94	<DEL>	rstB
B2	U3_2	1767992	1768449	458	<DEL>	ydiJ
B2	U23_2	1428101	1428700	600	<DEL>	insH-5
B2	U23_2	1433601	1434300	700	<DEL>	pinR,ynaM
B2	U23_2	3220027	3220419	393	<DEL>	patA
B2	U2_2	2728901	2729700	800	<DEL>	rrlG,rrsG
B2	U2_2	3186201	3187300	1100	<DUP>	insC-5,insD-5
B2	U11_2	781537	781864	328	<DEL>
B2	U11_2	3846674	3846762	89	<INV>	uhpT
B2	U11_2	1597801	1598400	600	<DEL>
B2	U18_2	4325867	4326269	403	<DEL>
B2	U18_2	2304401	2305200	800	<DEL>	mqo
B2	U18_2	3428201	3583500	155300	<DUP>	rrsD,insA-6
B2	U18_2	3584201	3619600	35400	<DUP>	rhsB
B2	U18_2	3620401	3652300	31900	<DUP>	rhsB,insH-11
B2	U12_2	2304401	2304700	300	<DEL>
B2	U12_2	3620901	3652400	31500	<DUP>	rhsB,insH-11
B2	U16_2	733202	3765755	3032554	<DUP>	rhsC,rhsA
B2	U16_2	730601	732700	2100	<DEL>	rhsC
B2	U16_2	732701	734500	1800	<DUP>	rhsC
B2	U16_2	1196201	1212700	16500	<DEL>	icd
B2	U16_2	3763201	3765800	2600	<DUP>	rhsA
B2	U16_2	4168201	4170100	1900	<DUP>	rrlB
B2	U13_2	525492	1527990	1002499	<DUP>	rhsD
B1	Q10_1	733194	735028	1835	<DUP>	rhsC
B1	Q10_1	732501	733200	700	<DEL>	rhsC
B1	Q10_1	1239601	1240200	600	<DEL>	dadX
B1	Q6_1	733219	735028	1810	<DUP>	rhsC
B1	Q6_1	2458101	2460000	1900	<DEL>	fadJ,fadI
B1	Q6_1	3651301	3653200	1900	<DUP>
B1	Q6_1	4541414	4543484	2071	<INV>	fimB,fimA
B1	Q7_1	1269229	1269657	429	<DUP>	ldrA
B1	Q7_1	1269639	1270430	792	<DEL>	rdlC
B1	Q7_1	3637701	3638300	600	<DEL>	pitA
B1	Q8_1	1591127	4543546	2952420	<INV>	hipA,fimA
B1	Q17_1	523601	526800	3200	<DEL>	rhsD
B1	Q17_1	1633601	1635200	1600	<DEL>	ydfN
B1	Q17_1	1836101	1836800	700	<DEL>	ynjB
B1	Q17_1	3021601	3022100	500	<DEL>	xdhD
B1	Q17_1	1432353	1635675	203323	<INV>	stfR,ydfN
B1	Q17_1	2913906	4544173	1630268	<INV>	rlmD,fimI
B1	Q5_1	4502101	4503500	1400	<DUP>
B1	Q5_1	3365557	3767241	401685	<INV>
B1	Q16_1	731201	732700	1500	<DEL>	rhsC
B1	Q11_1	733260	3765748	3032489	<DUP>	rhsC,rhsA
B1	Q11_1	681701	687900	6200	<DEL>
B1	Q11_1	2817701	2818300	600	<DEL>
B1	Q15_1	523601	526700	3100	<DEL>	rhsD
B1	Q15_1	1395201	1397200	2000	<DUP>	ynaI
B1	Q15_1	3581701	3584600	2900	<DUP>
B1	Q15_1	3650001	3653600	3600	<DUP>	arsB
B1	Q15_1	3945001	3947200	2200	<DEL>	rrlC,hdfR
B1	Q15_1	1396106	1428932	32827	<INV>	insH-4
B1	Q13_1	2471901	2472800	900	<DEL>	yfdN
B1	Q13_1	2817701	2818300	600	<DEL>
B1	Q13_1	3995401	3996000	600	<DEL>	dapF,yigA
B1	Q9_1	1590764	1647037	56274	<DUP>
B1	Q9_1	1239801	1240100	300	<DEL>	dadX
B1	Q9_1	1758501	1759000	500	<DEL>	ldtE,sufE
B1	Q12_1	1632601	1634200	1600	<DEL>	pinQ
B1	Q12_1	3269901	3270200	300	<DEL>
B1	Q12_1	1431833	1635765	203933	<INV>	stfR,ydfN
B1	Q12_1	1432344	1635765	203422	<INV>	stfR,ydfN
B1	Q25_1	2458901	2459800	900	<DEL>	fadJ,fadI
B1	Q25_1	3765101	3765500	400	<DEL>	rhsA
B1	Q22_1	729611	3619192	2889582	<DEL>	rhsC
B1	Q22_1	729601	731000	1400	<DEL>	rhsC
B1	Q24_1	349601	349800	200	<DEL>
B1	Q24_1	3428401	3428800	400	<DEL>	rrsD
B1	Q18_1	1655642	1660457	4816	<DEL>	ynfA,ynfE
B1	Q2_1	1269513	1270543	1031	<DEL>
B1	Q2_1	3361901	3365900	4000	<DUP>	gltF,insH-10
B1	Q2_1	4541305	4544062	2758	<INV>	fimB,fimI
B1	Q20_1	1396101	1397200	1100	<DUP>	insH-4
B1	Q20_1	2101801	2103000	1200	<DUP>
B1	Q3_1	1427742	3652116	2224375	<DUP>
B1	Q3_1	1632601	1633200	600	<DEL>	ydfK
B1	Q23_1_692	1411898	1434989	23092	<DUP>	ttcA
B1	Q23_1_692	1396101	1397200	1100	<DUP>	insH-4
B1	Q23_1_692	2101801	2103900	2100	<DUP>	wbbK
B1	Q23_1_692	3360901	3366800	5900	<DUP>
B1	Q23_1_692	3581701	3584100	2400	<DUP>	insB-6
B1	Q23_1_692	3651001	3653200	2200	<DUP>
B1	Q23_1_692	4496701	4500100	3400	<DUP>
B1	Q23_1_692	1758269	4502089	2743821	<DEL>	ldtE
B1	Q1_1	1427801	1428600	800	<DEL>	insH-5
B1	Q1_1	1593201	1593900	700	<DEL>
B1	Q1_1	1632501	1634200	1700	<DEL>	pinQ
B1	Q1_1	1635901	1636500	600	<DEL>	nohA
B1	Q1_1	2058201	2059000	800	<DEL>	yeeO
B1	Q1_1	2071501	2072500	1000	<DEL>	isrC,flu
B1	Q1_1	4035201	4035800	600	<DEL>	rrsA
B1	Q1_1	581196	1635898	1054703	<INV>	nohD,nohA
B1	Q1_1	581196	1636713	1055518	<INV>	nohD

## Sheet: WT
Clone	Line	Start	End	Length	SV type	Gene
WT-2	C8_2	731308	731795	488	<DEL>	rhsC
WT-2	C3_2	2219616	2220115	500	<DEL>	bglX
WT-2	C21_2	1208249	1210795	2547	<INV>	tfaP,mcrA
WT-2	C19_2	1238501	1240400	1900	<DEL>	dadA,ymgM,cvrA
WT-2	C19_2	3363830	3767084	403255	<INV>	yhcD,yibA
WT-2	C22_2	2590601	2591400	800	<DEL>	acrD,yffB
WT-2	C22_2	3021601	3022100	500	<DEL>	xdhD
WT-2	C22_2	1208930	1210638	1709	<INV>	tfaE,mcrA
WT-2	C18_2	574201	574600	400	<DEL>	ybcQ
WT-2	C12_2	279801	290800	11000	<DUP>	insA-2,insB-3
WT-2	C24_2	1300401	1300700	300	<DEL>	insH21
WT-2	C24_2	3582101	3583800	1700	<DEL>	yhhZ,insB-6
WT-2	C24_2	3823001	3823800	800	<DEL>	spoT
WT-2	C11_2	3365616	3766395	400780	<INV>	yibA
WT-2	C4_2	1239601	1241600	2000	<DEL>	dadX,cvrA
WT-2	C25_2	1299501	1299700	200	<DEL>	insH21
WT-2	C25_2	4392401	4392900	500	<DEL>	glyV,yjeV
WT-2	C14_2	2289001	2290100	1100	<DUP>
WT-2	C14_2	3363001	3366800	3800	<DUP>	yhcD
WT-2	C14_2	3365434	3766399	400966	<INV>	yibA
WT-2	C7_2	4038601	4040500	1900	<DUP>	rrlA
WT-2	C23_2	697410	697474	65	<DEL>
WT-2	C23_2	389901	391900	2000	<DUP>	insF-2
WT-2	C23_2	526701	528800	2100	<DUP>	rhsD
WT-2	C23_2	575701	577700	2000	<DUP>	insH-2,rrrD
WT-2	C23_2	1064001	1065400	1400	<DUP>
WT-2	C23_2	1529401	1532100	2700	<DUP>	ydcC
WT-2	C23_2	1543901	1547300	3400	<DUP>	narU
WT-2	C23_2	2058201	2058900	700	<DEL>	yeeO
WT-2	C23_2	3622801	3624500	1700	<DUP>	rhsB,yhhI
WT-2	C23_2	3630901	3634600	3700	<DUP>
WT-2	C23_2	3767601	3770600	3000	<DUP>	yibH
WT-2	C23_2	4250601	4252000	1400	<DUP>
WT-2	C23_2	4260101	4261700	1600	<DUP>	dusA
WT-2	C23_2	4476001	4477300	1300	<DUP>	yjgL
WT-2	C23_2	4555401	4557300	1900	<DUP>	iraD
WT-2	C5_2	1208786	1210009	1224	<INV>	tfaE,pinE
WT-2	C17_2	4367527	4368470	944	<DUP>	aspA
WT-2	C17_2	3360801	3365900	5100	<DUP>	insH-10
WT-2	C16_2	4541550	4543176	1627	<INV>	fimB,fimA
WT-1	E9_1	3619601	3620400	800	<DEL>	rhsB
WT-1	E9_1	1208912	1210532	1621	<INV>	tfaE,mcrA
WT-1	E2_1	1411970	1435000	23031	<DUP>
WT-1	E2_1	754301	755900	1600	<DUP>	gltA,sdhD
WT-1	E2_1	3266101	3269700	3600	<DUP>
WT-1	E2_1	4268301	4269500	1200	<DUP>	tyrB,aphA
WT-1	E2_1	4476001	4477400	1400	<DUP>	yjgL,argI
WT-1	E11_1	2413101	2413700	600	<DEL>	yfbV,ackA
WT-1	E11_1	3392001	3392600	600	<DEL>	tldD,yhdP
WT-1	E11_1	4106101	4106500	400	<DEL>	cpxP,fieF
WT-1	E11_1	4541849	4544473	2625	<INV>	fimC
WT-1	E17_1	1208241	1210729	2489	<INV>	tfaP,mcrA
WT-1	E15_1	888401	889500	1100	<DEL>	ybjL
WT-1	E15_1	3722301	3723300	1000	<DEL>	glyS
WT-1	E3_1	692501	693100	600	<DEL>	ybeZ
WT-1	E3_1	2413101	2413600	500	<DEL>	yfbV,ackA
WT-1	E3_1	3722101	3723000	900	<DEL>	glyS
WT-1	E24_1	2406441	4519239	2112799	<DUP>	lrhA
WT-1	E24_1	1207504	1210593	3090	<INV>	ycfK,mcrA
WT-1	E10_1	993601	994100	500	<DEL>	ssuB,ssuC
WT-1	E10_1	4560901	4561400	500	<DEL>	kptA
WT-1	E10_1	1209130	1209974	845	<INV>	pinE
WT-1	E13_1	3424301	3428500	4200	<DUP>	rrlD,rrsD
WT-1	E4_1	1285501	1286200	700	<DEL>	narJ,narI
WT-1	E4_1	1286401	1287800	1400	<DEL>	narI,purU
WT-1	E4_1	1572401	1573100	700	<DEL>	pqqL
WT-1	E4_1	2255201	2255700	500	<DEL>	yeiL
WT-1	E22_1	888501	889200	700	<DEL>	ybjL
WT-1	E5_1	2347946	2348255	310	<DEL>	nrdB
WT-1	E5_1	343801	347000	3200	<DUP>	yahK,prpR
WT-1	E5_1	526901	530300	3400	<DUP>	rhsD,selU
WT-1	E5_1	4220301	4222700	2400	<DUP>	aceK
WT-1	E5_1	562803	563142	340	<DEL>	sfmH
WT-1	E23_1	980401	981400	1000	<DEL>	mukB,ldtD
WT-1	E21_1	683601	687900	4300	<DEL>	rihA
WT-1	E21_1	3269801	3270800	1000	<DEL>	garK
WT-1	E21_1	3355501	3357400	1900	<DEL>	gltB
WT-1	E21_1	3363001	3366800	3800	<DUP>	yhcD
WT-1	E1_1	692601	693100	500	<DEL>	ybeZ
WT-1	E25_1	39863	39978	116	<DEL>	caiA
WT-1	E25_1	343501	346900	3400	<DUP>	yahK,prpR
WT-1	E25_1	2458401	2460200	1800	<DEL>	fadJ,fadI
WT-1	E25_1	3320801	3322800	2000	<DUP>	yhbX,glmM
WT-1	E25_1	3630501	3634300	3800	<DUP>	yhiI
WT-1	E25_1	4220401	4222500	2100	<DUP>	arpA
WT-1	E20_1	523601	524300	700	<DEL>	rhsD
WT-1	E19_1	1407101	1409300	2200	<DUP>	dgcM
WT-1	E19_1	4035801	4040300	4500	<DUP>	rrsA,rrlA
WT-1	E19_1	476097	476538	442	<DEL>	atl,ffs
WT-1	E19_1	1941525	1941941	417	<DEL>	mepM,znuA
WT-1	E19_1	2759893	2760312	420	<DEL>	yfjI
WT-1	E19_1	2998688	2999159	472	<DEL>	ygeQ,ygeR
WT-1	E19_1	3951609	3952082	474	<DEL>

## Sheet: MMR
Clone	Line	Start	End	Length	SV type	Gene
MMR-1	B9_1	656601	657100	500	<DEL>	pagP
MMR-1	B9_1	731501	733100	1600	<DEL>	rhsC
MMR-1	B9_1	2990801	2992500	1700	<DEL>	ygeH
MMR-1	B8_1	2895944	2897632	1689	<DUP>	ygcR,ygcS
MMR-1	B8_1	398701	399200	500	<DEL>	yaiW,yaiY
MMR-1	B8_1	552901	553600	700	<DEL>	purE,lpxH
MMR-1	B8_1	1632601	1633300	700	<DEL>	ydfK
MMR-1	B8_1	2338901	2339200	300	<DEL>	gyrA
MMR-1	B8_1	2413101	2413600	500	<DEL>	yfbV,ackA
MMR-1	B8_1	4560901	4561300	400	<DEL>	kptA
MMR-1	B13_1	375032	377458	2427	<INV>
MMR-1	B13_1	692601	693100	500	<DEL>	ybeZ
MMR-1	B13_1	729601	730300	700	<DEL>	rhsC
MMR-1	B13_1	1434001	1434500	500	<DEL>	ynaE
MMR-1	B14_1	553001	553700	700	<DEL>	purE,lpxH
MMR-1	B14_1	1239801	1240300	500	<DEL>	dadX,ymgM
MMR-1	B14_1	3616301	3616900	600	<DEL>	nikC
MMR-1	B15_1	732970	3622464	2889495	<DUP>	rhsC,rhsB
MMR-1	B15_1	730101	733000	2900	<DEL>	rhsC
MMR-1	B15_1	734201	734900	700	<DEL>
MMR-1	B15_1	1899001	1899300	300	<DEL>	pdeD
MMR-1	B15_1	3620201	3622700	2500	<DUP>	rhsB
MMR-1	B15_1	3763201	3765600	2400	<DUP>	rhsA
MMR-1	B12_1	208001	208600	600	<DEL>	dnaE
MMR-1	B12_1	3995401	3995900	500	<DEL>	dapF,yigA
MMR-1	B21_1	733170	735086	1917	<DEL>	rhsC
MMR-1	B21_1	736718	1531773	795056	<DUP>
MMR-1	B21_1	1239801	1240200	400	<DEL>	dadX
MMR-1	B21_1	1531701	1532300	600	<DEL>	ydcC
MMR-1	B24_1	915001	915500	500	<DEL>	aqpZ
MMR-1	B24_1	3616301	3616600	300	<DEL>	nikC
MMR-1	B24_1	3995401	3995900	500	<DEL>	dapF,yigA
MMR-1	B23_1	1433101	1433700	600	<DEL>	pinR
MMR-1	B23_1	2185301	2186300	1000	<DEL>	rcnA
MMR-1	B16_1	731501	733200	1700	<DEL>	rhsC
MMR-1	B22_1	15401	17800	2400	<DUP>	nhaA
MMR-1	B22_1	228501	228800	300	<DEL>	rrlH,rrfH
MMR-1	B22_1	3362201	3365900	3700	<DUP>	yhcA,insH-10
MMR-1	B25_1	1432901	1434700	1800	<DUP>	tfaR
MMR-1	B25_1	1632601	1634200	1600	<DEL>	pinQ
MMR-1	B17_1	2864210	2864274	65	<INV>	ygbL,ygbM
MMR-1	B17_1	1836101	1836700	600	<DEL>	ynjB
MMR-1	B17_1	2121501	2122100	600	<DEL>	wcaJ,cpsG
MMR-1	B17_1	2991101	2992000	900	<DEL>
MMR-1	B17_1	3596501	3597000	500	<DEL>	livK
MMR-1	B7_1	1632601	1633300	700	<DEL>	ydfK
MMR-1	B7_1	4037401	4039800	2400	<DUP>	rrlA
MMR-1	B19_1	2304573	2305019	447	<DEL>
MMR-1	B19_1	2878403	2878433	31	<DEL>
MMR-1	B6_1	696301	697000	700	<DEL>	leuW
MMR-1	B6_1	2729101	2729700	600	<DEL>	rrlG,rrsG
MMR-1	B1_1	262956	297202	34247	<DEL>
MMR-1	B1_1	357445	357857	413	<DEL>	codA,cynR
MMR-1	B1_1	1269232	1269669	438	<DUP>	ldrA
MMR-1	B1_1	1270010	1270567	558	<DEL>
MMR-1	B1_1	262901	274200	11300	<DEL>	thrW,insH-1
MMR-1	B1_1	275101	297200	22100	<DEL>	insH-1
MMR-1	B1_1	1299501	1299700	200	<DEL>	insH21
MMR-1	B1_1	1300401	1300700	300	<DEL>	insH21
MMR-1	B1_1	2413101	2413600	500	<DEL>	yfbV,ackA
MMR-1	B1_1	2919701	2920300	600	<DEL>	gudX
MMR-1	B1_1	3365390	3767298	401909	<INV>
MMR-1	B5_1	1633601	1634300	700	<DEL>
MMR-1	B5_1	3418701	3419100	400	<DEL>
MMR-1	B5_1	4040201	4040800	600	<DEL>	rrlA
MMR-1	B18_1	223521	4207900	3984380	<DUP>
MMR-1	B18_1	223547	4207900	3984354	<DEL>
MMR-1	B18_1	1209111	1209969	859	<INV>	tfaE,pinE
MMR-1	B18_1	223620	4206710	3983091	<DEL>	purH
MMR-1	B4_1	1286789	1287147	359	<DEL>	ychS,rttR,tpr
MMR-1	B4_1	2904164	2904255	92	<DEL>
MMR-1	B4_1	778301	778700	400	<DEL>	tolB
MMR-1	B4_1	926901	929500	2600	<DEL>	aat,cydD
MMR-1	B4_1	2172401	2177200	4800	<DEL>	gatD,gatY
MMR-1	B4_1	3650901	3653600	2700	<DUP>
MMR-1	B4_1	3653601	3655100	1500	<DEL>	dctR
MMR-1	B2_1	4540979	4543280	2302	<INV>	fimB,fimA
MMR-2	E16_2	733179	3622786	2889608	<DUP>	rhsC,rhsB
MMR-2	E16_2	730201	733200	3000	<DEL>	rhsC
MMR-2	E11_2	1824801	1825400	600	<DEL>	ves,spy
MMR-2	E11_2	4038601	4038800	200	<DEL>	rrlA
MMR-2	E11_2	4396501	4399300	2800	<DEL>	amiB,miaA
MMR-2	E13_2	2752901	2757700	4800	<DEL>	recN,yfjH
MMR-2	E10_2	526701	529500	2800	<DUP>	rhsD
MMR-2	E10_2	2058301	2059000	700	<DEL>	yeeO
MMR-2	E10_2	3767401	3770300	2900	<DUP>	yibH
MMR-2	E10_2	4476201	4477300	1100	<DUP>	yjgL
MMR-2	E8_2	4084236	4084322	87	<INV>	fdoG
MMR-2	E8_2	4249801	4252500	2700	<DUP>	malM
MMR-2	E8_2	2124263	2124690	428	<DEL>	cpsB,wcaI
MMR-2	E8_2	3982137	3982399	263	<INV>	yifK,argX
MMR-2	E8_2	4105489	4105960	472	<DEL>	cpxR,cpxP
MMR-2	E8_2	4434815	4435311	497	<DEL>	cpdB
MMR-2	E15_2	1432401	1434700	2300	<DUP>	stfR
MMR-2	E15_2	1632601	1635200	2600	<DEL>	ydfN
MMR-2	E15_2	2817601	2818300	700	<DEL>
MMR-2	E15_2	3364829	3766408	401580	<INV>	yhcD,yibA
MMR-2	E5_2	2381491	2880207	498717	<DEL>	elaA,casE
MMR-2	E5_2	3622387	3765579	143193	<DEL>	rhsB,rhsA
MMR-2	E5_2	1287301	1287600	300	<DEL>	tyrV,tyrT
MMR-2	E5_2	1300401	1300700	300	<DEL>	insH21
MMR-2	E5_2	3582201	3584200	2000	<DEL>	yhhZ
MMR-2	E5_2	4558383	4558398	16	<DEL>	iadA
MMR-2	E14_2	1799901	1800300	400	<DEL>	rpmI,infC
MMR-2	E6_2	766583	766727	145	<INV>	mngA
MMR-2	E6_2	1634901	1635300	400	<DEL>	ydfN
MMR-2	E6_2	1824701	1825200	500	<DEL>	ves,spy
MMR-2	E6_2	1432351	1635671	203321	<INV>	stfR,ydfN
MMR-2	E20_2	56	278	223	<DEL>
MMR-2	E20_2	245909	246138	230	<DEL>	yafQ
MMR-2	E20_2	2304479	2304928	450	<DEL>
MMR-2	E20_2	526801	528800	2000	<DUP>	rhsD
MMR-2	E20_2	1526301	1527900	1600	<DUP>	yncG
MMR-2	E20_2	2628201	2629700	1500	<DUP>	pdeF
MMR-2	E20_2	4209301	4210400	1100	<DEL>	rrsE,rrlE
MMR-2	E20_2	4268301	4270400	2100	<DUP>	tyrB,yjbQ
MMR-2	E24_2	1633601	1634100	500	<DEL>	pinQ
MMR-2	E24_2	4166601	4167000	400	<DEL>	rrsB
MMR-2	E24_2	4509301	4509800	500	<DEL>
MMR-2	E24_2	2731116	4208063	1476948	<INV>	rrsG
MMR-2	E17_2	525664	1528041	1002378	<DEL>	rhsD
MMR-2	E17_2	525601	526100	500	<DEL>	rhsD
MMR-2	E17_2	2729405	4168331	1438927	<INV>	gltW
MMR-2	E25_2	287301	287800	500	<DEL>	yagH
MMR-2	E25_2	2590501	2591100	600	<DEL>	acrD
MMR-2	E25_2	2662398	2662524	127	<DEL>
MMR-2	E7_2	3622636	3765449	142814	<DUP>	rhsB,rhsA
MMR-2	E7_2	226501	227100	600	<DEL>	rrlH
MMR-2	E7_2	3320101	3322000	1900	<DUP>	yhbX
MMR-2	E7_2	3765201	3770200	5000	<DUP>	rhsA
MMR-2	E7_2	3792401	3794100	1700	<DUP>	kbl,rfaD
MMR-2	E7_2	786867	787315	449	<DEL>	gpmA
MMR-2	E7_2	1817030	1817489	460	<DEL>	chbG,chbF
MMR-2	E9_2	729600	3762180	3032581	<DEL>	rhsC
MMR-2	E9_2	733047	3765671	3032625	<DUP>	rhsC,rhsA
MMR-2	E9_2	736851	738124	1274	<DEL>	ybfD
MMR-2	E9_2	4614334	4614583	250	<DEL>
MMR-2	E9_2	729601	732700	3100	<DEL>	rhsC
MMR-2	E9_2	3338701	3340300	1600	<DUP>	mlaE,yrbG
MMR-2	E9_2	3341201	3343200	2000	<DUP>	yrbG,lptC
MMR-2	E9_2	3423301	3425600	2300	<DEL>	rrlD
MMR-2	E9_2	3619501	3622600	3100	<DUP>	rhsB
MMR-2	E9_2	3704001	3705300	1300	<DUP>	dppC,dppB
MMR-2	E9_2	3762201	3765700	3500	<DUP>	rhsA
MMR-2	E9_2	3853901	3855300	1400	<DUP>	yidF
MMR-2	E9_2	4176001	4176600	600	<DEL>	tufB
MMR-2	E9_2	4220201	4222200	2000	<DUP>	aceK,arpA
MMR-2	E9_2	34361	34636	276	<INV>	caiF
MMR-2	E9_2	566587	566757	171	<INV>
MMR-2	E9_2	1064765	1064972	208	<INV>	yccE
MMR-2	E9_2	1745686	1745733	48	<INV>	ydhQ
MMR-2	E9_2	2666067	2666527	461	<DEL>	csiE
MMR-2	E9_2	3471292	4176010	704719	<INV>	tufA,tufB
MMR-2	E21_2	1427754	2101836	674083	<DUP>	insH-5
MMR-2	E21_2	2563201	2564400	1200	<DUP>
MMR-2	E21_2	339833	340018	186	<DEL>	yahH
MMR-2	E2_2	3365587	3766573	400987	<INV>	yibA
MMR-2	E12_2	271001	271600	600	<DEL>	insI-1
MMR-2	E12_2	2628201	2630000	1800	<DUP>	pdeF,yfgH
MMR-2	E12_2	3623101	3624400	1300	<DUP>	rhsB,yhhI
MMR-2	E4_2	1270075	1270703	629	<DEL>
MMR-2	E4_2	4038601	4039600	1000	<DEL>	rrlA
MMR-2	E4_2	3365620	3766688	401069	<INV>	yibA
MMR-2	E3_2	3338584	3338996	413	<DEL>	mlaE
MMR-2	E3_2	4523113	4523557	445	<DEL>	yjhG
MMR-2	E19_2	3361701	3365900	4200	<DUP>	gltF,insH-10
MMR-2	E18_2	2521005	2521192	188	<DEL>	valU,valY
MMR-2	E18_2	287201	287800	600	<DEL>	yagH
