# Supplementary material for: Rapid evolution of mutation rate and spectrum in response to environmental and population-genetic challenges
Source: Nat Commun. 2022 Aug 13;13:4752. doi: 10.1038/s41467-022-32353-6 (PMC9376063; doi:10.1038/s41467-022-32353-6)
Supplement: Supplementary file 8 — Supplementary Data 5 [file 41467_2022_32353_MOESM8_ESM.xlsx]

## Sheet: Sheet1
Population	Position	Gene	Type	Mutation
L1-A	938111	rarA	nonsynonymous	C->T
L1-A	792467	modF	nonsynonymous	C->T
L1-A	1231625	umuC	nonsynonymous	A->G
L1-A	4271909	uvrA	nonsynonymous	A->G
L1-A	814879	uvrB	nonsynonymous	A->G
M1-A	205939	dnaE	nonsynonymous	C->T
M1-A	207730	dnaE	nonsynonymous	A->G
M1-A	14633	dnaJ	nonsynonymous	A->G
M1-A	2345375	nrdA	nonsynonymous	T->C
M1-A	65234	polB	nonsynonymous	G->C
M1-A	65608	polB	nonsynonymous	T->C
M1-A	3644173	prlC	nonsynonymous	T->C
M1-A	415368	sbcC	nonsynonymous	A->G
M1-A	835047	dinG	nonsynonymous	A->G
M1-A	1171275	mfd	nonsynonymous	T->C
M1-A	2970091	mutH	nonsynonymous	T->C
M1-A	2859620	mutS	nonsynonymous	T->C
M1-A	2955096	recB	nonsynonymous	T->C
M1-A	2959661	recC	nonsynonymous	T->C
M1-A	3036851	recJ	nonsynonymous	T->C
M1-A	1947156	ruvC	nonsynonymous	T->C
S1-A	4329277	crfC	nonsynonymous	A->G
S1-A	251624	dinB	nonsynonymous	G->A
S1-A	3212178	dnaG	nonsynonymous	T->C
S1-A	3212644	dnaG	nonsynonymous	C->T
S1-A	14391	dnaJ	nonsynonymous	A->G
S1-A	13192	dnaK	nonsynonymous	A->G
S1-A	236427	dnaQ	nonsynonymous	A->G
S1-A	493760	dnaX	nonsynonymous	C->T
S1-A	4484124	holC	nonsynonymous	C->T
S1-A	4484220	holC	nonsynonymous	C->T
S1-A	4608019	holD	nonsynonymous	C->T
S1-A	974362	mukF	nonsynonymous	C->T
S1-A	2345684	nrdA	nonsynonymous	T->C
S1-A	65632	polB	nonsynonymous	A->G
S1-A	4125297	priA	nonsynonymous	A->G
S1-A	3644173	prlC	nonsynonymous	T->C
S1-A	3880197	recF	nonsynonymous	T->C
S1-A	4007211	recQ	nonsynonymous	T->C
S1-A	412738	sbcC	nonsynonymous	C->T
S1-A	414087	sbcC	nonsynonymous	A->G
S1-A	415368	sbcC	nonsynonymous	A->G
S1-A	416231	sbcD	nonsynonymous	G->A
S1-A	4274558	ssb	nonsynonymous	G->A
S1-A	1845460	topB	nonsynonymous	T->C
S1-A	1845504	topB	nonsynonymous	T->C
S1-A	3997996	uvrD	nonsynonymous	A->G
S1-A	2146999	alkA	nonsynonymous	G->A
S1-A	1823612	cho	nonsynonymous	C->T
S1-A	1823615	cho	nonsynonymous	G->A
S1-A	833622	dinG	nonsynonymous	C->T
S1-A	1926169	exoX	nonsynonymous	T->C
S1-A	1926228	exoX	nonsynonymous	G->A
S1-A	2036115	hchA	nonsynonymous	T->C
S1-A	1171450	mfd	nonsynonymous	C->T
S1-A	1173112	mfd	nonsynonymous	T->C
S1-A	2858114	mutS	nonsynonymous	T->C
S1-A	2859620	mutS	nonsynonymous	T->C
S1-A	2251275	nfo	nonsynonymous	A->C
S1-A	739976	phr	nonsynonymous	C->T
S1-A	2955517	recB	nonsynonymous	C->T
S1-A	2960076	recC	nonsynonymous	T->C
S1-A	3037917	recJ	nonsynonymous	G->A
S1-A	3713138	tag	nonsynonymous	A->G
S1-A	1231222	umuC	nonsynonymous	A->G
S1-A	1230782	umuD	nonsynonymous	C->T
S1-A	1230849	umuD	nonsynonymous	C->T
S1-A	1231089	umuD	nonsynonymous	T->C
S1-A	4273133	uvrA	nonsynonymous	A->G
S1-A	815341	uvrB	nonsynonymous	A->G
S1-A	1994121	uvrC	nonsynonymous	G->A
S1-A	1994194	uvrC	nonsynonymous	T->C
S1-A	443359	yajL	nonsynonymous	A->G
S1-A	463947	ybaV	nonsynonymous	G->A
S1-A	917632	ybjD	nonsynonymous	A->G
S1-A	3299365	yhbO	nonsynonymous	T->C
S1-B	4265274	dnaB	nonsynonymous	A->G
S1-B	208450	dnaE	nonsynonymous	C->T
S1-B	208546	dnaE	nonsynonymous	C->T
S1-B	3212575	dnaG	nonsynonymous	A->G
S1-B	13420	dnaK	nonsynonymous	A->G
S1-B	4601450	dnaT	nonsynonymous	A->G
S1-B	3819689	ligB	nonsynonymous	T->C
S1-B	975177	mukF	nonsynonymous	A->G
S1-B	111104	mutT	nonsynonymous	A->G
S1-B	2346525	nrdA	nonsynonymous	C->T
S1-B	2346546	nrdA	nonsynonymous	A->G
S1-B	64976	polB	nonsynonymous	C->T
S1-B	65275	polB	nonsynonymous	C->T
S1-B	3880920	recF	nonsynonymous	T->C
S1-B	2310114	ada	nonsynonymous	T->C
S1-B	834120	dinG	nonsynonymous	C->T
S1-B	2035932	hchA	nonsynonymous	T->C
S1-B	2036595	hchA	nonsynonymous	A->G
S1-B	2970328	mutH	nonsynonymous	G->A
S1-B	3103035	mutY	nonsynonymous	C->T
S1-B	2955094	recB	nonsynonymous	T->C
S1-B	2955096	recB	nonsynonymous	T->C
S1-B	2960531	recC	nonsynonymous	G->A
S1-B	2961056	recC	nonsynonymous	A->G
S1-B	3826549	recG	nonsynonymous	T->C
S1-B	3037769	recJ	nonsynonymous	T->C
S1-B	1945927	ruvA	nonsynonymous	A->G
S1-B	3749763	sgbU	nonsynonymous	T->C
S1-B	1232065	umuC	nonsynonymous	A->G
S1-B	813833	uvrB	nonsynonymous	C->T
S1-B	743151	ybgI	nonsynonymous	A->G
S1-B	917662	ybjD	nonsynonymous	C->T
S1-B	1891426	yoaA	nonsynonymous	G->A
S1-B	1892193	yoaA	nonsynonymous	C->T
L100-A	3882996	dnaA	nonsynonymous	C->T
L100-A	3211434	dnaG	nonsynonymous	C->T
L100-A	1399978	ogt	indel	TC->T
