# Supplementary material for: Rapid evolution of mutation rate and spectrum in response to environmental and population-genetic challenges
Source: Nat Commun. 2022 Aug 13;13:4752. doi: 10.1038/s41467-022-32353-6 (PMC9376063; doi:10.1038/s41467-022-32353-6)
Supplement: Supplementary file 10 — Source Data [file 41467_2022_32353_MOESM10_ESM.xlsx]

## Sheet: Data 1
Figure 2a					Figure 2b					Figure 2c					Figure 2d
Group	Clone	Line	SNM rate		Group	Clone	Line	SNM rate		Group	Clone	Line	SIM rate		Group	Clone	Line	SIM rate
L1	C1	W15_1	4.14066e-10		L1	A1	U14_1	2.06564e-08		L1	C1	W15_1	1.38022e-10		L1	A1	U14_1	2.66535e-09
L1	C1	W21_1	2.7631e-10		L1	A1	U1_1	1.63226e-08		L1	C1	W21_1	0		L1	A1	U1_1	3.05219e-09
L1	C1	W9_1	6.90121e-10		L1	A1	U3_1	2.2293e-08		L1	C1	W9_1	0		L1	A1	U3_1	3.5828e-09
L1	C1	W24_1	1.38018e-10		L1	A1	U4_1	2.26922e-08		L1	C1	W24_1	0		L1	A1	U4_1	4.1138e-09
L1	C1	W22_1	5.52256e-10		L1	A1	U20_1	1.91083e-08		L1	C1	W22_1	4.14192e-10		L1	A1	U20_1	3.31742e-09
L1	C1	W2_1	5.52096e-10		L1	A1	U13_1	3.05212e-08		L1	C1	W2_1	0		L1	A1	U13_1	4.24642e-09
L1	C1	W16_1	1.24265e-09		L1	A1	U25_1	2.63963e-08		L1	C1	W8_1	1.38024e-10		L1	A1	U25_1	3.31612e-09
L1	C1	W8_1	1.38024e-10		L1	A1	U22_1	2.49476e-08		L1	C1	W20_1	0		L1	A1	U22_1	2.654e-09
L1	C1	W20_1	1.24222e-09		L1	A1	U9_1	2.20282e-08		L1	C1	W19_1	4.1407e-10		L1	A1	U9_1	4.11371e-09
L1	C1	W19_1	1.38023e-10		L1	A1	U16_1	2.05682e-08		L1	C1	W14_1	1.38024e-10		L1	A1	U16_1	2.65397e-09
L1	C1	W14_1	1.38024e-10		L1	A1	U2_1	1.71444e-08		L1	C1	W18_1	0		L1	A1	U2_1	2.92385e-09
L1	C1	W18_1	2.78651e-10		L1	A1	U17_1	2.78675e-08		L1	C1	W4_1	2.76388e-10		L1	A1	U17_1	1.32702e-09
L1	C1	W4_1	2.76388e-10		L1	A1	U6_1	2.66725e-08		L1	C1	W13_1	4.14086e-10		L1	A1	U6_1	3.05208e-09
L1	C1	W13_1	2.76057e-10		L1	A1	U18_1	2.61412e-08		L1	C1	W10_1	0		L1	A1	U18_1	3.31742e-09
L1	C1	W10_1	4.14129e-10		L1	A1	U5_1	2.1497e-08		L1	C1	W6_1	2.76045e-10		L1	A1	U5_1	3.05204e-09
L1	C1	W6_1	1.38022e-10		L1	A1	U15_1	2.28308e-08		L1	C1	W17_1	1.38024e-10		L1	A1	U15_1	3.71664e-09
L1	C1	W17_1	6.9012e-10		L1	A1	U23_1	1.42003e-08		L1	C1	W12_1	0		L1	A1	U23_1	2.65426e-09
L1	C1	W12_1	0		L1	A1	U8_1	2.98692e-08		L1	C1	W25_1	0		L1	A1	U8_1	3.5843e-09
L1	C1	W25_1	5.52097e-10		L1	A1	U7_1	1.91092e-08		L1	C1	W7_1	0		L1	A1	U7_1	3.45027e-09
L1	C1	W7_1	5.52137e-10		L1	A1	U11_1	2.56114e-08		L1	C1	W1_1	0		L1	A1	U11_1	2.91944e-09
L1	C1	W1_1	2.76048e-10		L1	A1	U10_1	1.95096e-08		L1	C1	W3_1	1.38024e-10		L1	A1	U10_1	1.72534e-09
L1	C1	W3_1	1.38024e-10		L1	A1	U19_1	2.20288e-08		L1	C1	W23_1	2.76048e-10		L1	A1	U19_1	3.58299e-09
L1	C1	W23_1	4.14072e-10		L1	A1	U12_1	1.61093e-08		L1	C1	W11_1	1.38024e-10		L1	A1	U12_1	2.26329e-09
L1	C1	W11_1	2.76048e-10		L1	A1	U21_1	1.89761e-08		L1	C1	W5_1	0		L1	A1	U21_1	2.9194e-09
L1	C2	P18_2	3.90422e-10		L1	A1	U24_1	2.122e-08		L1	C2	P18_2	0		L1	A1	U24_1	2.122e-09
L1	C2	P12_2	2.60215e-10		L1	A2	G22_2	1.3278e-08		L1	C2	P12_2	0		L1	A2	G22_2	2.34317e-09
L1	C2	P11_2	3.9037e-10		L1	A2	G3_2	2.25215e-08		L1	C2	P11_2	0		L1	A2	G3_2	3.25455e-09
L1	C2	P16_2	6.51896e-10		L1	A2	G14_2	1.82242e-08		L1	C2	P16_2	1.30379e-10		L1	A2	G14_2	2.86381e-09
L1	C2	P3_2	3.90343e-10		L1	A2	G12_2	1.91363e-08		L1	C2	P3_2	0		L1	A2	G12_2	2.4734e-09
L1	C2	P17_2	7.84372e-10		L1	A2	G19_2	1.84851e-08		L1	C2	P17_2	1.30729e-10		L1	A2	G19_2	3.51477e-09
L1	C2	P20_2	3.90442e-10		L1	A2	G10_2	2.2651e-08		L1	C2	P20_2	0		L1	A2	G10_2	3.38464e-09
L1	C2	P21_2	1.1711e-09		L1	A2	G7_2	1.20253e-08		L1	C2	P21_2	1.30122e-10		L1	A2	G7_2	2.35277e-09
L1	C2	P22_2	3.90452e-10		L1	A2	G15_2	1.66621e-08		L1	C2	P22_2	1.30151e-10		L1	A2	G15_2	2.99397e-09
L1	C2	P4_2	9.10993e-10		L1	A2	G5_2	1.99171e-08		L1	C2	P4_2	0		L1	A2	G5_2	3.12425e-09
L1	C2	P10_2	3.9043e-10		L1	A2	G18_2	1.77141e-08		L1	C2	P10_2	3.9043e-10		L1	A2	G18_2	3.90753e-09
L1	C2	P8_2	6.50759e-10		L1	A2	G16_2	1.33044e-08		L1	C2	P8_2	0		L1	A2	G16_2	3.02971e-09
L1	C2	P14_2	1.30149e-10		L1	A2	G13_2	2.21298e-08		L1	C2	P14_2	1.30149e-10		L1	A2	G13_2	3.77509e-09
L1	C2	P1_2	6.51222e-10		L1	A2	G24_2	1.86154e-08		L1	C2	P1_2	1.30244e-10		L1	A2	G24_2	2.47338e-09
L1	C2	P25_2	7.82453e-10		L1	A2	G4_2	1.74437e-08		L1	C2	P25_2	1.30409e-10		L1	A2	G4_2	3.25441e-09
L1	C2	P15_2	9.10672e-10		L1	A2	G17_2	2.16387e-08		L1	C2	P15_2	0		L1	A2	G17_2	2.73742e-09
L1	C2	P23_2	5.21806e-10		L1	A2	G21_2	1.99173e-08		L1	C2	P23_2	1.30451e-10		L1	A2	G21_2	2.73374e-09
L1	C2	P6_2	1.30127e-10		L1	A2	G9_2	1.64023e-08		L1	C2	P24_2	2.60306e-10		L1	A2	G9_2	2.47337e-09
L1	C2	P24_2	6.50766e-10		L1	A2	G11_2	2.161e-08		L1	C2	P19_2	0		L1	A2	G11_2	4.29596e-09
L1	C2	P7_2	9.12721e-10		L1	A2	G2_2	1.497e-08		L1	C2	P7_2	1.30389e-10		L1	A2	G2_2	2.60348e-09
L1	C2	P13_2	6.50772e-10		L1	A2	G6_2	2.00464e-08		L1	C2	P13_2	2.60309e-10		L1	A2	G6_2	3.90514e-09
L1	C2	P2_2	6.5121e-10		L1	A2	G23_2	1.92657e-08		L1	C2	P2_2	0		L1	A2	G23_2	2.86383e-09
L1	C2	P9_2	2.60517e-10		L1	A2	G20_2	1.67929e-08		L1	C2	P9_2	0		L1	A2	G20_2	3.38461e-09
L1	C2	P5_2	5.20505e-10		L1	B1	X12_1	1.52676e-08		L1	C2	P5_2	0		L1	B1	X12_1	4.28564e-09
L1	D1	M2_1	0		L1	B1	X4_1	1.82144e-08		L1	D1	M2_1	0		L1	B1	X4_1	2.81252e-09
L1	D1	M14_1	4.44832e-10		L1	B1	X9_1	2.51792e-08		L1	D1	M14_1	0		L1	B1	X9_1	5.4912e-09
L1	D1	M10_1	5.91632e-10		L1	B1	X8_1	3.44203e-08		L1	D1	M10_1	0		L1	B1	X8_1	5.89297e-09
L1	D1	M11_1	0		L1	B1	X24_1	3.06694e-08		L1	D1	M11_1	0		L1	B1	X24_1	6.69637e-09
L1	D1	M13_1	5.9291e-10		L1	B1	X1_1	3.06704e-08		L1	D1	M13_1	1.48227e-10		L1	B1	X1_1	6.16088e-09
L1	D1	M1_1	2.9583e-10		L1	B1	X15_1	1.82146e-08		L1	D1	M1_1	0		L1	B1	X15_1	4.01792e-09
L1	D1	M18_1	2.96246e-10		L1	B1	X22_1	3.22776e-08		L1	D1	M18_1	1.48123e-10		L1	B1	X22_1	7.76805e-09
L1	D1	M23_1	1.47909e-10		L1	B1	X23_1	1.94196e-08		L1	D1	M23_1	0		L1	B1	X23_1	6.56248e-09
L1	D1	M15_1	4.43811e-10		L1	B1	X2_1	3.64254e-08		L1	D1	M15_1	2.95874e-10		L1	B1	X2_1	8.16892e-09
L1	D1	M22_1	2.95794e-10		L1	B1	X5_1	1.80806e-08		L1	D1	M22_1	0		L1	B1	X5_1	3.21432e-09
L1	D1	M5_1	2.95824e-10		L1	B1	X16_1	1.51341e-08		L1	D1	M5_1	0		L1	B1	X16_1	2.6786e-09
L1	D1	M12_1	2.97113e-10		L1	B1	X10_1	2.11647e-08		L1	D1	M12_1	1.48556e-10		L1	B1	X10_1	4.04422e-09
L1	D1	M21_1	5.91691e-10		L1	B1	X11_1	1.45986e-08		L1	D1	M21_1	0		L1	B1	X11_1	4.28582e-09
L1	D1	M6_1	1.47924e-10		L1	B1	X17_1	2.26338e-08		L1	D1	M6_1	1.47924e-10		L1	B1	X17_1	4.95534e-09
L1	D1	M8_1	1.48223e-10		L1	B1	X18_1	2.07593e-08		L1	D1	M8_1	2.96446e-10		L1	B1	X18_1	5.89296e-09
L1	D1	M24_1	1.47954e-10		L1	B1	X13_1	2.30343e-08		L1	D1	M24_1	1.47954e-10		L1	B1	X13_1	4.95504e-09
L1	D1	M20_1	4.43759e-10		L1	B1	X20_1	1.76798e-08		L1	D1	M20_1	0		L1	B1	X20_1	3.61633e-09
L1	D1	M9_1	1.47927e-10		L1	B1	X19_1	3.30803e-08		L1	D1	M9_1	2.95854e-10		L1	B1	X19_1	5.35713e-09
L1	D1	M7_1	0		L1	B1	X3_1	1.87504e-08		L1	D1	M7_1	1.47911e-10		L1	B1	X3_1	2.94649e-09
L1	D1	M16_1	7.39579e-10		L1	B1	X21_1	2.19648e-08		L1	D1	M16_1	2.95832e-10		L1	B1	X21_1	7.90197e-09
L1	D1	M17_1	5.91649e-10		L1	B1	X7_1	1.98219e-08		L1	D1	M17_1	1.47912e-10		L1	B1	X7_1	4.28581e-09
L1	D1	M4_1	4.43915e-10		L1	B1	X14_1	2.61509e-08		L1	D1	M3_1	0		L1	B1	X14_1	6.97359e-09
L1	D1	M19_1	5.91674e-10		L1	B1	X6_1	2.5179e-08		L1	D1	M4_1	0		L1	B1	X6_1	6.42868e-09
L1	D2	J13_2	4.38758e-10		L1	B1	X25_1	3.15911e-08		L1	D1	M19_1	0		L1	B1	X25_1	5.0867e-09
L1	D2	J14_2	7.33149e-10		L1	B2	X2_2	3.22981e-08		L1	D2	J13_2	0		L1	B2	X2_2	6.89207e-09
L1	D2	J4_2	7.27345e-10		L1	B2	X10_2	2.61375e-08		L1	D2	J14_2	4.39889e-10		L1	B2	X10_2	5.14625e-09
L1	D2	J19_2	1.45475e-10		L1	B2	X6_2	2.12603e-08		L1	D2	J4_2	1.45469e-10		L1	B2	X6_2	4.19789e-09
L1	D2	J9_2	5.81894e-10		L1	B2	X13_2	2.31551e-08		L1	D2	J19_2	0		L1	B2	X13_2	4.0623e-09
L1	D2	J16_2	1.45476e-10		L1	B2	X3_2	2.67991e-08		L1	D2	J9_2	1.45473e-10		L1	B2	X3_2	3.78977e-09
L1	D2	J20_2	5.81837e-10		L1	B2	X20_2	1.71783e-08		L1	D2	J16_2	0		L1	B2	X20_2	3.65207e-09
L1	D2	J6_2	4.36368e-10		L1	B2	X19_2	2.26999e-08		L1	D2	J20_2	4.36378e-10		L1	B2	X19_2	3.37796e-09
L1	D2	J10_2	2.90937e-10		L1	B2	X11_2	2.66787e-08		L1	D2	J6_2	1.45456e-10		L1	B2	X11_2	4.19817e-09
L1	D2	J11_2	4.36368e-10		L1	B2	X25_2	1.85475e-08		L1	D2	J10_2	0		L1	B2	X25_2	3.24919e-09
L1	D2	J1_2	1.45461e-10		L1	B2	X17_2	2.74932e-08		L1	D2	J11_2	0		L1	B2	X17_2	4.19847e-09
L1	D2	J25_2	2.90949e-10		L1	B2	X12_2	2.47833e-08		L1	D2	J1_2	4.36384e-10		L1	B2	X12_2	3.92741e-09
L1	D2	J17_2	7.27409e-10		L1	B2	X1_2	2.11254e-08		L1	D2	J25_2	1.45475e-10		L1	B2	X1_2	4.46883e-09
L1	D2	J18_2	8.7279e-10		L1	B2	X22_2	2.23459e-08		L1	D2	J17_2	1.45482e-10		L1	B2	X22_2	3.79202e-09
L1	D2	J24_2	0		L1	B2	X21_2	2.82918e-08		L1	D2	J18_2	1.45465e-10		L1	B2	X21_2	5.14397e-09
L1	D2	J7_2	4.36218e-10		L1	B2	X8_2	3.44413e-08		L1	D2	J24_2	0		L1	B2	X8_2	4.80576e-09
L1	D2	J22_2	7.27451e-10		L1	B2	X16_2	3.83534e-08		L1	D2	J7_2	1.45406e-10		L1	B2	X16_2	4.20125e-09
L1	D2	J8_2	8.72545e-10		L1	B2	X7_2	2.37006e-08		L1	D2	J22_2	0		L1	B2	X7_2	5.28185e-09
L1	D2	J5_2	5.81861e-10		L1	B2	X5_2	2.96448e-08		L1	D2	J8_2	0		L1	B2	X5_2	3.24874e-09
L1	D2	J2_2	4.36346e-10		L1	B2	X15_2	1.77396e-08		L1	D2	J5_2	0		L1	B2	X15_2	2.84375e-09
L1	D2	J23_2	5.82892e-10		L1	B2	X24_2	1.92246e-08		L1	D2	J2_2	0		L1	B2	X24_2	2.30154e-09
L1	D2	J12_2	2.94019e-10		L1	B2	X14_2	3.16965e-08		L1	D2	J23_2	0		L1	B2	X14_2	4.74093e-09
L1	D2	J21_2	8.72535e-10		L1	B2	X23_2	3.35518e-08		L1	D2	J12_2	1.4701e-10		L1	B2	X23_2	4.87043e-09
L1	D2	J3_2	2.90875e-10		L1	B2	X4_2	4.78109e-08		L1	D2	J21_2	0		L1	B2	X9_2	4.33245e-09
L1	D2	J15_2	1.4545e-10		L1	B2	X9_2	2.36931e-08		L1	D2	J3_2	0		M1	A1	R10_1	1.93798e-09
M1	C1	P10_1	5.25e-10		M1	A1	R10_1	1.70265e-08		L1	D2	J15_2	0		M1	A1	R9_1	2.63078e-09
M1	C1	P11_1	6.56311e-10		M1	A1	R9_1	1.31539e-08		M1	C1	P10_1	0		M1	A1	R22_1	2.63051e-09
M1	C1	P16_1	3.93686e-10		M1	A1	R22_1	1.35679e-08		M1	C1	P11_1	1.31262e-10		M1	A1	R20_1	2.89137e-09
M1	C1	P4_1	1.31209e-10		M1	A1	R20_1	1.70729e-08		M1	C1	P16_1	2.62457e-10		M1	A1	R14_1	2.76873e-09
M1	C1	P6_1	3.93759e-10		M1	A1	R14_1	1.55049e-08		M1	C1	P4_1	0		M1	A1	R8_1	2.35358e-09
M1	C1	P21_1	2.62477e-10		M1	A1	R8_1	1.73057e-08		M1	C1	P6_1	0		M1	A1	R5_1	2.76854e-09
M1	C1	P22_1	6.56326e-10		M1	A1	R5_1	1.56422e-08		M1	C1	P21_1	0		M1	A1	R12_1	2.49191e-09
M1	C1	P25_1	9.16548e-10		M1	A1	R12_1	8.58325e-09		M1	C1	P22_1	2.62531e-10		M1	A1	R15_1	1.7998e-09
M1	C1	P14_1	3.93792e-10		M1	A1	R15_1	1.28755e-08		M1	C1	P25_1	1.30935e-10		M1	A1	R2_1	4.15339e-09
M1	C1	P12_1	6.5666e-10		M1	A1	R2_1	1.77211e-08		M1	C1	P14_1	0		M1	A1	R23_1	2.76822e-09
M1	C1	P24_1	3.93779e-10		M1	A1	R23_1	1.39795e-08		M1	C1	P12_1	1.31332e-10		M1	A1	R16_1	9.69121e-10
M1	C1	P9_1	2.62435e-10		M1	A1	R16_1	1.38446e-08		M1	C1	P24_1	1.3126e-10		M1	A1	R3_1	3.18366e-09
M1	C1	P19_1	1.05006e-09		M1	A1	R3_1	1.55031e-08		M1	C1	P19_1	1.31257e-10		M1	A1	R11_1	2.35315e-09
M1	C1	P13_1	7.87626e-10		M1	A1	R11_1	1.46726e-08		M1	C1	P13_1	0		M1	A1	R4_1	2.9077e-09
M1	C1	P23_1	3.93467e-10		M1	A1	R4_1	1.70308e-08		M1	C1	P23_1	2.62311e-10		M1	A1	R6_1	2.76897e-09
M1	C1	P17_1	5.25004e-10		M1	A1	R6_1	1.64754e-08		M1	C1	P17_1	1.31251e-10		M1	A1	R18_1	3.46001e-09
M1	C1	P3_1	2.62468e-10		M1	A1	R18_1	1.30096e-08		M1	C1	P3_1	0		M1	A1	R25_1	2.62766e-09
M1	C1	P5_1	6.56227e-10		M1	A1	R25_1	1.06489e-08		M1	C1	P5_1	0		M1	A1	R7_1	2.63009e-09
M1	C1	P2_1	1.3124e-10		M1	A1	R7_1	1.07972e-08		M1	C1	P2_1	0		M1	A1	R21_1	3.05289e-09
M1	C1	P8_1	2.62534e-10		M1	A1	R21_1	1.30441e-08		M1	C1	P8_1	0		M1	A1	R1_1	2.76871e-09
M1	C1	P20_1	1.3126e-10		M1	A1	R1_1	1.25976e-08		M1	C1	P20_1	0		M1	A1	R17_1	2.49173e-09
M1	C1	P18_1	1.05007e-09		M1	A1	R17_1	1.37045e-08		M1	C1	P18_1	0		M1	A1	R24_1	3.46029e-09
M1	C1	P1_1	1.31221e-10		M1	A1	R24_1	1.30107e-08		M1	C1	P1_1	1.31221e-10		M1	A2	K10_2	3.10948e-09
M1	C1	P15_1	5.25032e-10		M1	A2	K10_2	1.12534e-08		M1	C1	P15_1	0		M1	A2	K8_2	3.10871e-09
M1	C1	P7_1	5.25056e-10		M1	A2	K8_2	1.08065e-08		M1	C1	P7_1	0		M1	A2	K3_2	2.8188e-09
M1	C2	R9_2	0		M1	A2	K3_2	1.57259e-08		M1	C2	R9_2	1.32758e-10		M1	A2	K18_2	4.44092e-09
M1	C2	R8_2	7.97078e-10		M1	A2	K18_2	1.74676e-08		M1	C2	R8_2	0		M1	A2	K16_2	3.23957e-09
M1	C2	R1_2	3.98184e-10		M1	A2	K16_2	1.63451e-08		M1	C2	R1_2	3.98184e-10		M1	A2	K19_2	1.48036e-09
M1	C2	R16_2	2.65507e-10		M1	A2	K19_2	1.55438e-08		M1	C2	R16_2	2.65507e-10		M1	A2	K23_2	3.84855e-09
M1	C2	R17_2	2.6554e-10		M1	A2	K23_2	1.58383e-08		M1	C2	R17_2	1.3277e-10		M1	A2	K22_2	3.40482e-09
M1	C2	R6_2	5.31034e-10		M1	A2	K22_2	1.33232e-08		M1	C2	R6_2	0		M1	A2	K2_2	4.58934e-09
M1	C2	R2_2	5.31061e-10		M1	A2	K2_2	1.46563e-08		M1	C2	R2_2	2.6553e-10		M1	A2	K9_2	3.55286e-09
M1	C2	R4_2	2.65374e-10		M1	A2	K9_2	1.53957e-08		M1	C2	R4_2	3.9806e-10		M1	A2	K6_2	3.40537e-09
M1	C2	R7_2	6.64702e-10		M1	A2	K6_2	1.30292e-08		M1	C2	R7_2	0		M1	A2	K14_2	3.40487e-09
M1	C2	R18_2	3.98209e-10		M1	A2	K14_2	1.40636e-08		M1	C2	R18_2	1.32736e-10		M1	A2	K24_2	2.66154e-09
M1	C2	R23_2	6.63669e-10		M1	A2	K24_2	1.53778e-08		M1	C2	R23_2	0		M1	A2	K13_2	2.82124e-09
M1	C2	R24_2	3.98287e-10		M1	A2	K13_2	1.39577e-08		M1	C2	R24_2	2.65524e-10		M1	A2	K5_2	2.66438e-09
M1	C2	R10_2	7.96526e-10		M1	A2	K5_2	1.34699e-08		M1	C2	R10_2	0		M1	A2	K7_2	2.07249e-09
M1	C2	R25_2	5.30918e-10		M1	A2	K7_2	1.37673e-08		M1	C2	R25_2	1.3273e-10		M1	A2	K11_2	2.81258e-09
M1	C2	R5_2	2.65504e-10		M1	A2	K11_2	1.59873e-08		M1	C2	R5_2	0		M1	A2	K20_2	3.25673e-09
M1	C2	R19_2	1.32752e-10		M1	A2	K20_2	1.56915e-08		M1	C2	R19_2	0		M1	A2	K15_2	2.51228e-09
M1	C2	R14_2	3.98316e-10		M1	A2	K15_2	1.46303e-08		M1	C2	R14_2	1.32772e-10		M1	A2	K21_2	1.62838e-09
M1	C2	R12_2	6.63655e-10		M1	A2	K21_2	1.37672e-08		M1	C2	R12_2	1.32731e-10		M1	A2	K25_2	2.80109e-09
M1	C2	R3_2	1.32764e-10		M1	A2	K25_2	1.50374e-08		M1	C2	R3_2	0		M1	A2	K1_2	3.84811e-09
M1	C2	R20_2	1.32753e-10		M1	A2	K1_2	1.31724e-08		M1	C2	R20_2	0		M1	A2	K12_2	2.96058e-09
M1	C2	R11_2	6.63658e-10		M1	A2	K12_2	1.37667e-08		M1	C2	R11_2	0		M1	A2	K17_2	3.70118e-09
M1	C2	R15_2	3.98957e-10		M1	A2	K17_2	1.73215e-08		M1	C2	R15_2	0		M1	A2	K4_2	3.55329e-09
M1	C2	R21_2	2.65509e-10		M1	A2	K4_2	1.80625e-08		M1	C2	R21_2	1.32754e-10		M1	B1	F6_1	5.36917e-09
M1	C2	R22_2	3.98287e-10		M1	B1	F6_1	2.61394e-08		M1	C2	R22_2	0		M1	B1	F16_1	4.23885e-09
M1	C2	R13_2	3.98378e-10		M1	B1	F16_1	2.07704e-08		M1	C2	R13_2	0		M1	B1	F20_1	4.09743e-09
M1	D1	β13_1	1.03372e-09		M1	B1	F20_1	2.68453e-08		M1	D1	β13_1	0		M1	B1	F3_1	4.80379e-09
M1	D1	β7_1	2.57649e-10		M1	B1	F3_1	2.74099e-08		M1	D1	β7_1	1.28824e-10		M1	B1	F14_1	4.23462e-09
M1	D1	β12_1	1.2881e-10		M1	B1	F14_1	2.54077e-08		M1	D1	β12_1	1.2881e-10		M1	B1	F25_1	3.6737e-09
M1	D1	β20_1	3.86487e-10		M1	B1	F25_1	2.5292e-08		M1	D1	β20_1	0		M1	B1	F19_1	4.2389e-09
M1	D1	β11_1	3.86472e-10		M1	B1	F19_1	2.89658e-08		M1	D1	β11_1	0		M1	B1	F12_1	4.52122e-09
M1	D1	β6_1	1.28821e-10		M1	B1	F12_1	1.87913e-08		M1	D1	β6_1	0		M1	B1	F23_1	4.2387e-09
M1	D1	β19_1	2.57615e-10		M1	B1	F23_1	1.90742e-08		M1	D1	β19_1	0		M1	B1	F8_1	4.38031e-09
M1	D1	β3_1	1.28822e-10		M1	B1	F8_1	2.38798e-08		M1	D1	β3_1	1.28822e-10		M1	B1	F22_1	4.80377e-09
M1	D1	β21_1	1.28826e-10		M1	B1	F22_1	2.64207e-08		M1	D1	β21_1	2.57653e-10		M1	B1	F21_1	3.39092e-09
M1	D1	β2_1	3.86474e-10		M1	B1	F21_1	2.35952e-08		M1	D1	β2_1	0		M1	B1	F18_1	4.80342e-09
M1	D1	β10_1	3.86473e-10		M1	B1	F18_1	2.28869e-08		M1	D1	β10_1	0		M1	B1	F1_1	6.49949e-09
M1	D1	β9_1	7.72975e-10		M1	B1	F1_1	2.59979e-08		M1	D1	β9_1	0		M1	B1	F15_1	3.52257e-09
M1	D1	β15_1	2.57647e-10		M1	B1	F15_1	2.55034e-08		M1	D1	β15_1	1.28824e-10		M1	B1	F4_1	3.39078e-09
M1	D1	β4_1	5.15599e-10		M1	B1	F4_1	2.45832e-08		M1	D1	β4_1	3.86699e-10		M1	B1	F2_1	4.24421e-09
M1	D1	β24_1	5.15307e-10		M1	B1	F2_1	2.87192e-08		M1	D1	β24_1	0		M1	B1	F13_1	4.80397e-09
M1	D1	β18_1	3.86487e-10		M1	B1	F13_1	2.17592e-08		M1	D1	β18_1	1.28829e-10		M1	B1	F7_1	4.66327e-09
M1	D1	β5_1	1.28886e-10		M1	B1	F7_1	2.93928e-08		M1	D1	β5_1	3.86657e-10		M1	B1	F5_1	3.81409e-09
M1	D1	β16_1	3.86501e-10		M1	B1	F5_1	2.03418e-08		M1	D1	β16_1	1.28834e-10		M1	B1	F24_1	2.54285e-09
M1	D1	β1_1	1.15942e-09		M1	B1	F24_1	1.79412e-08		M1	D1	β1_1	2.57648e-10		M1	B1	F10_1	3.67365e-09
M1	D1	β8_1	1.28829e-10		M1	B1	F10_1	2.34549e-08		M1	D1	β8_1	1.28829e-10		M1	B2	M10_2	6.11706e-09
M1	D1	β23_1	3.86484e-10		M1	B2	M10_2	2.40095e-08		M1	D1	β23_1	2.57656e-10		M1	B2	M19_2	5.34298e-09
M1	D1	β14_1	2.5765e-10		M1	B2	M19_2	2.44251e-08		M1	D1	β14_1	0		M1	B2	M1_2	5.3428e-09
M1	D1	β22_1	0		M1	B2	M1_2	3.06829e-08		M1	D1	β22_1	0		M1	B2	M22_2	4.88475e-09
M1	D1	β17_1	3.86452e-10		M1	B2	M22_2	2.42711e-08		M1	D1	β17_1	0		M1	B2	M11_2	4.14173e-09
M1	D2	V3_2	5.21967e-10		M1	B2	M11_2	1.68737e-08		M1	D2	V3_2	0		M1	B2	M12_2	5.34244e-09
M1	D2	V25_2	1.1737e-09		M1	B2	M12_2	3.20547e-08		M1	D2	V25_2	0		M1	B2	M15_2	6.41217e-09
M1	D2	V23_2	5.22041e-10		M1	B2	M15_2	3.11448e-08		M1	D2	V23_2	2.6102e-10		M1	B2	M24_2	3.96862e-09
M1	D2	V20_2	9.1363e-10		M1	B2	M24_2	2.42697e-08		M1	D2	V20_2	1.30519e-10		M1	B2	M13_2	3.81622e-09
M1	D2	V6_2	3.91732e-10		M1	B2	M13_2	2.44238e-08		M1	D2	V6_2	1.30577e-10		M1	B2	M5_2	5.79871e-09
M1	D2	V11_2	3.91732e-10		M1	B2	M5_2	3.25033e-08		M1	D2	V11_2	0		M1	B2	M9_2	4.59933e-09
M1	D2	V9_2	5.22286e-10		M1	B2	M9_2	2.69827e-08		M1	D2	V9_2	1.30572e-10		M1	B2	M20_2	4.7323e-09
M1	D2	V24_2	3.91732e-10		M1	B2	M20_2	2.28982e-08		M1	D2	V24_2	1.30577e-10		M1	B2	M3_2	5.80042e-09
M1	D2	V14_2	5.22297e-10		M1	B2	M3_2	2.74757e-08		M1	D2	V14_2	1.30574e-10		M1	B2	M23_2	5.18988e-09
M1	D2	V7_2	3.91798e-10		M1	B2	M23_2	2.90023e-08		M1	D2	V7_2	1.30599e-10		M1	B2	M25_2	6.1057e-09
M1	D2	V15_2	6.52861e-10		M1	B2	M25_2	3.02232e-08		M1	D2	V15_2	0		M1	B2	M21_2	7.49354e-09
M1	D2	V21_2	6.52868e-10		M1	B2	M21_2	3.82323e-08		M1	D2	V21_2	0		M1	B2	M14_2	4.91918e-09
M1	D2	V19_2	5.22193e-10		M1	B2	M14_2	2.76704e-08		M1	D2	V19_2	2.61096e-10		M1	B2	M17_2	8.39544e-09
M1	D2	V1_2	3.91607e-10		M1	B2	M17_2	3.32765e-08		M1	D2	V1_2	0		M1	B2	M8_2	4.12165e-09
M1	D2	V17_2	2.61142e-10		M1	B2	M8_2	2.39666e-08		M1	D2	V17_2	0		M1	B2	M6_2	5.49536e-09
M1	D2	V18_2	6.52808e-10		M1	B2	M6_2	2.76295e-08		M1	D2	V18_2	0		M1	B2	M4_2	5.49558e-09
M1	D2	V2_2	9.13913e-10		M1	B2	M4_2	3.60266e-08		M1	D2	V2_2	1.30559e-10		M1	B2	M18_2	5.64662e-09
M1	D2	V10_2	5.22126e-10		M1	B2	M18_2	2.42652e-08		M1	D2	V10_2	2.61063e-10		M1	B2	M16_2	4.27415e-09
M1	D2	V12_2	5.22255e-10		M1	B2	M16_2	2.53396e-08		M1	D2	V12_2	0		S1	A1	C6_1	2.89361e-09
M1	D2	V5_2	3.91714e-10		S1	A1	C6_1	2.01175e-08		M1	D2	V5_2	0		S1	A1	C12_1	3.30688e-09
M1	D2	V22_2	2.61145e-10		S1	A1	C11_1	4.06479e-08		M1	D2	V22_2	1.30573e-10		S1	A1	C21_1	2.61781e-09
M1	D2	V16_2	3.91723e-10		S1	A1	C12_1	1.36409e-08		M1	D2	V16_2	0		S1	A1	C24_1	1.37782e-09
M1	D2	V13_2	6.52055e-10		S1	A1	C21_1	1.21246e-08		M1	D2	V13_2	0		S1	A1	C14_1	2.75583e-09
M1	D2	V4_2	3.91613e-10		S1	A1	C24_1	1.30893e-08		M1	D2	V4_2	1.30538e-10		S1	A1	C4_1	3.72024e-09
S1	C1	O24_1	3.90984e-10		S1	A1	C14_1	2.19089e-08		S1	C1	O24_1	0		S1	A1	C18_1	3.8606e-09
S1	C1	O16_1	1.30293e-09		S1	A1	C4_1	1.72234e-08		S1	C1	O16_1	0		S1	A1	C25_1	3.30767e-09
S1	C1	O12_1	3.90937e-10		S1	A1	C18_1	1.5856e-08		S1	C1	O12_1	1.30312e-10		S1	A1	C16_1	3.0313e-09
S1	C1	O2_1	2.60641e-10		S1	A1	C25_1	1.47467e-08		S1	C1	O2_1	0		S1	A1	C7_1	2.61792e-09
S1	C1	O1_1	3.91181e-10		S1	A1	C16_1	1.21252e-08		S1	C1	O1_1	1.30394e-10		S1	A1	C15_1	3.58249e-09
S1	C1	O15_1	5.21324e-10		S1	A1	C7_1	1.77743e-08		S1	C1	O15_1	1.30331e-10		S1	A1	C8_1	2.8935e-09
S1	C1	O17_1	2.60626e-10		S1	A1	C15_1	1.24009e-08		S1	C1	O17_1	1.30313e-10		S1	A1	C1_1	3.16918e-09
S1	C1	O19_1	1.30326e-10		S1	A1	C8_1	1.29519e-08		S1	C1	O19_1	2.60651e-10		S1	A1	C17_1	2.78363e-09
S1	C1	O8_1	2.60648e-10		S1	A1	C1_1	1.76372e-08		S1	C1	O8_1	0		S1	A1	C22_1	2.20462e-09
S1	C1	O10_1	2.60618e-10		S1	A1	C17_1	1.51708e-08		S1	C1	O10_1	0		S1	A1	C9_1	3.03127e-09
S1	C1	O4_1	6.5156e-10		S1	A1	C22_1	2.01172e-08		S1	C1	O4_1	0		S1	A1	C23_1	3.03162e-09
S1	C1	O22_1	1.56217e-09		S1	A1	C9_1	1.68098e-08		S1	C1	O22_1	7.81085e-10		S1	A1	C3_1	2.2044e-09
S1	C1	O18_1	1.30319e-10		S1	A1	C23_1	1.87409e-08		S1	C1	O18_1	0		S1	A1	C20_1	2.8935e-09
S1	C1	O5_1	3.90941e-10		S1	A1	C3_1	1.41908e-08		S1	C1	O5_1	0		S1	A1	C13_1	3.30693e-09
S1	C1	O9_1	1.0426e-09		S1	A1	C20_1	1.46053e-08		S1	C1	O9_1	0		S1	A2	F8_2	2.20542e-09
S1	C1	O21_1	1.3034e-10		S1	A1	C13_1	1.47434e-08		S1	C1	O21_1	1.3034e-10		S1	A2	F9_2	2.07657e-09
S1	C1	O14_1	9.12278e-10		S1	A2	F8_2	9.34059e-09		S1	C1	O14_1	2.60651e-10		S1	A2	F6_2	2.20545e-09
S1	C1	O6_1	6.51529e-10		S1	A2	F9_2	7.13822e-09		S1	C1	O6_1	1.30306e-10		S1	A2	F25_2	2.33617e-09
S1	C1	O3_1	3.90956e-10		S1	A2	F6_2	1.12867e-08		S1	C1	O3_1	6.51593e-10		S1	A2	F16_2	1.03828e-09
S1	C1	O13_1	2.60638e-10		S1	A2	F25_2	1.10319e-08		S1	C1	O13_1	1.30319e-10		S1	A2	F2_2	2.5946e-09
S1	C1	O25_1	2.60654e-10		S1	A2	F16_2	8.43603e-09		S1	C1	O25_1	1.30327e-10		S1	A2	F1_2	1.68725e-09
S1	C1	O20_1	7.8188e-10		S1	A2	F2_2	1.01189e-08		S1	C1	O20_1	1.30313e-10		S1	A2	F5_2	2.33514e-09
S1	C2	B18_2	6.69158e-10		S1	A2	F1_2	1.14214e-08		S1	C2	B18_2	1.33832e-10		S1	A2	F4_2	1.8169e-09
S1	C2	B2_2	8.02958e-10		S1	A2	F5_2	1.07676e-08		S1	C2	B2_2	2.67653e-10		S1	A2	F18_2	1.68649e-09
S1	C2	B8_2	2.6768e-10		S1	A2	F4_2	1.14205e-08		S1	C2	B8_2	2.6768e-10		S1	A2	F7_2	2.46575e-09
S1	C2	B16_2	9.36924e-10		S1	A2	F18_2	8.43246e-09		S1	C2	B25_2	0		S1	A2	F14_2	2.20862e-09
S1	C2	B25_2	2.67483e-10		S1	A2	F7_2	1.31074e-08		S1	C2	B12_2	0		S1	A2	F13_2	1.8224e-09
S1	C2	B12_2	2.67748e-10		S1	A2	F14_2	1.07833e-08		S1	C2	B5_2	8.03142e-10		S1	A2	F21_2	1.68728e-09
S1	C2	B5_2	1.07086e-09		S1	A2	F13_2	1.14551e-08		S1	C2	B22_2	2.6772e-10		S1	A2	F23_2	3.12001e-09
S1	C2	B22_2	4.0158e-10		S1	A2	F21_2	1.09024e-08		S1	C2	B20_2	1.33792e-10		S1	A2	F17_2	1.4277e-09
S1	C2	B20_2	5.35166e-10		S1	A2	F23_2	1.053e-08		S1	C2	B24_2	9.36941e-10		S1	A2	F24_2	3.11482e-09
S1	C2	B14_2	0		S1	A2	F17_2	1.02535e-08		S1	C2	B14_2	4.01519e-10		S1	A2	F20_2	2.46487e-09
S1	C2	B1_2	1.33854e-10		S1	A2	F24_2	1.21997e-08		S1	C2	B1_2	0		S1	A2	F12_2	2.33514e-09
S1	C2	B11_2	4.01522e-10		S1	A2	F20_2	8.17299e-09		S1	C2	B11_2	2.67681e-10		S1	A2	F22_2	2.46487e-09
S1	C2	B23_2	0		S1	A2	F12_2	8.30272e-09		S1	C2	B23_2	0		S1	A2	F19_2	2.33608e-09
S1	C2	B4_2	4.02034e-10		S1	A2	F22_2	1.38811e-08		S1	C2	B4_2	1.34011e-10		S1	A2	F11_2	2.3362e-09
S1	C2	B17_2	5.3543e-10		S1	A2	F19_2	5.71043e-09		S1	C2	B17_2	5.3543e-10		S1	A2	F3_2	2.20541e-09
S1	C2	B19_2	1.33853e-10		S1	A2	F11_2	9.21501e-09		S1	C2	B19_2	6.69267e-10		S1	A2	F15_2	1.42703e-09
S1	C2	B21_2	9.36775e-10		S1	A2	F3_2	1.16757e-08		S1	C2	B21_2	0		S1	A2	F10_2	1.68647e-09
S1	C2	B7_2	0		S1	A2	F15_2	8.95137e-09		S1	C2	B7_2	1.33857e-10		S1	B1	J25_1	2.56497e-09
S1	C2	B6_2	8.03144e-10		S1	A2	F10_2	8.04318e-09		S1	C2	B6_2	1.33857e-10		S1	B1	J1_1	1.8898e-09
S1	C2	B13_2	6.69129e-10		S1	B1	J25_1	1.29599e-08		S1	C2	B13_2	0		S1	B1	J6_1	4.72545e-09
S1	C2	B9_2	6.69303e-10		S1	B1	J1_1	1.30936e-08		S1	C2	B9_2	5.35442e-10		S1	B1	J12_1	2.56506e-09
S1	C2	B10_2	1.33824e-10		S1	B1	J6_1	1.57965e-08		S1	C2	B10_2	6.69122e-10		S1	B1	J7_1	1.88999e-09
S1	C2	B3_2	4.02271e-10		S1	B1	J12_1	1.62004e-08		S1	C2	B3_2	0		S1	B1	J21_1	2.83741e-09
S1	C2	B15_2	4.01569e-10		S1	B1	J7_1	1.33649e-08		S1	C2	B15_2	0		S1	B1	J22_1	2.97946e-09
S1	D1	H16_1	7.81767e-10		S1	B1	J21_1	1.74298e-08		S1	D1	H16_1	1.30295e-10		S1	B1	J9_1	3.10513e-09
S1	D1	H7_1	9.1192e-10		S1	B1	J22_1	1.99082e-08		S1	D1	H7_1	0		S1	B1	J2_1	3.24007e-09
S1	D1	H1_1	1.30275e-10		S1	B1	J9_1	1.63357e-08		S1	D1	H1_1	0		S1	B1	J20_1	2.427e-09
S1	D1	H2_1	7.83972e-10		S1	B1	J2_1	1.44453e-08		S1	D1	H2_1	0		S1	B1	J11_1	3.50988e-09
S1	D1	H19_1	2.60765e-10		S1	B1	J20_1	1.49665e-08		S1	D1	H19_1	1.30383e-10		S1	B1	J8_1	3.24012e-09
S1	D1	H12_1	1.30281e-10		S1	B1	J11_1	1.63344e-08		S1	D1	H12_1	1.30281e-10		S1	B1	J10_1	2.56217e-09
S1	D1	H18_1	5.20893e-10		S1	B1	J8_1	1.41755e-08		S1	D1	H18_1	1.30223e-10		S1	B1	J5_1	2.56495e-09
S1	D1	H13_1	2.60574e-10		S1	B1	J10_1	1.4429e-08		S1	D1	H13_1	1.30287e-10		S1	B1	J24_1	1.88997e-09
S1	D1	H23_1	3.90852e-10		S1	B1	J5_1	1.66047e-08		S1	D1	H23_1	0		S1	B1	J13_1	3.64498e-09
S1	D1	H8_1	5.21149e-10		S1	B1	J24_1	1.13398e-08		S1	D1	H8_1	0		S1	B1	J17_1	1.75497e-09
S1	D1	H25_1	3.90836e-10		S1	B1	J13_1	1.52549e-08		S1	D1	H25_1	1.30279e-10		S1	B1	J14_1	4.31973e-09
S1	D1	H15_1	3.90326e-10		S1	B1	J14_1	1.5524e-08		S1	D1	H15_1	0		S1	B1	J15_1	1.48616e-09
S1	D1	H6_1	5.21125e-10		S1	B1	J15_1	1.70233e-08		S1	D1	H6_1	0		S1	B1	J16_1	2.43005e-09
S1	D1	H24_1	3.908e-10		S1	B1	J16_1	1.56603e-08		S1	D1	H24_1	1.30267e-10		S1	B1	J3_1	1.48317e-09
S1	D1	H10_1	9.11957e-10		S1	B1	J3_1	1.46968e-08		S1	D1	H10_1	0		S1	B1	J23_1	1.89002e-09
S1	D1	H14_1	1.30251e-10		S1	B1	J23_1	1.83602e-08		S1	D1	H14_1	2.60501e-10		S1	B1	J19_1	2.03125e-09
S1	D1	H20_1	6.51363e-10		S1	B1	J19_1	1.38125e-08		S1	D1	H20_1	1.30273e-10		S1	B2	T18_2	2.91855e-09
S1	D1	H9_1	2.60558e-10		S1	B2	T18_2	1.47254e-08		S1	D1	H9_1	1.30279e-10		S1	B2	T15_2	3.58182e-09
S1	D1	H11_1	2.60564e-10		S1	B2	T15_2	1.247e-08		S1	D1	H11_1	1.30282e-10		S1	B2	T8_2	3.31659e-09
S1	D1	H4_1	0		S1	B2	T8_2	1.3797e-08		S1	D1	H4_1	2.60554e-10		S1	B2	T17_2	2.12263e-09
S1	D1	H5_1	1.30369e-10		S1	B2	T17_2	1.31338e-08		S1	D1	H5_1	1.30369e-10		S1	B2	T19_2	3.85894e-09
S1	D1	H22_1	2.60552e-10		S1	B2	T19_2	1.62342e-08		S1	D1	H22_1	0		S1	B2	T1_2	1.59009e-09
S1	D1	H21_1	3.90679e-10		S1	B2	T1_2	1.21907e-08		S1	D1	H21_1	1.30226e-10		S1	B2	T5_2	2.91492e-09
S1	D1	H17_1	1.04237e-09		S1	B2	T5_2	1.45746e-08		S1	D1	H17_1	2.60593e-10		S1	B2	T13_2	3.17992e-09
S1	D1	H3_1	1.30276e-10		S1	B2	T13_2	1.64296e-08		S1	D1	H3_1	0		S1	B2	T22_2	2.65293e-09
S1	D2	L16_2	7.76734e-10		S1	B2	T22_2	1.68461e-08		S1	D2	L16_2	3.10694e-10		S1	B2	T3_2	2.12232e-09
S1	D2	L1_2	3.10535e-10		S1	B2	T3_2	1.59174e-08		S1	D2	L1_2	1.55268e-10		S1	B2	T12_2	1.58996e-09
S1	D2	L10_2	9.31697e-10		S1	B2	T12_2	1.43096e-08		S1	D2	L10_2	0		S1	B2	T20_2	2.78578e-09
S1	D2	L22_2	4.66353e-10		S1	B2	T20_2	1.52555e-08		S1	D2	L22_2	0		S1	B2	T6_2	3.57741e-09
S1	D2	L6_2	0		S1	B2	T6_2	1.49721e-08		S1	D2	L6_2	0		S1	B2	T16_2	2.91889e-09
S1	D2	L2_2	1.7079e-09		S1	B2	T16_2	1.26043e-08		S1	D2	L2_2	0		S1	B2	T10_2	2.38781e-09
S1	D2	L18_2	6.21148e-10		S1	B2	T10_2	1.81739e-08		S1	D2	L18_2	0		S1	B2	T21_2	2.65314e-09
S1	D2	L3_2	6.21102e-10		S1	B2	T21_2	1.3531e-08		S1	D2	L3_2	0		S1	B2	T4_2	3.44821e-09
S1	D2	L8_2	3.10557e-10		S1	B2	T4_2	1.43233e-08		S1	D2	L8_2	0		S1	B2	T25_2	1.98745e-09
S1	D2	L25_2	6.20864e-10		S1	B2	T25_2	1.85495e-08		S1	D2	L25_2	0		S1	B2	T14_2	2.25269e-09
S1	D2	L21_2	3.10558e-10		S1	B2	T14_2	1.49738e-08		S1	D2	L19_2	5.56895e-09		S1	B2	T24_2	2.52999e-09
S1	D2	L13_2	7.76387e-10		S1	B2	T24_2	1.15847e-08		S1	D2	L21_2	0		S1	B2	T2_2	1.99295e-09
S1	D2	L11_2	9.31693e-10		S1	B2	T2_2	1.40835e-08		S1	D2	L13_2	0		S1	B2	T9_2	2.64993e-09
S1	D2	L14_2	6.21099e-10		S1	B2	T9_2	1.36471e-08		S1	D2	L11_2	1.55282e-10		S1	B2	T7_2	3.97879e-09
S1	D2	L9_2	1.55268e-10		S1	B2	T7_2	1.35279e-08		S1	D2	L14_2	0		S1	B2	T23_2	3.31669e-09
S1	D2	L20_2	6.21085e-10		S1	B2	T23_2	1.99001e-08		S1	D2	L9_2	0		S1	B2	T11_2	1.98745e-09
S1	D2	L23_2	4.65677e-10		S1	B2	T11_2	1.09972e-08		S1	D2	L20_2	0		L10	A1	D9_1	8.90334e-09
S1	D2	L5_2	4.65834e-10		L10	A1	D9_1	2.59358e-07		S1	D2	L23_2	0		L10	A1	D8_1	9.29119e-09
S1	D2	L12_2	3.10558e-10		L10	A1	D8_1	4.18878e-07		S1	D2	L5_2	0		L10	A1	D34_1	8.12731e-09
S1	D2	L15_2	4.6586e-10		L10	A1	D34_1	3.1116e-07		S1	D2	L12_2	1.55279e-10		L10	A1	D18_1	3.8789e-10
S1	D2	L24_2	1.39721e-09		L10	A1	D18_1	1.55156e-09		S1	D2	L15_2	0		L10	A1	D21_1	7.74338e-09
S1	D2	L4_2	6.21057e-10		L10	A1	D21_1	3.48065e-07		S1	D2	L24_2	4.65735e-10		L10	A1	D29_1	5.80698e-09
S1	D2	L7_2	6.21121e-10		L10	A1	D29_1	2.70605e-07		S1	D2	L4_2	1.55264e-10		L10	A1	D6_1	5.03268e-09
L10	C1	V7_1	5.14992e-08		L10	A1	D6_1	2.01307e-07		S1	D2	L7_2	0		L10	A1	D13_1	8.51844e-09
L10	C1	V6_1	3.49276e-08		L10	A1	D13_1	2.63297e-07		L10	C1	V7_1	2.27441e-09		L10	A1	D32_1	6.96766e-09
L10	C1	V8_1	1.07376e-07		L10	A1	D32_1	2.76771e-07		L10	C1	V6_1	3.08662e-09		L10	A1	D3_1	0
L10	C1	V20_1	5.02465e-08		L10	A1	D3_1	3.88844e-10		L10	C1	V8_1	1.26707e-08		L10	A1	D7_1	6.19426e-09
L10	C1	V13_1	4.7111e-08		L10	A1	D7_1	1.37435e-07		L10	C1	V20_1	5.20352e-09		L10	A1	D14_1	1.16432e-09
L10	C1	V23_1	4.90595e-08		L10	A1	D14_1	2.71675e-09		L10	C1	V13_1	4.87355e-09		L10	A1	D15_1	1.54788e-09
L10	C1	V3_1	3.83381e-08		L10	A1	D15_1	1.57884e-07		L10	C1	V23_1	4.71101e-09		L10	A1	D23_1	8.51855e-09
L10	C1	V11_1	4.14228e-08		L10	A1	D23_1	2.62526e-07		L10	C1	V3_1	2.76164e-09		L10	A1	D10_1	6.19123e-09
L10	C1	V24_1	8.59345e-08		L10	A1	D10_1	1.71807e-07		L10	C1	V11_1	4.06106e-09		L10	A1	D11_1	1.20014e-08
L10	C1	V5_1	5.7344e-08		L10	A1	D11_1	2.82614e-07		L10	C1	V24_1	9.42193e-09		L10	A1	D22_1	5.80653e-09
L10	C1	V14_1	3.68757e-08		L10	A1	D22_1	1.12647e-07		L10	C1	V5_1	4.22363e-09		L10	A1	D20_1	9.67822e-09
L10	C1	V16_1	3.81762e-08		L10	A1	D20_1	2.55892e-07		L10	C1	V14_1	3.24896e-09		L10	A2	Z10_2	6.5157e-09
L10	C1	V18_1	3.68764e-08		L10	A2	Z9_2	4.06228e-07		L10	C1	V16_1	8.44751e-09		L10	A2	Z21_2	9.3486e-09
L10	C1	V21_1	5.14898e-08		L10	A2	Z10_2	2.49013e-07		L10	C1	V18_1	2.43677e-09		L10	A2	Z22_2	3.68289e-09
L10	C1	V25_1	5.11761e-08		L10	A2	Z21_2	2.05386e-07		L10	C1	V21_1	5.36014e-09		L10	A2	Z2_2	7.65012e-09
L10	C1	V12_1	4.88977e-08		L10	A2	Z22_2	1.73946e-07		L10	C1	V25_1	3.73667e-09		L10	A2	Z14_2	7.93216e-09
L10	C1	V9_1	5.58837e-08		L10	A2	Z2_2	3.98373e-07		L10	C1	V12_1	3.24902e-09		L10	A2	Z27_2	8.21544e-09
L10	C1	V2_1	5.30007e-08		L10	A2	Z14_2	3.65446e-07		L10	C1	V9_1	4.71113e-09		L10	A2	Z13_2	6.79729e-09
L10	C1	V15_1	3.46016e-08		L10	A2	Z27_2	3.56097e-07		L10	C1	V2_1	8.94183e-09		L10	A2	Z32_2	6.82031e-09
L10	C2	Y7_2	7.27219e-08		L10	A2	Z13_2	2.85769e-07		L10	C1	V15_1	4.22367e-09		L10	A2	Z3_2	7.36557e-09
L10	C2	Y8_2	3.0881e-08		L10	A2	Z32_2	1.09409e-07		L10	C2	Y7_2	5.91923e-09		L10	A2	Z15_2	6.79903e-09
L10	C2	Y16_2	5.08692e-08		L10	A2	Z3_2	2.55529e-07		L10	C2	Y8_2	6.90946e-09		L10	A2	Z6_2	8.78207e-09
L10	C2	Y34_2	5.72128e-08		L10	A2	Z15_2	2.97174e-07		L10	C2	Y16_2	3.24097e-09		L10	A2	Z19_2	6.82065e-09
L10	C2	Y3_2	5.73074e-08		L10	A2	Z6_2	2.7706e-07		L10	C2	Y34_2	4.79122e-09		L10	A2	Z5_2	5.94918e-09
L10	C2	Y19_2	5.84794e-08		L10	A2	Z19_2	3.04087e-07		L10	C2	Y3_2	5.91378e-09		L10	A2	Z23_2	4.24918e-09
L10	C2	Y21_2	5.90446e-08		L10	A2	Z5_2	2.72812e-07		L10	C2	Y19_2	6.48206e-09		L10	A2	Z20_2	4.54647e-09
L10	C2	Y18_2	5.87631e-08		L10	A2	Z23_2	2.18974e-07		L10	C2	Y21_2	4.50938e-09		L10	A2	Z7_2	8.78201e-09
L10	C2	Y10_2	5.5955e-08		L10	A2	Z20_2	2.85575e-07		L10	C2	Y18_2	7.04593e-09		L10	A2	Z26_2	1.16151e-08
L10	C2	Y14_2	1.41336e-09		L10	A2	Z7_2	3.86975e-07		L10	C2	Y10_2	3.66456e-09		L10	A2	Z29_2	8.21197e-09
L10	C2	Y13_2	5.32743e-08		L10	A2	Z29_2	4.9555e-08		L10	C2	Y14_2	0		L10	A2	Z28_2	4.81554e-09
L10	C2	Y15_2	5.31238e-08		L10	A2	Z28_2	3.18676e-07		L10	C2	Y13_2	5.91937e-09		L10	A2	Z8_2	5.94915e-09
L10	C2	Y6_2	5.73522e-08		L10	A2	Z8_2	2.74794e-07		L10	C2	Y15_2	3.80462e-09		L10	A2	Z1_2	1.10555e-08
L10	C2	Y24_2	4.50917e-08		L10	A2	Z1_2	3.80423e-07		L10	C2	Y6_2	3.38195e-09		L10	A2	Z34_2	6.23242e-09
L10	C2	Y11_2	7.79309e-08		L10	A2	Z34_2	2.03403e-07		L10	C2	Y24_2	4.65008e-09		L10	A2	Z25_2	5.09324e-09
L10	C2	Y12_2	5.59434e-08		L10	A2	Z25_2	3.12385e-07		L10	C2	Y11_2	8.17359e-09		L10	A2	Z24_2	7.93343e-09
L10	C2	Y1_2	4.64655e-09		L10	A2	Z24_2	3.0742e-07		L10	C2	Y12_2	4.5093e-09		L10	B1	T3_1	3.84018e-09
L10	C2	Y5_2	5.05823e-08		L10	B1	T3_1	2.09733e-08		L10	C2	Y1_2	2.81609e-10		L10	B1	T10_1	2.65868e-09
L10	C2	Y33_2	6.01709e-08		L10	B1	T10_1	2.2008e-08		L10	C2	Y5_2	4.50873e-09		L10	B1	T15_1	3.98818e-09
L10	C2	Y17_2	5.56602e-08		L10	B1	T15_1	2.40768e-08		L10	C2	Y25_2	1.01496e-08		L10	B1	T24_1	4.13554e-09
L10	C2	Y23_2	5.7076e-08		L10	B1	T24_1	2.37793e-08		L10	C2	Y33_2	5.63662e-09		L10	B1	T16_1	4.7267e-09
L10	C2	Y9_2	5.13026e-08		L10	B1	T16_1	2.0827e-08		L10	C2	Y17_2	5.63647e-09		L10	B1	T22_1	4.13621e-09
L10	C2	Y20_2	1.27179e-09		L10	B1	T22_1	2.83626e-08		L10	C2	Y23_2	6.4827e-09		L10	B1	T23_1	4.28302e-09
L10	D1	L1_1	3.05307e-10		L10	B1	T23_1	2.45166e-08		L10	C2	Y9_2	2.67788e-09		L10	B1	T12_1	3.69283e-09
L10	D1	L2_1	1.52587e-10		L10	B1	T12_1	2.30433e-08		L10	C2	Y20_2	0		L10	B1	T1_1	4.43092e-09
L10	D1	L11_1	1.52674e-10		L10	B1	T1_1	2.77671e-08		L10	D1	L1_1	0		L10	B1	T5_1	2.8064e-09
L10	D1	L5_1	9.16407e-10		L10	B1	T5_1	2.08265e-08		L10	D1	L2_1	1.52587e-10		L10	B1	T11_1	3.39665e-09
L10	D1	L10_1	3.05379e-10		L10	B1	T11_1	2.14137e-08		L10	D1	L11_1	1.52674e-10		L10	B1	T6_1	3.83826e-09
L10	D1	L23_1	3.05327e-10		L10	B1	T6_1	1.83055e-08		L10	D1	L24_1	1.52592e-10		L10	B1	T9_1	3.25034e-09
L10	D1	L13_1	1.52721e-10		L10	B1	T9_1	2.20136e-08		L10	D1	L5_1	0		L10	B1	T17_1	3.84039e-09
L10	D1	L25_1	4.55507e-10		L10	B1	T17_1	2.11221e-08		L10	D1	L10_1	0		L10	B1	T18_1	3.84029e-09
L10	D1	L17_1	1.52682e-10		L10	B1	T18_1	1.69859e-08		L10	D1	L23_1	0		L10	B1	T13_1	3.24934e-09
L10	D1	L12_1	0		L10	B1	T13_1	2.28931e-08		L10	D1	L13_1	0		L10	B1	T7_1	4.13569e-09
L10	D1	L7_1	1.52684e-10		L10	B1	T7_1	2.30417e-08		L10	D1	L25_1	0		L10	B1	T4_1	3.98837e-09
L10	D1	L22_1	1.52672e-10		L10	B1	T4_1	2.11236e-08		L10	D1	L17_1	3.05363e-10		L10	B1	T14_1	2.36305e-09
L10	D1	L3_1	0		L10	B1	T14_1	1.22583e-08		L10	D1	L12_1	0		L10	B1	T25_1	3.98678e-09
L10	D1	L18_1	1.52667e-10		L10	B1	T25_1	2.09675e-08		L10	D1	L7_1	1.52684e-10		L10	B1	T20_1	4.13526e-09
L10	D1	L19_1	0		L10	B1	T20_1	2.15624e-08		L10	D1	L22_1	0		L10	B1	T2_1	3.1057e-09
L10	D1	L16_1	3.05316e-10		L10	B1	T2_1	2.30709e-08		L10	D1	L3_1	0		L10	B1	T19_1	4.57935e-09
L10	D1	L8_1	4.5799e-10		L10	B1	T19_1	2.09764e-08		L10	D1	L18_1	1.52667e-10		L10	B1	T8_1	3.54451e-09
L10	D1	L9_1	3.05367e-10		L10	B1	T8_1	1.75749e-08		L10	D1	L19_1	0		L10	B2	A16_2	4.68958e-09
L10	D1	L14_1	4.58074e-10		L10	B2	A16_2	2.30341e-08		L10	D1	L16_1	0		L10	B2	A17_2	4.27188e-09
L10	D1	L21_1	6.10813e-10		L10	B2	A17_2	2.56313e-08		L10	D1	L8_1	0		L10	B2	A20_2	3.03341e-09
L10	D1	L20_1	3.05397e-10		L10	B2	A20_2	1.88899e-08		L10	D1	L9_1	1.52683e-10		L10	B2	A18_2	4.40749e-09
L10	D1	L4_1	4.58001e-10		L10	B2	A18_2	2.25884e-08		L10	D1	L14_1	0		L10	B2	A22_2	5.93167e-09
L10	D1	L6_1	6.10618e-10		L10	B2	A22_2	2.75892e-08		L10	D1	L21_1	0		L10	B2	A5_2	3.44729e-09
L10	D1	L15_1	1.52687e-10		L10	B2	A5_2	2.09595e-08		L10	D1	L20_1	0		L10	B2	A12_2	4.96192e-09
L10	D2	H22_2	5.82392e-08		L10	B2	A12_2	2.43961e-08		L10	D1	L4_1	3.05334e-10		L10	B2	A8_2	3.86298e-09
L10	D2	H10_2	4.59237e-08		L10	B2	A8_2	2.75927e-08		L10	D1	L6_1	0		L10	B2	A4_2	4.2767e-09
L10	D2	H25_2	6.5484e-08		L10	B2	A4_2	2.35909e-08		L10	D2	H22_2	3.49435e-09		L10	B2	A13_2	4.13623e-09
L10	D2	H2_2	6.81706e-08		L10	B2	A13_2	2.16463e-08		L10	D2	H10_2	3.49895e-09		L10	B2	A21_2	4.4141e-09
L10	D2	H12_2	7.39863e-08		L10	B2	A21_2	2.35879e-08		L10	D2	H25_2	2.9104e-09		L10	B2	A3_2	4.41264e-09
L10	D2	H5_2	4.35372e-08		L10	B2	A3_2	2.59243e-08		L10	D2	H2_2	2.76761e-09		L10	B2	A23_2	2.48312e-09
L10	D2	H7_2	6.25146e-08		L10	B2	A11_2	2.71799e-08		L10	D2	H12_2	4.51491e-09		L10	B2	A11_2	4.82891e-09
L10	D2	H17_2	6.17026e-08		L10	B2	A7_2	1.77884e-08		L10	D2	H5_2	3.2034e-09		L10	B2	A7_2	3.30947e-09
L10	D2	H11_2	5.53584e-08		L10	B2	A25_2	2.29548e-08		L10	D2	H7_2	3.06015e-09		L10	B2	A25_2	4.81088e-09
L10	D2	H1_2	6.85956e-08		L10	B2	A15_2	2.10932e-08		L10	D2	H17_2	4.36575e-09		L10	B2	A15_2	4.96311e-09
L10	D2	H24_2	5.12527e-08		L10	B2	A1_2	2.03822e-08		L10	D2	H11_2	4.51608e-09		L10	B2	A1_2	4.26924e-09
L10	D2	H4_2	8.85476e-08		L10	B2	A6_2	1.88796e-08		L10	D2	H1_2	3.64096e-09		L10	B2	A6_2	3.9964e-09
L10	D2	H21_2	4.54312e-08		L10	B2	A19_2	2.37299e-08		L10	D2	H24_2	3.6401e-09		L10	B2	A19_2	4.55282e-09
L10	D2	H15_2	6.03064e-08		L10	B2	A2_2	2.28959e-08		L10	D2	H4_2	7.57315e-09		L10	B2	A2_2	4.82745e-09
L10	D2	H23_2	6.27809e-08		L10	B2	A9_2	2.40064e-08		L10	D2	H21_2	3.4947e-09		L10	B2	A9_2	4.55293e-09
L10	D2	H9_2	6.67038e-08		L10	B2	A24_2	2.41457e-08		L10	D2	H15_2	4.80703e-09		L10	B2	A10_2	4.69819e-09
L10	D2	H3_2	5.36059e-08		L10	B2	A10_2	2.45964e-08		L10	D2	H23_2	4.3699e-09		L10	B2	A14_2	2.61707e-09
L10	D2	H8_2	6.13137e-08		L10	B2	A14_2	2.42424e-08		L10	D2	H9_2	3.20411e-09		L100	A1	Z18_1	2.50354e-09
L10	D2	H14_2	3.91847e-08		L100	A1	Z18_1	1.28122e-08		L10	D2	H3_2	3.49604e-09		L100	A1	Z21_1	3.09251e-09
L10	D2	H6_2	4.45796e-08		L100	A1	Z21_1	1.5168e-08		L10	D2	H8_2	3.34968e-09		L100	A1	Z16_1	2.50287e-09
L10	D2	H20_2	5.21099e-08		L100	A1	Z16_1	1.57534e-08		L10	D2	H14_2	3.2047e-09		L100	A1	Z7_1	3.09223e-09
L10	D2	H16_2	5.33136e-08		L100	A1	Z7_1	1.35469e-08		L10	D2	H6_2	3.60676e-09		L100	A1	Z6_1	3.09224e-09
L10	D2	H13_2	5.33033e-08		L100	A1	Z6_1	1.178e-08		L10	D2	H20_2	4.06428e-09		L100	A1	Z25_1	2.94259e-09
L10	E1	G5_1	7.07982e-08		L100	A1	Z25_1	1.53015e-08		L10	D2	H16_2	1.89365e-09		L100	A1	Z22_1	2.5033e-09
L10	E1	G17_1	1.01944e-07		L100	A1	Z22_1	1.0455e-08		L10	D2	H13_2	2.91275e-09		L100	A1	Z3_1	2.06159e-09
L10	E1	G3_1	1.4764e-07		L100	A1	Z3_1	1.13387e-08		L10	E1	G5_1	6.04735e-09		L100	A1	Z10_1	3.97618e-09
L10	E1	G24_1	7.72884e-08		L100	A1	Z10_1	1.63465e-08		L10	E1	G17_1	1.63759e-08		L100	A1	Z19_1	4.71223e-09
L10	E1	G14_1	4.36598e-08		L100	A1	Z19_1	9.86622e-09		L10	E1	G3_1	1.46018e-08		L100	A1	Z13_1	2.94515e-09
L10	E1	G20_1	8.11243e-08		L100	A1	Z13_1	1.32532e-08		L10	E1	G24_1	7.37485e-09		L100	A1	Z8_1	2.6504e-09
L10	E1	G7_1	1.03691e-07		L100	A1	Z8_1	1.56079e-08		L10	E1	G14_1	9.43996e-09		L100	A1	Z12_1	2.06156e-09
L10	E1	G19_1	9.46963e-08		L100	A1	Z12_1	9.7188e-09		L10	E1	G20_1	8.40743e-09		L100	A1	Z15_1	2.94464e-09
L10	E1	G9_1	8.08269e-08		L100	A1	Z15_1	8.09776e-09		L10	E1	G7_1	1.31273e-08		L100	A1	Z17_1	2.0643e-09
L10	E1	G23_1	1.02657e-07		L100	A1	Z17_1	1.73991e-08		L10	E1	G19_1	9.58763e-09		L100	A1	Z14_1	3.09228e-09
L10	E1	G2_1	8.18606e-08		L100	A1	Z14_1	5.1538e-09		L10	E1	G9_1	1.06196e-08		L100	A1	Z1_1	3.53377e-09
L10	E1	G10_1	8.08798e-08		L100	A1	Z1_1	1.32517e-08		L10	E1	G23_1	1.06349e-08		L100	A1	Z20_1	2.35653e-09
L10	E1	G25_1	8.80548e-08		L100	A1	Z20_1	1.53175e-08		L10	E1	G2_1	1.12097e-08		L100	A1	Z23_1	3.23917e-09
L10	E1	G22_1	7.7583e-08		L100	A1	Z23_1	1.17788e-08		L10	E1	G10_1	5.31327e-09		L100	A1	Z5_1	2.79762e-09
L10	E1	G6_1	1.02654e-07		L100	A1	Z5_1	1.76692e-08		L10	E1	G25_1	7.52227e-09		L100	A1	Z11_1	2.2089e-09
L10	E1	G21_1	7.05045e-08		L100	A1	Z11_1	1.23698e-08		L10	E1	G22_1	5.30986e-09		L100	A1	Z4_1	2.79794e-09
L10	E1	G16_1	9.7499e-08		L100	A1	Z4_1	1.4726e-08		L10	E1	G6_1	1.17993e-08		L100	A1	Z2_1	2.79805e-09
L10	E1	G11_1	6.56361e-08		L100	A1	Z2_1	1.25176e-08		L10	E1	G21_1	7.96495e-09		L100	A1	Z24_1	3.2395e-09
L10	E1	G8_1	6.87342e-08		L100	A1	Z24_1	8.5405e-09		L10	E1	G16_1	1.38652e-08		L100	A2	N1_2	2.73553e-09
L10	E1	G18_1	7.86154e-08		L100	A2	N1_2	9.16403e-09		L10	E1	G11_1	8.40732e-09		L100	A2	N24_2	2.73542e-09
L10	E1	G4_1	7.06507e-08		L100	A2	N24_2	1.05314e-08		L10	E1	G8_1	7.07992e-09		L100	A2	N8_2	2.46201e-09
L10	E1	G12_1	8.37768e-08		L100	A2	N8_2	1.01216e-08		L10	E1	G18_1	8.40728e-09		L100	A2	N17_2	2.0517e-09
L10	E1	G13_1	5.70874e-08		L100	A2	N17_2	1.2447e-08		L10	E1	G4_1	7.9648e-09		L100	A2	N9_2	2.46213e-09
L10	E2	O2_2	1.09851e-07		L100	A2	N14_2	9.98504e-09		L10	E1	G12_1	8.55467e-09		L100	A2	N4_2	2.0516e-09
L10	E2	O15_2	4.43798e-08		L100	A2	N9_2	9.98532e-09		L10	E1	G13_1	7.08061e-09		L100	A2	N20_2	1.91484e-09
L10	E2	O23_2	7.16219e-08		L100	A2	N4_2	9.43734e-09		L10	E2	O15_2	5.56578e-09		L100	A2	N11_2	2.73582e-09
L10	E2	O11_2	5.63913e-08		L100	A2	N20_2	9.16389e-09		L10	E2	O23_2	6.44451e-09		L100	A2	N21_2	2.46206e-09
L10	E2	O25_2	6.66443e-08		L100	A2	N11_2	7.79709e-09		L10	E2	O11_2	7.76296e-09		L100	A2	N16_2	2.32522e-09
L10	E2	O7_2	4.32106e-08		L100	A2	N21_2	9.43791e-09		L10	E2	O25_2	4.39413e-09		L100	A2	N25_2	1.50459e-09
L10	E2	O21_2	6.57656e-08		L100	A2	N16_2	1.08054e-08		L10	E2	O7_2	6.59145e-09		L100	A2	N12_2	1.91493e-09
L10	E2	O16_2	5.2289e-08		L100	A2	N25_2	1.19e-08		L10	E2	O21_2	6.59121e-09		L100	A2	N22_2	1.91481e-09
L10	E2	O18_2	5.56597e-08		L100	A2	N12_2	9.84821e-09		L10	E2	O16_2	8.05573e-09		L100	A2	N19_2	1.64136e-09
L10	E2	O24_2	6.91333e-08		L100	A2	N22_2	7.24894e-09		L10	E2	O18_2	7.0307e-09		L100	A2	N10_2	2.59878e-09
L10	E2	O9_2	3.58871e-08		L100	A2	N19_2	8.48036e-09		L10	E2	O24_2	7.76285e-09		L100	A2	N23_2	1.64134e-09
L10	E2	O6_2	5.72689e-08		L100	A2	N10_2	7.5228e-09		L10	E2	O20_2	1.62578e-08		L100	A2	N7_2	2.05166e-09
L10	E2	O17_2	5.26695e-08		L100	A2	N23_2	7.93314e-09		L10	E2	O9_2	4.39434e-09		L100	A2	N13_2	1.91475e-09
L10	E2	O3_2	3.98393e-08		L100	A2	N7_2	1.05319e-08		L10	E2	O6_2	9.5204e-09		L100	A2	N3_2	2.32528e-09
L10	E2	O8_2	5.61381e-08		L100	A2	N13_2	1.34033e-08		L10	E2	O17_2	8.97441e-09		L100	A2	N15_2	1.77819e-09
L10	E2	O19_2	6.66448e-08		L100	A2	N3_2	7.9333e-09		L10	E2	O3_2	5.27284e-09		L100	A2	N5_2	2.18852e-09
L10	E2	O14_2	7.3967e-08		L100	A2	N15_2	1.31312e-08		L10	E2	O8_2	7.76846e-09		L100	A2	N6_2	2.46204e-09
L10	E2	O5_2	6.2249e-08		L100	A2	N5_2	9.98512e-09		L10	E2	O19_2	9.22774e-09		L100	A2	N18_2	1.77909e-09
L10	E2	O12_2	5.88806e-08		L100	A2	N6_2	9.98493e-09		L10	E2	O14_2	7.46993e-09		L100	B1	Q3_1	2.47464e-09
L10	E2	O10_2	3.76984e-08		L100	A2	N18_2	8.75862e-09		L10	E2	O5_2	1.24498e-08		L100	B1	Q14_1	2.1826e-09
L10	E2	O4_2	6.31277e-08		L100	B1	Q3_1	1.42656e-08		L10	E2	O12_2	7.46993e-09		L100	B1	Q23_1_692	2.90901e-10
L10	E2	O13_2	6.02002e-08		L100	B1	Q14_1	1.13495e-08		L10	E2	O10_2	5.13402e-09		L100	B1	Q9_1	2.03708e-09
L10	E2	O1_2	6.98657e-08		L100	B1	Q23_1_692	2.18176e-09		L10	E2	O4_2	5.27284e-09		L100	B1	Q7_1	2.32808e-09
L10	E2	O22_2	6.5618e-08		L100	B1	Q9_1	1.06219e-08		L10	E2	O13_2	8.78835e-09		L100	B1	Q16_1	2.91038e-09
L10	F1	K4_1	2.86282e-08		L100	B1	Q7_1	1.29499e-08		L10	E2	O1_2	7.17698e-09		L100	B1	Q8_1	2.47361e-09
L10	F1	K12_1	1.54828e-08		L100	B1	Q16_1	1.22236e-08		L10	E2	O22_2	6.59109e-09		L100	B1	Q20_1	1.4569e-10
L10	F1	K20_1	1.7089e-08		L100	B1	Q8_1	8.7304e-09		L10	F1	K4_1	4.2358e-09		L100	B1	Q17_1	1.60108e-09
L10	F1	K14_1	2.05959e-08		L100	B1	Q17_1	1.19353e-08		L10	F1	K12_1	5.55043e-09		L100	B1	Q4_1	2.18338e-09
L10	F1	K7_1	1.56299e-08		L100	B1	Q4_1	1.28092e-08		L10	F1	K20_1	3.79755e-09		L100	B1	Q18_1	7.28523e-10
L10	F1	K22_1	1.66499e-08		L100	B1	Q18_1	1.04907e-08		L10	F1	K14_1	2.62926e-09		L100	B1	Q12_1	1.6008e-09
L10	F1	K9_1	1.72329e-08		L100	B1	Q12_1	1.10601e-08		L10	F1	K7_1	2.77541e-09		L100	B1	Q22_1	2.47354e-09
L10	F1	K24_1	2.38082e-08		L100	B1	Q22_1	1.00397e-08		L10	F1	K22_1	5.40391e-09		L100	B1	Q24_1	2.03701e-09
L10	F1	K21_1	1.97216e-08		L100	B1	Q24_1	1.12035e-08		L10	F1	K9_1	4.67333e-09		L100	B1	Q13_1	2.90988e-09
L10	F1	K8_1	1.84153e-08		L100	B1	Q13_1	1.13485e-08		L10	F1	K24_1	4.38188e-09		L100	B1	Q21_1	1.74598e-09
L10	F1	K5_1	1.59211e-08		L100	B1	Q21_1	1.26584e-08		L10	F1	K21_1	3.79824e-09		L100	B1	Q23_1_263	2.03762e-09
L10	F1	K15_1	1.91346e-08		L100	B1	Q23_1_263	1.1498e-08		L10	F1	K8_1	4.53075e-09		L100	B1	Q6_1	2.18248e-09
L10	F1	K23_1	1.70922e-08		L100	B1	Q6_1	1.64414e-08		L10	F1	K5_1	3.94375e-09		L100	B1	Q25_1	2.03756e-09
L10	F1	K16_1	1.69432e-08		L100	B1	Q25_1	1.10611e-08		L10	F1	K15_1	5.25835e-09		L100	B1	Q15_1	3.34663e-09
L10	F1	K25_1	1.41698e-08		L100	B1	Q15_1	1.07674e-08		L10	F1	K23_1	3.06783e-09		L100	B1	Q1_1	2.6202e-09
L10	F1	K11_1	7.59481e-09		L100	B1	Q2_1	1.2083e-08		L10	F1	K16_1	3.7976e-09		L100	B1	Q2_1	3.05714e-09
L10	F1	K18_1	1.57731e-08		L100	B1	Q19_1	9.89403e-09		L10	F1	K25_1	5.11281e-09		L100	B1	Q19_1	1.6005e-09
L10	F1	K17_1	2.39564e-08		L100	B1	Q10_1	1.12075e-08		L10	F1	K11_1	2.33687e-09		L100	B1	Q10_1	1.30996e-09
L10	F1	K3_1	1.62131e-08		L100	B1	Q5_1	1.12039e-08		L10	F1	K18_1	3.94327e-09		L100	B1	Q5_1	1.89156e-09
L10	F1	K10_1	2.41006e-08		L100	B1	Q11_1	1.06219e-08		L10	F1	K17_1	5.4048e-09		L100	B1	Q11_1	2.03707e-09
L10	F1	K2_1	1.62128e-08		L100	B2	U16_2	1.73956e-08		L10	F1	K3_1	3.2134e-09		L100	B2	U16_2	3.03732e-09
L10	F1	K1_1	1.72335e-08		L100	B2	U1_2	1.22884e-08		L10	F1	K10_1	6.71895e-09		L100	B2	U1_2	3.17565e-09
L10	F2	W15_2	1.73656e-08		L100	B2	U22_2	1.38046e-08		L10	F1	K2_1	3.7976e-09		L100	B2	U22_2	2.20874e-09
L10	F2	W9_2	1.5661e-08		L100	B2	U8_2	1.33901e-08		L10	F1	K1_1	4.52744e-09		L100	B2	U8_2	2.48476e-09
L10	F2	W17_2	9.53618e-09		L100	B2	U5_2	1.82245e-08		L10	F2	W15_2	3.55853e-09		L100	B2	U5_2	2.34709e-09
L10	F2	W11_2	1.89301e-08		L100	B2	U11_2	1.27014e-08		L10	F2	W18_2	3.98483e-09		L100	B2	U11_2	2.48506e-09
L10	F2	W20_2	1.36596e-08		L100	B2	U6_2	1.40814e-08		L10	F2	W9_2	2.5627e-09		L100	B2	U6_2	2.34689e-09
L10	F2	W5_2	1.50873e-08		L100	B2	U15_2	1.40832e-08		L10	F2	W17_2	3.98527e-09		L100	B2	U15_2	1.10456e-09
L10	F2	W25_2	9.5341e-09		L100	B2	U23_2	1.47723e-08		L10	F2	W11_2	2.98896e-09		L100	B2	U23_2	1.65671e-09
L10	F2	W24_2	1.50933e-08		L100	B2	U18_2	1.57377e-08		L10	F2	W20_2	5.12236e-09		L100	B2	U18_2	2.48489e-09
L10	F2	W16_2	1.52293e-08		L100	B2	U25_2	1.3941e-08		L10	F2	W5_2	5.26632e-09		L100	B2	U25_2	2.3465e-09
L10	F2	W23_2	1.65115e-08		L100	B2	U10_2	1.26981e-08		L10	F2	W25_2	3.1306e-09		L100	B2	U10_2	2.07034e-09
L10	F2	W8_2	1.49493e-08		L100	B2	U20_2	1.42185e-08		L10	F2	W24_2	4.41407e-09		L100	B2	U20_2	3.17501e-09
L10	F2	W2_2	1.53457e-08		L100	B2	U24_2	1.78089e-08		L10	F2	W16_2	3.41593e-09		L100	B2	U24_2	2.34691e-09
L10	F2	W12_2	2.17744e-08		L100	B2	U7_2	1.50477e-08		L10	F2	W23_2	4.41256e-09		L100	B2	U7_2	2.623e-09
L10	F2	W13_2	1.7649e-08		L100	B2	U4_2	1.61455e-08		L10	F2	W8_2	4.12885e-09		L100	B2	U4_2	3.4499e-09
L10	F2	W10_2	1.5514e-08		L100	B2	U21_2	1.57366e-08		L10	F2	W2_2	4.2627e-09		L100	B2	U21_2	4.14121e-09
L10	F2	W3_2	1.50867e-08		L100	B2	U14_2	1.24222e-08		L10	F2	W12_2	3.4156e-09		L100	B2	U14_2	1.79431e-09
L10	F2	W7_2	1.50873e-08		L100	B2	U2_2	1.62918e-08		L10	F2	W13_2	4.83924e-09		L100	B2	U2_2	3.31359e-09
L10	F2	W22_2	1.52227e-08		L100	B2	U17_2	1.43574e-08		L10	F2	W10_2	4.2699e-09		L100	B2	U17_2	1.65662e-09
L10	F2	W1_2	1.59762e-08		L100	B2	U19_2	1.09059e-08		L10	F2	W3_2	4.26981e-09		L100	B2	U19_2	3.17514e-09
L10	F2	W21_2	1.25198e-08		L100	B2	U9_2	1.50485e-08		L10	F2	W7_2	5.12399e-09		L100	B2	U9_2	2.07089e-09
L10	F2	W14_2	1.53717e-08		L100	B2	U13_2	1.22876e-08		L10	F2	W1_2	3.70877e-09		L100	B2	U13_2	1.93288e-09
L10	F2	W19_2	1.86442e-08		L100	B2	U3_2	1.35283e-08		L10	F2	W21_2	4.12584e-09		L100	B2	U3_2	1.65652e-09
L10	F2	W4_2	1.97841e-08		L100	B2	U12_2	1.29774e-08		L10	F2	W14_2	3.98525e-09		L100	B2	U12_2	3.86561e-09
L10	F2	W6_2	1.19561e-08		MMR	MMR-1	B10_1	4.36855e-09		L10	F2	W19_2	4.12735e-09		MMR	MMR-1	B10_1	4.23203e-09
L100	C1	N13_1	7.33614e-10		MMR	MMR-1	B11_1	1.77472e-09		L10	F2	W4_2	5.55092e-09		MMR	MMR-1	B11_1	4.36854e-09
L100	C1	N22_1	4.89077e-10		MMR	MMR-1	B17_1	4.39594e-08		L10	F2	W6_2	3.55835e-09		MMR	MMR-1	B17_1	4.23211e-09
L100	C1	N6_1	1.46723e-09		MMR	MMR-1	B9_1	2.18414e-09		L100	C1	N13_1	0		MMR	MMR-1	B9_1	3.41272e-09
L100	C1	N24_1	7.3364e-10		MMR	MMR-1	B23_1	2.51186e-08		L100	C1	N22_1	0		MMR	MMR-1	B23_1	2.8668e-09
L100	C1	N12_1	2.69002e-09		MMR	MMR-1	B19_1	2.38908e-08		L100	C1	N6_1	0		MMR	MMR-1	B19_1	4.36861e-09
L100	C1	N2_1	1.95629e-09		MMR	MMR-1	B13_1	2.33444e-08		L100	C1	N24_1	4.89094e-10		MMR	MMR-1	B13_1	4.36854e-09
L100	C1	N14_1	0		MMR	MMR-1	B20_1	3.08528e-08		L100	C1	N12_1	2.44547e-10		MMR	MMR-1	B20_1	6.27978e-09
L100	C1	N15_1	4.89034e-10		MMR	MMR-1	B5_1	2.00681e-08		L100	C1	N2_1	0		MMR	MMR-1	B5_1	4.23205e-09
L100	C1	N4_1	0		MMR	MMR-1	B16_1	3.41292e-09		L100	C1	N14_1	0		MMR	MMR-1	B16_1	1.10579e-08
L100	C1	N1_1	2.44541e-10		MMR	MMR-1	B15_1	3.09911e-08		L100	C1	N15_1	2.44517e-10		MMR	MMR-1	B15_1	5.18793e-09
L100	C1	N8_1	2.44529e-10		MMR	MMR-1	B3_1	3.78002e-08		L100	C1	N4_1	2.44527e-10		MMR	MMR-1	B3_1	6.68669e-09
L100	C1	N16_1	2.44535e-10		MMR	MMR-1	B14_1	2.73033e-08		L100	C1	N1_1	2.44541e-10		MMR	MMR-1	B14_1	7.09887e-09
L100	C1	N17_1	0		MMR	MMR-1	B6_1	1.96588e-08		L100	C1	N8_1	2.44529e-10		MMR	MMR-1	B6_1	4.77818e-09
L100	C1	N7_1	9.77808e-10		MMR	MMR-1	B4_1	2.42904e-08		L100	C1	N16_1	0		MMR	MMR-1	B4_1	3.82096e-09
L100	C1	N10_1	2.44523e-10		MMR	MMR-1	B2_1	3.017e-08		L100	C1	N17_1	2.44536e-10		MMR	MMR-1	B2_1	4.3685e-09
L100	C1	N3_1	9.78154e-10		MMR	MMR-1	B12_1	1.09213e-09		L100	C1	N7_1	2.44452e-10		MMR	MMR-1	B12_1	3.95898e-09
L100	C1	N11_1	9.7813e-10		MMR	MMR-1	B7_1	1.21512e-08		L100	C1	N10_1	0		MMR	MMR-1	B7_1	4.64204e-09
L100	C1	N19_1	1.71172e-09		MMR	MMR-1	B22_1	2.38904e-08		L100	C1	N3_1	2.44538e-10		MMR	MMR-1	B22_1	5.05112e-09
L100	C1	N18_1	7.33581e-10		MMR	MMR-1	B24_1	3.20773e-08		L100	C1	N11_1	0		MMR	MMR-1	B18_1	5.59725e-09
L100	C1	N9_1	1.71881e-09		MMR	MMR-1	B18_1	3.22183e-08		L100	C1	N19_1	0		MMR	MMR-1	B21_1	6.96219e-09
L100	C1	N20_1	1.95645e-09		MMR	MMR-1	B21_1	3.65856e-08		L100	C1	N18_1	2.44527e-10		MMR	MMR-1	B25_1	4.09549e-09
L100	C1	N21_1	9.78078e-10		MMR	MMR-1	B25_1	2.55285e-08		L100	C1	N9_1	0		MMR	MMR-1	B1_1	4.11881e-09
L100	C2	I16_2	1.15574e-09		MMR	MMR-1	B1_1	2.38891e-08		L100	C1	N20_1	0		MMR	MMR-1	B8_1	3.82345e-09
L100	C2	I7_2	1.30028e-09		MMR	MMR-1	B8_1	2.38966e-08		L100	C1	N21_1	4.89039e-10		MMR	MMR-2	E6_2	4.7005e-09
L100	C2	I20_2	4.33386e-10		MMR	MMR-2	E6_2	1.98183e-08		L100	C2	I16_2	1.44467e-10		MMR	MMR-2	E19_2	5.84333e-09
L100	C2	I1_2	7.22328e-10		MMR	MMR-2	E19_2	2.83275e-08		L100	C2	I7_2	1.44476e-10		MMR	MMR-2	E23_2	4.31915e-09
L100	C2	I18_2	5.7786e-10		MMR	MMR-2	E23_2	1.81658e-08		L100	C2	I20_2	1.44462e-10		MMR	MMR-2	E15_2	5.58956e-09
L100	C2	I19_2	2.88921e-10		MMR	MMR-2	E15_2	2.92181e-08		L100	C2	I1_2	1.44466e-10		MMR	MMR-2	E1_2	3.04881e-09
L100	C2	I21_2	4.33377e-10		MMR	MMR-2	E14_2	3.79831e-08		L100	C2	I18_2	0		MMR	MMR-2	E14_2	6.47872e-09
L100	C2	I9_2	7.2234e-10		MMR	MMR-2	E7_2	4.00139e-08		L100	C2	I19_2	0		MMR	MMR-2	E7_2	7.87575e-09
L100	C2	I14_2	7.22291e-10		MMR	MMR-2	E13_2	2.47074e-08		L100	C2	I21_2	2.88918e-10		MMR	MMR-2	E13_2	5.85845e-09
L100	C2	I24_2	5.77851e-10		MMR	MMR-2	E20_2	2.45176e-08		L100	C2	I9_2	2.88936e-10		MMR	MMR-2	E20_2	5.33543e-09
L100	C2	I11_2	5.77783e-10		MMR	MMR-2	E21_2	2.04527e-08		L100	C2	I14_2	0		MMR	MMR-2	E21_2	5.0814e-09
L100	C2	I25_2	5.80393e-10		MMR	MMR-2	E25_2	2.46452e-08		L100	C2	I24_2	2.88926e-10		MMR	MMR-2	E25_2	5.20851e-09
L100	C2	I22_2	4.33354e-10		MMR	MMR-2	E10_2	1.4736e-08		L100	C2	I11_2	0		MMR	MMR-2	E10_2	4.31919e-09
L100	C2	I23_2	2.90146e-10		MMR	MMR-2	E11_2	2.223e-08		L100	C2	I25_2	2.90196e-10		MMR	MMR-2	E11_2	5.58925e-09
L100	C2	I6_2	2.88918e-10		MMR	MMR-2	E2_2	1.48631e-08		L100	C2	I22_2	0		MMR	MMR-2	E2_2	3.42994e-09
L100	C2	I15_2	1.30021e-09		MMR	MMR-2	E8_2	2.10876e-08		L100	C2	I23_2	1.45073e-10		MMR	MMR-2	E8_2	4.44618e-09
L100	C2	I8_2	1.1557e-09		MMR	MMR-2	E3_2	3.25207e-08		L100	C2	I6_2	0		MMR	MMR-2	E3_2	6.98686e-09
L100	C2	I3_2	5.77816e-10		MMR	MMR-2	E4_2	2.60422e-08		L100	C2	I15_2	0		MMR	MMR-2	E4_2	5.97064e-09
L100	C2	I17_2	0		MMR	MMR-2	E22_2	1.499e-08		L100	C2	I8_2	1.44462e-10		MMR	MMR-2	E22_2	3.30288e-09
L100	C2	I2_2	1.0113e-09		MMR	MMR-2	E17_2	2.60412e-08		L100	C2	I3_2	0		MMR	MMR-2	E17_2	4.192e-09
L100	C2	I12_2	0		MMR	MMR-2	E12_2	3.39182e-08		L100	C2	I17_2	1.44463e-10		MMR	MMR-2	E12_2	6.22468e-09
L100	C2	I5_2	1.44478e-09		MMR	MMR-2	E16_2	4.45952e-08		L100	C2	I2_2	0		MMR	MMR-2	E16_2	4.44681e-09
L100	C2	I10_2	0		MMR	MMR-2	E5_2	2.33782e-08		L100	C2	I12_2	1.44462e-10		MMR	MMR-2	E5_2	4.19284e-09
L100	C2	I4_2	7.22329e-10		MMR	MMR-2	E24_2	2.62956e-08		L100	C2	I5_2	0		MMR	MMR-2	E24_2	5.20831e-09
L100	C2	I13_2	5.7777e-10		MMR	MMR-2	E9_2	4.4352e-08		L100	C2	I10_2	0		MMR	MMR-2	E18_2	4.57339e-09
L100	D1	A9_1	4.38431e-10		MMR	MMR-2	E18_2	2.3248e-08		L100	C2	I4_2	1.44466e-10
L100	D1	A14_1	2.92331e-10							L100	C2	I13_2	0
L100	D1	A7_1	1.46151e-10							L100	D1	A9_1	0
L100	D1	A6_1	0							L100	D1	A14_1	1.46166e-10
L100	D1	A16_1	2.92329e-10							L100	D1	A7_1	0
L100	D1	A17_1	2.9232e-10							L100	D1	A6_1	0
L100	D1	A24_1	2.92168e-10							L100	D1	A16_1	0
L100	D1	A4_1	0							L100	D1	A17_1	0
L100	D1	A18_1	4.38448e-10							L100	D1	A24_1	0
L100	D1	A12_1	2.92287e-10							L100	D1	A4_1	1.46137e-10
L100	D1	A22_1	1.46165e-10							L100	D1	A18_1	0
L100	D1	A15_1	5.84642e-10							L100	D1	A12_1	5.84575e-10
L100	D1	A23_1	1.46137e-10							L100	D1	A22_1	1.46165e-10
L100	D1	A1_1	7.30805e-10							L100	D1	A15_1	1.4616e-10
L100	D1	A21_1	0							L100	D1	A23_1	1.46137e-10
L100	D1	A25_1	1.02307e-09							L100	D1	A1_1	1.46161e-10
L100	D1	A2_1	0							L100	D1	A21_1	1.46161e-10
L100	D1	A10_1	1.46135e-10							L100	D1	A25_1	0
L100	D1	A11_1	2.92312e-10							L100	D1	A2_1	1.46801e-10
L100	D1	A8_1	1.46163e-10							L100	D1	A10_1	0
L100	D1	A3_1	4.3852e-10							L100	D1	A11_1	1.46156e-10
L100	D1	A19_1	5.84635e-10							L100	D1	A8_1	0
L100	D1	A20_1	1.46e-10							L100	D1	A3_1	1.46173e-10
L100	D2	D3_2	2.40976e-09							L100	D1	A19_1	0
L100	D2	D12_2	2.68559e-10							L100	D1	A20_1	0
L100	D2	D25_2	4.02941e-10							L100	D2	D3_2	5.35502e-10
L100	D2	D2_2	1.34305e-10							L100	D2	D12_2	0
L100	D2	D24_2	2.6852e-10							L100	D2	D25_2	0
L100	D2	D8_2	6.71393e-10							L100	D2	D2_2	0
L100	D2	D6_2	8.05807e-10							L100	D2	D24_2	1.3426e-10
L100	D2	D9_2	0							L100	D2	D8_2	0
L100	D2	D10_2	4.02675e-10							L100	D2	D6_2	0
L100	D2	D11_2	2.6861e-10							L100	D2	D9_2	0
L100	D2	D21_2	8.05706e-10							L100	D2	D10_2	1.34225e-10
L100	D2	D7_2	4.02917e-10							L100	D2	D11_2	1.34305e-10
L100	D2	D1_2	2.68559e-10							L100	D2	D21_2	2.68569e-10
L100	D2	D18_2	6.71088e-10							L100	D2	D7_2	1.34306e-10
L100	D2	D17_2	8.03589e-10							L100	D2	D1_2	0
L100	D2	D19_2	2.68589e-10							L100	D2	D18_2	0
L100	D2	D15_2	1.343e-10							L100	D2	D17_2	0
L100	D2	D5_2	2.68579e-10							L100	D2	D19_2	0
L100	D2	D13_2	1.34288e-10							L100	D2	D15_2	1.343e-10
L100	D2	D16_2	2.68589e-10							L100	D2	D5_2	0
L100	D2	D4_2	0							L100	D2	D13_2	0
L100	D2	D22_2	1.34294e-10							L100	D2	D16_2	0
L100	D2	D14_2	4.0165e-10							L100	D2	D4_2	0
WT	WT-1	E2_1	6.23174e-10							L100	D2	D22_2	0
WT	WT-1	E10_1	2.4927e-10							L100	D2	D14_2	0
WT	WT-1	E3_1	2.4927e-10							WT	WT-1	E2_1	0
WT	WT-1	E16_1	1.24634e-10							WT	WT-1	E10_1	2.4927e-10
WT	WT-1	E12_1	3.73905e-10							WT	WT-1	E3_1	0
WT	WT-1	E5_1	9.9708e-10							WT	WT-1	E16_1	1.24634e-10
WT	WT-1	E9_1	4.98539e-10							WT	WT-1	E12_1	1.24635e-10
WT	WT-1	E23_1	1.24633e-10							WT	WT-1	E5_1	0
WT	WT-1	E17_1	0							WT	WT-1	E9_1	1.24635e-10
WT	WT-1	E15_1	3.73905e-10							WT	WT-1	E23_1	0
WT	WT-1	E25_1	6.23175e-10							WT	WT-1	E17_1	0
WT	WT-1	E18_1	3.73905e-10							WT	WT-1	E15_1	0
WT	WT-1	E21_1	2.49432e-10							WT	WT-1	E25_1	0
WT	WT-1	E22_1	3.73905e-10							WT	WT-1	E18_1	0
WT	WT-1	E7_1	3.73905e-10							WT	WT-1	E21_1	3.74148e-10
WT	WT-1	E4_1	1.24635e-10							WT	WT-1	E22_1	0
WT	WT-1	E24_1	6.23148e-10							WT	WT-1	E7_1	1.24635e-10
WT	WT-1	E1_1	2.4927e-10							WT	WT-1	E4_1	0
WT	WT-1	E6_1	6.23174e-10							WT	WT-1	E24_1	1.2463e-10
WT	WT-1	E20_1	2.49266e-10							WT	WT-1	E1_1	0
WT	WT-1	E11_1	1.24635e-10							WT	WT-1	E6_1	1.24635e-10
WT	WT-2	C7_2	8.91139e-10							WT	WT-1	E20_1	0
WT	WT-2	C23_2	5.09232e-10							WT	WT-1	E11_1	0
WT	WT-2	C18_2	3.81924e-10							WT	WT-2	C7_2	1.27306e-10
WT	WT-2	C9_2	0							WT	WT-2	C18_2	0
WT	WT-2	C25_2	1.14577e-09							WT	WT-2	C9_2	1.27308e-10
WT	WT-2	C21_2	2.54616e-10							WT	WT-2	C25_2	0
WT	WT-2	C3_2	2.54616e-10							WT	WT-2	C21_2	1.27308e-10
WT	WT-2	C17_2	0							WT	WT-2	C3_2	0
WT	WT-2	C10_2	2.54616e-10							WT	WT-2	C17_2	1.27308e-10
WT	WT-2	C1_2	0							WT	WT-2	C10_2	0
WT	WT-2	C16_2	2.54617e-10							WT	WT-2	C1_2	1.27308e-10
WT	WT-2	C22_2	1.27308e-10							WT	WT-2	C16_2	1.27308e-10
WT	WT-2	C19_2	6.36541e-10							WT	WT-2	C22_2	1.27308e-10
WT	WT-2	C13_2	5.09232e-10							WT	WT-2	C19_2	1.27308e-10
WT	WT-2	C4_2	2.54616e-10							WT	WT-2	C13_2	1.27308e-10
WT	WT-2	C12_2	1.27308e-10							WT	WT-2	C4_2	0
WT	WT-2	C11_2	0							WT	WT-2	C5_2	1.27308e-10
WT	WT-2	C14_2	7.63817e-10							WT	WT-2	C12_2	0
WT	WT-2	C6_2	2.54616e-10							WT	WT-2	C11_2	0
WT	WT-2	C20_2	0							WT	WT-2	C14_2	0
WT	WT-2	C24_2	2.54682e-10							WT	WT-2	C6_2	0
WT	WT-2	C2_2	1.27308e-10							WT	WT-2	C20_2	1.27308e-10
WT	WT-2	C15_2	5.09231e-10							WT	WT-2	C24_2	0
WT	WT-2	C8_2	3.81924e-10							WT	WT-2	C2_2	0
										WT	WT-2	C15_2	0

## Sheet: Data 2
Figure 3a				Figure 3b
Generation	Mutator clone percentage (%)	Population		Rif mutation rate	Mutator genotype and generations	Population
0	0	L10-C		1.12e-08	w30	L10-C
29.7	0	L10-C		4.21e-09	w30	L10-C
66	0	L10-C		4.4e-09	w30	L10-C
99	5	L10-C		2.6e-09	w66	L10-C
132	30	L10-C		3.19e-09	w66	L10-C
165	0	L10-C		1.69e-09	w66	L10-C
198	0	L10-C		4.27e-09	w99	L10-C
231	25	L10-C		3.92e-09	w99	L10-C
264	30	L10-C		8.17e-09	w99	L10-C
297	50	L10-C		2.13e-07	h99	L10-C
330	20	L10-C		1.89e-07	h99	L10-C
0	0	L10-D		1.43e-07	h99	L10-C
29.7	0	L10-D		2.7e-09	w132	L10-C
66	0	L10-D		8.47e-09	w132	L10-C
75.9	10	L10-D		8.03e-09	w132	L10-C
99	50	L10-D		1.86e-07	h132	L10-C
132	100	L10-D		1.9e-07	h132	L10-C
165	100	L10-D		1.03e-07	h132	L10-C
198	100	L10-D		2.57e-09	w30	L10-E
231	95	L10-D		3.42e-09	w30	L10-E
264	100	L10-D		1.65e-08	w30	L10-E
297	95	L10-D		5.61e-09	w66	L10-E
330	90	L10-D		9.5e-09	w66	L10-E
0	0	L10-E		4.33e-09	w66	L10-E
29.7	0	L10-E		8.68e-08	h66	L10-E
59.4	10	L10-E		2.97e-07	h66	L10-E
66	50	L10-E		4.24e-07	h66	L10-E
99	100	L10-E		4.51e-07	h99	L10-E
132	95	L10-E		3.63e-07	h99	L10-E
165	65	L10-E		2.85e-07	h99	L10-E
198	90	L10-E		5.17e-07	h132	L10-E
231	90	L10-E		3.57e-07	h132	L10-E
264	100	L10-E		3.73e-07	h132	L10-E
297	100	L10-E		3.66e-09	w132	L10-E
330	100	L10-E		5.41e-09	w132	L10-E
0	0	L10-F		4.29e-09	w132	L10-E
29.7	0	L10-F		1.16e-09	w30	L10-D
66	0	L10-F		9.38e-09	w30	L10-D
75.9	0	L10-F		9.43e-09	w30	L10-D
99	35	L10-F		2.52e-09	w66	L10-D
132	100	L10-F		1.88e-09	w66	L10-D
165	100	L10-F		1.26e-09	w66	L10-D
198	95	L10-F		5.77e-09	w76	L10-D
231	100	L10-F		2.62e-09	w76	L10-D
264	100	L10-F		2.23e-09	w76	L10-D
297	100	L10-F		2.96e-07	h76	L10-D
330	100	L10-F		1.23e-07	h76	L10-D
				1.97e-07	h76	L10-D
				2.57e-09	w99	L10-D
				4.45e-09	w99	L10-D
				1.6e-09	w99	L10-D
				3.95e-07	h99	L10-D
				7.28e-07	h99	L10-D
				4.45e-07	h99	L10-D
				1.72e-07	h132	L10-D
				1.42e-07	h132	L10-D
				2.51e-07	h132	L10-D
				3.41272e-09	w30	L10-F
				3.61747e-09	w30	L10-F
				2.46403e-09	w30	L10-F
				2.32442e-09	w66	L10-F
				2.43954e-09	w66	L10-F
				3.26031e-09	w66	L10-F
				3.81235e-07	h99	L10-F
				4.2001e-07	h99	L10-F
				5.53556e-07	h99	L10-F
				1.74985e-09	w99	L10-F
				1.26009e-09	w99	L10-F
				2.8633e-09	w99	L10-F
				3.57731e-07	h132	L10-F
				2.65303e-07	h132	L10-F
				4.81801e-07	h132	L10-F

## Sheet: Data 3
The 96-class contextual mutational spectra; Source data 3 is related to figures 4a-4d, supplementary figures 6-9
	A[C>A]A	A[C>A]C	A[C>A]G	A[C>A]T	C[C>A]A	C[C>A]C	C[C>A]G	C[C>A]T	G[C>A]A	G[C>A]C	G[C>A]G	G[C>A]T	T[C>A]A	T[C>A]C	T[C>A]G	T[C>A]T	A[C>G]A	A[C>G]C	A[C>G]G	A[C>G]T	C[C>G]A	C[C>G]C	C[C>G]G	C[C>G]T	G[C>G]A	G[C>G]C	G[C>G]G	G[C>G]T	T[C>G]A	T[C>G]C	T[C>G]G	T[C>G]T	A[C>T]A	A[C>T]C	A[C>T]G	A[C>T]T	C[C>T]A	C[C>T]C	C[C>T]G	C[C>T]T	G[C>T]A	G[C>T]C	G[C>T]G	G[C>T]T	T[C>T]A	T[C>T]C	T[C>T]G	T[C>T]T	A[T>A]A
L1-C2	0	0.0288462	0.00961538	0	0	0.0192308	0	0	0.00961538	0.0480769	0.0384615	0.00961538	0	0	0	0	0	0	0.00961538	0.00961538	0	0	0	0	0.00961538	0.0480769	0.0192308	0.0192308	0	0	0.00961538	0	0	0.0192308	0.00961538	0	0.0288462	0.00961538	0.00961538	0	0.0288462	0.0192308	0.0288462	0	0	0.0192308	0.00961538	0.00961538	0
L1-C1	0	0	0.0140845	0	0	0.0140845	0.0140845	0.0140845	0	0.028169	0.0140845	0.0140845	0.0140845	0.028169	0.028169	0	0	0	0	0	0.0140845	0	0.0140845	0	0	0.084507	0.028169	0	0.0422535	0	0	0	0	0.0140845	0.0140845	0	0	0	0.056338	0.0140845	0.056338	0.028169	0.028169	0.0140845	0.0140845	0	0	0.0140845	0
M1-B1	0.000529942	0.000794913	0	0	0.000529942	0.000529942	0.000529942	0.000794913	0.000794913	0.00317965	0.00211977	0.00158983	0.000264971	0.000794913	0.000529942	0.000264971	0.00105988	0.0018548	0.00132485	0.00105988	0.000529942	0.000264971	0.000264971	0.000264971	0.000264971	0.0018548	0.00211977	0.000264971	0	0.000264971	0.000264971	0.000264971	0.017753	0.0227875	0.0222576	0.00529942	0.0164282	0.0243773	0.036566	0.00476948	0.04531	0.0741918	0.0601484	0.0267621	0.0217276	0.018283	0.018548	0.00503445	0
M1-B2	0.000479157	0.000718735	0.000239578	0.000239578	0.000239578	0.000239578	0.000718735	0.000239578	0.00143747	0.00119789	0.00143747	0.000239578	0.000239578	0.000239578	0.000718735	0	0.000958313	0.00407283	0.00143747	0.000718735	0	0.000239578	0.000718735	0	0.000718735	0.00359368	0.00167705	0.00167705	0.000239578	0.000239578	0.000239578	0.000479157	0.00910398	0.0234787	0.0206037	0.00239578	0.00934356	0.018208	0.0311452	0.00574988	0.0263536	0.0543843	0.0630091	0.0112602	0.0119789	0.0134164	0.0234787	0.00359368	0
L10-C2	0.000375422	0.000750845	0.000375422	0.000250282	0.000125141	0	0.000750845	0.000375422	0.000875985	0.00112627	0.00100113	0.00187711	0.000500563	0.000250282	0.000375422	0.000375422	0.000375422	0.000250282	0.000250282	0.000125141	0.000125141	0.000375422	0.000250282	0.000125141	0.000375422	0.00312852	0.00175197	0.00125141	0	0.000125141	0.000500563	0	0.00901014	0.00938556	0.010637	0.00325366	0.00838443	0.00750845	0.0170191	0.00325366	0.0221499	0.0336629	0.0316606	0.0133901	0.010637	0.00838443	0.00926042	0.0027531	0
L10-C1	0.000167448	0.000669792	0.000502344	0.000334896	0.000502344	0.000167448	0.00100469	0.000502344	0.00150703	0.00184193	0.00200938	0.00100469	0.00083724	0.000334896	0.000167448	0.000167448	0.000502344	0.00133958	0	0.00083724	0.000167448	0.000502344	0.000502344	0.000502344	0.000502344	0.00167448	0.000669792	0.00117214	0	0	0.000167448	0.000334896	0.00887475	0.013061	0.0100469	0.00435365	0.0120563	0.00736772	0.0221031	0.00435365	0.0282987	0.0299732	0.0356664	0.0100469	0.00971199	0.011219	0.00971199	0.00251172	0
MMR-1	0.000243605	0.000974421	0.000487211	0.000487211	0.000243605	0.000487211	0.000487211	0.000730816	0.000974421	0.00243605	0.00292326	0.00146163	0.000487211	0	0	0	0	0.000487211	0	0.000243605	0	0.000487211	0.000487211	0	0.000730816	0.0046285	0.00121803	0.000487211	0.000243605	0	0	0	0.00584653	0.0109622	0.0102314	0.00194884	0.00876979	0.0133983	0.018514	0.00292326	0.0238733	0.0494519	0.0411693	0.0107186	0.0090134	0.0119367	0.00706456	0.000730816	0
MMR-2	0.000599161	0.000599161	0.00019972	0	0.00019972	0.00019972	0.000399441	0.00019972	0.000798882	0.00219692	0.00159776	0.00119832	0	0	0	0.00019972	0	0.00139804	0.000599161	0.00019972	0	0.00019972	0.00019972	0	0.000399441	0.00299581	0.00119832	0.000599161	0.00019972	0	0.000399441	0	0.00459357	0.0111843	0.00898742	0.00259637	0.00599161	0.0103855	0.014979	0.00359497	0.0191732	0.045736	0.0347513	0.0117835	0.00659077	0.0103855	0.00738965	0.00179748	0.00019972
M1-C1	0.0217391	0.0108696	0	0	0	0	0.0108696	0	0.0108696	0.0217391	0.0108696	0.0217391	0.0108696	0	0.0108696	0	0	0.0217391	0	0.0108696	0	0	0	0	0.0217391	0.0434783	0.0217391	0.0108696	0.0217391	0	0	0.0108696	0.0108696	0	0.0108696	0	0.0217391	0.0217391	0	0.0326087	0.0108696	0.0108696	0.0326087	0	0.0108696	0.0326087	0	0.0108696	0
M1-C2	0	0.0128205	0	0	0.0128205	0	0	0.0128205	0	0.025641	0.0384615	0	0	0	0	0	0	0.0128205	0	0	0.0128205	0	0	0	0	0.0897436	0.0641026	0.0384615	0.025641	0	0	0	0.0128205	0	0.0128205	0	0.025641	0	0.0128205	0	0.0128205	0.025641	0.0128205	0.025641	0	0.0384615	0	0	0
L10-F2	0	0.00114943	0.00114943	0	0.000383142	0.00153257	0.00114943	0	0.00268199	0.00306513	0.00229885	0.000766284	0.000383142	0.000383142	0.00114943	0.000383142	0	0.00191571	0.000766284	0.000766284	0.000383142	0.000766284	0	0.000383142	0.00191571	0.00498084	0.00344828	0.00191571	0.000766284	0	0.000383142	0.000383142	0.016092	0.0249042	0.0302682	0.00383142	0.0222222	0.0226054	0.0578544	0.0091954	0.062069	0.0766284	0.0904215	0.0218391	0.0226054	0.0237548	0.0268199	0.00498084	0.000766284
L10-F1	0.00183688	0.00146951	0.000734754	0.000734754	0.000734754	0	0.00257164	0.00110213	0.000734754	0.000734754	0.00220426	0.00146951	0	0.000367377	0.000734754	0.000367377	0	0	0.000734754	0	0	0.000367377	0	0.000367377	0.000734754	0.00404115	0.00110213	0.00183688	0	0.000367377	0.000367377	0	0.0183688	0.0275533	0.0374724	0.0047759	0.0238795	0.025349	0.0609846	0.0113887	0.0569434	0.0852314	0.106907	0.0235121	0.0271859	0.0176341	0.0293902	0.00404115	0.000367377
L10-A2	0.000296309	0.000338639	0.000338639	0.000296309	0.000677277	0.000423298	0.00139688	0.000931256	0.000931256	0.00169319	0.0015662	0.00173552	0.000465628	0.000507958	0.000380969	0.000338639	0.000211649	0.0015662	0.000888927	0.000677277	0.00012699	0.000211649	0.000338639	0.000253979	0.00012699	0.00249746	0.00105825	0.00279377	4.23298e-05	0.000253979	0.000465628	0.000253979	0.0133339	0.028234	0.0349644	0.00512191	0.0148154	0.0197257	0.0462665	0.00541822	0.0369539	0.0692939	0.0925753	0.0179478	0.0202337	0.0258212	0.0282763	0.00461395	0.000592618
L10-A1	0.000207297	0.000103648	0.000310945	0	0.000621891	0.000621891	0.00186567	0.000829187	0.000725539	0.00124378	0.00145108	0.000725539	0.000310945	0.000207297	0.000103648	0.000725539	0.000103648	0.00196932	0.000518242	0.000621891	0	0.000207297	0.000310945	0.000414594	0	0.00196932	0.00103648	0.00165837	0	0.000310945	0.000207297	0	0.0108831	0.0296434	0.032442	0.00435323	0.0122305	0.0181385	0.0425995	0.00414594	0.0311982	0.0724502	0.0844735	0.0157546	0.0163765	0.0218698	0.0234245	0.00414594	0.000518242
L1-A2	0.00129366	0.000646831	0.000646831	0	0.000323415	0.000646831	0.00226391	0	0.000970246	0.00355757	0.000970246	0.00194049	0	0	0.000323415	0	0.000646831	0.00129366	0.000323415	0.000323415	0	0.000646831	0	0.000323415	0.000323415	0.00646831	0.00161708	0.00161708	0	0	0	0	0.0106727	0.0194049	0.0184347	0.00388098	0.0113195	0.0113195	0.0313713	0.00355757	0.0329884	0.0624191	0.0643596	0.0109961	0.0129366	0.0158473	0.0184347	0.00258732	0.000323415
L1-A1	0	0.000478927	0.000239464	0.000239464	0.000239464	0.000718391	0.000957854	0.000239464	0.000718391	0.00167625	0.00119732	0.00191571	0.000718391	0	0.000957854	0.000478927	0.000239464	0.000718391	0.000478927	0.000478927	0	0.000478927	0.000239464	0.000718391	0.000239464	0.00311303	0.00143678	0	0	0	0.000239464	0	0.00981801	0.016523	0.0181992	0.00287356	0.0114943	0.0150862	0.0203544	0.00478927	0.0284962	0.0545977	0.0553161	0.0114943	0.0126916	0.0122126	0.0138889	0.00359195	0
L100-D1	0	0	0.0212766	0.0425532	0.0851064	0	0	0	0.0212766	0.0212766	0.0212766	0	0	0.0212766	0	0	0	0.0212766	0	0	0	0	0.0212766	0	0	0.0212766	0	0.0212766	0	0	0	0	0.0212766	0	0	0	0.0425532	0.0638298	0.0425532	0.0212766	0	0	0.0425532	0	0.0212766	0	0.0212766	0	0
L100-D2	0.021978	0.010989	0	0.010989	0	0.032967	0.021978	0	0.021978	0.043956	0	0	0	0.010989	0.010989	0	0	0	0	0	0	0	0	0	0	0.010989	0.043956	0.010989	0.010989	0	0.010989	0	0	0.010989	0.0879121	0	0.043956	0	0.032967	0.021978	0.032967	0.032967	0.032967	0.021978	0.010989	0.010989	0.010989	0	0
S1-D1	0	0	0	0	0	0	0.0123457	0	0	0.0617284	0.0123457	0.0123457	0	0	0	0.037037	0	0.0123457	0	0	0	0	0	0	0	0.037037	0.037037	0.037037	0	0	0	0	0.0246914	0.0123457	0.0246914	0.0123457	0.0123457	0	0.037037	0	0.037037	0	0.0123457	0	0.0123457	0.0246914	0.0123457	0	0.0246914
S1-D2	0	0	0.0263158	0	0.0263158	0.0131579	0.0394737	0	0.0263158	0.0526316	0.0263158	0.0131579	0.0131579	0	0	0.0131579	0	0	0	0.0131579	0.0131579	0	0.0131579	0	0	0.0789474	0.0131579	0.0263158	0	0	0	0.0131579	0.0131579	0	0	0.0131579	0.0394737	0	0.0263158	0	0.0263158	0	0.0394737	0.0394737	0	0.0131579	0	0	0.0131579
S1-B1	0.00239904	0.0019992	0.00359856	0.00319872	0.00639744	0.0019992	0.0135946	0.00959616	0.0111955	0.0135946	0.017593	0.0127949	0.00759696	0.00839664	0.0115954	0.0039984	0.00039984	0.00119952	0.00039984	0.00039984	0.00039984	0.00039984	0	0.00079968	0	0.00359856	0.0019992	0	0.00039984	0	0.00079968	0.00039984	0.0179928	0.0239904	0.0379848	0.00239904	0.0255898	0.0159936	0.059976	0.00759696	0.0643743	0.0779688	0.103958	0.0239904	0.017593	0.0179928	0.0215914	0.0059976	0
L1-B2	0	0.00042346	0	0	0.00042346	0.00021173	0.00148211	0.00021173	0.00190557	0.00402287	0.00148211	0.00190557	0	0.00021173	0.00021173	0.00021173	0.000635189	0.000635189	0.00042346	0.00042346	0.000635189	0.000846919	0.00042346	0.000635189	0.00021173	0.00381114	0.00169384	0.00042346	0.00042346	0.000635189	0.000635189	0	0.00359941	0.010163	0.00741054	0.0021173	0.00465806	0.01101	0.0105865	0.00254076	0.018844	0.0294304	0.0239255	0.0127038	0.00508152	0.0103748	0.00465806	0.00254076	0
L1-B1	0.000453823	0	0.000226912	0	0	0.000226912	0	0.000453823	0.00136147	0.00136147	0.00136147	0.00204221	0	0.000226912	0	0	0.000226912	0.000226912	0	0	0	0.000453823	0.000226912	0.000680735	0.000680735	0.00272294	0.000226912	0.000226912	0	0	0.000226912	0	0.00317676	0.0117994	0.00884956	0.000453823	0.00567279	0.00839573	0.0127071	0.00204221	0.017926	0.0372135	0.0272294	0.00907647	0.00680735	0.00998412	0.00635353	0.000453823	0.000226912
S1-B2	0.00216998	0.00289331	0.00506329	0.00325497	0.00578662	0.0039783	0.00940325	0.0039783	0.0115732	0.00976492	0.0220615	0.0119349	0.0039783	0.00506329	0.00687161	0.00470163	0.000361664	0.00216998	0	0.000361664	0	0.000723327	0.00108499	0.000723327	0.00108499	0.00506329	0.00253165	0.00180832	0.000361664	0	0.00144665	0	0.0169982	0.0198915	0.0300181	0.0039783	0.0195298	0.0166365	0.0538879	0.00687161	0.0647378	0.0748644	0.100181	0.0242315	0.0296564	0.0130199	0.0372514	0.00578662	0.000361664
L100-A2	0.00058072	0.00058072	0.00116144	0	0.00058072	0.00058072	0.0058072	0	0.00348432	0.00638792	0.00348432	0.00638792	0	0.00116144	0.00232288	0	0	0.00232288	0.00058072	0	0.00058072	0.0029036	0.00058072	0.00174216	0.00058072	0.00638792	0.00348432	0.00174216	0.00116144	0.00058072	0.00174216	0.00116144	0.0150987	0.024971	0.0174216	0.0058072	0.0180023	0.0197445	0.0412311	0.0121951	0.0516841	0.0749129	0.068525	0.0162602	0.0197445	0.0209059	0.0162602	0.0121951	0.00058072
L100-A1	0.00239234	0	0	0.000956938	0.000478469	0	0.00143541	0	0.000956938	0.00143541	0.000478469	0	0	0.000478469	0	0	0.000478469	0.000956938	0.00143541	0.00191388	0	0.00143541	0	0.000478469	0.00143541	0.00382775	0.00143541	0.00287081	0	0	0	0	0.0157895	0.023445	0.0349282	0.00956938	0.0162679	0.0267943	0.0751196	0.00574163	0.0607656	0.0636364	0.1	0.0181818	0.0215311	0.0205742	0.0277512	0.00717703	0
L10-D1	0	0	0.0217391	0	0.0217391	0	0	0	0	0.0652174	0	0	0	0.0217391	0	0	0	0	0	0	0	0	0	0	0	0.0217391	0.0652174	0	0.0217391	0	0	0	0	0	0.0434783	0	0.0434783	0	0.0217391	0.0217391	0.0869565	0.0434783	0.0869565	0	0.0217391	0.0217391	0	0	0
L10-B2	0.000247402	0.000494805	0.000742207	0	0	0.000247402	0.000247402	0.000742207	0	0.000742207	0.00173182	0.000742207	0.000494805	0	0.000247402	0	0.000247402	0.00123701	0.000742207	0.000247402	0.000247402	0.000247402	0.000247402	0.000494805	0.000742207	0.00420584	0.000989609	0.00173182	0	0.000247402	0	0	0.0197922	0.0247402	0.0343889	0.00593765	0.0230084	0.023998	0.065809	0.00890648	0.0707571	0.0702622	0.123206	0.0212766	0.0259772	0.0192974	0.0316675	0.00296883	0
L10-B1	0.000284333	0	0.000568666	0	0	0.000284333	0.000853	0	0.000284333	0.000568666	0.001706	0	0.000568666	0.000568666	0.000853	0.000568666	0	0.00199033	0	0.000284333	0.000284333	0.000284333	0.000853	0.000284333	0.000568666	0.00540233	0.00113733	0.000568666	0	0.000284333	0	0	0.020472	0.0250213	0.034973	0.004265	0.022178	0.0184817	0.0696616	0.00739266	0.0651123	0.073358	0.112596	0.0227467	0.0224623	0.018766	0.0321297	0.00483367	0
WT-2	0	0	0	0	0	0.0322581	0.0322581	0	0	0	0	0	0.016129	0	0	0	0	0	0	0	0.016129	0	0	0	0	0.0806452	0.0322581	0.016129	0	0	0	0	0	0.0322581	0	0.016129	0.0806452	0	0.016129	0.0483871	0	0.0322581	0	0.016129	0.0483871	0.016129	0	0	0
L10-D2	0.000108968	0.00054484	0	0.000435872	0.000435872	0.00054484	0.000435872	0.000326904	0.00054484	0.00152555	0.00196143	0.000762777	0.000326904	0.000435872	0.000326904	0	0.000217936	0.00130762	0.000108968	0.000217936	0.000108968	0.000326904	0.000435872	0.000217936	0.000326904	0.00414079	0.000653808	0.00196143	0	0.00054484	0	0	0.00915332	0.023755	0.0299662	0.00392285	0.00904435	0.0142748	0.0395554	0.00305111	0.0288765	0.0711562	0.0894628	0.0173259	0.0132941	0.0197232	0.0227743	0.00359595	0.000108968
WT-1	0	0.0163934	0.0163934	0	0	0	0.0163934	0	0	0.0163934	0	0	0.0163934	0	0.0163934	0	0	0.0163934	0	0	0	0	0	0	0.0163934	0.0819672	0.0163934	0	0	0	0	0	0.0327869	0	0.0163934	0	0.0491803	0.0163934	0	0.0327869	0.0327869	0.0327869	0.0655738	0.0163934	0	0.0163934	0	0.0163934	0
M1-A1	0.000847099	0	0.000847099	0.000423549	0.000423549	0	0.00296485	0.000423549	0.00211775	0.00423549	0.00211775	0	0.000423549	0	0.000423549	0	0	0.000423549	0	0	0.000847099	0.0016942	0.00211775	0	0.000847099	0.00592969	0.00127065	0.00211775	0	0.000847099	0	0	0.016942	0.0186362	0.0304956	0.0016942	0.016942	0.0148242	0.0410843	0.00508259	0.0461669	0.0673443	0.0872512	0.0144007	0.0199068	0.0148242	0.0249894	0.0016942	0
M1-A2	0.000805477	0.00201369	0.000402739	0.000402739	0.000805477	0.000402739	0.000805477	0.000402739	0.000402739	0.00201369	0.00201369	0.00120822	0	0	0.000402739	0.000805477	0.000402739	0.000402739	0.000402739	0	0	0.000805477	0.000805477	0	0	0.00483286	0.00201369	0.00201369	0	0.000805477	0.000805477	0.000402739	0.0177205	0.018526	0.0253725	0.0052356	0.0132904	0.0181232	0.0451067	0.0072493	0.0402739	0.0640354	0.0696738	0.0140959	0.0157068	0.0165123	0.018526	0.00322191	0.000402739
L100-C2	0.0181818	0	0	0	0.00909091	0	0.0363636	0.00909091	0	0.0454545	0.0181818	0.0181818	0.0181818	0	0.0454545	0	0.0181818	0.00909091	0.0181818	0	0.0181818	0.00909091	0	0	0.0363636	0.0272727	0.0272727	0.00909091	0.0181818	0.00909091	0	0	0.00909091	0	0.0363636	0.00909091	0.0363636	0	0.00909091	0.0272727	0.00909091	0.00909091	0.0454545	0.0181818	0	0.0181818	0.00909091	0.0181818	0
L100-C1	0.0125	0	0.0125	0	0	0.0125	0	0.0125	0.0125	0	0.0125	0.0125	0	0.0125	0.0125	0	0	0	0.025	0	0	0	0	0.025	0	0	0.025	0.0125	0.0125	0	0	0.0125	0.0125	0	0.025	0.0125	0.025	0.0375	0	0.0375	0	0.0375	0.0625	0.025	0.0125	0.025	0.0125	0.0625	0
S1-A1	0.00115964	0.00154619	0.00154619	0.000773096	0.000773096	0.000386548	0.00270584	0.000773096	0.00309239	0.00309239	0.00502513	0.000386548	0.00115964	0.00231929	0.00193274	0.000386548	0.000773096	0.00425203	0.00193274	0.000386548	0.00270584	0.00231929	0.00193274	0.00231929	0.00193274	0.00927716	0.00309239	0.00193274	0.00193274	0.00115964	0.000386548	0.00115964	0.0131426	0.0181678	0.0228063	0.00850406	0.0115964	0.0185543	0.0413606	0.00618477	0.0429068	0.0579822	0.0680325	0.019714	0.0166216	0.0143023	0.0247391	0.00541167	0.000773096
M1-D1	0	0	0.057971	0	0	0	0	0	0	0.057971	0	0	0	0	0	0	0	0.0289855	0	0	0	0	0	0	0.0289855	0.130435	0.0434783	0.057971	0	0	0.0144928	0	0.0144928	0.0144928	0.0289855	0.0144928	0.0434783	0	0.0869565	0.0144928	0.0144928	0	0.0144928	0	0	0.0289855	0.0434783	0	0
S1-A2	0.000513875	0.0020555	0.000513875	0	0	0	0.00256937	0.00102775	0.000513875	0.00256937	0.00308325	0.000513875	0.000513875	0.00102775	0.000513875	0.00102775	0.000513875	0.00308325	0.000513875	0.00102775	0	0.00102775	0.00102775	0	0	0.00359712	0.00308325	0.00565262	0.000513875	0	0.000513875	0	0.0107914	0.0159301	0.0298047	0.0061665	0.0184995	0.0118191	0.0585817	0.0061665	0.0395683	0.0621788	0.0863309	0.0128469	0.0169579	0.0159301	0.0251799	0.00565262	0.000513875
S1-C1	0	0.0114943	0.0229885	0	0	0.0114943	0	0	0.0114943	0.0229885	0.0114943	0	0	0	0.0114943	0	0	0.0114943	0.0229885	0	0	0	0.0114943	0.0114943	0.0114943	0.0114943	0.045977	0.045977	0.0344828	0	0.0114943	0	0	0	0	0.0114943	0.0229885	0.0114943	0.0114943	0.0114943	0.0229885	0.0114943	0.0574713	0.0344828	0.0114943	0.0114943	0.0114943	0	0.0114943
S1-C2	0.0123457	0	0.037037	0	0	0	0.0123457	0	0	0.0493827	0.0123457	0	0	0	0	0	0	0	0	0.0123457	0.0123457	0	0	0	0	0.0617284	0.037037	0.0246914	0.0123457	0	0	0	0.037037	0.0123457	0.0246914	0	0.0123457	0	0	0.0246914	0.037037	0.0123457	0.0246914	0.0123457	0.0246914	0.0246914	0	0.0123457	0
M1-D2	0	0.020202	0.020202	0	0	0	0.010101	0	0.010101	0.040404	0.0606061	0	0.010101	0	0	0	0	0	0	0	0	0	0	0	0.020202	0.040404	0.040404	0.0505051	0	0	0	0	0.030303	0.020202	0.010101	0.010101	0.020202	0.010101	0.020202	0.010101	0	0.020202	0.040404	0.010101	0.020202	0.040404	0.020202	0	0
L10-E2	0	0.000102093	0.000204186	0	0	0	0.000408372	0	0.000408372	0.00071465	0.00071465	0.000408372	0.000102093	0	0.000102093	0.000102093	0	0	0.000204186	0.000204186	0.000204186	0	0.000102093	0.000102093	0	0.0014293	0.000816743	0	0	0	0.000102093	0	0.00224604	0.0057172	0.00449209	0.000408372	0.00204186	0.00551302	0.0103114	0.00234814	0.00735069	0.0201123	0.0179684	0.00398162	0.00275651	0.00398162	0.00592139	0.00122511	0
L10-E1	0	0.000229551	0.000229551	7.65169e-05	7.65169e-05	7.65169e-05	0.000306068	0	0.000153034	0.00145382	0.000382585	0.00122427	0.000306068	0.000153034	0.000153034	0.000153034	7.65169e-05	0.000229551	7.65169e-05	0.000306068	0.000153034	0.000153034	0.000229551	7.65169e-05	0.000382585	0.00175989	0.000459102	0.000535619	7.65169e-05	0	0.000153034	7.65169e-05	0.00229551	0.0054327	0.00627439	0.00114775	0.00344326	0.00489708	0.0100237	0.00168337	0.00941158	0.0194353	0.0217308	0.00505012	0.00290764	0.00527967	0.00512664	0.00114775	7.65169e-05
L1-D1	0	0	0	0	0.0192308	0	0	0	0	0.0192308	0	0.0192308	0	0	0	0	0.0384615	0	0	0	0	0	0.0192308	0.0384615	0	0.0384615	0.0384615	0.0192308	0	0	0	0	0	0.0192308	0.0192308	0	0.0384615	0.0192308	0.0192308	0	0.0384615	0.0192308	0.0961538	0.0192308	0	0.0192308	0	0.0384615	0
L1-D2	0	0.0246914	0	0	0	0	0.0123457	0	0.0123457	0.0246914	0	0	0.0246914	0	0	0	0.0246914	0.0123457	0	0	0.0123457	0	0	0.0123457	0.037037	0.0617284	0.0246914	0.037037	0	0	0	0	0	0	0	0.0123457	0.0246914	0.0246914	0.0246914	0.037037	0.0493827	0.0246914	0.0493827	0.0246914	0.0246914	0.0123457	0	0	0
L100-B2	0.00115075	0.00153433	0.000767165	0.000383583	0	0.000767165	0.00306866	0.00115075	0.000383583	0.00421941	0.00115075	0.00153433	0.000383583	0.000383583	0.000383583	0.000383583	0	0.00115075	0.000383583	0.000383583	0.000383583	0	0.000383583	0.000383583	0.000383583	0.00383583	0.00153433	0.00306866	0	0.000383583	0	0	0.0103567	0.0176448	0.0214806	0.00345224	0.0134254	0.0187956	0.0333717	0.00537016	0.0391254	0.0648255	0.0747986	0.0161105	0.0176448	0.0115075	0.018412	0.0023015	0.000383583
L100-B1	0.000541712	0.00108342	0	0.000541712	0.000541712	0	0.00108342	0.000541712	0.00216685	0.00162514	0.00541712	0.00162514	0.000541712	0	0.00108342	0	0.00216685	0.00108342	0	0.00216685	0	0.00216685	0.000541712	0.00108342	0.00108342	0.00433369	0.00433369	0.00162514	0.00108342	0	0	0	0.0238353	0.024377	0.0222102	0.00650054	0.0173348	0.0140845	0.0384615	0.00758397	0.0498375	0.0617551	0.0704225	0.0222102	0.0162514	0.0135428	0.0227519	0.00487541	0.000541712
MP1	0.0008566	0.000927251	0.000844471	0.000582566	0.00107947	0.000790152	0.00266123	0.00135839	0.00212766	0.00297703	0.00391869	0.00236662	0.000906786	0.00103058	0.00131036	0.00071559	0.000397768	0.00225657	0.000804759	0.000677306	0.000243726	0.000668286	0.000569143	0.000511777	0.000531467	0.00421345	0.00177549	0.00263014	0.000197547	0.000402013	0.000415561	0.000234401	0.0182229	0.0310081	0.0386013	0.00625324	0.0201775	0.0229575	0.0588518	0.00727	0.0550317	0.0852921	0.110588	0.0229218	0.0247266	0.025195	0.03182	0.00559262	0.000431741
MP2	9.43e-19	0.000163662	7.77e-05	2.29e-21	2.29e-21	7.5e-05	0.000244512	2.29e-21	0.000389408	0.00148547	0.000543662	0.000704915	2.29e-21	2.29e-21	3.3e-05	3.49e-05	0.00012211	0.000107997	0.000199598	0.000182815	0.000172596	0.000208469	0.000197719	0.000173279	0.000217508	0.00246623	0.000817019	2.29e-21	0.000113413	3.72e-05	0.000151779	2.29e-21	0.00138958	0.00616377	0.00432288	0.000323754	0.00172149	0.0067772	0.00751366	0.00181388	0.00747868	0.0249093	0.0176789	0.00515635	0.00216519	0.00524536	0.00429018	0.000908514	5.14e-05
MP3	6.52e-05	0.000584879	0.000419752	0.000194723	0.000140714	3.25e-21	0.000444278	4.54e-05	0.00064313	0.00112423	0.000700449	0.00154164	0.000671131	0.000228978	0.000193211	0.000256894	0.000301655	0.000374761	3.25e-21	0.000399314	0.000122542	0.000305089	0.000303984	0.00017637	0.000503465	0.00179759	0.000885422	0.00102958	3.25e-21	3.25e-21	0.000303217	0.000137035	0.00585685	0.0058051	0.00578691	0.00292484	0.00736446	0.00335694	0.0117018	0.00263521	0.0166738	0.0176181	0.0194638	0.0083374	0.00610671	0.00585084	0.00502375	0.00183573	3.25e-21
B.subtilis_MutS	0.000378	0.000189	0.000189	0	0.000567001	0	0	0	0.000567001	0.000378	0.000378	0	0	0	0.000189	0.000189	0.000378	0.000945001	0	0	0	0.000189	0	0.000189	0.000378	0.001323	0	0.000756001	0	0.000567001	0.000189	0	0.00812701	0.00567001	0.01701	0.002268	0.030996	0.021546	0.100548	0.015309	0.0544321	0.0551881	0.0931771	0.046116	0.012663	0.010395	0.017577	0.003024	0.000945001
C.glutamicum_NucS	0	0	0	0	0	0	0.00189753	0	0	0	0	0	0	0	0	0	0	0	0	0	0	0	0	0	0	0	0	0	0	0	0	0	0.0246679	0.0341556	0.028463	0.00379507	0.0436433	0.0227704	0.0702087	0.0056926	0.0702087	0.0607211	0.0777989	0.0113852	0.0360531	0.0151803	0.0417457	0	0
D.radiodurans_MutL	0	0	0	0.00239808	0	0	0	0.00239808	0	0.00239808	0.00239808	0	0	0	0	0	0	0.00239808	0.00239808	0	0.00239808	0.00239808	0.00239808	0	0	0.00959233	0	0	0	0	0	0	0.0143885	0.0167866	0.00959233	0	0.0311751	0.0383693	0.0863309	0.0119904	0.0407674	0.0623501	0.0743405	0.0143885	0.00479616	0.0119904	0.028777	0.00239808	0
D.radiodurans_MutS	0	0	0	0	0	0	0	0	0	0	0	0	0	0	0	0	0	0	0	0	0	0.00787402	0	0	0	0.00787402	0	0	0	0	0	0	0	0.00787402	0.015748	0.015748	0.0551181	0.0472441	0.133858	0.015748	0.0551181	0.110236	0.133858	0.00787402	0	0	0.023622	0	0
E.coli_MutL	0.000438982	0.000768218	0.000329236	0.000219491	0.000219491	0.000329236	0.000438982	0.000438982	0.000877963	0.00230465	0.00219491	0.00131694	0.000219491	0	0	0.000109745	0	0.000987709	0.000329236	0.000219491	0	0.000329236	0.000329236	0	0.000548727	0.00373134	0.0012072	0.000548727	0.000219491	0	0.000219491	0	0.00515803	0.0110843	0.00954785	0.00230465	0.0072432	0.0117428	0.0165716	0.00329236	0.0212906	0.04741	0.0376427	0.0113038	0.00768218	0.0110843	0.0072432	0.00131694	0.000109745
M.smegmatis_NucS	0	0	0.000412201	0.000412201	0	0.000412201	0.000824402	0.000412201	0.000412201	0.00247321	0.0012366	0.000412201	0	0	0.000412201	0	0	0.000412201	0.000824402	0	0	0	0.000824402	0.000412201	0	0	0.000412201	0	0	0	0	0	0.0111294	0.0230833	0.0342127	0	0.014427	0.0300907	0.0795548	0.000824402	0.0288541	0.0346249	0.0688376	0.00329761	0.0111294	0.0115416	0.0428689	0.000824402	0
P.fluorescens_MutL	0	0	0	0	0	0	0	0.00026564	0	0.000531279	0	0.00026564	0.00026564	0	0.00013282	0	0	0.00013282	0	0.00013282	0	0	0.00013282	0.00013282	0.00013282	0.00650817	0.000531279	0.000398459	0	0	0	0.00013282	0.0163368	0.0301501	0.0387834	0.00225794	0.0237747	0.0334706	0.0881923	0.00491433	0.0373224	0.0800903	0.0763714	0.011821	0.00823483	0.0111569	0.0245717	0.0013282	0
P.fluorescens_MutS	0	0.000121286	0	0.000970285	0	0.000606428	0.000121286	0	0.000121286	0.000242571	0.000121286	0.000606428	0	0.000121286	0	0	0	0.000363857	0	0.000121286	0	0	0.000121286	0.000242571	0	0.00436628	0	0.000727714	0	0.000121286	0	0	0.0106731	0.0329897	0.0286234	0.00448757	0.0187993	0.0367495	0.0800485	0.00727714	0.0408733	0.0939964	0.0661007	0.0180716	0.00994542	0.00982414	0.0244997	0.000970285	0
V.Cholerae_MutL	0	0	0	0	0	0	0	0	0	0	0	0	0	0	0.000440141	0.000440141	0	0.00132042	0	0	0	0	0.000880282	0	0	0.00132042	0	0.000440141	0	0	0	0	0.0193662	0.0189261	0.0242077	0.00528169	0.0176056	0.0176056	0.0602993	0.00792254	0.0444542	0.0625	0.0708627	0.0215669	0.025088	0.0176056	0.0356514	0.00528169	0.000440141
V.Cholerae_MutS	0	0.000978474	0	0	0	0	0	0.000978474	0	0	0	0.000978474	0.000978474	0	0	0	0.000978474	0.00293542	0	0	0	0	0	0	0	0.00195695	0	0	0	0	0	0	0.0146771	0.0205479	0.0401174	0.00391389	0.0254403	0.0195695	0.0577299	0.00489237	0.0508806	0.0587084	0.101761	0.0136986	0.0264188	0.0156556	0.0332681	0.00489237	0.000978474
V.Fischeri_MutS	0.000704225	0	0	0.000234742	0.000234742	0	0	0.000234742	0	0.00492958	0.000234742	0	0.000469484	0	0	0.000469484	0.000234742	0.000704225	0.000234742	0.000469484	0	0	0	0	0	0	0	0.000704225	0.000234742	0	0	0.000234742	0.0403756	0.0192488	0.0192488	0.00704225	0.0260563	0.00892019	0.0171362	0.00516432	0.0847418	0.0276995	0.0356808	0.0204225	0.0415493	0.0107981	0.0166667	0.00680751	0.000938967
A.thaliana_MutS(msh-2)	0.00123518	0.00222332	0	0.00543478	0.00172925	0.00568182	0.00247036	0.0155632	0.000988142	0.000741107	0.000247036	0.00444664	0.00123518	0.00444664	0.000247036	0.0125988	0.0076581	0.00123518	0.00123518	0.014081	0.000247036	0	0	0.000494071	0.000741107	0.000247036	0	0.00296443	0.00172925	0	0.000494071	0.00197628	0.168972	0.0301383	0.0704051	0.0889328	0.020751	0.00914032	0.0200099	0.0116107	0.117342	0.0375494	0.0501482	0.0810277	0.0195158	0.00864625	0.00938735	0.0185277	0.000988142
C.elegans_MutL(mlh-1)	0.0118955	0.0031497	0.0020998	0.0125988	0.00979567	0.0115489	0.010499	0.0353362	0.00803879	0.0094491	0.0020998	0.0178483	0.00836786	0.0062994	0.0041996	0.020998	0.00162163	0	0.0010499	0	0	0	0	0	0	0.0010499	0	0	0	0.0010499	0	0	0.0265766	0.010499	0.0304158	0.0181949	0.00348008	0.010499	0.0125988	0.0094491	0.0395358	0.0412927	0.0178483	0.0241477	0.0062994	0.0083992	0.00416826	0.0108456	0.00139647
C.elegans_MutL(pms-2)	0.0042269	0.00281338	0.00140669	0.00914349	0.00774363	0.00984683	0.00914349	0.0484271	0.00480845	0.0077368	0.00211004	0.0260238	0.00947942	0.00852408	0.0057393	0.0260238	0	0.00140669	0.00057393	0.000703345	0	0.000703345	0.00057393	0	0.00140669	0.00140669	0.00057393	0.00254767	0.000286245	0	0	0	0.0239032	0.0147703	0.0200296	0.0189972	0.00203834	0.0077368	0.00914349	0.0077368	0.0411405	0.0436142	0.0344639	0.0281338	0.00914349	0.0140669	0.00666603	0.00704028	0.000710174
H.sapiens_MMR(SBS6)	0.000425	0.000524	5.2e-05	0.00018	0.00182	0.00409	0.00165	0.0096	0.000427	0.000913	0.000357	0.00123	0.000356	0.000498	0.0002	0.000747	0.000471	0.000289	2.22e-16	0.000254	4.11e-05	3.72e-05	8.43e-05	1.44e-05	1.94e-05	0.000685	2.22e-16	0.000321	4.97e-05	0.000113	1.95e-06	0.000128	0.0641	0.0229	0.12	0.0213	0.0136	0.0148	0.122	0.0138	0.0936	0.111	0.178	0.0744	0.012	0.0105	0.052	0.00699	9.82e-05
H.sapiens_MMR(SBS14)	0.00112	0.0131	0.000413	0.0826	0.0163	0.0197	0.00138	0.26	0.00208	0.0224	0.00111	0.126	0.000347	0.0243	7.08e-06	0.151	2.22e-16	5.78e-06	3.91e-05	0.000204	8.55e-05	7.86e-05	1.91e-05	0.000178	2.22e-16	4.33e-05	2.22e-16	8.03e-05	1.97e-05	0.00015	1.83e-05	0.000321	0.0124	0.0101	0.0265	0.0161	0.00273	0.00138	0.0116	0.00136	0.0171	0.00816	1.92e-05	0.0105	0.00354	0.000137	0.00532	0.000359	0.000613
H.sapiens_MMR(SBS15)	0.000944	0.000497	4.61e-05	0.00111	0.0418	0.00505	6.62e-05	0.0287	0.00229	0.00249	0.000404	0.0182	0.0172	0.00581	7.69e-05	0.00805	0.000113	0.000269	3.07e-05	0.000325	8.36e-05	1.7e-05	5.02e-05	8.45e-05	0.000994	0.000608	1.01e-05	0.000451	0.000214	6.12e-05	5.84e-05	0.000174	0.00505	0.00691	0.0745	0.00178	0.0108	0.0111	0.0248	0.0156	0.0737	0.129	0.277	0.0772	0.0265	0.00956	0.0212	0.00174	0.00204
H.sapiens_MMR(SBS20)	0.000619	0.00139	2.18e-05	0.00124	0.0376	0.0989	0.00743	0.252	0.0108	0.00565	0.00157	0.00249	0.00171	0.00337	2.22e-16	0.000904	0.00877	0.00151	0.000469	0.00442	7.69e-05	4.38e-06	0.000188	1.01e-05	0.000669	0.00286	0.000692	0.00302	0.000129	2.82e-05	0.000124	0.00112	0.0493	0.013	0.0133	0.013	0.0106	0.013	0.0165	0.0117	0.0422	0.0532	0.0205	0.0331	0.00807	0.00919	0.00264	5e-05	0.000511
H.sapiens_MMR(SBS21)	0.000157	0.00236	0.000294	0.000621	2.22e-16	0.0026	0.00198	0.0191	0.00214	0.00707	0.00169	0.0089	0.00146	0.000236	6.83e-05	2.22e-16	1.69e-05	0.000719	2.22e-16	6.19e-05	1.97e-05	0.000273	1.01e-05	0.000173	0.000388	0.00142	0.000117	0.000207	0.000654	0.000631	6.27e-05	0.000687	0.00217	0.00392	0.0074	4.17e-05	0.00135	0.00516	0.00622	0.000325	0.00932	0.0196	4.34e-05	0.00805	0.0036	8.07e-05	0.000317	7.31e-05	0.00346
H.sapiens_MMR(SBS26)	0.000873	0.000528	0.000114	0.000619	0.00141	0.00151	0.000362	0.00714	0.000496	0.000666	0.000129	0.000817	0.000938	0.00063	0.000123	0.0014	0.000427	0.000378	6.83e-05	0.000728	0.000364	0.000322	4.17e-05	0.000625	0.000395	0.000579	7.38e-05	0.000305	0.00131	0.000745	9.41e-05	0.00221	0.00266	0.00254	0.00533	0.00279	0.00169	0.00283	0.00334	0.00165	0.00275	0.00545	0.00668	0.00498	0.00329	0.00253	0.00263	0.00213	0.00152
H.sapiens_MMR(SBS44)	7.68e-18	0.00015	9.16e-07	0.00578	2.84e-05	0.0303	0.00374	0.0867	7.68e-18	0.00467	0.000605	0.0113	0.000853	0.00222	3.15e-07	0.0166	0.00318	0.000233	3.14e-05	0.00329	5.36e-05	2.49e-05	7.68e-18	8.64e-05	0.000219	0.00119	7.68e-18	0.00185	0.000673	9.4e-06	7.68e-18	0.00259	0.0899	0.0169	0.0143	0.0303	0.00357	0.00286	0.0155	0.00504	0.0955	0.0814	0.0496	0.0666	0.0014	0.00225	7.68e-18	0.00302	0.00478
[truncated: 47 more columns]

## Sheet: Data 4
Supplementary figure 1a			Supplementary figure 1b
Rate of genomic evolution	Population		Rif mutation rate	Population
0.0074533	L1-C		9.98352e-07	L10-C
0.0117193	L1-D		3.88158e-07	L10-C
0.285179	L10-C		1.54107e-07	L10-D
0.871161	L10-D		1.08e-07	L10-D
0.792013	L10-E		5.35738e-07	L10-E
0.460791	L10-F		8.3e-07	L10-E
			4.89524e-07	L10-F
			6.84314e-07	L10-F
			7.15596e-09	WT
			5.6701e-09	WT

## Sheet: Data 5
Supplementary figure 2a					Supplementary figure 2b
Group	Clone	Line	SVM rate		Group	Clone	Line	SVM rate
L1	C1	W8_1	0.00256068		L1	A1	U3_1	0.000615065
L1	C1	W23_1	0.000640171		L1	A1	U24_1	0.0018452
L1	C1	W19_1	0.00128034		L1	A1	U25_1	0.000615065
L1	C1	W10_1	0.00128034		L1	A1	U9_1	0.000615065
L1	C1	W7_1	0.00320085		L1	A1	U22_1	0.0018452
L1	C1	W18_1	0.00128034		L1	A1	U2_1	0.00676572
L1	C1	W17_1	0.00128034		L1	A1	U7_1	0.00307533
L1	C1	W24_1	0.00128034		L1	A1	U1_1	0.000615065
L1	C1	W25_1	0.00256068		L1	A1	U8_1	0.00676572
L1	C1	W22_1	0.000640171		L1	A1	U23_1	0.00369039
L1	C1	W11_1	0		L1	A1	U12_1	0.00430546
L1	C1	W14_1	0.00128034		L1	A1	U5_1	0.00307533
L1	C1	W3_1	0		L1	A1	U6_1	0.00246026
L1	C1	W9_1	0.00128034		L1	A1	U19_1	0.00123013
L1	C1	W12_1	0.000640171		L1	A1	U10_1	0.000615065
L1	C1	W4_1	0.00320085		L1	A1	U13_1	0.00123013
L1	C1	W16_1	0.00128034		L1	A1	U18_1	0
L1	C1	W15_1	0.00256068		L1	A1	U16_1	0.00246026
L1	C1	W2_1	0.00192051		L1	A1	U4_1	0.00430546
L1	C1	W21_1	0.00192051		L1	A1	U11_1	0.00123013
L1	C1	W13_1	0.00128034		L1	A1	U21_1	0.00123013
L1	C1	W6_1	0.00320085		L1	A1	U41_1	0.00615065
L1	C1	W20_1	0.00384103		L1	A1	U17_1	0.00246026
L1	C1	W5_1	0.00192051		L1	A1	U15_1	0.000615065
L1	C1	W1_1	0.00192051		L1	A1	U20_1	0.00123013
L1	C2	P13_2	0.00360764		L1	A1	U14_1	0.00369039
L1	C2	P12_2	0		L1	A2	G16_2	0.00482716
L1	C2	P23_2	0.0024051		L1	A2	G20_2	0.000603395
L1	C2	P3_2	0.00781656		L1	A2	G15_2	0.000603395
L1	C2	P9_2	0.000601274		L1	A2	G23_2	0.00301697
L1	C2	P1_2	0.00360764		L1	A2	G10_2	0.00241358
L1	C2	P21_2	0.00300637		L1	A2	G19_2	0.00120679
L1	C2	P22_2	0		L1	A2	G2_2	0.00241358
L1	C2	P20_2	0		L1	A2	G17_2	0.00422376
L1	C2	P24_2	0.000601274		L1	A2	G18_2	0.00120679
L1	C2	P10_2	0.00120255		L1	A2	G22_2	0.00241358
L1	C2	P25_2	0.00300637		L1	A2	G11_2	0.00120679
L1	C2	P2_2	0		L1	A2	G12_2	0.000603395
L1	C2	P7_2	0.00180382		L1	A2	G4_2	0
L1	C2	P17_2	0		L1	A2	G5_2	0.00422376
L1	C2	P4_2	0.0024051		L1	A2	G6_2	0.00120679
L1	C2	P6_2	0.000601274		L1	A2	G7_2	0.000603395
L1	C2	P15_2	0.00300637		L1	A2	G24_2	0.00120679
L1	C2	P19_2	0		L1	A2	G9_2	0.00120679
L1	C2	P16_2	0.0024051		L1	A2	G1_2	0.00603395
L1	C2	P8_2	0.00180382		L1	A2	G8_2	0.00362037
L1	C2	P18_2	0.000601274		L1	A2	G3_2	0.00120679
L1	C2	P11_2	0		L1	A2	G14_2	0.00181018
L1	C2	P14_2	0.00120255		L1	A2	G13_2	0.00362037
L1	D1	M1_1	0.00341662		L1	B1	X18_1	0.000620857
L1	D1	M22_1	0.000683325		L1	B1	X11_1	0.00124171
L1	D1	M6_1	0		L1	B1	X12_1	0.00124171
L1	D1	M7_1	0.00136665		L1	B1	X19_1	0.00310428
L1	D1	M14_1	0.00204997		L1	B1	X9_1	0
L1	D1	M23_1	0.00136665		L1	B1	X17_1	0.000620857
L1	D1	M4_1	0.00204997		L1	B1	X8_1	0
L1	D1	M24_1	0.00204997		L1	B1	X10_1	0.00248343
L1	D1	M13_1	0.00204997		L1	B1	X2_1	0.00310428
L1	D1	M5_1	0.0027333		L1	B1	X1_1	0.000620857
L1	D1	M12_1	0.000683325		L1	B1	X16_1	0.000620857
L1	D1	M15_1	0.0027333		L1	B1	X14_1	0.00186257
L1	D1	M3_1	0.0027333		L1	B1	X4_1	0.000620857
L1	D1	M20_1	0.000683325		L1	B1	X25_1	0.00186257
L1	D1	M11_1	0.00136665		L1	B1	X15_1	0.00124171
L1	D1	M18_1	0.00204997		L1	B1	X24_1	0.00248343
L1	D1	M21_1	0		L1	B1	X5_1	0
L1	D1	M10_1	0		L1	B1	X7_1	0.000620857
L1	D1	M8_1	0.000683325		L1	B1	X22_1	0.00310428
L1	D1	M17_1	0		L1	B1	X6_1	0
L1	D1	M9_1	0.000683325		L1	B1	X23_1	0.000620857
L1	D1	M16_1	0.00341662		L1	B1	X13_1	0.00186257
L1	D1	M19_1	0.000683325		L1	B1	X21_1	0.00186257
L1	D1	M2_1	0.00136665		L1	B1	X20_1	0.00310428
L1	D2	J22_2	0.000671968		L1	B2	X11_2	0.00309655
L1	D2	J15_2	0.000671968		L1	B2	X1_2	0.000619309
L1	D2	J24_2	0.00268787		L1	B2	X20_2	0.00123862
L1	D2	J17_2	0		L1	B2	X16_2	0.00247724
L1	D2	J2_2	0.00134394		L1	B2	X10_2	0.00123862
L1	D2	J14_2	0.00134394		L1	B2	X18_2	0.00371585
L1	D2	J5_2	0		L1	B2	X4_2	0.000619309
L1	D2	J21_2	0.000671968		L1	B2	X24_2	0.00123862
L1	D2	J8_2	0.000671968		L1	B2	X15_2	0.00123862
L1	D2	J11_2	0.00268787		L1	B2	X21_2	0.0068124
L1	D2	J18_2	0.000671968		L1	B2	X14_2	0.00185793
L1	D2	J23_2	0.00201591		L1	B2	X5_2	0.00123862
L1	D2	J16_2	0.00134394		L1	B2	X12_2	0
L1	D2	J19_2	0.000671968		L1	B2	X23_2	0.00185793
L1	D2	J1_2	0.000671968		L1	B2	X9_2	0.00371585
L1	D2	J6_2	0.00268787		L1	B2	X22_2	0.00247724
L1	D2	J9_2	0.00134394		L1	B2	X19_2	0.00309655
L1	D2	J10_2	0.000671968		L1	B2	X8_2	0.00309655
L1	D2	J12_2	0.00335984		L1	B2	X7_2	0.00495447
L1	D2	J4_2	0.00134394		L1	B2	X17_2	0.00371585
L1	D2	J13_2	0		L1	B2	X13_2	0.00247724
L1	D2	J7_2	0.000671968		L1	B2	X25_2	0.00433516
L1	D2	J25_2	0.00201591		L1	B2	X3_2	0.00371585
L1	D2	J3_2	0.00201591		L1	B2	X6_2	0.00185793
L1	D2	J20_2	0.00201591		M1	A1	R12_1	0.00319298
M1	C1	P15_1	0.00120801		M1	A1	R21_1	0.000638596
M1	C1	P12_1	0.00120801		M1	A1	R23_1	0.00127719
M1	C1	P13_1	0.000604003		M1	A1	R25_1	0.00319298
M1	C1	P14_1	0.00120801		M1	A1	R22_1	0.00191579
M1	C1	P1_1	0		M1	A1	R7_1	0.00127719
M1	C1	P10_1	0.000604003		M1	A1	R20_1	0.00319298
M1	C1	P19_1	0.000604003		M1	A1	R6_1	0.00319298
M1	C1	P11_1	0.00120801		M1	A1	R5_1	0
M1	C1	P16_1	0.00120801		M1	A1	R4_1	0.00191579
M1	C1	P3_1	0		M1	A1	R14_1	0.00127719
M1	C1	P17_1	0.000604003		M1	A1	R3_1	0.00127719
M1	C1	P2_1	0.00181201		M1	A1	R15_1	0
M1	C1	P20_1	0		M1	A1	R2_1	0.00127719
M1	C1	P5_1	0.00120801		M1	A1	R24_1	0.000638596
M1	C1	P4_1	0		M1	A1	R16_1	0.00127719
M1	C1	P6_1	0.000604003		M1	A1	R17_1	0.00319298
M1	C1	P21_1	0.000604003		M1	A1	R9_1	0.00383158
M1	C1	P8_1	0.000604003		M1	A1	R10_1	0.00191579
M1	C1	P25_1	0.000604003		M1	A1	R8_1	0.00127719
M1	C1	P7_1	0.000604003		M1	A1	R1_1	0.00191579
M1	C1	P24_1	0		M1	A1	R11_1	0.00191579
M1	C1	P23_1	0.000604003		M1	A1	R18_1	0.00383158
M1	C1	P18_1	0.00181201		M1	A1	R13_1	0.000638596
M1	C1	P9_1	0.00120801		M1	A2	K23_2	0.00682977
M1	C1	P22_1	0		M1	A2	K15_2	0.000682977
M1	C2	R12_2	0.00184037		M1	A2	K25_2	0.000682977
M1	C2	R22_2	0		M1	A2	K14_2	0.00204893
M1	C2	R10_2	0.00122692		M1	A2	K1_2	0.00273191
M1	C2	R16_2	0.00306729		M1	A2	K7_2	0.00273191
M1	C2	R19_2	0.000613458		M1	A2	K18_2	0.00136595
M1	C2	R6_2	0.00368075		M1	A2	K17_2	0.00136595
M1	C2	R7_2	0.00613458		M1	A2	K24_2	0
M1	C2	R9_2	0.000613458		M1	A2	K9_2	0
M1	C2	R20_2	0.000613458		M1	A2	K6_2	0.00273191
M1	C2	R8_2	0.0300595		M1	A2	K19_2	0
M1	C2	R3_2	0.00122692		M1	A2	K2_2	0.00136595
M1	C2	R13_2	0.00245383		M1	A2	K8_2	0.00341488
M1	C2	R15_2	0.000613458		M1	A2	K3_2	0.000682977
M1	C2	R14_2	0.000613458		M1	A2	K22_2	0.000682977
M1	C2	R17_2	0.000613458		M1	A2	K4_2	0.00204893
M1	C2	R5_2	0.00122692		M1	A2	K5_2	0.00341488
M1	C2	R11_2	0.000613458		M1	A2	K21_2	0.000682977
M1	C2	R18_2	0.00122692		M1	A2	K11_2	0.00204893
M1	C2	R2_2	0.00306729		M1	A2	K10_2	0.00204893
M1	C2	R24_2	0.000613458		M1	A2	K13_2	0.00341488
M1	C2	R21_2	0.00245383		M1	A2	K20_2	0.00204893
M1	C2	R23_2	0.00184037		M1	A2	K12_2	0.00136595
M1	C2	R1_2	0.000613458		M1	B1	F3_1	0.00196057
M1	C2	R4_2	0.00184037		M1	B1	F2_1	0.000653524
M1	D1	β12_1	0.0005973		M1	B1	F6_1	0.00196057
M1	D1	β20_1	0.0005973		M1	B1	F15_1	0.00130705
M1	D1	β17_1	0.0005973		M1	B1	F1_1	0.00326762
M1	D1	β8_1	0.0005973		M1	B1	F12_1	0.00130705
M1	D1	β16_1	0.0005973		M1	B1	F21_1	0.00326762
M1	D1	β14_1	0		M1	B1	F7_1	0.00457466
M1	D1	β4_1	0.0023892		M1	B1	F14_1	0.00196057
M1	D1	β3_1	0.0017919		M1	B1	F4_1	0.000653524
M1	D1	β24_1	0.0017919		M1	B1	F25_1	0.00784228
M1	D1	β5_1	0.0011946		M1	B1	F10_1	0.00196057
M1	D1	β7_1	0.0005973		M1	B1	F16_1	0.00196057
M1	D1	β22_1	0		M1	B1	F20_1	0.00326762
M1	D1	β19_1	0.0011946		M1	B1	F17_1	0.00392114
M1	D1	β6_1	0.0005973		M1	B1	F23_1	0.00261409
M1	D1	β25_1	0.0053757		M1	B1	F5_1	0.00261409
M1	D1	β15_1	0		M1	B1	F22_1	0.00196057
M1	D1	β11_1	0.0017919		M1	B1	F8_1	0.00196057
M1	D1	β2_1	0.0041811		M1	B1	F24_1	0.00130705
M1	D1	β23_1	0.0035838		M1	B1	F18_1	0.00130705
M1	D1	β21_1	0.0011946		M1	B1	F19_1	0.00196057
M1	D1	β13_1	0.0005973		M1	B2	M7_2	0.00141212
M1	D1	β18_1	0.0011946		M1	B2	M23_2	0.00353031
M1	D2	V11_2	0.00120628		M1	B2	M11_2	0.00211818
M1	D2	V5_2	0.00120628		M1	B2	M1_2	0.00211818
M1	D2	V6_2	0		M1	B2	M6_2	0.0204758
M1	D2	V25_2	0		M1	B2	M17_2	0.00353031
M1	D2	V17_2	0.00120628		M1	B2	M22_2	0.00141212
M1	D2	V18_2	0.00120628		M1	B2	M14_2	0.00494243
M1	D2	V14_2	0.00060314		M1	B2	M20_2	0.00282425
M1	D2	V2_2	0.00060314		M1	B2	M19_2	0.0317728
M1	D2	V13_2	0.0030157		M1	B2	M5_2	0
M1	D2	V20_2	0		M1	B2	M24_2	0.00141212
M1	D2	V9_2	0.00422198		M1	B2	M13_2	0.00353031
M1	D2	V4_2	0.00180942		M1	B2	M25_2	0.00282425
M1	D2	V1_2	0.0030157		M1	B2	M15_2	0.00423637
M1	D2	V24_2	0.00060314		M1	B2	M3_2	0.00353031
M1	D2	V22_2	0		M1	B2	M4_2	0.00141212
M1	D2	V15_2	0.00120628		M1	B2	M21_2	0.00282425
M1	D2	V7_2	0.00060314		M1	B2	M10_2	0.00706061
M1	D2	V3_2	0.00241256		M1	B2	M8_2	0.00211818
M1	D2	V12_2	0.00180942		M1	B2	M18_2	0.00211818
M1	D2	V19_2	0.00120628		M1	B2	M9_2	0.00282425
M1	D2	V21_2	0.00060314		M1	B2	M16_2	0
M1	D2	V23_2	0.00060314		S1	A1	C25_1	0.00383274
M1	D2	V16_2	0.00060314		S1	A1	C8_1	0.00191637
M1	D2	V10_2	0.00120628		S1	A1	C9_1	0.00383274
S1	C1	O25_1	0.000602615		S1	A1	C20_1	0.00127758
S1	C1	O22_1	0.00120523		S1	A1	C1_1	0.00894307
S1	C1	O14_1	0.00120523		S1	A1	C19_1	0.00383274
S1	C1	O17_1	0.00120523		S1	A1	C3_1	0.00127758
S1	C1	O18_1	0.00120523		S1	A1	C22_1	0.00255516
S1	C1	O10_1	0.00120523		S1	A1	C23_1	0.00319395
S1	C1	O5_1	0.00120523		S1	A1	C15_1	0.00766549
S1	C1	O12_1	0.00180785		S1	A1	C24_1	0.00574912
S1	C1	O4_1	0.00241046		S1	A1	C12_1	0.00191637
S1	C1	O19_1	0.00241046		S1	A1	C11_1	0.00319395
S1	C1	O11_1	0.00361569		S1	A1	C4_1	0.00255516
S1	C1	O6_1	0.00180785		S1	A1	C18_1	0.00766549
S1	C1	O13_1	0.00180785		S1	A1	C14_1	0.00766549
S1	C1	O1_1	0.00301308		S1	A1	C7_1	0.00447153
S1	C1	O8_1	0.000602615		S1	A1	C13_1	0.000638791
S1	C1	O16_1	0.00120523		S1	A1	C21_1	0.00127758
S1	C1	O21_1	0.00180785		S1	A1	C17_1	0.00511033
S1	C1	O9_1	0.00301308		S1	A1	C6_1	0.00447153
S1	C1	O15_1	0		S1	A1	C16_1	0.00127758
S1	C1	O24_1	0.00241046		S1	A2	F3_2	0.0012034
S1	C1	O2_1	0.00241046		S1	A2	F13_2	0.0012034
S1	C1	O3_1	0.00120523		S1	A2	F2_2	0.0012034
S1	C1	O20_1	0.000602615		S1	A2	F1_2	0.0012034
S1	C2	B2_2	0.00494927		S1	A2	F8_2	0.00180511
S1	C2	B20_2	0.0352636		S1	A2	F12_2	0
S1	C2	B9_2	0.00123732		S1	A2	F14_2	0.00180511
S1	C2	B12_2	0.025365		S1	A2	F16_2	0.000601702
S1	C2	B8_2	0		S1	A2	F9_2	0.000601702
S1	C2	B24_2	0.0395942		S1	A2	F7_2	0.0012034
S1	C2	B14_2	0		S1	A2	F17_2	0.00481362
S1	C2	B10_2	0.0482554		S1	A2	F21_2	0.00240681
S1	C2	B15_2	0		S1	A2	F6_2	0.00240681
S1	C2	B23_2	0.000618659		S1	A2	F20_2	0.00180511
S1	C2	B16_2	0.00247464		S1	A2	F10_2	0.00361021
S1	C2	B11_2	0.0266023		S1	A2	F5_2	0
S1	C2	B22_2	0.000618659		S1	A2	F23_2	0.00421191
S1	C2	B17_2	0.000618659		S1	A2	F25_2	0.000601702
S1	C2	B6_2	0.0470181		S1	A2	F11_2	0.0012034
S1	C2	B7_2	0.000618659		S1	A2	F24_2	0.000601702
S1	C2	B13_2	0.023509		S1	A2	F15_2	0.00180511
S1	C2	B19_2	0.000618659		S1	A2	F4_2	0.00180511
S1	C2	B1_2	0.000618659		S1	A2	F18_2	0
S1	C2	B25_2	0.00123732		S1	A2	F19_2	0.000601702
S1	C2	B5_2	0.000618659		S1	B1	J20_1	0.0143945
S1	C2	B4_2	0.00185598		S1	B1	J24_1	0.00375509
S1	C2	B18_2	0.00618659		S1	B1	J2_1	0.0025034
S1	C2	B3_2	0.00123732		S1	B1	J14_1	0.0012517
S1	D1	H9_1	0.00360893		S1	B1	J15_1	0.00625849
S1	D1	H22_1	0.00240595		S1	B1	J5_1	0.00438094
S1	D1	H10_1	0.00781934		S1	B1	J8_1	0.0012517
S1	D1	H23_1	0.00120298		S1	B1	J11_1	0.00187755
S1	D1	H4_1	0.00180446		S1	B1	J19_1	0.0025034
S1	D1	H20_1	0.00240595		S1	B1	J16_1	0.00876189
S1	D1	H3_1	0.00120298		S1	B1	J6_1	0.00312924
S1	D1	H8_1	0.00120298		S1	B1	J22_1	0.0025034
S1	D1	H15_1	0.00421041		S1	B1	J9_1	0.00312924
S1	D1	H18_1	0.000601488		S1	B1	J10_1	0.00187755
S1	D1	H24_1	0.00120298		S1	B1	J12_1	0.00187755
S1	D1	H5_1	0.00120298		S1	B1	J7_1	0.00375509
S1	D1	H19_1	0.00180446		S1	B1	J13_1	0.0012517
S1	D1	H21_1	0.00421041		S1	B1	J3_1	0.0106394
S1	D1	H6_1	0.000601488		S1	B1	J21_1	0.00187755
S1	D1	H17_1	0.0228565		S1	B1	J25_1	0.0012517
S1	D1	H16_1	0.0150372		S1	B1	J17_1	0.0025034
S1	D1	H2_1	0.00180446		S1	B1	J23_1	0.025034
S1	D1	H1_1	0		S1	B2	T7_2	0.00369002
S1	D1	H13_1	0.00120298		S1	B2	T6_2	0.00492002
S1	D1	H14_1	0.00180446		S1	B2	T20_2	0.00123001
S1	D1	H25_1	0.00360893		S1	B2	T23_2	0.00369002
S1	D1	H11_1	0.000601488		S1	B2	T11_2	0.000615003
S1	D1	H12_1	0.000601488		S1	B2	T13_2	0.00246001
S1	D2	L7_2	0		S1	B2	T14_2	0.00922504
S1	D2	L13_2	0.00215062		S1	B2	T8_2	0.000615003
S1	D2	L6_2	0.00143374		S1	B2	T1_2	0.00123001
S1	D2	L23_2	0.00143374		S1	B2	T5_2	0.00246001
S1	D2	L1_2	0.00215062		S1	B2	T9_2	0.00369002
S1	D2	L8_2	0.00215062		S1	B2	T22_2	0.00123001
S1	D2	L25_2	0.00143374		S1	B2	T10_2	0.00984004
S1	D2	L22_2	0.00215062		S1	B2	T12_2	0
S1	D2	L12_2	0.0050181		S1	B2	T25_2	0.00492002
S1	D2	L10_2	0.000716872		S1	B2	T4_2	0.00307501
S1	D2	L21_2	0.00143374		S1	B2	T18_2	0.00123001
S1	D2	L11_2	0.000716872		S1	B2	T19_2	0.00430502
S1	D2	L18_2	0		S1	B2	T15_2	0.01107
S1	D2	L20_2	0.00143374		S1	B2	T17_2	0.00184501
S1	D2	L5_2	0.000716872		S1	B2	T21_2	0.00184501
S1	D2	L9_2	0.000716872		S1	B2	T16_2	0.00246001
S1	D2	L15_2	0.00143374		S1	B2	T3_2	0.00307501
S1	D2	L16_2	0.00286749		S1	B2	T2_2	0.00123001
S1	D2	L24_2	0.00143374		S1	B2	T24_2	0.00922504
S1	D2	L14_2	0		L10	A1	D22_1	0.0107676
S1	D2	L2_2	0.00358436		L10	A1	D18_1	0.0161514
S1	D2	L17_2	0.0050181		L10	A1	D14_1	0.017946
S1	D2	L3_2	0		L10	A1	D6_1	0.00897299
S1	D2	L4_2	0.000716872		L10	A1	D10_1	0.0376865
L10	C1	V18_1	0.00301374		L10	A1	D7_1	0.0143568
L10	C1	V15_1	0		L10	A1	D32_1	0.00897299
L10	C1	V16_1	0.00452061		L10	A1	D21_1	0.0215352
L10	C1	V20_1	0.0022603		L10	A1	D13_1	0.0305082
L10	C1	V12_1	0.017329		L10	A1	D11_1	0.00358919
L10	C1	V11_1	0.00602748		L10	A1	D20_1	0.0125622
L10	C1	V25_1	0.00828778		L10	A1	D9_1	0.0017946
L10	C1	V14_1	0		L10	A1	D34_1	0.00358919
L10	C1	V3_1	0.00452061		L10	A1	D8_1	0.0161514
L10	C1	V21_1	0.000753434		L10	A1	D29_1	0.0197406
L10	C1	V19_1	0.0278771		L10	A1	D23_1	0.00358919
L10	C1	V24_1	0.00150687		L10	A1	D3_1	0.0861407
L10	C1	V23_1	0.0022603		L10	A2	Z23_2	0
L10	C1	V13_1	0.00904121		L10	A2	Z19_2	0.0118205
L10	C1	V2_1	0.00376717		L10	A2	Z5_2	0.00525356
L10	C1	V5_1	0.00376717		L10	A2	Z32_2	0.0210142
L10	C1	V6_1	0.00376717		L10	A2	Z3_2	0
L10	C1	V7_1	0.000753434		L10	A2	Z15_2	0.00394017
L10	C1	V8_1	0.00452061		L10	A2	Z34_2	0.00525356
L10	C1	V9_1	0.00452061		L10	A2	Z10_2	0.00394017
L10	C2	Y3_2	0.00326782		L10	A2	Z6_2	0.0131339
L10	C2	Y24_2	0.00326782		L10	A2	Z13_2	0.00262678
L10	C2	Y33_2	0.00130713		L10	A2	Z22_2	0.00262678
L10	C2	Y34_2	0.00326782		L10	A2	Z14_2	0.00131339
L10	C2	Y11_2	0.00130713		L10	A2	Z27_2	0.00394017
L10	C2	Y17_2	0.00196069		L10	A2	Z25_2	0.0118205
L10	C2	Y6_2	0.00130713		L10	A2	Z9_2	0.00656695
L10	C2	Y19_2	0.00196069		L10	A2	Z24_2	0.00788034
L10	C2	Y9_2	0.00261426		L10	A2	Z20_2	0.0118205
L10	C2	Y18_2	0.00196069		L10	A2	Z7_2	0.00131339
L10	C2	Y13_2	0.00130713		L10	A2	Z21_2	0.00394017
L10	C2	Y23_2	0.00261426		L10	A2	Z1_2	0.00525356
L10	C2	Y5_2	0.00261426		L10	A2	Z26_2	0.00394017
L10	C2	Y21_2	0.00326782		L10	A2	Z2_2	0.00262678
L10	C2	Y7_2	0.00326782		L10	A2	Z28_2	0.00394017
L10	C2	Y10_2	0.00130713		L10	A2	Z8_2	0
L10	C2	Y1_2	0.00718921		L10	B1	T20_1	0.000677134
L10	C2	Y12_2	0.000653565		L10	B1	T23_1	0.00270854
L10	C2	Y15_2	0.00326782		L10	B1	T21_1	0.00135427
L10	C2	Y14_2	0.00196069		L10	B1	T11_1	0.000677134
L10	C2	Y20_2	0.00130713		L10	B1	T1_1	0
L10	C2	Y8_2	0.00130713		L10	B1	T16_1	0.00338567
L10	C2	Y25_2	0.00522852		L10	B1	T25_1	0.00338567
L10	D1	L24_1	0.00210602		L10	B1	T17_1	0.000677134
L10	D1	L13_1	0.00140401		L10	B1	T10_1	0.00270854
L10	D1	L7_1	0.00280803		L10	B1	T24_1	0.00270854
L10	D1	L14_1	0.000702007		L10	B1	T14_1	0.0020314
L10	D1	L23_1	0.000702007		L10	B1	T8_1	0
L10	D1	L19_1	0.000702007		L10	B1	T15_1	0.0020314
L10	D1	L8_1	0		L10	B1	T12_1	0.000677134
L10	D1	L1_1	0.00210602		L10	B1	T7_1	0
L10	D1	L22_1	0.00140401		L10	B1	T13_1	0.00135427
L10	D1	L25_1	0.000702007		L10	B1	T4_1	0.00135427
L10	D1	L12_1	0		L10	B1	T3_1	0.00135427
L10	D1	L17_1	0		L10	B1	T2_1	0.00541708
L10	D1	L10_1	0.000702007		L10	B1	T22_1	0.00135427
L10	D1	L21_1	0.00140401		L10	B1	T18_1	0.0020314
L10	D1	L18_1	0.00140401		L10	B1	T6_1	0.000677134
L10	D1	L11_1	0		L10	B1	T5_1	0.000677134
L10	D1	L9_1	0.00140401		L10	B1	T19_1	0.00135427
L10	D1	L20_1	0		L10	B2	A22_2	0
L10	D1	L15_1	0.000702007		L10	B2	A5_2	0.00189735
L10	D1	L16_1	0.000702007		L10	B2	A18_2	0.00189735
L10	D1	L6_1	0.000702007		L10	B2	A11_2	0.0012649
L10	D1	L2_1	0.00280803		L10	B2	A23_2	0
L10	D1	L4_1	0.000702007		L10	B2	A2_2	0.00442716
L10	D1	L3_1	0.000702007		L10	B2	A4_2	0.00189735
L10	D2	H9_2	0.00133795		L10	B2	A21_2	0.0025298
L10	D2	H22_2	0		L10	B2	A9_2	0.00189735
L10	D2	H8_2	0.00133795		L10	B2	A1_2	0.000632451
L10	D2	H23_2	0.00133795		L10	B2	A25_2	0.00316225
L10	D2	H21_2	0		L10	B2	A3_2	0.0037947
L10	D2	H4_2	0.00133795		L10	B2	A6_2	0
L10	D2	H20_2	0.00133795		L10	B2	A20_2	0.000632451
L10	D2	H3_2	0.00334487		L10	B2	A8_2	0.000632451
L10	D2	H24_2	0		L10	B2	A7_2	0.0012649
L10	D2	H7_2	0.00334487		L10	B2	A17_2	0.0012649
L10	D2	H6_2	0.00468281		L10	B2	A24_2	0.0012649
L10	D2	H17_2	0.00535179		L10	B2	A16_2	0.0025298
L10	D2	H10_2	0.00267589		L10	B2	A15_2	0.000632451
L10	D2	H2_2	0.00334487		L10	B2	A12_2	0.000632451
L10	D2	H1_2	0.00535179		L10	B2	A13_2	0.0012649
L10	D2	H16_2	0.00267589		L10	B2	A10_2	0.00189735
L10	D2	H14_2	0.00200692		L10	B2	A19_2	0.000632451
L10	D2	H13_2	0		L100	A1	Z8_1	0
L10	D2	H15_2	0.00200692		L100	A1	Z21_1	0
L10	D2	H25_2	0.00133795		L100	A1	Z20_1	0.00068054
L10	D2	H5_2	0.00267589		L100	A1	Z6_1	0.00272216
L10	D2	H11_2	0.00133795		L100	A1	Z22_1	0.00408324
L10	D2	H12_2	0		L100	A1	Z4_1	0.00204162
L10	E1	G20_1	0.0047887		L100	A1	Z7_1	0.00204162
L10	E1	G2_1	0.0020523		L100	A1	Z23_1	0.00136108
L10	E1	G23_1	0.0047887		L100	A1	Z2_1	0.00204162
L10	E1	G19_1	0.0034205		L100	A1	Z5_1	0.00612486
L10	E1	G10_1	0.0013682		L100	A1	Z18_1	0.00068054
L10	E1	G18_1	0.0020523		L100	A1	Z11_1	0.00272216
L10	E1	G17_1	0.0020523		L100	A1	Z3_1	0.00136108
L10	E1	G11_1	0.0027364		L100	A1	Z16_1	0.00204162
L10	E1	G13_1	0.0027364		L100	A1	Z19_1	0
L10	E1	G12_1	0.0027364		L100	A1	Z1_1	0.00068054
L10	E1	G4_1	0.0020523		L100	A1	Z10_1	0.0034027
L10	E1	G16_1	0.0041046		L100	A1	Z25_1	0.00408324
L10	E1	G5_1	0.0020523		L100	A1	Z15_1	0.00204162
L10	E1	G21_1	0.0129979		L100	A1	Z12_1	0.0034027
L10	E1	G6_1	0.0013682		L100	A1	Z24_1	0.00068054
L10	E1	G25_1	0.0095774		L100	A1	Z13_1	0.00204162
L10	E1	G7_1	0.0041046		L100	A1	Z17_1	0.00272216
L10	E1	G24_1	0.0034205		L100	A1	Z14_1	0.00136108
L10	E1	G22_1	0.0054728		L100	A2	N10_2	0.00253647
L10	E1	G9_1	0.0047887		L100	A2	N9_2	0.00317059
L10	E1	G14_1	0		L100	A2	N20_2	0.000634118
L10	E1	G3_1	0.0041046		L100	A2	N11_2	0.000634118
L10	E1	G8_1	0.0013682		L100	A2	N8_2	0.00443882
L10	E2	O22_2	0.000679331		L100	A2	N15_2	0.00634118
L10	E2	O25_2	0.00135866		L100	A2	N6_2	0.00190235
L10	E2	O15_2	0.00271732		L100	A2	N1_2	0.00190235
L10	E2	O23_2	0		L100	A2	N25_2	0.00317059
L10	E2	O14_2	0.00543464		L100	A2	N5_2	0.00253647
L10	E2	O4_2	0.00203799		L100	A2	N22_2	0.00126824
L10	E2	O17_2	0.00271732		L100	A2	N14_2	0.000634118
L10	E2	O24_2	0.00203799		L100	A2	N21_2	0.00380471
L10	E2	O16_2	0.00271732		L100	A2	N7_2	0.00253647
L10	E2	O7_2	0.00339665		L100	A2	N17_2	0.00570706
L10	E2	O21_2	0.00271732		L100	A2	N24_2	0.00317059
L10	E2	O6_2	0.00747264		L100	A2	N4_2	0.00253647
L10	E2	O18_2	0.00407598		L100	A2	N3_2	0.00253647
L10	E2	O11_2	0.00407598		L100	A2	N19_2	0.00253647
L10	E2	O10_2	0.00339665		L100	A2	N13_2	0.00443882
L10	E2	O12_2	0.00271732		L100	A2	N18_2	0.00317059
L10	E2	O19_2	0.00407598		L100	A2	N16_2	0.00317059
L10	E2	O13_2	0.0652157		L100	A2	N23_2	0.00380471
L10	E2	O8_2	0.00271732		L100	A2	N12_2	0.00126824
L10	E2	O9_2	0.00339665		L100	B1	Q10_1	0.00201803
L10	E2	O1_2	0.0115486		L100	B1	Q6_1	0.0026907
L10	E2	O2_2	0.00475531		L100	B1	Q7_1	0.00201803
L10	E2	O3_2	0.00135866		L100	B1	Q8_1	0.000672676
L10	E2	O20_2	0.00407598		L100	B1	Q17_1	0.00403606
L10	F1	K15_1	0.00135272		L100	B1	Q5_1	0.00134535
L10	F1	K14_1	0.00338181		L100	B1	Q16_1	0.000672676
L10	F1	K16_1	0		L100	B1	Q11_1	0.00201803
L10	F1	K18_1	0.000676361		L100	B1	Q15_1	0.00403606
L10	F1	K7_1	0.00202908		L100	B1	Q4_1	0
L10	F1	K5_1	0.00135272		L100	B1	Q14_1	0
L10	F1	K17_1	0.00811634		L100	B1	Q13_1	0.00201803
L10	F1	K9_1	0.00135272		L100	B1	Q9_1	0.00201803
L10	F1	K25_1	0.000676361		L100	B1	Q12_1	0.0026907
L10	F1	K2_1	0.00135272		L100	B1	Q25_1	0.00134535
L10	F1	K8_1	0.00270545		L100	B1	Q22_1	0.00134535
L10	F1	K22_1	0.00338181		L100	B1	Q19_1	0
L10	F1	K1_1	0		L100	B1	Q24_1	0.00134535
L10	F1	K3_1	0.00135272		L100	B1	Q18_1	0.000672676
L10	F1	K24_1	0.00202908		L100	B1	Q2_1	0.00201803
L10	F1	K11_1	0.00270545		L100	B1	Q20_1	0.00134535
L10	F1	K21_1	0.000676361		L100	B1	Q3_1	0.00134535
L10	F1	K10_1	0.0121745		L100	B1	Q21_1	0
L10	F1	K23_1	0.00202908		L100	B1	Q23_1_692	0.00538141
L10	F1	K20_1	0.000676361		L100	B1	Q1_1	0.00605408
L10	F1	K12_1	0.000676361		L100	B2	U21_2	0.00382799
L10	F1	K4_1	0.000676361		L100	B2	U24_2	0.00318999
L10	F2	W4_2	0.00065903		L100	B2	U4_2	0.00382799
L10	F2	W10_2	0.00263612		L100	B2	U8_2	0.00637998
L10	F2	W15_2	0.00131806		L100	B2	U25_2	0.001276
L10	F2	W25_2	0.00197709		L100	B2	U17_2	0.000637998
L10	F2	W24_2	0.00263612		L100	B2	U20_2	0.001276
L10	F2	W11_2	0.00263612		L100	B2	U7_2	0.001276
L10	F2	W23_2	0.00461321		L100	B2	U19_2	0.001276
L10	F2	W1_2	0.00197709		L100	B2	U6_2	0.001276
L10	F2	W22_2	0.00131806		L100	B2	U15_2	0.000637998
L10	F2	W3_2	0.00065903		L100	B2	U1_2	0.00318999
L10	F2	W6_2	0.00131806		L100	B2	U22_2	0.001914
L10	F2	W19_2	0		L100	B2	U5_2	0.00255199
L10	F2	W5_2	0.00131806		L100	B2	U10_2	0.000637998
L10	F2	W7_2	0.00197709		L100	B2	U9_2	0.00318999
L10	F2	W17_2	0.00065903		L100	B2	U3_2	0.001914
L10	F2	W20_2	0.00197709		L100	B2	U23_2	0.001914
L10	F2	W13_2	0.00131806		L100	B2	U2_2	0.001276
L10	F2	W8_2	0.00197709		L100	B2	U11_2	0.001914
L10	F2	W9_2	0.00461321		L100	B2	U18_2	0.00318999
L10	F2	W12_2	0.00329515		L100	B2	U12_2	0.001276
L10	F2	W16_2	0.00065903		L100	B2	U16_2	0.00382799
L10	F2	W14_2	0.00131806		L100	B2	U13_2	0.000637998
L10	F2	W21_2	0.00131806		MMR	MMR-1	B9_1	0.00189879
L10	F2	W18_2	0.0118625		MMR	MMR-1	B8_1	0.00443051
L100	C1	N10_1	0.00226099		MMR	MMR-1	B13_1	0.00253172
L100	C1	N9_1	0.0011305		MMR	MMR-1	B20_1	0
L100	C1	N11_1	0.00565248		MMR	MMR-1	B14_1	0.00189879
L100	C1	N8_1	0.00226099		MMR	MMR-1	B15_1	0.00379758
L100	C1	N15_1	0.00226099		MMR	MMR-1	B12_1	0.00126586
L100	C1	N20_1	0.00452198		MMR	MMR-1	B21_1	0.00253172
L100	C1	N6_1	0.00678297		MMR	MMR-1	B24_1	0.00189879
L100	C1	N12_1	0.00339149		MMR	MMR-1	B23_1	0.00126586
L100	C1	N13_1	0.0011305		MMR	MMR-1	B16_1	0.00063293
L100	C1	N14_1	0.00339149		MMR	MMR-1	B22_1	0.00189879
L100	C1	N22_1	0.00226099		MMR	MMR-1	B25_1	0.00126586
L100	C1	N21_1	0.00226099		MMR	MMR-1	B17_1	0.00316465
L100	C1	N7_1	0.00452198		MMR	MMR-1	B7_1	0.00126586
L100	C1	N17_1	0.00226099		MMR	MMR-1	B10_1	0
L100	C1	N24_1	0.00226099		MMR	MMR-1	B19_1	0.00126586
L100	C1	N3_1	0.0011305		MMR	MMR-1	B6_1	0.00126586
L100	C1	N4_1	0.00339149		MMR	MMR-1	B1_1	0.00696223
L100	C1	N1_1	0.00226099		MMR	MMR-1	B11_1	0
L100	C1	N19_1	0.00339149		MMR	MMR-1	B5_1	0.00189879
L100	C1	N16_1	0.00226099		MMR	MMR-1	B18_1	0.00253172
L100	C1	N18_1	0.00226099		MMR	MMR-1	B4_1	0.00443051
L100	C1	N2_1	0.00339149		MMR	MMR-1	B2_1	0.00063293
L100	C2	I4_2	0.00133579		MMR	MMR-2	E16_2	0.00117793
L100	C2	I3_2	0.000667897		MMR	MMR-2	E11_2	0.00176689
L100	C2	I5_2	0.00200369		MMR	MMR-2	E13_2	0.000588964
L100	C2	I20_2	0.000667897		MMR	MMR-2	E10_2	0.00235586
L100	C2	I1_2	0.000667897		MMR	MMR-2	E8_2	0.00353379
L100	C2	I2_2	0.00133579		MMR	MMR-2	E15_2	0.00235586
L100	C2	I24_2	0.00133579		MMR	MMR-2	E5_2	0.00353379
L100	C2	I23_2	0		MMR	MMR-2	E14_2	0.000588964
L100	C2	I25_2	0.000667897		MMR	MMR-2	E6_2	0.00235586
L100	C2	I21_2	0.000667897		MMR	MMR-2	E20_2	0.00471172
L100	C2	I22_2	0.000667897		MMR	MMR-2	E24_2	0.00235586
L100	C2	I12_2	0.000667897		MMR	MMR-2	E17_2	0.00176689
L100	C2	I15_2	0		MMR	MMR-2	E25_2	0.00176689
L100	C2	I18_2	0		MMR	MMR-2	E7_2	0.00412275
L100	C2	I8_2	0		MMR	MMR-2	E22_2	0
L100	C2	I9_2	0.000667897		MMR	MMR-2	E23_2	0
L100	C2	I13_2	0.00200369		MMR	MMR-2	E9_2	0.0117793
L100	C2	I11_2	0		MMR	MMR-2	E21_2	0.00176689
L100	C2	I16_2	0.00200369		MMR	MMR-2	E2_2	0.000588964
L100	C2	I7_2	0.00267159		MMR	MMR-2	E12_2	0.00176689
L100	C2	I10_2	0.00200369		MMR	MMR-2	E4_2	0.00176689
L100	C2	I19_2	0		MMR	MMR-2	E3_2	0.00117793
L100	C2	I14_2	0.00133579		MMR	MMR-2	E19_2	0.000588964
L100	C2	I17_2	0.000667897		MMR	MMR-2	E18_2	0.00117793
L100	C2	I6_2	0.00133579
L100	D1	A22_1	0.00202717
L100	D1	A19_1	0.00270289
L100	D1	A23_1	0.00135144
L100	D1	A11_1	0.00270289
L100	D1	A18_1	0.00135144
L100	D1	A2_1	0.00202717
L100	D1	A20_1	0.00135144
L100	D1	A3_1	0.000675722
L100	D1	A4_1	0.00202717
L100	D1	A21_1	0.00135144
L100	D1	A9_1	0.00270289
L100	D1	A1_1	0.000675722
L100	D1	A6_1	0.00135144
L100	D1	A7_1	0.00135144
L100	D1	A8_1	0.000675722
L100	D1	A17_1	0.00135144
L100	D1	A16_1	0
L100	D1	A24_1	0
L100	D1	A15_1	0
L100	D1	A14_1	0.000675722
L100	D1	A12_1	0.000675722
L100	D1	A10_1	0.00202717
L100	D2	D6_2	0.00124186
L100	D2	D12_2	0
L100	D2	D1_2	0
L100	D2	D11_2	0.00372558
L100	D2	D3_2	0.00186279
L100	D2	D2_2	0.00062093
L100	D2	D4_2	0.00062093
L100	D2	D19_2	0.00124186
L100	D2	D10_2	0.00124186
L100	D2	D15_2	0
L100	D2	D18_2	0.00062093
L100	D2	D13_2	0
L100	D2	D21_2	0
L100	D2	D8_2	0.00124186
L100	D2	D25_2	0.00434651
L100	D2	D22_2	0
L100	D2	D16_2	0
L100	D2	D24_2	0.00124186
L100	D2	D5_2	0
L100	D2	D14_2	0.00124186
L100	D2	D9_2	0.00062093
L100	D2	D23_2	0.00124186
L100	D2	D7_2	0
WT	WT-1	E9_1	0.00115614
WT	WT-1	E16_1	0
WT	WT-1	E2_1	0.00289035
WT	WT-1	E11_1	0.00231228
WT	WT-1	E7_1	0
WT	WT-1	E17_1	0.00057807
WT	WT-1	E12_1	0
WT	WT-1	E15_1	0.00115614
WT	WT-1	E6_1	0
WT	WT-1	E3_1	0.00173421
WT	WT-1	E24_1	0.00115614
WT	WT-1	E10_1	0.00173421
WT	WT-1	E13_1	0.00057807
WT	WT-1	E4_1	0.00231228
WT	WT-1	E22_1	0.00057807
WT	WT-1	E5_1	0.00289035
WT	WT-1	E23_1	0.00057807
WT	WT-1	E21_1	0.00231228
WT	WT-1	E1_1	0.00057807
WT	WT-1	E25_1	0.00346842
WT	WT-1	E20_1	0.00057807
WT	WT-1	E19_1	0.00404649
WT	WT-1	E18_1	0
WT	WT-2	C8_2	0.000590468
WT	WT-2	C1_2	0
WT	WT-2	C9_2	0
WT	WT-2	C20_2	0
WT	WT-2	C3_2	0.000590468
WT	WT-2	C21_2	0.000590468
WT	WT-2	C19_2	0.00118094
WT	WT-2	C22_2	0.0017714
WT	WT-2	C18_2	0.000590468
WT	WT-2	C2_2	0
WT	WT-2	C12_2	0.000590468
WT	WT-2	C24_2	0.0017714
WT	WT-2	C11_2	0.000590468
WT	WT-2	C4_2	0.000590468
WT	WT-2	C6_2	0
WT	WT-2	C25_2	0.00118094
WT	WT-2	C14_2	0.0017714
WT	WT-2	C7_2	0.000590468
WT	WT-2	C13_2	0
WT	WT-2	C23_2	0.00885702
WT	WT-2	C5_2	0.000590468
WT	WT-2	C15_2	0
WT	WT-2	C17_2	0.00118094
WT	WT-2	C16_2	0.000590468

## Sheet: Data 6
Supplementary figure 3
Clone	No. of SNM
A1	1421
A2	1475
B1	438
B2	463
C1	180
C2	193
D1	50
D2	804
E1	452
E2	386
F1	180
F2	166

## Sheet: Data 7
Supplementary figure 4
Generation	Mutator frequency	Population
0	0	L10-C
66	0	L10-C
99	33.3333	L10-C
132	73.3333	L10-C
165	0.125	L10-C
231	0	L10-C
264	34.7826	L10-C
297	53.6585	L10-C
0	0	L10-D
29.7	0	L10-D
66	0	L10-D
99	31.8182	L10-D
132	100	L10-D
165	62.963	L10-D
198	91.6667	L10-D
231	50	L10-D
264	50	L10-D
297	52.0548	L10-D
0	0	L10-E
29.7	0	L10-E
66	83.3333	L10-E
99	100	L10-E
132	88.8889	L10-E
165	90.9091	L10-E
198	100	L10-E
231	100	L10-E
264	100	L10-E
297	100	L10-E
0	0	L10-F
29.7	0	L10-F
66	0	L10-F
99	0	L10-F
132	100	L10-F
165	100	L10-F
198	100	L10-F
231	100	L10-F
264	100	L10-F
297	100	L10-F

## Sheet: Data 8
Supplementary figure 5
Group	Clone	Line	Mutation	SNM rate
L1	A1	U12_1	T>G	8.07835e-10
L1	A1	U10_1	T>C	1.56181e-08
L1	A1	U20_1	T>C	2.42351e-08
L1	A1	U4_1	C>G	2.60894e-10
L1	A1	U8_1	T>A	5.38557e-10
L1	A1	U3_1	C>T	9.39219e-09
L1	A1	U15_1	C>G	2.60894e-10
L1	A1	U14_1	T>G	0
L1	A1	U6_1	C>G	2.60894e-10
L1	A1	U1_1	C>G	2.60894e-10
L1	A1	U16_1	T>A	8.07835e-10
L1	A1	U5_1	T>G	2.69278e-10
L1	A1	U16_1	C>G	2.60894e-10
L1	A1	U13_1	C>A	2.60894e-10
L1	A1	U22_1	T>C	3.85068e-08
L1	A1	U2_1	C>G	5.21788e-10
L1	A1	U6_1	T>C	3.55447e-08
L1	A1	U20_1	C>G	0
L1	A1	U3_1	T>C	3.47369e-08
L1	A1	U18_1	T>A	5.38557e-10
L1	A1	U18_1	C>G	0
L1	A1	U12_1	T>C	1.99266e-08
L1	A1	U10_1	T>A	2.69278e-10
L1	A1	U17_1	C>A	7.82682e-10
L1	A1	U10_1	C>G	1.30447e-09
L1	A1	U1_1	T>A	0
L1	A1	U4_1	T>C	3.01592e-08
L1	A1	U13_1	C>T	1.59145e-08
L1	A1	U16_1	T>C	2.85435e-08
L1	A1	U5_1	T>A	2.69278e-10
L1	A1	U15_1	T>A	8.07835e-10
L1	A1	U22_1	T>A	2.69278e-10
L1	A1	U24_1	C>A	2.60894e-10
L1	A1	U21_1	C>G	0
L1	A1	U3_1	T>A	0
L1	A1	U18_1	T>G	2.69278e-10
L1	A1	U21_1	T>C	2.58507e-08
L1	A1	U14_1	C>G	2.60894e-10
L1	A1	U12_1	C>T	1.09576e-08
L1	A1	U10_1	T>G	0
L1	A1	U5_1	C>A	5.21788e-10
L1	A1	U19_1	T>G	0
L1	A1	U9_1	T>A	5.38557e-10
L1	A1	U20_1	T>G	0
L1	A1	U8_1	T>G	2.69278e-10
L1	A1	U1_1	T>C	2.42351e-08
L1	A1	U12_1	T>A	0
L1	A1	U14_1	T>C	2.85435e-08
L1	A1	U2_1	T>A	0
L1	A1	U2_1	C>T	1.04358e-08
L1	A1	U22_1	C>T	1.09576e-08
L1	A1	U5_1	T>C	2.34272e-08
L1	A1	U15_1	T>C	3.15056e-08
L1	A1	U25_1	C>A	2.60894e-10
L1	A1	U24_1	C>T	9.13129e-09
L1	A1	U22_1	T>G	0
L1	A1	U9_1	C>T	1.17402e-08
L1	A1	U11_1	C>G	2.60894e-10
L1	A1	U21_1	C>A	0
L1	A1	U3_1	T>G	0
L1	A1	U21_1	T>A	2.69278e-10
L1	A1	U14_1	C>A	1.04358e-09
L1	A1	U19_1	C>G	2.60894e-10
L1	A1	U4_1	C>T	1.40883e-08
L1	A1	U19_1	T>A	0
L1	A1	U9_1	T>C	3.12363e-08
L1	A1	U8_1	C>A	5.21788e-10
L1	A1	U14_1	T>A	5.38557e-10
L1	A1	U2_1	T>C	2.31579e-08
L1	A1	U4_1	T>G	2.69278e-10
L1	A1	U6_1	C>A	1.56536e-09
L1	A1	U16_1	T>G	8.07835e-10
L1	A1	U12_1	C>G	5.21788e-10
L1	A1	U18_1	C>T	1.17402e-08
L1	A1	U12_1	C>A	0
L1	A1	U8_1	C>T	1.69581e-08
L1	A1	U10_1	C>T	2.03497e-08
L1	A1	U17_1	C>G	0
L1	A1	U19_1	T>C	3.04285e-08
L1	A1	U23_1	C>T	7.30504e-09
L1	A1	U1_1	T>G	0
L1	A1	U17_1	T>C	4.01225e-08
L1	A1	U22_1	C>A	2.60894e-10
L1	A1	U1_1	C>T	8.34861e-09
L1	A1	U7_1	T>G	0
L1	A1	U7_1	C>G	5.21788e-10
L1	A1	U15_1	T>G	5.38557e-10
L1	A1	U3_1	C>A	0
L1	A1	U9_1	C>A	5.21788e-10
L1	A1	U25_1	T>C	3.47369e-08
L1	A1	U21_1	C>T	1.14793e-08
L1	A1	U23_1	C>A	5.21788e-10
L1	A1	U9_1	T>G	2.69278e-10
L1	A1	U24_1	T>G	2.69278e-10
L1	A1	U17_1	T>A	2.69278e-10
L1	A1	U5_1	C>T	1.82626e-08
L1	A1	U2_1	T>G	2.69278e-10
L1	A1	U7_1	C>A	1.04358e-09
L1	A1	U23_1	T>A	8.07835e-10
L1	A1	U9_1	C>G	0
L1	A1	U25_1	T>A	5.38557e-10
L1	A1	U25_1	C>G	1.04358e-09
L1	A1	U11_1	C>A	2.60894e-10
L1	A1	U13_1	T>G	8.07835e-10
L1	A1	U17_1	C>T	1.43492e-08
L1	A1	U19_1	C>A	0
L1	A1	U23_1	C>G	0
L1	A1	U4_1	T>A	2.69278e-10
L1	A1	U24_1	T>A	5.38557e-10
L1	A1	U17_1	T>G	5.38557e-10
L1	A1	U4_1	C>A	5.21788e-10
L1	A1	U8_1	C>G	1.04358e-09
L1	A1	U7_1	C>T	1.01749e-08
L1	A1	U7_1	T>C	2.612e-08
L1	A1	U15_1	C>T	1.25229e-08
L1	A1	U23_1	T>C	1.88495e-08
L1	A1	U25_1	T>G	2.69278e-10
L1	A1	U11_1	C>T	1.35665e-08
L1	A1	U11_1	T>G	2.69278e-10
L1	A1	U20_1	C>T	1.30447e-08
L1	A1	U19_1	C>T	1.35665e-08
L1	A1	U18_1	C>A	5.21788e-10
L1	A1	U14_1	C>T	1.09576e-08
L1	A1	U24_1	T>C	3.25827e-08
L1	A1	U10_1	C>A	1.30447e-09
L1	A1	U1_1	C>A	0
L1	A1	U22_1	C>G	2.60894e-10
L1	A1	U7_1	T>A	5.38557e-10
L1	A1	U3_1	C>G	7.82682e-10
L1	A1	U6_1	C>T	1.56536e-08
L1	A1	U13_1	T>C	4.28153e-08
L1	A1	U16_1	C>T	1.04358e-08
L1	A1	U6_1	T>G	0
L1	A1	U24_1	C>G	0
L1	A1	U2_1	C>A	0
L1	A1	U11_1	T>A	0
L1	A1	U5_1	C>G	2.60894e-10
L1	A1	U20_1	T>A	2.69278e-10
L1	A1	U8_1	T>C	4.0661e-08
L1	A1	U15_1	C>A	2.60894e-10
L1	A1	U25_1	C>T	1.61754e-08
L1	A1	U23_1	T>G	1.07711e-09
L1	A1	U16_1	C>A	5.21788e-10
L1	A1	U13_1	C>G	7.82682e-10
L1	A1	U13_1	T>A	8.07835e-10
L1	A1	U6_1	T>A	5.38557e-10
L1	A1	U20_1	C>A	7.82682e-10
L1	A1	U11_1	T>C	3.71604e-08
L1	A1	U18_1	T>C	3.95839e-08
L1	A1	U21_1	T>G	5.38557e-10
L10	A1	D32_1	T>C	3.05631e-07
L10	A1	D13_1	C>A	4.56732e-09
L10	A1	D32_1	C>G	5.32854e-09
L10	A1	D20_1	T>A	1.41423e-08
L10	A1	D7_1	T>C	1.4378e-07
L10	A1	D18_1	C>A	7.6122e-10
L10	A1	D34_1	T>C	3.32344e-07
L10	A1	D9_1	T>C	2.81274e-07
L10	A1	D8_1	T>A	1.02139e-08
L10	A1	D20_1	C>T	2.07813e-07
L10	A1	D11_1	T>C	2.85203e-07
L10	A1	D20_1	T>G	5.49978e-09
L10	A1	D21_1	C>T	3.44833e-07
L10	A1	D7_1	C>G	3.8061e-09
L10	A1	D34_1	T>A	8.64251e-09
L10	A1	D8_1	T>G	3.92841e-09
L10	A1	D7_1	C>T	1.14183e-07
L10	A1	D21_1	C>A	9.13464e-09
L10	A1	D11_1	C>G	3.8061e-09
L10	A1	D11_1	T>A	9.4282e-09
L10	A1	D10_1	C>A	3.8061e-09
L10	A1	D23_1	T>G	4.7141e-09
L10	A1	D7_1	T>G	2.35705e-09
L10	A1	D3_1	T>G	0
L10	A1	D34_1	C>G	6.85098e-09
L10	A1	D8_1	C>A	9.13464e-09
L10	A1	D14_1	C>T	1.52244e-09
L10	A1	D21_1	T>A	1.64993e-08
L10	A1	D29_1	C>T	1.80409e-07
L10	A1	D9_1	C>T	2.15425e-07
L10	A1	D22_1	C>T	9.21076e-08
L10	A1	D21_1	C>G	8.37342e-09
L10	A1	D11_1	C>A	5.32854e-09
L10	A1	D10_1	C>T	1.30169e-07
L10	A1	D32_1	C>A	7.6122e-09
L10	A1	D13_1	C>T	1.9335e-07
L10	A1	D34_1	C>A	3.8061e-09
L10	A1	D15_1	C>A	4.56732e-09
L10	A1	D21_1	T>C	3.10345e-07
L10	A1	D15_1	C>G	6.08976e-09
L10	A1	D11_1	C>T	2.59576e-07
L10	A1	D6_1	T>A	1.09996e-08
L10	A1	D23_1	T>C	2.79703e-07
L10	A1	D3_1	T>C	0
L10	A1	D29_1	T>A	7.85683e-09
L10	A1	D3_1	C>G	0
L10	A1	D18_1	C>T	1.52244e-09
L10	A1	D22_1	T>A	5.49978e-09
L10	A1	D22_1	C>A	2.28366e-09
L10	A1	D14_1	T>C	1.57137e-09
L10	A1	D18_1	T>G	0
L10	A1	D20_1	C>A	1.52244e-09
L10	A1	D6_1	T>C	2.37276e-07
L10	A1	D34_1	C>T	2.64905e-07
L10	A1	D23_1	T>A	7.85683e-09
L10	A1	D3_1	T>A	0
L10	A1	D8_1	C>G	7.6122e-09
L10	A1	D29_1	T>C	2.36491e-07
L10	A1	D21_1	T>G	5.49978e-09
L10	A1	D3_1	C>A	7.6122e-10
L10	A1	D13_1	T>G	3.92841e-09
L10	A1	D9_1	C>G	1.52244e-09
L10	A1	D22_1	T>C	1.22567e-07
L10	A1	D14_1	C>A	7.6122e-10
L10	A1	D22_1	C>G	7.6122e-10
L10	A1	D29_1	C>A	4.56732e-09
L10	A1	D18_1	T>A	0
L10	A1	D23_1	C>G	4.56732e-09
L10	A1	D14_1	T>A	0
L10	A1	D10_1	T>G	2.35705e-09
L10	A1	D7_1	C>A	1.52244e-09
L10	A1	D13_1	C>G	6.85098e-09
L10	A1	D15_1	T>C	1.45351e-07
L10	A1	D3_1	C>T	0
L10	A1	D18_1	C>G	0
L10	A1	D13_1	T>A	1.02139e-08
L10	A1	D14_1	C>G	1.52244e-09
L10	A1	D14_1	T>G	0
L10	A1	D6_1	C>T	1.46154e-07
L10	A1	D29_1	C>G	7.6122e-10
L10	A1	D18_1	T>C	7.85683e-10
L10	A1	D23_1	C>A	9.13464e-09
L10	A1	D32_1	T>G	4.7141e-09
L10	A1	D6_1	T>G	2.35705e-09
L10	A1	D10_1	T>A	7.07115e-09
L10	A1	D15_1	T>A	5.49978e-09
L10	A1	D32_1	C>T	2.17709e-07
L10	A1	D29_1	T>G	1.13138e-07
L10	A1	D34_1	T>G	6.28546e-09
L10	A1	D13_1	T>C	3.08773e-07
L10	A1	D9_1	T>G	7.85683e-09
L10	A1	D22_1	T>G	2.35705e-09
L10	A1	D6_1	C>A	2.28366e-09
L10	A1	D32_1	T>A	1.33566e-08
L10	A1	D20_1	C>G	2.28366e-09
L10	A1	D10_1	T>C	1.97206e-07
L10	A1	D8_1	C>T	3.7452e-07
L10	A1	D15_1	T>G	2.35705e-09
L10	A1	D11_1	T>G	1.57137e-09
L10	A1	D20_1	T>C	2.81274e-07
L10	A1	D10_1	C>G	3.8061e-09
L10	A1	D15_1	C>T	1.51483e-07
L10	A1	D7_1	T>A	9.4282e-09
L10	A1	D9_1	T>A	1.09996e-08
L10	A1	D9_1	C>A	2.28366e-09
L10	A1	D8_1	T>C	4.32126e-07
L10	A1	D6_1	C>G	4.56732e-09
L10	A1	D23_1	C>T	2.19231e-07
L100	A1	Z17_1	T>C	1.5791e-08
L100	A1	Z11_1	T>A	0
L100	A1	Z10_1	T>G	2.97943e-10
L100	A1	Z16_1	T>C	1.54931e-08
L100	A1	Z18_1	T>A	2.97943e-10
L100	A1	Z3_1	T>A	0
L100	A1	Z12_1	C>T	9.81467e-09
L100	A1	Z15_1	C>G	5.77333e-10
L100	A1	Z2_1	C>T	1.24127e-08
L100	A1	Z15_1	T>G	0
L100	A1	Z7_1	C>A	2.88667e-10
L100	A1	Z4_1	C>T	1.52993e-08
L100	A1	Z18_1	C>A	2.88667e-10
L100	A1	Z8_1	C>T	1.732e-08
L100	A1	Z5_1	T>A	2.97943e-10
L100	A1	Z8_1	T>G	0
L100	A1	Z1_1	T>G	0
L100	A1	Z17_1	C>A	5.77333e-10
L100	A1	Z14_1	T>G	5.95887e-10
L100	A1	Z17_1	T>A	5.95887e-10
L100	A1	Z6_1	C>T	1.41447e-08
L100	A1	Z11_1	T>C	8.64036e-09
L100	A1	Z25_1	C>A	0
L100	A1	Z20_1	T>G	8.9383e-10
L100	A1	Z20_1	C>A	0
L100	A1	Z3_1	T>C	1.01301e-08
L100	A1	Z6_1	T>C	8.04447e-09
L100	A1	Z7_1	C>G	5.77333e-10
L100	A1	Z21_1	T>G	5.95887e-10
L100	A1	Z18_1	C>T	1.27013e-08
L100	A1	Z16_1	C>A	0
L100	A1	Z13_1	C>T	1.4722e-08
L100	A1	Z3_1	C>T	1.18353e-08
L100	A1	Z19_1	C>G	2.88667e-10
L100	A1	Z23_1	C>G	0
L100	A1	Z8_1	T>A	5.95887e-10
L100	A1	Z5_1	C>G	8.66e-10
L100	A1	Z24_1	T>A	0
L100	A1	Z10_1	T>C	1.45992e-08
L100	A1	Z16_1	T>G	0
L100	A1	Z20_1	T>A	2.97943e-10
L100	A1	Z22_1	C>A	2.88667e-10
L100	A1	Z6_1	T>A	2.97943e-10
L100	A1	Z16_1	C>G	0
L100	A1	Z14_1	C>T	4.61867e-09
L100	A1	Z8_1	T>C	1.19177e-08
L100	A1	Z1_1	C>T	1.27013e-08
L100	A1	Z6_1	C>A	2.88667e-10
L100	A1	Z24_1	C>T	8.08267e-09
L100	A1	Z5_1	C>A	5.77333e-10
L100	A1	Z24_1	T>C	8.64036e-09
L100	A1	Z14_1	T>C	4.17121e-09
L100	A1	Z10_1	C>G	8.66e-10
L100	A1	Z24_1	T>G	0
L100	A1	Z10_1	T>A	0
L100	A1	Z20_1	C>T	1.4722e-08
L100	A1	Z20_1	T>C	1.34075e-08
L100	A1	Z12_1	C>G	2.88667e-10
L100	A1	Z6_1	T>G	0
L100	A1	Z11_1	C>G	0
L100	A1	Z21_1	T>C	1.22157e-08
L100	A1	Z8_1	C>G	8.66e-10
L100	A1	Z23_1	T>G	0
L100	A1	Z25_1	T>C	1.60889e-08
L100	A1	Z13_1	T>C	1.01301e-08
L100	A1	Z10_1	C>A	0
L100	A1	Z25_1	C>G	5.77333e-10
L100	A1	Z22_1	T>C	9.53419e-09
L100	A1	Z4_1	T>A	0
L100	A1	Z21_1	T>A	8.9383e-10
L100	A1	Z19_1	T>G	2.97943e-10
L100	A1	Z23_1	T>A	2.97943e-10
L100	A1	Z19_1	C>A	0
L100	A1	Z1_1	C>A	0
L100	A1	Z2_1	T>G	0
L100	A1	Z23_1	C>A	2.88667e-10
L100	A1	Z4_1	C>A	0
L100	A1	Z25_1	T>A	0
L100	A1	Z13_1	C>A	5.77333e-10
L100	A1	Z13_1	T>A	0
L100	A1	Z17_1	C>T	1.70313e-08
L100	A1	Z22_1	T>A	0
L100	A1	Z22_1	C>G	0
L100	A1	Z15_1	C>T	9.23733e-09
L100	A1	Z4_1	T>C	1.37054e-08
L100	A1	Z2_1	C>G	0
L100	A1	Z14_1	C>A	0
L100	A1	Z23_1	C>T	1.41447e-08
L100	A1	Z19_1	T>A	8.9383e-10
L100	A1	Z23_1	T>C	8.64036e-09
L100	A1	Z4_1	C>G	2.88667e-10
L100	A1	Z25_1	T>G	2.97943e-10
L100	A1	Z6_1	C>G	5.77333e-10
L100	A1	Z7_1	T>A	2.97943e-10
L100	A1	Z13_1	T>G	2.97943e-10
L100	A1	Z25_1	C>T	1.35673e-08
L100	A1	Z3_1	C>G	0
L100	A1	Z22_1	T>G	0
L100	A1	Z12_1	C>A	5.77333e-10
L100	A1	Z24_1	C>A	0
L100	A1	Z2_1	C>A	2.88667e-10
L100	A1	Z18_1	T>G	0
L100	A1	Z7_1	C>T	1.3856e-08
L100	A1	Z11_1	C>A	2.88667e-10
L100	A1	Z16_1	C>T	1.58767e-08
L100	A1	Z8_1	C>A	2.88667e-10
L100	A1	Z15_1	T>A	0
L100	A1	Z19_1	C>T	9.526e-09
L100	A1	Z19_1	T>C	8.64036e-09
L100	A1	Z1_1	C>G	5.77333e-10
L100	A1	Z21_1	C>G	0
L100	A1	Z2_1	T>C	1.19177e-08
L100	A1	Z5_1	T>G	2.97943e-10
L100	A1	Z7_1	T>C	9.23625e-09
L100	A1	Z12_1	T>G	2.97943e-10
L100	A1	Z17_1	T>G	0
L100	A1	Z5_1	C>T	1.70313e-08
L100	A1	Z4_1	T>G	0
L100	A1	Z10_1	C>T	1.67427e-08
L100	A1	Z20_1	C>G	1.15467e-09
L100	A1	Z24_1	C>G	2.88667e-10
L100	A1	Z15_1	T>C	6.25681e-09
L100	A1	Z21_1	C>A	0
L100	A1	Z2_1	T>A	2.97943e-10
L100	A1	Z13_1	C>G	5.77333e-10
L100	A1	Z12_1	T>A	0
L100	A1	Z1_1	T>C	1.25136e-08
L100	A1	Z11_1	T>G	2.97943e-10
L100	A1	Z16_1	T>A	0
L100	A1	Z14_1	C>G	5.77333e-10
L100	A1	Z18_1	T>C	1.19177e-08
L100	A1	Z11_1	C>T	1.52993e-08
L100	A1	Z3_1	T>G	0
L100	A1	Z15_1	C>A	0
L100	A1	Z21_1	C>T	1.6454e-08
L100	A1	Z22_1	C>T	1.09693e-08
L100	A1	Z18_1	C>G	2.88667e-10
L100	A1	Z5_1	T>C	1.60889e-08
L100	A1	Z7_1	T>G	2.68149e-09
L100	A1	Z12_1	T>C	8.34242e-09
L100	A1	Z3_1	C>A	5.77333e-10
L100	A1	Z1_1	T>A	5.95887e-10
L100	A1	Z17_1	C>G	5.77333e-10
L100	A1	Z14_1	T>A	2.97943e-10
M1	A1	R3_1	T>A	2.7958e-10
M1	A1	R15_1	T>C	1.2022e-08
M1	A1	R5_1	C>G	2.70875e-10
M1	A1	R7_1	C>A	5.41751e-10
M1	A1	R15_1	T>A	2.7958e-10
M1	A1	R16_1	C>A	2.70875e-10
M1	A1	R6_1	C>T	1.3002e-08
M1	A1	R15_1	C>A	0
M1	A1	R11_1	T>G	2.7958e-10
M1	A1	R8_1	C>G	1.0835e-09
M1	A1	R24_1	C>G	0
M1	A1	R12_1	T>A	8.38741e-10
M1	A1	R24_1	T>A	2.7958e-10
M1	A1	R18_1	T>C	1.48178e-08
M1	A1	R7_1	T>C	1.50973e-08
M1	A1	R23_1	C>G	2.70875e-10
M1	A1	R11_1	C>A	5.41751e-10
M1	A1	R17_1	C>A	0
M1	A1	R3_1	T>G	2.7958e-10
M1	A1	R2_1	T>G	0
M1	A1	R20_1	C>G	2.70875e-10
M1	A1	R7_1	C>T	4.87575e-09
M1	A1	R22_1	T>A	2.7958e-10
M1	A1	R1_1	C>A	0
M1	A1	R25_1	C>A	5.41751e-10
M1	A1	R15_1	C>T	1.21894e-08
M1	A1	R20_1	T>C	1.59361e-08
M1	A1	R8_1	C>A	1.35438e-09
M1	A1	R24_1	C>A	5.41751e-10
M1	A1	R4_1	C>T	1.43564e-08
M1	A1	R7_1	T>A	8.38741e-10
M1	A1	R23_1	C>A	5.41751e-10
M1	A1	R17_1	C>T	1.21894e-08
M1	A1	R4_1	T>C	1.90115e-08
M1	A1	R21_1	T>A	0
M1	A1	R9_1	T>A	2.7958e-10
M1	A1	R17_1	T>G	2.7958e-10
M1	A1	R15_1	C>G	8.12626e-10
M1	A1	R22_1	T>C	1.53769e-08
M1	A1	R1_1	C>G	2.70875e-10
M1	A1	R10_1	T>A	0
M1	A1	R14_1	C>G	2.70875e-10
M1	A1	R20_1	T>A	8.38741e-10
M1	A1	R6_1	T>G	2.7958e-10
M1	A1	R18_1	C>T	8.12626e-09
M1	A1	R4_1	C>A	0
M1	A1	R18_1	T>G	5.59161e-10
M1	A1	R9_1	C>A	2.70875e-10
M1	A1	R3_1	C>A	2.70875e-10
M1	A1	R10_1	C>T	1.21894e-08
M1	A1	R2_1	C>T	1.81486e-08
M1	A1	R4_1	T>A	0
M1	A1	R21_1	T>C	1.70544e-08
M1	A1	R25_1	C>T	6.77188e-09
M1	A1	R9_1	T>C	1.36994e-08
M1	A1	R5_1	C>A	5.41751e-10
M1	A1	R17_1	T>A	0
M1	A1	R16_1	C>G	0
M1	A1	R10_1	T>C	1.95706e-08
M1	A1	R20_1	T>G	1.11832e-09
M1	A1	R6_1	T>A	0
M1	A1	R8_1	C>T	1.43564e-08
M1	A1	R18_1	C>A	5.41751e-10
M1	A1	R1_1	T>A	0
M1	A1	R12_1	C>G	2.70875e-10
M1	A1	R9_1	C>G	5.41751e-10
M1	A1	R11_1	C>G	5.41751e-10
M1	A1	R23_1	T>G	0
M1	A1	R22_1	C>T	1.13768e-08
M1	A1	R4_1	T>G	0
M1	A1	R11_1	T>C	1.7334e-08
M1	A1	R17_1	T>C	1.45382e-08
M1	A1	R22_1	T>G	0
M1	A1	R6_1	T>C	1.76136e-08
M1	A1	R16_1	T>C	1.50973e-08
M1	A1	R18_1	C>G	1.89613e-09
M1	A1	R5_1	T>G	2.7958e-10
M1	A1	R1_1	T>C	6.70993e-09
M1	A1	R12_1	C>A	2.70875e-10
M1	A1	R6_1	C>G	5.41751e-10
M1	A1	R14_1	T>G	2.7958e-10
M1	A1	R21_1	C>T	8.66801e-09
M1	A1	R24_1	C>T	1.13768e-08
M1	A1	R21_1	T>G	0
M1	A1	R11_1	T>A	5.59161e-10
M1	A1	R25_1	T>G	5.59161e-10
M1	A1	R9_1	T>G	0
M1	A1	R10_1	T>G	2.7958e-10
M1	A1	R14_1	C>A	2.70875e-10
M1	A1	R20_1	C>T	1.5169e-08
M1	A1	R8_1	T>G	2.7958e-10
M1	A1	R5_1	T>A	5.59161e-10
M1	A1	R16_1	T>A	2.7958e-10
M1	A1	R4_1	C>G	5.41751e-10
M1	A1	R15_1	T>G	2.7958e-10
M1	A1	R3_1	C>G	2.70875e-10
M1	A1	R14_1	T>A	0
M1	A1	R11_1	C>T	1.00224e-08
M1	A1	R23_1	T>C	1.34199e-08
M1	A1	R22_1	C>A	0
M1	A1	R23_1	C>T	1.32729e-08
M1	A1	R10_1	C>A	8.12626e-10
M1	A1	R1_1	C>T	1.78778e-08
M1	A1	R25_1	T>A	2.7958e-10
M1	A1	R2_1	C>A	0
M1	A1	R5_1	T>C	1.7334e-08
M1	A1	R12_1	C>T	6.50101e-09
M1	A1	R5_1	C>T	1.21894e-08
M1	A1	R1_1	T>G	0
M1	A1	R16_1	T>G	0
M1	A1	R14_1	T>C	1.87319e-08
M1	A1	R12_1	T>G	2.7958e-10
M1	A1	R24_1	T>G	2.7958e-10
M1	A1	R23_1	T>A	2.7958e-10
M1	A1	R22_1	C>G	0
M1	A1	R10_1	C>G	1.0835e-09
M1	A1	R17_1	C>G	2.70875e-10
M1	A1	R25_1	T>C	1.25811e-08
M1	A1	R14_1	C>T	1.13768e-08
M1	A1	R2_1	T>A	2.7958e-10
M1	A1	R20_1	C>A	8.12626e-10
M1	A1	R2_1	C>G	2.70875e-10
M1	A1	R8_1	T>C	1.70544e-08
M1	A1	R25_1	C>G	5.41751e-10
M1	A1	R6_1	C>A	1.35438e-09
M1	A1	R9_1	C>T	1.13768e-08
M1	A1	R3_1	C>T	1.27311e-08
M1	A1	R7_1	T>G	0
M1	A1	R21_1	C>A	2.70875e-10
M1	A1	R3_1	T>C	1.70544e-08
M1	A1	R2_1	T>C	1.64952e-08
M1	A1	R7_1	C>G	2.70875e-10
M1	A1	R8_1	T>A	2.7958e-10
M1	A1	R16_1	C>T	1.19185e-08
M1	A1	R12_1	T>C	8.94657e-09
M1	A1	R24_1	T>C	1.34199e-08
M1	A1	R18_1	T>A	0
M1	A1	R21_1	C>G	0
S1	A1	C7_1	C>T	1.13802e-08
S1	A1	C3_1	C>G	5.41916e-10
S1	A1	C16_1	C>T	9.48352e-09
S1	A1	C12_1	C>G	8.12873e-10
S1	A1	C16_1	T>C	1.42629e-08
S1	A1	C18_1	T>G	8.38996e-10
S1	A1	C20_1	T>G	2.79665e-10
S1	A1	C18_1	C>A	8.12873e-10
S1	A1	C15_1	C>G	5.41916e-10
S1	A1	C6_1	T>G	1.39833e-09
S1	A1	C4_1	C>A	5.41916e-10
S1	A1	C4_1	T>A	2.79665e-10
S1	A1	C8_1	C>A	0
S1	A1	C11_1	C>T	2.08638e-08
S1	A1	C17_1	T>C	1.53816e-08
S1	A1	C25_1	T>G	0
S1	A1	C21_1	T>C	1.0068e-08
S1	A1	C21_1	C>T	1.13802e-08
S1	A1	C20_1	C>G	5.41916e-10
S1	A1	C23_1	C>T	1.43608e-08
S1	A1	C24_1	C>A	5.41916e-10
S1	A1	C14_1	T>C	2.18139e-08
S1	A1	C13_1	C>A	5.41916e-10
S1	A1	C23_1	T>G	1.11866e-09
S1	A1	C22_1	C>G	1.35479e-09
S1	A1	C6_1	T>A	1.67799e-09
S1	A1	C4_1	T>G	2.79665e-10
S1	A1	C13_1	T>C	1.59409e-08
S1	A1	C1_1	C>T	1.73413e-08
S1	A1	C17_1	T>A	2.79665e-10
S1	A1	C1_1	T>C	1.56613e-08
S1	A1	C21_1	T>A	0
S1	A1	C7_1	T>C	2.09749e-08
S1	A1	C11_1	T>A	6.43231e-09
S1	A1	C25_1	C>G	5.41916e-10
S1	A1	C24_1	T>G	2.79665e-10
S1	A1	C18_1	C>T	1.38188e-08
S1	A1	C18_1	T>C	1.48223e-08
S1	A1	C6_1	T>C	1.53816e-08
S1	A1	C3_1	T>C	1.62206e-08
S1	A1	C8_1	C>T	1.24641e-08
S1	A1	C13_1	T>A	2.79665e-10
S1	A1	C11_1	C>A	3.52245e-09
S1	A1	C14_1	C>T	1.65284e-08
S1	A1	C9_1	T>G	1.11866e-09
S1	A1	C6_1	C>G	1.08383e-09
S1	A1	C7_1	T>A	2.79665e-10
S1	A1	C11_1	T>C	3.32802e-08
S1	A1	C24_1	T>A	0
S1	A1	C22_1	C>T	1.40898e-08
S1	A1	C18_1	T>A	8.38996e-10
S1	A1	C17_1	C>G	1.8967e-09
S1	A1	C15_1	C>A	8.12873e-10
S1	A1	C4_1	C>G	0
S1	A1	C3_1	T>A	0
S1	A1	C13_1	T>G	0
S1	A1	C11_1	C>G	8.39969e-09
S1	A1	C13_1	C>G	8.12873e-10
S1	A1	C12_1	T>A	5.59331e-10
S1	A1	C14_1	T>A	5.59331e-10
S1	A1	C15_1	T>G	8.38996e-10
S1	A1	C23_1	C>A	8.12873e-10
S1	A1	C24_1	T>C	1.34239e-08
S1	A1	C24_1	C>T	1.11093e-08
S1	A1	C15_1	C>T	1.00254e-08
S1	A1	C3_1	C>T	1.02964e-08
S1	A1	C17_1	C>A	1.35479e-09
S1	A1	C16_1	C>G	5.41916e-10
S1	A1	C3_1	T>G	5.59331e-10
S1	A1	C9_1	T>C	2.09749e-08
S1	A1	C9_1	C>T	1.11093e-08
S1	A1	C21_1	C>G	1.08383e-09
S1	A1	C9_1	C>G	2.70958e-10
S1	A1	C1_1	T>A	2.79665e-10
S1	A1	C11_1	T>G	8.9493e-09
S1	A1	C8_1	T>G	0
S1	A1	C12_1	T>C	1.53816e-08
S1	A1	C14_1	T>G	1.67799e-09
S1	A1	C15_1	T>A	0
S1	A1	C23_1	C>G	2.16766e-09
S1	A1	C17_1	C>T	1.11093e-08
S1	A1	C22_1	T>C	2.37716e-08
S1	A1	C6_1	C>A	3.25149e-09
S1	A1	C21_1	C>A	5.41916e-10
S1	A1	C14_1	C>A	2.16766e-09
S1	A1	C1_1	C>A	5.41916e-10
S1	A1	C13_1	C>T	1.19221e-08
S1	A1	C15_1	T>C	1.25849e-08
S1	A1	C3_1	C>A	8.12873e-10
S1	A1	C20_1	T>A	2.79665e-10
S1	A1	C22_1	T>A	5.59331e-10
S1	A1	C1_1	C>G	1.08383e-09
S1	A1	C8_1	T>C	1.25849e-08
S1	A1	C12_1	T>G	2.79665e-10
S1	A1	C20_1	C>T	1.32769e-08
S1	A1	C24_1	C>G	8.12873e-10
S1	A1	C7_1	C>G	1.35479e-09
S1	A1	C16_1	T>G	0
S1	A1	C25_1	C>T	1.2735e-08
S1	A1	C16_1	C>A	0
S1	A1	C12_1	C>T	9.75448e-09
S1	A1	C23_1	T>A	2.79665e-10
S1	A1	C22_1	C>A	2.70958e-10
S1	A1	C20_1	T>C	1.45426e-08
S1	A1	C22_1	T>G	2.79665e-10
S1	A1	C6_1	C>T	1.73413e-08
S1	A1	C9_1	T>A	0
S1	A1	C17_1	T>G	0
S1	A1	C25_1	T>C	1.56613e-08
S1	A1	C9_1	C>A	2.70958e-10
S1	A1	C21_1	T>G	1.11866e-09
S1	A1	C8_1	T>A	0
S1	A1	C7_1	C>A	1.08383e-09
S1	A1	C25_1	C>A	2.70958e-10
S1	A1	C1_1	T>G	2.79665e-10
S1	A1	C12_1	C>A	5.41916e-10
S1	A1	C16_1	T>A	0
S1	A1	C23_1	T>C	1.87376e-08
S1	A1	C18_1	C>G	5.41916e-10
S1	A1	C4_1	T>C	2.04156e-08
S1	A1	C4_1	C>T	1.3006e-08
S1	A1	C8_1	C>G	8.12873e-10
S1	A1	C14_1	C>G	1.08383e-09
S1	A1	C25_1	T>A	2.79665e-10
S1	A1	C20_1	C>A	2.70958e-10
S1	A1	C7_1	T>G	5.59331e-10
L1	A2	G14_2	C>A	5.11887e-10
L1	A2	G3_2	T>C	2.87944e-08
L1	A2	G17_2	T>G	2.64169e-10
L1	A2	G11_2	T>G	2.64169e-10
L1	A2	G23_2	T>G	5.28338e-10
L1	A2	G3_2	C>G	7.67831e-10
L1	A2	G4_2	C>T	1.40769e-08
L1	A2	G22_2	T>A	5.28338e-10
L1	A2	G13_2	T>A	5.28338e-10
L1	A2	G17_2	C>T	9.46992e-09
L1	A2	G5_2	T>G	5.28338e-10
L1	A2	G16_2	C>G	5.11887e-10
L1	A2	G12_2	C>G	5.11887e-10
L1	A2	G9_2	T>C	2.16618e-08
L1	A2	G6_2	C>A	2.55944e-10
L1	A2	G3_2	T>A	5.28338e-10
L1	A2	G22_2	C>T	8.44614e-09
L1	A2	G2_2	C>T	1.10056e-08
L1	A2	G22_2	T>G	5.28338e-10
L1	A2	G13_2	T>G	2.64169e-10
L1	A2	G5_2	C>G	7.67831e-10
L1	A2	G13_2	C>G	1.27972e-09
L1	A2	G5_2	T>A	5.28338e-10
L1	A2	G10_2	C>T	1.48447e-08
L1	A2	G18_2	C>G	2.55944e-10
L1	A2	G20_2	C>T	9.46992e-09
L1	A2	G3_2	T>G	0
L1	A2	G15_2	C>T	1.07496e-08
L1	A2	G17_2	T>C	3.11719e-08
L1	A2	G7_2	C>T	8.70209e-09
L1	A2	G24_2	C>G	2.55944e-10
L1	A2	G9_2	C>T	1.04937e-08
L1	A2	G5_2	T>C	2.61527e-08
L1	A2	G6_2	T>G	5.28338e-10
L1	A2	G18_2	C>A	7.67831e-10
L1	A2	G9_2	T>G	0
L1	A2	G14_2	C>G	2.55944e-10
L1	A2	G19_2	T>A	2.64169e-10
L1	A2	G21_2	C>G	2.55944e-10
L1	A2	G17_2	T>A	7.92507e-10
L1	A2	G19_2	C>T	9.72586e-09
L1	A2	G6_2	T>A	2.64169e-10
L1	A2	G4_2	C>A	0
L1	A2	G16_2	C>A	2.55944e-10
L1	A2	G20_2	T>A	5.28338e-10
L1	A2	G11_2	C>T	1.43328e-08
L1	A2	G24_2	T>G	0
L1	A2	G19_2	T>C	2.64169e-08
L1	A2	G15_2	T>G	0
L1	A2	G21_2	C>A	1.02377e-09
L1	A2	G11_2	C>A	0
L1	A2	G18_2	T>G	7.92507e-10
L1	A2	G5_2	C>A	1.79161e-09
L1	A2	G3_2	C>T	1.48447e-08
L1	A2	G23_2	C>T	1.27972e-08
L1	A2	G6_2	T>C	2.37752e-08
L1	A2	G2_2	C>A	5.11887e-10
L1	A2	G20_2	T>C	2.32469e-08
L1	A2	G7_2	T>G	2.64169e-10
L1	A2	G24_2	T>A	0
L1	A2	G15_2	C>G	2.55944e-10
L1	A2	G15_2	T>A	7.92507e-10
L1	A2	G4_2	T>C	1.95485e-08
L1	A2	G6_2	C>T	1.48447e-08
L1	A2	G12_2	T>A	2.64169e-10
L1	A2	G11_2	C>G	5.11887e-10
L1	A2	G22_2	C>A	2.55944e-10
L1	A2	G17_2	C>G	2.55944e-10
L1	A2	G10_2	C>G	1.27972e-09
L1	A2	G16_2	T>G	2.64169e-10
L1	A2	G24_2	C>A	7.67831e-10
L1	A2	G19_2	C>A	2.55944e-10
L1	A2	G16_2	C>T	1.12615e-08
L1	A2	G2_2	T>A	0
L1	A2	G2_2	C>G	1.27972e-09
L1	A2	G14_2	T>C	2.1926e-08
L1	A2	G13_2	C>T	1.22853e-08
L1	A2	G21_2	T>G	2.64169e-10
L1	A2	G10_2	T>G	5.28338e-10
L1	A2	G24_2	T>C	2.43035e-08
L1	A2	G21_2	C>T	1.43328e-08
L1	A2	G19_2	T>G	0
L1	A2	G15_2	T>C	2.11335e-08
L1	A2	G4_2	T>A	5.28338e-10
L1	A2	G12_2	T>C	2.40394e-08
L1	A2	G20_2	C>A	2.55944e-10
L1	A2	G24_2	C>T	1.20294e-08
L1	A2	G18_2	T>C	2.1926e-08
L1	A2	G11_2	T>A	2.64169e-10
L1	A2	G23_2	C>A	2.55944e-10
L1	A2	G17_2	C>A	1.53566e-09
L1	A2	G10_2	C>A	5.11887e-10
L1	A2	G16_2	T>A	0
L1	A2	G23_2	T>A	2.64169e-10
L1	A2	G3_2	C>A	2.55944e-10
L1	A2	G19_2	C>G	5.11887e-10
L1	A2	G23_2	C>G	5.11887e-10
L1	A2	G2_2	T>C	1.69068e-08
L1	A2	G4_2	C>G	2.55944e-10
L1	A2	G20_2	T>G	0
L1	A2	G9_2	C>A	5.11887e-10
L1	A2	G7_2	T>C	1.47935e-08
L1	A2	G14_2	T>A	0
L1	A2	G18_2	C>T	1.12615e-08
L1	A2	G6_2	C>G	5.11887e-10
L1	A2	G4_2	T>G	5.28338e-10
L1	A2	G20_2	C>G	2.55944e-10
L1	A2	G7_2	C>G	0
L1	A2	G18_2	T>A	5.28338e-10
L1	A2	G16_2	T>C	1.4001e-08
L1	A2	G23_2	T>C	2.43035e-08
L1	A2	G13_2	C>A	2.55944e-10
L1	A2	G9_2	C>G	0
L1	A2	G7_2	T>A	0
L1	A2	G5_2	C>T	1.02377e-08
L1	A2	G14_2	T>G	5.28338e-10
L1	A2	G21_2	T>C	2.3511e-08
L1	A2	G10_2	T>C	2.77377e-08
L1	A2	G12_2	C>T	1.30531e-08
L1	A2	G15_2	C>A	5.11887e-10
L1	A2	G14_2	C>T	1.33091e-08
L1	A2	G12_2	T>G	5.28338e-10
L1	A2	G7_2	C>A	2.55944e-10
L1	A2	G22_2	C>G	2.55944e-10
L1	A2	G22_2	T>C	1.66426e-08
L1	A2	G2_2	T>G	2.64169e-10
L1	A2	G13_2	T>C	2.98511e-08
L1	A2	G11_2	T>C	2.80019e-08
L1	A2	G21_2	T>A	5.28338e-10
L1	A2	G12_2	C>A	0
L1	A2	G10_2	T>A	5.28338e-10
L1	A2	G9_2	T>A	2.64169e-10
L10	A2	Z14_2	C>A	2.50697e-08
L10	A2	Z8_2	C>T	2.85795e-07
L10	A2	Z29_2	C>A	1.44847e-08
L10	A2	Z7_2	T>C	3.6973e-07
L10	A2	Z27_2	C>A	1.00279e-08
L10	A2	Z19_2	T>G	4.02506e-09
L10	A2	Z13_2	C>G	8.91367e-09
L10	A2	Z24_2	C>T	2.94151e-07
L10	A2	Z10_2	C>G	4.45684e-09
L10	A2	Z3_2	C>A	5.01394e-09
L10	A2	Z21_2	C>G	4.45684e-09
L10	A2	Z15_2	T>G	2.87504e-09
L10	A2	Z22_2	T>G	1.15002e-09
L10	A2	Z10_2	T>A	1.03501e-08
L10	A2	Z34_2	T>C	1.97803e-07
L10	A2	Z23_2	C>G	5.57105e-09
L10	A2	Z25_2	T>A	5.17507e-09
L10	A2	Z2_2	T>C	3.7433e-07
L10	A2	Z19_2	C>G	7.79946e-09
L10	A2	Z1_2	T>C	3.59955e-07
L10	A2	Z20_2	T>A	1.55252e-08
L10	A2	Z25_2	C>T	2.70753e-07
L10	A2	Z1_2	C>G	7.24236e-09
L10	A2	Z5_2	T>A	7.4751e-09
L10	A2	Z5_2	C>A	2.78552e-09
L10	A2	Z21_2	T>G	2.87504e-09
L10	A2	Z9_2	C>A	1.28134e-08
L10	A2	Z29_2	C>G	1.0585e-08
L10	A2	Z7_2	C>G	7.24236e-09
L10	A2	Z7_2	T>A	1.32252e-08
L10	A2	Z23_2	T>G	1.15002e-09
L10	A2	Z8_2	C>G	4.45684e-09
L10	A2	Z10_2	T>C	2.92679e-07
L10	A2	Z34_2	T>A	7.4751e-09
L10	A2	Z23_2	C>A	3.34263e-09
L10	A2	Z25_2	T>C	3.36955e-07
L10	A2	Z28_2	C>T	2.91366e-07
L10	A2	Z20_2	T>G	3.45005e-09
L10	A2	Z5_2	C>T	2.23956e-07
L10	A2	Z20_2	C>G	6.68525e-09
L10	A2	Z5_2	T>C	3.02454e-07
L10	A2	Z10_2	C>A	3.89973e-09
L10	A2	Z7_2	C>A	1.16992e-08
L10	A2	Z14_2	T>G	4.02506e-09
L10	A2	Z15_2	T>C	2.78879e-07
L10	A2	Z34_2	T>G	2.87504e-09
L10	A2	Z2_2	T>G	4.02506e-09
L10	A2	Z1_2	T>G	1.72502e-09
L10	A2	Z9_2	T>A	2.76004e-08
L10	A2	Z32_2	T>A	5.75008e-10
L10	A2	Z28_2	C>A	2.22842e-09
L10	A2	Z24_2	T>A	9.20013e-09
L10	A2	Z7_2	C>T	3.69917e-07
L10	A2	Z23_2	T>C	2.22528e-07
L10	A2	Z21_2	T>C	1.86303e-07
L10	A2	Z14_2	T>A	7.4751e-09
L10	A2	Z32_2	C>T	8.74654e-08
L10	A2	Z9_2	C>G	9.47078e-09
L10	A2	Z3_2	C>G	4.45684e-09
L10	A2	Z28_2	T>C	3.22004e-07
L10	A2	Z8_2	T>G	5.75008e-10
L10	A2	Z15_2	T>A	8.62512e-09
L10	A2	Z6_2	T>G	2.87504e-09
L10	A2	Z23_2	C>T	1.98329e-07
L10	A2	Z10_2	T>G	1.15002e-09
L10	A2	Z3_2	T>C	2.21953e-07
L10	A2	Z9_2	T>C	4.25506e-07
L10	A2	Z32_2	T>C	1.20177e-07
L10	A2	Z6_2	C>T	2.27856e-07
L10	A2	Z8_2	T>C	2.46678e-07
L10	A2	Z23_2	T>A	6.9001e-09
L10	A2	Z13_2	C>T	3.15321e-07
L10	A2	Z14_2	T>C	3.73755e-07
L10	A2	Z20_2	C>T	2.57939e-07
L10	A2	Z28_2	T>A	1.66752e-08
L10	A2	Z27_2	C>G	9.47078e-09
L10	A2	Z6_2	T>A	1.32252e-08
L10	A2	Z3_2	T>A	1.15002e-08
L10	A2	Z34_2	C>T	1.92758e-07
L10	A2	Z19_2	T>A	1.26502e-08
L10	A2	Z29_2	T>A	6.9001e-09
L10	A2	Z8_2	T>A	8.62512e-09
L10	A2	Z24_2	T>G	2.30003e-09
L10	A2	Z2_2	C>T	3.88859e-07
L10	A2	Z15_2	C>G	6.12815e-09
L10	A2	Z3_2	C>T	2.65182e-07
L10	A2	Z21_2	C>T	1.97215e-07
L10	A2	Z19_2	C>A	5.57105e-09
L10	A2	Z22_2	C>T	1.48747e-07
L10	A2	Z28_2	T>G	2.30003e-09
L10	A2	Z27_2	T>G	7.4751e-09
L10	A2	Z6_2	T>C	2.97854e-07
L10	A2	Z34_2	C>A	3.34263e-09
L10	A2	Z3_2	T>G	1.72502e-09
L10	A2	Z27_2	C>T	2.71867e-07
L10	A2	Z9_2	T>G	9.20013e-09
L10	A2	Z6_2	C>G	9.47078e-09
L10	A2	Z32_2	T>G	2.30003e-09
L10	A2	Z25_2	C>G	6.68525e-09
L10	A2	Z29_2	T>C	2.76004e-08
L10	A2	Z13_2	T>A	7.4751e-09
L10	A2	Z28_2	C>G	2.78552e-09
L10	A2	Z2_2	C>A	7.79946e-09
L10	A2	Z14_2	C>G	6.12815e-09
L10	A2	Z15_2	C>A	4.45684e-09
L10	A2	Z32_2	C>A	3.89973e-09
L10	A2	Z22_2	T>A	7.4751e-09
L10	A2	Z13_2	T>C	2.28278e-07
L10	A2	Z1_2	C>T	3.64903e-07
L10	A2	Z24_2	T>C	2.92104e-07
L10	A2	Z5_2	C>G	7.79946e-09
L10	A2	Z21_2	T>A	1.66752e-08
L10	A2	Z2_2	C>G	8.91367e-09
L10	A2	Z15_2	C>T	2.9248e-07
L10	A2	Z19_2	C>T	2.96937e-07
L10	A2	Z22_2	C>A	3.34263e-09
L10	A2	Z7_2	T>G	1.15002e-09
L10	A2	Z8_2	C>A	2.22842e-09
L10	A2	Z10_2	C>T	1.8663e-07
L10	A2	Z24_2	C>G	5.57105e-09
L10	A2	Z32_2	C>G	3.89973e-09
L10	A2	Z14_2	C>T	3.14207e-07
L10	A2	Z22_2	T>C	1.82853e-07
L10	A2	Z29_2	T>G	9.20013e-09
L10	A2	Z20_2	C>A	3.89973e-09
L10	A2	Z27_2	T>C	4.05381e-07
L10	A2	Z19_2	T>C	2.78304e-07
L10	A2	Z22_2	C>G	4.45684e-09
L10	A2	Z9_2	C>T	3.28692e-07
L10	A2	Z29_2	C>T	3.00836e-08
L10	A2	Z13_2	C>A	6.68525e-09
L10	A2	Z24_2	C>A	1.0585e-08
L10	A2	Z34_2	C>G	2.22842e-09
L10	A2	Z21_2	C>A	2.78552e-09
L10	A2	Z27_2	T>A	9.20013e-09
L10	A2	Z6_2	C>A	3.34263e-09
L10	A2	Z25_2	T>G	2.30003e-09
L10	A2	Z25_2	C>A	3.89973e-09
L10	A2	Z2_2	T>A	1.15002e-08
L10	A2	Z1_2	T>A	1.66752e-08
L10	A2	Z13_2	T>G	2.87504e-09
L10	A2	Z20_2	T>C	2.81754e-07
L10	A2	Z1_2	C>A	8.91367e-09
L10	A2	Z5_2	T>G	1.72502e-09
L100	A2	N24_2	T>G	2.7762e-10
L100	A2	N15_2	C>T	1.0759e-08
L100	A2	N13_2	C>T	1.39867e-08
L100	A2	N17_2	T>A	2.7762e-10
L100	A2	N11_2	T>G	5.55239e-10
L100	A2	N15_2	T>G	5.55239e-10
L100	A2	N11_2	C>A	2.68976e-10
L100	A2	N14_2	T>G	8.32859e-10
L100	A2	N16_2	T>A	0
L100	A2	N1_2	T>G	8.32859e-10
L100	A2	N23_2	T>C	8.88383e-09
L100	A2	N19_2	T>G	0
L100	A2	N10_2	C>G	5.37951e-10
L100	A2	N16_2	C>A	8.06927e-10
L100	A2	N20_2	T>G	2.7762e-10
L100	A2	N20_2	C>A	1.0759e-09
L100	A2	N12_2	T>C	9.99431e-09
L100	A2	N23_2	C>G	2.68976e-10
L100	A2	N5_2	C>G	2.68976e-10
L100	A2	N15_2	C>A	1.0759e-09
L100	A2	N7_2	T>C	1.166e-08
L100	A2	N14_2	T>A	2.7762e-10
L100	A2	N18_2	T>A	2.7762e-10
L100	A2	N17_2	T>C	1.41586e-08
L100	A2	N25_2	T>G	0
L100	A2	N7_2	C>T	7.53132e-09
L100	A2	N6_2	T>G	2.7762e-10
L100	A2	N23_2	T>A	2.7762e-10
L100	A2	N24_2	C>G	8.06927e-10
L100	A2	N17_2	C>A	5.37951e-10
L100	A2	N12_2	T>A	2.7762e-10
L100	A2	N9_2	T>G	2.7762e-10
L100	A2	N8_2	C>G	2.68976e-10
L100	A2	N21_2	C>T	7.80029e-09
L100	A2	N7_2	T>A	2.7762e-10
L100	A2	N14_2	T>C	9.99431e-09
L100	A2	N14_2	C>T	8.33824e-09
L100	A2	N18_2	T>C	8.88383e-09
L100	A2	N11_2	T>C	6.38525e-09
L100	A2	N19_2	C>G	0
L100	A2	N14_2	C>G	0
L100	A2	N25_2	T>A	5.55239e-10
L100	A2	N1_2	C>T	8.60722e-09
L100	A2	N6_2	T>A	0
L100	A2	N23_2	T>G	5.55239e-10
L100	A2	N3_2	C>G	0
L100	A2	N20_2	C>T	8.8762e-09
L100	A2	N20_2	T>C	6.94049e-09
L100	A2	N12_2	C>A	8.06927e-10
L100	A2	N23_2	C>T	5.64849e-09
L100	A2	N12_2	T>G	5.55239e-10
L100	A2	N25_2	C>A	8.06927e-10
L100	A2	N3_2	T>G	0
L100	A2	N7_2	T>G	2.7762e-10
L100	A2	N11_2	T>A	0
L100	A2	N19_2	C>A	8.06927e-10
L100	A2	N25_2	T>C	1.166e-08
L100	A2	N13_2	C>A	1.88283e-09
L100	A2	N6_2	T>C	1.02719e-08
L100	A2	N3_2	C>A	2.68976e-10
L100	A2	N17_2	C>T	8.33824e-09
L100	A2	N20_2	T>A	5.55239e-10
L100	A2	N22_2	T>A	2.7762e-10
L100	A2	N18_2	C>A	8.06927e-10
L100	A2	N9_2	C>T	7.80029e-09
L100	A2	N5_2	C>A	2.68976e-10
L100	A2	N25_2	C>T	9.9521e-09
L100	A2	N13_2	T>A	0
L100	A2	N21_2	C>A	8.06927e-10
L100	A2	N15_2	C>G	8.06927e-10
L100	A2	N18_2	T>G	8.32859e-10
L100	A2	N8_2	T>C	1.05495e-08
L100	A2	N7_2	C>A	1.0759e-09
L100	A2	N16_2	C>T	8.33824e-09
L100	A2	N13_2	C>G	1.0759e-09
L100	A2	N24_2	C>T	1.049e-08
L100	A2	N11_2	C>T	7.53132e-09
L100	A2	N9_2	C>A	8.06927e-10
L100	A2	N22_2	T>C	7.21811e-09
L100	A2	N18_2	C>G	5.37951e-10
L100	A2	N22_2	C>T	6.45541e-09
L100	A2	N6_2	C>G	5.37951e-10
L100	A2	N13_2	T>C	8.88383e-09
L100	A2	N21_2	C>G	1.0759e-09
L100	A2	N3_2	T>C	6.66287e-09
L100	A2	N19_2	T>C	9.16145e-09
L100	A2	N8_2	T>A	0
L100	A2	N5_2	T>C	9.43907e-09
L100	A2	N5_2	T>G	2.7762e-10
L100	A2	N21_2	T>A	0
L100	A2	N9_2	C>G	0
L100	A2	N22_2	C>A	2.68976e-10
L100	A2	N1_2	C>A	5.37951e-10
L100	A2	N12_2	C>G	5.37951e-10
L100	A2	N10_2	T>A	5.55239e-10
L100	A2	N3_2	T>A	0
L100	A2	N5_2	T>A	0
L100	A2	N8_2	C>T	8.8762e-09
L100	A2	N4_2	T>G	2.7762e-10
L100	A2	N19_2	T>A	0
L100	A2	N8_2	T>G	2.7762e-10
L100	A2	N16_2	T>G	1.66572e-09
L100	A2	N5_2	C>T	9.68312e-09
L100	A2	N24_2	T>C	9.43907e-09
L100	A2	N19_2	C>T	6.99337e-09
L100	A2	N1_2	T>A	0
L100	A2	N21_2	T>C	9.16145e-09
L100	A2	N22_2	C>G	2.68976e-10
L100	A2	N1_2	C>G	0
L100	A2	N22_2	T>G	0
L100	A2	N4_2	C>G	2.68976e-10
L100	A2	N10_2	T>C	6.94049e-09
L100	A2	N10_2	C>T	6.18644e-09
L100	A2	N13_2	T>G	8.32859e-10
L100	A2	N23_2	C>A	2.68976e-10
L100	A2	N7_2	C>G	2.68976e-10
L100	A2	N15_2	T>C	1.22153e-08
L100	A2	N12_2	C>T	7.53132e-09
L100	A2	N1_2	T>C	8.32859e-09
L100	A2	N24_2	C>A	0
L100	A2	N4_2	C>A	2.68976e-10
L100	A2	N6_2	C>A	2.68976e-10
L100	A2	N3_2	C>T	8.8762e-09
L100	A2	N17_2	C>G	1.34488e-09
L100	A2	N9_2	T>A	2.7762e-10
L100	A2	N8_2	C>A	2.68976e-10
L100	A2	N14_2	C>A	5.37951e-10
L100	A2	N4_2	T>C	8.88383e-09
L100	A2	N24_2	T>A	0
L100	A2	N16_2	T>C	9.99431e-09
L100	A2	N17_2	T>G	2.7762e-10
L100	A2	N15_2	T>A	8.32859e-10
L100	A2	N11_2	C>G	8.06927e-10
L100	A2	N18_2	C>T	6.18644e-09
L100	A2	N21_2	T>G	0
L100	A2	N4_2	C>T	8.06927e-09
L100	A2	N6_2	C>T	8.60722e-09
L100	A2	N10_2	C>A	5.37951e-10
L100	A2	N16_2	C>G	8.06927e-10
L100	A2	N10_2	T>G	2.7762e-10
L100	A2	N20_2	C>G	5.37951e-10
L100	A2	N9_2	T>C	1.08272e-08
L100	A2	N25_2	C>G	8.06927e-10
L100	A2	N4_2	T>A	1.11048e-09
M1	A2	K24_2	T>G	0
M1	A2	K21_2	T>A	0
M1	A2	K23_2	C>G	0
M1	A2	K12_2	T>A	0
M1	A2	K4_2	C>G	8.69101e-10
M1	A2	K14_2	C>T	1.01395e-08
M1	A2	K25_2	C>T	1.39056e-08
M1	A2	K1_2	C>A	0
M1	A2	K25_2	T>A	5.98021e-10
M1	A2	K16_2	T>G	0
M1	A2	K13_2	T>A	2.9901e-10
M1	A2	K7_2	C>T	9.27041e-09
M1	A2	K23_2	T>A	0
M1	A2	K9_2	T>A	0
M1	A2	K21_2	T>C	1.91367e-08
M1	A2	K20_2	T>C	1.91367e-08
M1	A2	K10_2	C>T	7.82191e-09
M1	A2	K5_2	T>G	2.9901e-10
M1	A2	K21_2	C>T	7.53221e-09
M1	A2	K22_2	C>T	1.10086e-08
M1	A2	K4_2	T>A	2.9901e-10
M1	A2	K22_2	T>G	0
M1	A2	K18_2	C>G	2.897e-10
M1	A2	K7_2	C>A	5.79401e-10
M1	A2	K13_2	C>T	1.36159e-08
M1	A2	K13_2	T>C	1.16614e-08
M1	A2	K1_2	T>C	1.31565e-08
M1	A2	K9_2	T>G	5.98021e-10
M1	A2	K24_2	T>C	1.76416e-08
M1	A2	K20_2	T>A	2.9901e-10
M1	A2	K20_2	C>G	5.79401e-10
M1	A2	K9_2	C>T	1.1588e-08
M1	A2	K14_2	C>A	0
M1	A2	K8_2	C>A	2.897e-10
M1	A2	K11_2	C>G	1.1588e-09
M1	A2	K12_2	C>G	2.897e-10
M1	A2	K3_2	C>T	8.40131e-09
M1	A2	K4_2	T>C	2.06317e-08
M1	A2	K22_2	T>A	0
M1	A2	K3_2	T>G	2.9901e-10
M1	A2	K7_2	C>G	0
M1	A2	K1_2	T>A	2.9901e-10
M1	A2	K23_2	C>A	8.69101e-10
M1	A2	K24_2	T>A	0
M1	A2	K20_2	T>G	1.49505e-09
M1	A2	K8_2	T>G	0
M1	A2	K5_2	T>C	1.70436e-08
M1	A2	K15_2	C>T	1.07189e-08
M1	A2	K25_2	T>C	1.43525e-08
M1	A2	K14_2	C>G	0
M1	A2	K25_2	C>G	5.79401e-10
M1	A2	K21_2	T>G	2.9901e-10
M1	A2	K19_2	C>A	0
M1	A2	K22_2	C>G	0
M1	A2	K1_2	C>G	1.1588e-09
M1	A2	K12_2	C>A	5.79401e-10
M1	A2	K6_2	C>A	0
M1	A2	K10_2	T>G	0
M1	A2	K22_2	T>C	1.52495e-08
M1	A2	K3_2	T>A	0
M1	A2	K11_2	T>C	1.88377e-08
M1	A2	K6_2	T>G	2.9901e-10
M1	A2	K2_2	C>G	0
M1	A2	K24_2	C>G	2.897e-10
M1	A2	K1_2	T>G	2.9901e-10
M1	A2	K10_2	C>G	5.79401e-10
M1	A2	K14_2	T>A	5.98021e-10
M1	A2	K8_2	T>A	2.9901e-10
M1	A2	K4_2	C>T	1.41953e-08
M1	A2	K5_2	T>A	2.9901e-10
M1	A2	K12_2	C>T	1.24571e-08
M1	A2	K3_2	C>G	5.79401e-10
M1	A2	K9_2	C>G	0
M1	A2	K4_2	T>G	0
M1	A2	K7_2	T>A	2.9901e-10
M1	A2	K10_2	T>A	5.98021e-10
M1	A2	K17_2	C>T	1.24571e-08
M1	A2	K3_2	T>C	2.18278e-08
M1	A2	K18_2	C>A	0
M1	A2	K11_2	T>A	2.9901e-10
M1	A2	K2_2	C>A	8.69101e-10
M1	A2	K19_2	T>C	1.79406e-08
M1	A2	K17_2	C>A	2.897e-10
M1	A2	K24_2	C>A	5.79401e-10
M1	A2	K5_2	C>G	8.69101e-10
M1	A2	K14_2	T>C	1.70436e-08
M1	A2	K20_2	C>T	9.27041e-09
M1	A2	K23_2	C>T	1.18777e-08
M1	A2	K8_2	T>C	1.19604e-08
M1	A2	K16_2	C>A	1.1588e-09
M1	A2	K15_2	T>G	0
M1	A2	K25_2	T>G	0
M1	A2	K17_2	T>A	1.19604e-09
M1	A2	K21_2	C>G	0
M1	A2	K18_2	T>G	2.9901e-10
M1	A2	K9_2	C>A	5.79401e-10
M1	A2	K7_2	T>C	1.70436e-08
M1	A2	K10_2	T>C	1.34555e-08
M1	A2	K6_2	C>T	1.12983e-08
M1	A2	K18_2	C>T	1.7382e-08
M1	A2	K8_2	C>T	8.98071e-09
M1	A2	K11_2	T>G	5.98021e-10
M1	A2	K19_2	T>A	0
M1	A2	K17_2	C>G	0
M1	A2	K5_2	C>A	0
M1	A2	K13_2	C>G	5.79401e-10
M1	A2	K17_2	T>C	2.03327e-08
M1	A2	K19_2	C>G	2.897e-10
M1	A2	K22_2	C>A	2.897e-10
M1	A2	K1_2	C>T	1.12983e-08
M1	A2	K12_2	T>G	0
M1	A2	K18_2	T>A	0
M1	A2	K24_2	C>T	1.21674e-08
M1	A2	K20_2	C>A	5.79401e-10
M1	A2	K19_2	T>G	2.9901e-10
M1	A2	K6_2	T>A	0
M1	A2	K10_2	C>A	0
M1	A2	K21_2	C>A	5.79401e-10
M1	A2	K14_2	T>G	2.9901e-10
M1	A2	K23_2	T>G	5.98021e-10
M1	A2	K15_2	C>G	2.897e-10
M1	A2	K15_2	T>C	1.79406e-08
M1	A2	K3_2	C>A	2.897e-10
M1	A2	K18_2	T>C	1.67446e-08
M1	A2	K7_2	T>G	2.9901e-10
M1	A2	K11_2	C>T	1.04292e-08
M1	A2	K5_2	C>T	8.40131e-09
M1	A2	K6_2	T>C	1.43525e-08
M1	A2	K16_2	T>C	1.58476e-08
M1	A2	K2_2	T>C	1.61466e-08
M1	A2	K2_2	C>T	1.1588e-08
M1	A2	K2_2	T>G	0
M1	A2	K15_2	C>A	2.897e-10
M1	A2	K16_2	C>G	1.4485e-09
M1	A2	K15_2	T>A	0
M1	A2	K17_2	T>G	2.9901e-10
M1	A2	K12_2	T>C	1.40535e-08
M1	A2	K4_2	C>A	0
M1	A2	K8_2	C>G	0
M1	A2	K11_2	C>A	5.79401e-10
M1	A2	K16_2	C>T	1.41953e-08
M1	A2	K16_2	T>A	0
M1	A2	K2_2	T>A	5.98021e-10
M1	A2	K13_2	T>G	1.19604e-09
M1	A2	K13_2	C>A	2.897e-10
M1	A2	K23_2	T>C	1.82396e-08
M1	A2	K25_2	C>A	5.79401e-10
M1	A2	K9_2	T>C	1.79406e-08
M1	A2	K6_2	C>G	0
M1	A2	K19_2	C>T	1.24571e-08
S1	A2	F25_2	C>A	2.55226e-10
S1	A2	F11_2	T>C	1.08005e-08
S1	A2	F22_2	T>A	0
S1	A2	F16_2	C>T	6.12542e-09
S1	A2	F17_2	C>A	5.10452e-10
S1	A2	F12_2	C>T	6.63587e-09
S1	A2	F24_2	C>G	2.55226e-10
S1	A2	F9_2	T>C	7.90284e-09
S1	A2	F25_2	T>C	1.15908e-08
S1	A2	F20_2	T>G	0
S1	A2	F15_2	T>G	0
S1	A2	F13_2	C>T	1.04643e-08
S1	A2	F14_2	C>A	2.55226e-10
S1	A2	F15_2	C>T	8.16723e-09
S1	A2	F4_2	C>A	2.55226e-10
S1	A2	F23_2	C>T	8.42245e-09
S1	A2	F6_2	C>G	2.55226e-10
S1	A2	F22_2	T>G	2.63428e-10
S1	A2	F7_2	C>A	5.10452e-10
S1	A2	F13_2	T>C	1.1064e-08
S1	A2	F25_2	T>A	0
S1	A2	F19_2	C>G	0
S1	A2	F18_2	T>G	0
S1	A2	F5_2	C>T	6.63587e-09
S1	A2	F10_2	C>A	2.55226e-10
S1	A2	F20_2	T>A	0
S1	A2	F4_2	T>G	2.63428e-10
S1	A2	F2_2	T>G	2.63428e-10
S1	A2	F18_2	C>T	1.04643e-08
S1	A2	F21_2	C>T	8.9329e-09
S1	A2	F15_2	C>A	2.55226e-10
S1	A2	F21_2	T>G	7.90284e-10
S1	A2	F9_2	C>T	6.38065e-09
S1	A2	F16_2	C>A	0
S1	A2	F4_2	C>G	2.55226e-10
S1	A2	F7_2	T>A	0
S1	A2	F7_2	C>G	5.10452e-10
S1	A2	F10_2	C>G	5.10452e-10
S1	A2	F2_2	C>G	7.65678e-10
S1	A2	F13_2	T>A	2.63428e-10
S1	A2	F11_2	C>T	6.12542e-09
S1	A2	F9_2	T>G	0
S1	A2	F25_2	T>G	2.63428e-10
S1	A2	F22_2	C>A	1.27613e-09
S1	A2	F17_2	T>G	0
S1	A2	F3_2	C>A	2.55226e-10
S1	A2	F20_2	T>C	9.21998e-09
S1	A2	F20_2	C>T	6.8911e-09
S1	A2	F1_2	C>G	2.55226e-10
S1	A2	F15_2	C>G	7.65678e-10
S1	A2	F25_2	C>G	2.55226e-10
S1	A2	F6_2	C>T	9.95381e-09
S1	A2	F8_2	T>G	2.63428e-10
S1	A2	F16_2	C>G	2.55226e-10
S1	A2	F7_2	T>C	1.60691e-08
S1	A2	F12_2	C>G	5.10452e-10
S1	A2	F2_2	C>A	5.10452e-10
S1	A2	F13_2	T>G	1.05371e-09
S1	A2	F18_2	T>C	5.53199e-09
S1	A2	F8_2	C>G	1.27613e-09
S1	A2	F5_2	T>G	0
S1	A2	F6_2	T>C	1.13274e-08
S1	A2	F2_2	T>C	1.02737e-08
S1	A2	F14_2	C>G	2.55226e-10
S1	A2	F21_2	T>C	1.15908e-08
S1	A2	F13_2	C>A	0
S1	A2	F23_2	C>G	1.27613e-09
S1	A2	F8_2	T>A	0
S1	A2	F10_2	C>T	6.12542e-09
S1	A2	F2_2	C>T	7.65678e-09
S1	A2	F11_2	C>G	2.55226e-10
S1	A2	F24_2	T>A	2.63428e-10
S1	A2	F19_2	T>G	0
S1	A2	F19_2	C>A	2.55226e-10
S1	A2	F18_2	T>A	2.63428e-10
S1	A2	F3_2	C>T	1.0209e-08
S1	A2	F17_2	T>C	1.23811e-08
S1	A2	F17_2	C>T	7.14632e-09
S1	A2	F20_2	C>G	2.55226e-10
S1	A2	F9_2	C>G	0
S1	A2	F6_2	T>A	2.63428e-10
S1	A2	F2_2	T>A	7.90284e-10
S1	A2	F9_2	C>A	0
S1	A2	F21_2	T>A	2.63428e-10
S1	A2	F8_2	T>C	8.95655e-09
S1	A2	F7_2	T>G	7.90284e-10
S1	A2	F12_2	T>G	0
S1	A2	F24_2	T>C	1.21177e-08
S1	A2	F3_2	T>C	1.08005e-08
S1	A2	F19_2	T>A	0
S1	A2	F22_2	C>G	7.65678e-10
S1	A2	F17_2	T>A	2.63428e-10
S1	A2	F23_2	T>G	0
S1	A2	F5_2	T>C	1.44885e-08
S1	A2	F6_2	T>G	0
S1	A2	F1_2	T>C	1.31714e-08
S1	A2	F14_2	C>T	9.69858e-09
S1	A2	F14_2	T>C	1.13274e-08
S1	A2	F16_2	T>A	0
S1	A2	F12_2	T>A	2.63428e-10
S1	A2	F12_2	C>A	5.10452e-10
S1	A2	F19_2	T>C	7.90284e-09
S1	A2	F3_2	T>G	7.90284e-10
S1	A2	F10_2	T>C	8.42969e-09
S1	A2	F23_2	T>A	0
S1	A2	F8_2	C>A	5.10452e-10
S1	A2	F5_2	T>A	0
S1	A2	F18_2	C>G	2.55226e-10
S1	A2	F21_2	C>G	2.55226e-10
S1	A2	F1_2	T>A	2.63428e-10
S1	A2	F14_2	T>A	0
S1	A2	F3_2	C>G	2.55226e-10
S1	A2	F15_2	T>A	0
S1	A2	F16_2	T>C	1.05371e-08
S1	A2	F13_2	C>G	0
S1	A2	F23_2	C>A	7.65678e-10
S1	A2	F7_2	C>T	8.42245e-09
S1	A2	F11_2	T>G	2.63428e-10
S1	A2	F12_2	T>C	8.69312e-09
S1	A2	F11_2	C>A	7.65678e-10
S1	A2	F25_2	C>T	9.69858e-09
S1	A2	F24_2	T>G	2.63428e-10
S1	A2	F6_2	C>A	7.65678e-10
S1	A2	F8_2	C>T	7.65678e-09
S1	A2	F3_2	T>A	1.05371e-09
S1	A2	F23_2	T>C	1.05371e-08
S1	A2	F20_2	C>A	0
S1	A2	F24_2	C>T	1.14852e-08
S1	A2	F18_2	C>A	2.55226e-10
S1	A2	F21_2	C>A	0
S1	A2	F1_2	T>G	0
S1	A2	F14_2	T>G	0
S1	A2	F5_2	C>G	5.10452e-10
S1	A2	F4_2	T>A	0
S1	A2	F15_2	T>C	8.69312e-09
S1	A2	F1_2	C>T	9.18813e-09
S1	A2	F11_2	T>A	2.63428e-10
S1	A2	F22_2	C>T	1.19956e-08
S1	A2	F22_2	T>C	1.34348e-08
S1	A2	F17_2	C>G	2.55226e-10
S1	A2	F4_2	C>T	1.19956e-08
S1	A2	F24_2	C>A	0
S1	A2	F19_2	C>T	3.31794e-09
S1	A2	F10_2	T>A	2.63428e-10
S1	A2	F5_2	C>A	0
S1	A2	F4_2	T>C	1.00103e-08
S1	A2	F9_2	T>A	0
S1	A2	F1_2	C>A	0
S1	A2	F16_2	T>G	0
S1	A2	F10_2	T>G	5.26856e-10
L1	B1	X17_1	T>C	3.61513e-08
L1	B1	X21_1	C>T	7.63717e-09
L1	B1	X7_1	C>T	5.53037e-09
L1	B1	X4_1	T>G	1.6037e-08
L1	B1	X7_1	T>C	3.2074e-08
L1	B1	X23_1	C>T	9.74398e-09
L1	B1	X20_1	C>G	5.26702e-10
L1	B1	X10_1	C>T	5.53037e-09
L1	B1	X20_1	T>C	2.36478e-08
L1	B1	X3_1	C>A	7.90052e-10
L1	B1	X5_1	C>T	5.79372e-09
L1	B1	X12_1	C>G	2.63351e-10
L1	B1	X22_1	T>G	8.15442e-10
L1	B1	X15_1	C>A	0
L1	B1	X11_1	C>A	5.26702e-10
L1	B1	X1_1	T>C	4.81111e-08
L1	B1	X4_1	C>G	0
L1	B1	X14_1	T>C	4.51211e-08
L1	B1	X14_1	C>T	5.79372e-09
L1	B1	X14_1	C>G	2.63351e-10
L1	B1	X8_1	T>A	5.43628e-10
L1	B1	X12_1	T>A	2.71814e-10
L1	B1	X6_1	T>G	2.71814e-10
L1	B1	X17_1	T>G	1.08726e-09
L1	B1	X1_1	C>A	7.90052e-10
L1	B1	X7_1	T>A	8.15442e-10
L1	B1	X5_1	C>A	0
L1	B1	X20_1	C>A	7.90052e-10
L1	B1	X20_1	T>A	5.43628e-10
L1	B1	X12_1	C>A	2.63351e-10
L1	B1	X16_1	T>C	2.06579e-08
L1	B1	X16_1	C>G	0
L1	B1	X13_1	C>A	0
L1	B1	X24_1	C>G	5.26702e-10
L1	B1	X23_1	C>A	2.63351e-10
L1	B1	X5_1	C>G	0
L1	B1	X15_1	C>T	7.11047e-09
L1	B1	X17_1	C>A	0
L1	B1	X18_1	C>T	1.02707e-08
L1	B1	X19_1	C>T	1.00073e-08
L1	B1	X16_1	T>A	5.43628e-10
L1	B1	X18_1	C>G	7.90052e-10
L1	B1	X4_1	C>T	4.47696e-09
L1	B1	X22_1	C>T	8.16387e-09
L1	B1	X24_1	T>C	5.19165e-08
L1	B1	X25_1	C>A	5.26702e-10
L1	B1	X8_1	C>G	2.63351e-10
L1	B1	X20_1	C>T	9.21728e-09
L1	B1	X6_1	C>A	2.63351e-10
L1	B1	X10_1	T>A	8.15442e-10
L1	B1	X17_1	T>A	8.15442e-10
L1	B1	X3_1	C>G	5.26702e-10
L1	B1	X17_1	C>G	5.26702e-10
L1	B1	X19_1	C>A	2.63351e-10
L1	B1	X11_1	C>G	2.63351e-10
L1	B1	X2_1	T>G	1.08726e-09
L1	B1	X16_1	T>G	0
L1	B1	X25_1	C>T	6.58377e-09
L1	B1	X13_1	C>T	9.74398e-09
L1	B1	X21_1	T>A	8.15442e-10
L1	B1	X24_1	T>A	5.43628e-10
L1	B1	X5_1	T>A	2.71814e-10
L1	B1	X8_1	C>A	0
L1	B1	X9_1	T>A	8.15442e-10
L1	B1	X15_1	T>C	2.90841e-08
L1	B1	X6_1	C>G	0
L1	B1	X2_1	C>T	7.11047e-09
L1	B1	X10_1	T>G	5.43628e-10
L1	B1	X21_1	C>A	0
L1	B1	X2_1	C>G	7.90052e-10
L1	B1	X12_1	C>T	4.74031e-09
L1	B1	X21_1	T>C	3.58794e-08
L1	B1	X24_1	T>G	8.15442e-10
L1	B1	X15_1	T>G	0
L1	B1	X23_1	T>C	2.85405e-08
L1	B1	X19_1	T>C	5.51782e-08
L1	B1	X5_1	T>C	2.82687e-08
L1	B1	X8_1	C>T	1.10607e-08
L1	B1	X18_1	T>A	8.15442e-10
L1	B1	X10_1	C>A	1.31675e-09
L1	B1	X23_1	C>G	0
L1	B1	X11_1	T>A	2.71814e-10
L1	B1	X21_1	C>G	0
L1	B1	X1_1	C>T	1.13241e-08
L1	B1	X10_1	C>G	0
L1	B1	X2_1	T>C	6.143e-08
L1	B1	X18_1	C>A	0
L1	B1	X13_1	T>G	5.43628e-10
L1	B1	X23_1	T>A	5.43628e-10
L1	B1	X18_1	T>G	8.15442e-10
L1	B1	X16_1	C>T	8.69058e-09
L1	B1	X18_1	T>C	2.90841e-08
L1	B1	X3_1	C>T	4.47696e-09
L1	B1	X3_1	T>C	1.52216e-08
L1	B1	X9_1	C>T	1.36942e-08
L1	B1	X11_1	T>G	5.43628e-10
L1	B1	X25_1	T>G	1.9027e-09
L1	B1	X9_1	T>C	3.61513e-08
L1	B1	X7_1	C>G	7.90052e-10
L1	B1	X19_1	C>G	2.63351e-10
L1	B1	X22_1	T>A	5.43628e-10
L1	B1	X13_1	T>A	5.43628e-10
L1	B1	X21_1	T>G	0
L1	B1	X23_1	T>G	0
L1	B1	X4_1	C>A	2.63351e-10
L1	B1	X19_1	T>G	5.43628e-10
L1	B1	X5_1	T>G	2.17451e-09
L1	B1	X8_1	T>G	2.71814e-08
L1	B1	X12_1	T>G	1.08726e-09
L1	B1	X22_1	C>G	0
L1	B1	X11_1	T>C	2.12015e-08
L1	B1	X6_1	T>A	8.15442e-10
L1	B1	X10_1	T>C	3.42486e-08
L1	B1	X3_1	T>A	0
L1	B1	X25_1	T>A	1.35907e-09
L1	B1	X1_1	C>G	2.63351e-10
L1	B1	X24_1	C>T	7.63717e-09
L1	B1	X9_1	T>G	0
L1	B1	X4_1	T>C	1.57652e-08
L1	B1	X7_1	T>G	5.43628e-10
L1	B1	X7_1	C>A	2.63351e-10
L1	B1	X14_1	T>G	2.71814e-10
L1	B1	X2_1	C>A	1.0534e-09
L1	B1	X20_1	T>G	8.15442e-10
L1	B1	X22_1	T>C	5.51782e-08
L1	B1	X9_1	C>A	0
L1	B1	X13_1	T>C	3.5064e-08
L1	B1	X1_1	T>G	8.15442e-10
L1	B1	X15_1	T>A	5.43628e-10
L1	B1	X19_1	T>A	5.43628e-10
L1	B1	X9_1	C>G	0
L1	B1	X16_1	C>A	5.26702e-10
L1	B1	X13_1	C>G	5.26702e-10
L1	B1	X6_1	C>T	7.11047e-09
L1	B1	X6_1	T>C	4.2403e-08
L1	B1	X24_1	C>A	5.26702e-10
L1	B1	X3_1	T>G	1.68525e-08
L1	B1	X17_1	C>T	7.11047e-09
L1	B1	X25_1	T>C	5.32755e-08
L1	B1	X4_1	T>A	2.71814e-10
L1	B1	X2_1	T>A	2.17451e-09
L1	B1	X15_1	C>G	0
L1	B1	X22_1	C>A	5.26702e-10
L1	B1	X11_1	C>T	6.58377e-09
L1	B1	X1_1	T>A	5.43628e-10
L1	B1	X14_1	T>A	1.35907e-09
L1	B1	X14_1	C>A	0
L1	B1	X25_1	C>G	2.63351e-10
L1	B1	X8_1	T>C	3.04432e-08
L1	B1	X12_1	T>C	2.41914e-08
L10	B1	T2_1	T>G	0
L10	B1	T24_1	T>C	2.31233e-08
L10	B1	T14_1	C>G	8.61667e-10
L10	B1	T3_1	C>A	0
L10	B1	T17_1	C>G	5.74444e-10
L10	B1	T20_1	T>G	2.96453e-10
L10	B1	T8_1	T>G	0
L10	B1	T18_1	C>G	0
L10	B1	T2_1	T>A	8.89358e-10
L10	B1	T14_1	T>C	1.06723e-08
L10	B1	T20_1	C>T	2.068e-08
L10	B1	T7_1	C>A	2.87222e-10
L10	B1	T13_1	T>C	1.30439e-08
L10	B1	T16_1	C>A	2.87222e-10
L10	B1	T19_1	T>G	0
L10	B1	T15_1	C>A	8.61667e-10
L10	B1	T22_1	C>A	0
L10	B1	T3_1	T>G	0
L10	B1	T18_1	T>C	1.00794e-08
L10	B1	T9_1	C>A	0
L10	B1	T7_1	T>C	1.5712e-08
L10	B1	T19_1	C>T	1.98183e-08
L10	B1	T24_1	T>A	8.89358e-10
L10	B1	T7_1	C>T	2.8435e-08
L10	B1	T22_1	T>G	0
L10	B1	T11_1	C>G	2.87222e-10
L10	B1	T23_1	C>T	2.24033e-08
L10	B1	T15_1	C>T	2.24033e-08
L10	B1	T24_1	C>A	2.87222e-10
L10	B1	T22_1	C>T	3.47539e-08
L10	B1	T15_1	T>C	2.1641e-08
L10	B1	T4_1	T>A	5.92905e-10
L10	B1	T1_1	T>G	2.96453e-10
L10	B1	T9_1	C>G	1.43611e-09
L10	B1	T7_1	T>A	0
L10	B1	T10_1	T>A	1.18581e-09
L10	B1	T6_1	C>T	1.98183e-08
L10	B1	T25_1	T>G	5.92905e-10
L10	B1	T23_1	T>C	2.43091e-08
L10	B1	T16_1	T>C	2.10481e-08
L10	B1	T24_1	T>G	0
L10	B1	T8_1	C>G	2.87222e-10
L10	B1	T20_1	T>C	1.8973e-08
L10	B1	T8_1	T>C	1.36368e-08
L10	B1	T13_1	T>G	1.09687e-08
L10	B1	T22_1	T>A	2.96453e-10
L10	B1	T9_1	T>A	2.96453e-10
L10	B1	T15_1	T>A	1.48226e-09
L10	B1	T5_1	C>T	2.38394e-08
L10	B1	T18_1	T>G	0
L10	B1	T4_1	C>T	2.69989e-08
L10	B1	T10_1	T>C	1.71942e-08
L10	B1	T19_1	C>A	2.87222e-10
L10	B1	T2_1	C>A	2.87222e-10
L10	B1	T12_1	T>G	2.96453e-10
L10	B1	T23_1	T>A	5.92905e-10
L10	B1	T16_1	T>A	2.96453e-10
L10	B1	T14_1	C>A	5.74444e-10
L10	B1	T3_1	C>G	2.87222e-10
L10	B1	T8_1	C>A	2.87222e-10
L10	B1	T17_1	C>A	0
L10	B1	T20_1	T>A	1.18581e-09
L10	B1	T8_1	T>A	0
L10	B1	T12_1	C>T	2.69989e-08
L10	B1	T11_1	C>T	2.61372e-08
L10	B1	T11_1	T>C	1.51191e-08
L10	B1	T22_1	T>C	2.07517e-08
L10	B1	T9_1	T>C	1.80836e-08
L10	B1	T16_1	C>G	2.87222e-10
L10	B1	T1_1	C>T	2.8435e-08
L10	B1	T6_1	C>G	0
L10	B1	T5_1	T>A	2.96453e-10
L10	B1	T4_1	T>C	1.33404e-08
L10	B1	T23_1	T>G	2.96453e-10
L10	B1	T16_1	T>G	0
L10	B1	T11_1	T>A	0
L10	B1	T25_1	C>T	2.21161e-08
L10	B1	T24_1	C>G	5.74444e-10
L10	B1	T23_1	C>A	0
L10	B1	T10_1	T>G	0
L10	B1	T5_1	T>C	1.5712e-08
L10	B1	T12_1	T>C	1.68978e-08
L10	B1	T13_1	C>T	1.98183e-08
L10	B1	T14_1	C>T	1.17761e-08
L10	B1	T3_1	C>T	2.69989e-08
L10	B1	T8_1	C>T	2.03928e-08
L10	B1	T2_1	C>G	2.87222e-10
L10	B1	T25_1	C>A	0
L10	B1	T11_1	T>G	2.96453e-10
L10	B1	T1_1	C>A	5.74444e-10
L10	B1	T9_1	T>G	2.96453e-10
L10	B1	T5_1	C>G	2.87222e-10
L10	B1	T9_1	C>T	2.3265e-08
L10	B1	T19_1	C>G	2.87222e-10
L10	B1	T12_1	T>A	5.92905e-10
L10	B1	T4_1	C>A	0
L10	B1	T17_1	T>G	0
L10	B1	T2_1	T>C	1.95659e-08
L10	B1	T25_1	C>G	0
L10	B1	T17_1	C>T	2.41267e-08
L10	B1	T1_1	C>G	8.61667e-10
L10	B1	T4_1	T>G	2.96453e-10
L10	B1	T6_1	T>G	0
L10	B1	T13_1	C>A	2.87222e-10
L10	B1	T6_1	C>A	0
L10	B1	T22_1	C>G	0
L10	B1	T10_1	C>T	2.26906e-08
L10	B1	T2_1	C>T	2.44139e-08
L10	B1	T17_1	T>A	5.92905e-10
L10	B1	T12_1	C>G	2.87222e-10
L10	B1	T14_1	T>G	0
L10	B1	T18_1	C>T	2.24033e-08
L10	B1	T11_1	C>A	2.87222e-10
L10	B1	T20_1	C>G	5.74444e-10
L10	B1	T23_1	C>G	8.61667e-10
L10	B1	T10_1	C>A	1.14889e-09
L10	B1	T19_1	T>C	2.07517e-08
L10	B1	T6_1	T>A	0
L10	B1	T13_1	C>G	5.74444e-10
L10	B1	T1_1	T>A	8.89358e-10
L10	B1	T3_1	T>C	1.33404e-08
L10	B1	T7_1	T>G	0
L10	B1	T17_1	T>C	1.63049e-08
L10	B1	T25_1	T>A	2.96453e-10
L10	B1	T12_1	C>A	2.87222e-10
L10	B1	T5_1	T>G	2.96453e-10
L10	B1	T18_1	C>A	0
L10	B1	T14_1	T>A	2.96453e-10
L10	B1	T7_1	C>G	8.61667e-10
L10	B1	T13_1	T>A	5.92905e-10
L10	B1	T5_1	C>A	5.74444e-10
L10	B1	T20_1	C>A	8.61667e-10
L10	B1	T15_1	T>G	0
L10	B1	T10_1	C>G	1.14889e-09
L10	B1	T19_1	T>A	2.96453e-10
L10	B1	T6_1	T>C	1.63049e-08
L10	B1	T15_1	C>G	1.14889e-09
L10	B1	T24_1	C>T	2.21161e-08
L10	B1	T1_1	T>C	2.37162e-08
L10	B1	T16_1	C>T	1.92439e-08
L10	B1	T3_1	T>A	5.92905e-10
L10	B1	T18_1	T>A	8.89358e-10
L10	B1	T4_1	C>G	2.87222e-10
L10	B1	T25_1	T>C	1.83801e-08
L100	B1	Q14_1	C>G	2.85331e-10
L100	B1	Q14_1	T>C	1.32525e-08
L100	B1	Q17_1	T>C	1.4136e-08
L100	B1	Q3_1	C>T	1.16986e-08
L100	B1	Q23_1_692	T>A	8.83502e-10
L100	B1	Q11_1	C>T	9.41593e-09
L100	B1	Q13_1	C>T	9.98659e-09
L100	B1	Q9_1	C>A	5.70662e-10
L100	B1	Q12_1	T>A	8.83502e-10
L100	B1	Q5_1	C>G	0
L100	B1	Q7_1	C>T	1.08426e-08
L100	B1	Q15_1	T>G	0
L100	B1	Q11_1	T>A	0
L100	B1	Q14_1	C>A	2.85331e-10
L100	B1	Q14_1	T>A	8.83502e-10
L100	B1	Q2_1	C>A	8.55993e-10
L100	B1	Q18_1	C>G	2.85331e-10
L100	B1	Q10_1	C>A	8.55993e-10
L100	B1	Q10_1	T>C	1.44305e-08
L100	B1	Q22_1	C>G	8.55993e-10
L100	B1	Q9_1	C>G	0
L100	B1	Q12_1	T>C	1.03075e-08
L100	B1	Q8_1	T>C	1.14855e-08
L100	B1	Q24_1	C>A	2.85331e-10
L100	B1	Q21_1	C>G	5.70662e-10
L100	B1	Q19_1	C>A	2.85331e-10
L100	B1	Q12_1	C>A	0
L100	B1	Q2_1	C>G	8.55993e-10
L100	B1	Q16_1	T>A	8.83502e-10
L100	B1	Q25_1	T>C	1.2958e-08
L100	B1	Q4_1	T>C	1.2958e-08
L100	B1	Q6_1	C>G	5.70662e-10
L100	B1	Q17_1	C>T	8.2746e-09
L100	B1	Q18_1	T>C	1.0602e-08
L100	B1	Q11_1	T>C	1.08965e-08
L100	B1	Q8_1	T>A	5.89001e-10
L100	B1	Q9_1	T>A	0
L100	B1	Q21_1	T>A	2.94501e-10
L100	B1	Q19_1	C>T	8.2746e-09
L100	B1	Q23_1_263	C>G	5.70662e-10
L100	B1	Q14_1	C>T	7.70394e-09
L100	B1	Q19_1	T>G	0
L100	B1	Q25_1	T>A	0
L100	B1	Q11_1	C>G	5.70662e-10
L100	B1	Q17_1	T>G	0
L100	B1	Q4_1	C>A	0
L100	B1	Q15_1	C>T	9.70126e-09
L100	B1	Q4_1	T>A	5.89001e-10
L100	B1	Q18_1	T>A	8.83502e-10
L100	B1	Q13_1	C>G	8.55993e-10
L100	B1	Q16_1	C>T	7.70394e-09
L100	B1	Q5_1	C>A	2.85331e-10
L100	B1	Q9_1	T>C	1.03075e-08
L100	B1	Q22_1	T>C	1.1191e-08
L100	B1	Q23_1_263	C>A	2.85331e-10
L100	B1	Q5_1	T>C	1.0013e-08
L100	B1	Q25_1	C>G	2.85331e-10
L100	B1	Q19_1	T>A	2.94501e-10
L100	B1	Q10_1	T>A	0
L100	B1	Q4_1	T>G	0
L100	B1	Q10_1	C>G	0
L100	B1	Q17_1	C>A	2.85331e-10
L100	B1	Q25_1	C>A	2.85331e-10
L100	B1	Q3_1	C>A	1.42666e-09
L100	B1	Q13_1	C>A	2.85331e-10
L100	B1	Q16_1	C>A	5.70662e-10
L100	B1	Q5_1	C>T	1.16986e-08
L100	B1	Q21_1	C>T	1.02719e-08
L100	B1	Q22_1	T>A	2.94501e-10
L100	B1	Q24_1	C>T	1.16986e-08
L100	B1	Q5_1	T>G	2.94501e-10
L100	B1	Q3_1	T>C	1.4136e-08
L100	B1	Q7_1	T>G	1.178e-09
L100	B1	Q19_1	T>C	1.08965e-08
L100	B1	Q10_1	T>G	0
L100	B1	Q6_1	C>A	2.85331e-10
L100	B1	Q13_1	T>C	1.08965e-08
L100	B1	Q8_1	C>G	2.85331e-10
L100	B1	Q16_1	C>G	5.70662e-10
L100	B1	Q23_1_692	C>G	1.42666e-09
L100	B1	Q23_1_263	T>G	5.89001e-10
L100	B1	Q22_1	C>T	7.13328e-09
L100	B1	Q9_1	T>G	0
L100	B1	Q22_1	T>G	0
L100	B1	Q5_1	T>A	0
L100	B1	Q13_1	T>G	2.94501e-10
L100	B1	Q3_1	T>A	0
L100	B1	Q16_1	T>C	1.4725e-08
L100	B1	Q2_1	T>A	2.94501e-10
L100	B1	Q11_1	C>A	0
L100	B1	Q12_1	C>T	1.02719e-08
L100	B1	Q4_1	C>G	1.14132e-09
L100	B1	Q13_1	T>A	2.94501e-10
L100	B1	Q17_1	T>A	1.178e-09
L100	B1	Q8_1	C>A	2.85331e-10
L100	B1	Q18_1	C>T	9.1306e-09
L100	B1	Q23_1_692	T>G	1.178e-09
L100	B1	Q23_1_692	C>A	2.85331e-10
L100	B1	Q25_1	C>T	8.2746e-09
L100	B1	Q21_1	T>G	0
L100	B1	Q21_1	T>C	1.4136e-08
L100	B1	Q24_1	T>G	0
L100	B1	Q25_1	T>G	2.94501e-10
L100	B1	Q3_1	T>G	2.94501e-10
L100	B1	Q2_1	C>T	1.19839e-08
L100	B1	Q7_1	T>C	1.32525e-08
L100	B1	Q15_1	T>A	8.83502e-10
L100	B1	Q2_1	T>C	8.83502e-09
L100	B1	Q21_1	C>A	0
L100	B1	Q6_1	T>G	5.89001e-10
L100	B1	Q10_1	C>T	7.13328e-09
L100	B1	Q14_1	T>G	2.94501e-10
L100	B1	Q6_1	C>T	1.34106e-08
L100	B1	Q17_1	C>G	0
L100	B1	Q18_1	C>A	0
L100	B1	Q3_1	C>G	8.55993e-10
L100	B1	Q22_1	C>A	5.70662e-10
L100	B1	Q15_1	C>A	8.55993e-10
L100	B1	Q23_1_263	T>C	1.2958e-08
L100	B1	Q9_1	C>T	1.02719e-08
L100	B1	Q24_1	C>G	2.85331e-10
L100	B1	Q24_1	T>A	5.89001e-10
L100	B1	Q16_1	T>G	0
L100	B1	Q7_1	C>G	2.85331e-10
L100	B1	Q7_1	T>A	2.94501e-10
L100	B1	Q15_1	T>C	9.42402e-09
L100	B1	Q19_1	C>G	0
L100	B1	Q23_1_263	C>T	8.55993e-09
L100	B1	Q12_1	C>G	2.85331e-10
L100	B1	Q6_1	T>A	5.89001e-10
L100	B1	Q18_1	T>G	0
L100	B1	Q8_1	C>T	4.85063e-09
L100	B1	Q23_1_692	C>T	0
L100	B1	Q23_1_692	T>C	5.89001e-10
L100	B1	Q15_1	C>G	5.70662e-10
L100	B1	Q23_1_263	T>A	0
L100	B1	Q12_1	T>G	2.94501e-10
L100	B1	Q8_1	T>G	0
L100	B1	Q24_1	T>C	9.42402e-09
L100	B1	Q7_1	C>A	0
L100	B1	Q2_1	T>G	1.178e-09
L100	B1	Q11_1	T>G	2.94501e-10
L100	B1	Q6_1	T>C	1.73755e-08
L100	B1	Q4_1	C>T	1.08426e-08
M1	B1	F10_1	C>A	0
M1	B1	F12_1	T>G	2.86116e-10
M1	B1	F18_1	C>T	1.63552e-08
M1	B1	F6_1	C>A	1.38604e-09
M1	B1	F21_1	C>T	2.16222e-08
M1	B1	F8_1	T>G	2.86116e-10
M1	B1	F16_1	T>C	2.40337e-08
M1	B1	F21_1	T>G	8.58347e-10
M1	B1	F5_1	C>G	2.77207e-10
M1	B1	F3_1	C>A	1.10883e-09
M1	B1	F15_1	T>A	2.86116e-10
M1	B1	F16_1	T>G	0
M1	B1	F7_1	C>A	2.21766e-09
M1	B1	F19_1	C>G	1.38604e-09
M1	B1	F22_1	T>G	2.86116e-10
M1	B1	F21_1	T>A	2.86116e-10
M1	B1	F3_1	C>T	1.96817e-08
M1	B1	F25_1	T>G	5.72231e-10
M1	B1	F24_1	C>G	2.77207e-10
M1	B1	F15_1	C>A	8.31621e-10
M1	B1	F15_1	T>G	8.58347e-10
M1	B1	F20_1	T>G	5.72231e-10
M1	B1	F20_1	C>G	2.77207e-10
M1	B1	F18_1	C>G	2.77207e-10
M1	B1	F21_1	C>G	0
M1	B1	F18_1	T>G	0
M1	B1	F23_1	C>T	1.63552e-08
M1	B1	F7_1	T>C	2.77532e-08
M1	B1	F19_1	C>A	2.77207e-10
M1	B1	F8_1	C>T	2.2731e-08
M1	B1	F22_1	C>G	5.54414e-10
M1	B1	F10_1	T>G	0
M1	B1	F2_1	C>A	8.31621e-10
M1	B1	F22_1	T>A	5.72231e-10
M1	B1	F21_1	T>C	2.40337e-08
M1	B1	F1_1	C>T	1.38604e-08
M1	B1	F5_1	T>A	0
M1	B1	F10_1	C>T	1.7464e-08
M1	B1	F4_1	C>T	1.82957e-08
M1	B1	F4_1	T>G	8.58347e-10
M1	B1	F19_1	T>G	0
M1	B1	F20_1	C>A	2.77207e-10
M1	B1	F16_1	C>G	2.77207e-10
M1	B1	F18_1	T>A	0
M1	B1	F8_1	C>A	2.77207e-10
M1	B1	F7_1	T>A	2.86116e-10
M1	B1	F10_1	T>A	2.86116e-10
M1	B1	F22_1	T>C	3.51922e-08
M1	B1	F3_1	T>G	5.72231e-10
M1	B1	F14_1	C>T	2.46714e-08
M1	B1	F13_1	T>G	5.72231e-10
M1	B1	F20_1	T>C	2.94699e-08
M1	B1	F2_1	T>G	2.86116e-10
M1	B1	F16_1	C>A	8.31621e-10
M1	B1	F18_1	T>C	2.88977e-08
M1	B1	F7_1	T>G	2.86116e-10
M1	B1	F7_1	C>G	5.54414e-10
M1	B1	F2_1	C>T	2.82751e-08
M1	B1	F13_1	C>G	5.54414e-10
M1	B1	F10_1	T>C	2.86116e-08
M1	B1	F1_1	T>G	1.43058e-09
M1	B1	F5_1	T>C	2.00281e-08
M1	B1	F15_1	C>G	0
M1	B1	F13_1	T>A	0
M1	B1	F12_1	C>T	1.77413e-08
M1	B1	F4_1	T>C	2.74671e-08
M1	B1	F19_1	T>C	3.43339e-08
M1	B1	F20_1	T>A	5.72231e-10
M1	B1	F14_1	T>A	0
M1	B1	F2_1	T>A	0
M1	B1	F18_1	C>A	2.77207e-10
M1	B1	F21_1	C>A	2.77207e-10
M1	B1	F22_1	C>A	2.77207e-10
M1	B1	F1_1	C>G	8.31621e-10
M1	B1	F1_1	T>A	8.58347e-10
M1	B1	F23_1	C>A	0
M1	B1	F19_1	C>T	2.13449e-08
M1	B1	F6_1	T>A	8.58347e-10
M1	B1	F3_1	T>C	3.17588e-08
M1	B1	F12_1	C>A	8.31621e-10
M1	B1	F13_1	T>C	2.06003e-08
M1	B1	F4_1	T>A	5.72231e-10
M1	B1	F19_1	T>A	5.72231e-10
M1	B1	F24_1	T>C	1.91697e-08
M1	B1	F14_1	T>C	2.43198e-08
M1	B1	F25_1	C>T	2.05133e-08
M1	B1	F24_1	C>T	1.55236e-08
M1	B1	F2_1	T>C	2.68949e-08
M1	B1	F7_1	C>T	2.74435e-08
M1	B1	F8_1	C>G	5.54414e-10
M1	B1	F10_1	C>G	5.54414e-10
M1	B1	F16_1	T>A	0
M1	B1	F20_1	C>T	2.24538e-08
M1	B1	F1_1	T>C	3.462e-08
M1	B1	F5_1	C>A	5.54414e-10
M1	B1	F5_1	T>G	1.43058e-09
M1	B1	F6_1	T>C	2.63226e-08
M1	B1	F4_1	C>G	1.10883e-09
M1	B1	F3_1	T>A	1.14446e-09
M1	B1	F23_1	T>C	1.9742e-08
M1	B1	F25_1	C>A	2.77207e-10
M1	B1	F14_1	C>A	8.31621e-10
M1	B1	F6_1	C>G	1.66324e-09
M1	B1	F24_1	T>A	2.86116e-10
M1	B1	F12_1	T>C	1.80253e-08
M1	B1	F13_1	C>A	8.31621e-10
M1	B1	F8_1	T>C	2.37476e-08
M1	B1	F4_1	C>A	8.31621e-10
M1	B1	F25_1	T>A	0
M1	B1	F23_1	T>A	1.43058e-09
M1	B1	F25_1	C>G	5.54414e-10
M1	B1	F24_1	C>A	2.77207e-10
M1	B1	F14_1	C>G	8.31621e-10
M1	B1	F24_1	T>G	2.86116e-10
M1	B1	F14_1	T>G	0
M1	B1	F13_1	C>T	2.07905e-08
M1	B1	F12_1	T>A	5.72231e-10
M1	B1	F1_1	C>A	5.54414e-10
M1	B1	F16_1	C>T	1.63552e-08
M1	B1	F8_1	T>A	0
M1	B1	F5_1	C>T	1.82957e-08
M1	B1	F23_1	C>G	5.54414e-10
M1	B1	F2_1	C>G	8.31621e-10
M1	B1	F22_1	C>T	1.6078e-08
M1	B1	F6_1	T>G	2.86116e-10
M1	B1	F12_1	C>G	0
M1	B1	F25_1	T>C	2.86116e-08
M1	B1	F23_1	T>G	0
M1	B1	F6_1	C>T	2.16222e-08
M1	B1	F3_1	C>G	5.54414e-10
M1	B1	F15_1	T>C	2.68949e-08
M1	B1	F15_1	C>T	2.21766e-08
S1	B1	J21_1	C>G	5.30937e-10
S1	B1	J23_1	C>T	1.80518e-08
S1	B1	J22_1	C>G	1.06187e-09
S1	B1	J6_1	C>A	3.18562e-09
S1	B1	J15_1	T>C	1.1782e-08
S1	B1	J10_1	C>T	1.53972e-08
S1	B1	J3_1	T>G	0
S1	B1	J10_1	T>G	2.74e-10
S1	B1	J24_1	C>A	2.92015e-09
S1	B1	J8_1	T>A	5.47999e-10
S1	B1	J25_1	C>A	2.65468e-09
S1	B1	J21_1	T>A	0
S1	B1	J6_1	C>T	1.51317e-08
S1	B1	J12_1	C>G	7.96405e-10
S1	B1	J16_1	T>G	0
S1	B1	J15_1	T>A	0
S1	B1	J1_1	C>T	1.48662e-08
S1	B1	J5_1	C>G	2.65468e-10
S1	B1	J5_1	T>G	0
S1	B1	J8_1	C>T	1.48662e-08
S1	B1	J6_1	T>G	2.74e-10
S1	B1	J13_1	T>G	0
S1	B1	J12_1	T>G	2.74e-10
S1	B1	J8_1	T>G	5.47999e-10
S1	B1	J16_1	C>G	0
S1	B1	J21_1	T>C	1.2056e-08
S1	B1	J6_1	C>G	2.65468e-10
S1	B1	J15_1	C>T	1.80518e-08
S1	B1	J11_1	T>A	5.47999e-10
S1	B1	J1_1	C>A	3.18562e-09
S1	B1	J10_1	C>A	5.0439e-09
S1	B1	J7_1	C>A	3.98202e-09
S1	B1	J9_1	C>T	1.51317e-08
S1	B1	J15_1	T>G	0
S1	B1	J2_1	C>T	1.40698e-08
S1	B1	J5_1	T>A	0
S1	B1	J22_1	T>A	2.74e-10
S1	B1	J3_1	C>G	5.30937e-10
S1	B1	J3_1	T>C	1.096e-08
S1	B1	J14_1	C>G	2.65468e-10
S1	B1	J16_1	C>A	2.92015e-09
S1	B1	J19_1	T>G	2.74e-10
[truncated: 4,758 more rows]
